# Supplementary material for: Integrative multi-omics and single-cell transcriptomics reveal ARHGEF12 driving chemoresistance in bladder cancer
Source: Hereditas. 2025 Nov 27;162:234. doi: 10.1186/s41065-025-00606-1 (PMC12661753; doi:10.1186/s41065-025-00606-1)
Supplement: Supplementary file 1 — Supplementary Material 1. [file 41065_2025_606_MOESM1_ESM.zip]

Archive with 271 entries (261 files):
- Supplementary1/Supplementary - MR/eQTL-MR/MRpic/ITM2C.table.SNP.csv
- Supplementary1/Supplementary_WB/
- Supplementary1/
- Supplementary1/Supplementary/
- Supplementary1/Supplementary/supplementary.docx
- Supplementary1/Supplementary - MR/
- Supplementary1/Supplementary - MR/eQTL-MR/
- Supplementary1/Supplementary - MR/eQTL-MR/IVWfilter/
- Supplementary1/Supplementary - MR/eQTL-MR/IVWfilter/IVW.filter.csv
- Supplementary1/Supplementary - MR/eQTL-MR/IVWfilter/table.MRresult.csv
- Supplementary1/Supplementary - MR/eQTL-MR/IVWfilter/table.pleiotropy.csv
- Supplementary1/Supplementary - MR/eQTL-MR/MR/
- Supplementary1/Supplementary - MR/eQTL-MR/MR/pic.forest.pdf
- Supplementary1/Supplementary - MR/eQTL-MR/MR/pic.funnel_plot.pdf
- Supplementary1/Supplementary - MR/eQTL-MR/MR/pic.leaveoneout.pdf
- Supplementary1/Supplementary - MR/eQTL-MR/MR/pic.scatter_plot.pdf
- Supplementary1/Supplementary - MR/eQTL-MR/MR/table.MRresult.csv
- Supplementary1/Supplementary - MR/eQTL-MR/MR/table.SNP.csv
- Supplementary1/Supplementary - MR/eQTL-MR/MR/table.heterogeneity.csv
- Supplementary1/Supplementary - MR/eQTL-MR/MR/table.pleiotropy.csv
- Supplementary1/Supplementary - MR/eQTL-MR/MRpic/
- Supplementary1/Supplementary - MR/eQTL-MR/MRpic/ACOX1.exposure.csv
- Supplementary1/Supplementary - MR/eQTL-MR/MRpic/ACOX1.forest.pdf
- Supplementary1/Supplementary - MR/eQTL-MR/MRpic/ACOX1.funnel_plot.pdf
- Supplementary1/Supplementary - MR/eQTL-MR/MRpic/ACOX1.leaveoneout.pdf
- Supplementary1/Supplementary - MR/eQTL-MR/MRpic/ACOX1.scatter_plot.pdf
- Supplementary1/Supplementary - MR/eQTL-MR/MRpic/ACOX1.table.MRresult.csv
- Supplementary1/Supplementary - MR/eQTL-MR/MRpic/ACOX1.table.SNP.csv
- Supplementary1/Supplementary - MR/eQTL-MR/MRpic/ACOX1.table.heterogeneity.csv
- Supplementary1/Supplementary - MR/eQTL-MR/MRpic/ACOX1.table.pleiotropy.csv
- Supplementary1/Supplementary - MR/eQTL-MR/MRpic/ARHGEF12.exposure.csv
- Supplementary1/Supplementary - MR/eQTL-MR/MRpic/ARHGEF12.forest.pdf
- Supplementary1/Supplementary - MR/eQTL-MR/MRpic/ARHGEF12.funnel_plot.pdf
- Supplementary1/Supplementary - MR/eQTL-MR/MRpic/ARHGEF12.leaveoneout.pdf
- Supplementary1/Supplementary - MR/eQTL-MR/MRpic/ARHGEF12.scatter_plot.pdf
- Supplementary1/Supplementary - MR/eQTL-MR/MRpic/ARHGEF12.table.MRresult.csv
- Supplementary1/Supplementary - MR/eQTL-MR/MRpic/ARHGEF12.table.SNP.csv
- Supplementary1/Supplementary - MR/eQTL-MR/MRpic/ARHGEF12.table.heterogeneity.csv
- Supplementary1/Supplementary - MR/eQTL-MR/MRpic/ARHGEF12.table.pleiotropy.csv
- Supplementary1/Supplementary - MR/eQTL-MR/MRpic/ASNS.exposure.csv
- Supplementary1/Supplementary - MR/eQTL-MR/MRpic/ASNS.forest.pdf
- Supplementary1/Supplementary - MR/eQTL-MR/MRpic/ASNS.funnel_plot.pdf
- Supplementary1/Supplementary - MR/eQTL-MR/MRpic/ASNS.leaveoneout.pdf
- Supplementary1/Supplementary - MR/eQTL-MR/MRpic/ASNS.scatter_plot.pdf
- Supplementary1/Supplementary - MR/eQTL-MR/MRpic/ASNS.table.MRresult.csv
- Supplementary1/Supplementary - MR/eQTL-MR/MRpic/ASNS.table.SNP.csv
- Supplementary1/Supplementary - MR/eQTL-MR/MRpic/ASNS.table.heterogeneity.csv
- Supplementary1/Supplementary - MR/eQTL-MR/MRpic/ASNS.table.pleiotropy.csv
- Supplementary1/Supplementary - MR/eQTL-MR/MRpic/ATF7IP2.exposure.csv
- Supplementary1/Supplementary - MR/eQTL-MR/MRpic/ATF7IP2.forest.pdf
- Supplementary1/Supplementary - MR/eQTL-MR/MRpic/ATF7IP2.funnel_plot.pdf
- Supplementary1/Supplementary - MR/eQTL-MR/MRpic/ATF7IP2.leaveoneout.pdf
- Supplementary1/Supplementary - MR/eQTL-MR/MRpic/ATF7IP2.scatter_plot.pdf
- Supplementary1/Supplementary - MR/eQTL-MR/MRpic/ATF7IP2.table.MRresult.csv
- Supplementary1/Supplementary - MR/eQTL-MR/MRpic/ATF7IP2.table.SNP.csv
- Supplementary1/Supplementary - MR/eQTL-MR/MRpic/ATF7IP2.table.heterogeneity.csv
- Supplementary1/Supplementary - MR/eQTL-MR/MRpic/ATF7IP2.table.pleiotropy.csv
- Supplementary1/Supplementary - MR/eQTL-MR/MRpic/CASC3.exposure.csv
- Supplementary1/Supplementary - MR/eQTL-MR/MRpic/CASC3.forest.pdf
- Supplementary1/Supplementary - MR/eQTL-MR/MRpic/CASC3.funnel_plot.pdf
- Supplementary1/Supplementary - MR/eQTL-MR/MRpic/CASC3.leaveoneout.pdf
- Supplementary1/Supplementary - MR/eQTL-MR/MRpic/CASC3.scatter_plot.pdf
- Supplementary1/Supplementary - MR/eQTL-MR/MRpic/CASC3.table.MRresult.csv
- Supplementary1/Supplementary - MR/eQTL-MR/MRpic/CASC3.table.SNP.csv
- Supplementary1/Supplementary - MR/eQTL-MR/MRpic/CASC3.table.heterogeneity.csv
- Supplementary1/Supplementary - MR/eQTL-MR/MRpic/CASC3.table.pleiotropy.csv
- Supplementary1/Supplementary - MR/eQTL-MR/MRpic/CD320.exposure.csv
- Supplementary1/Supplementary - MR/eQTL-MR/MRpic/CD320.forest.pdf
- Supplementary1/Supplementary - MR/eQTL-MR/MRpic/CD320.funnel_plot.pdf
- Supplementary1/Supplementary - MR/eQTL-MR/MRpic/CD320.leaveoneout.pdf
- Supplementary1/Supplementary - MR/eQTL-MR/MRpic/CD320.scatter_plot.pdf
- Supplementary1/Supplementary - MR/eQTL-MR/MRpic/CD320.table.MRresult.csv
- Supplementary1/Supplementary - MR/eQTL-MR/MRpic/CD320.table.SNP.csv
- Supplementary1/Supplementary - MR/eQTL-MR/MRpic/CD320.table.heterogeneity.csv
- Supplementary1/Supplementary - MR/eQTL-MR/MRpic/CD320.table.pleiotropy.csv
- Supplementary1/Supplementary - MR/eQTL-MR/MRpic/CNN3.exposure.csv
- Supplementary1/Supplementary - MR/eQTL-MR/MRpic/CNN3.forest.pdf
- Supplementary1/Supplementary - MR/eQTL-MR/MRpic/CNN3.funnel_plot.pdf
- Supplementary1/Supplementary - MR/eQTL-MR/MRpic/CNN3.leaveoneout.pdf
- Supplementary1/Supplementary - MR/eQTL-MR/MRpic/CNN3.scatter_plot.pdf
- Supplementary1/Supplementary - MR/eQTL-MR/MRpic/CNN3.table.MRresult.csv
- Supplementary1/Supplementary - MR/eQTL-MR/MRpic/CNN3.table.SNP.csv
- Supplementary1/Supplementary - MR/eQTL-MR/MRpic/CNN3.table.heterogeneity.csv
- Supplementary1/Supplementary - MR/eQTL-MR/MRpic/CNN3.table.pleiotropy.csv
- Supplementary1/Supplementary - MR/eQTL-MR/MRpic/DCPS.exposure.csv
- Supplementary1/Supplementary - MR/eQTL-MR/MRpic/DCPS.forest.pdf
- Supplementary1/Supplementary - MR/eQTL-MR/MRpic/DCPS.funnel_plot.pdf
- Supplementary1/Supplementary - MR/eQTL-MR/MRpic/DCPS.leaveoneout.pdf
- Supplementary1/Supplementary - MR/eQTL-MR/MRpic/DCPS.scatter_plot.pdf
- Supplementary1/Supplementary - MR/eQTL-MR/MRpic/DCPS.table.MRresult.csv
- Supplementary1/Supplementary - MR/eQTL-MR/MRpic/DCPS.table.SNP.csv
- Supplementary1/Supplementary - MR/eQTL-MR/MRpic/DCPS.table.heterogeneity.csv
- Supplementary1/Supplementary - MR/eQTL-MR/MRpic/DCPS.table.pleiotropy.csv
- Supplementary1/Supplementary - MR/eQTL-MR/MRpic/DGUOK.exposure.csv
- Supplementary1/Supplementary - MR/eQTL-MR/MRpic/DGUOK.forest.pdf
- Supplementary1/Supplementary - MR/eQTL-MR/MRpic/DGUOK.funnel_plot.pdf
- Supplementary1/Supplementary - MR/eQTL-MR/MRpic/DGUOK.leaveoneout.pdf
- Supplementary1/Supplementary - MR/eQTL-MR/MRpic/DGUOK.scatter_plot.pdf
- Supplementary1/Supplementary - MR/eQTL-MR/MRpic/DGUOK.table.MRresult.csv
- Supplementary1/Supplementary - MR/eQTL-MR/MRpic/DGUOK.table.SNP.csv
- Supplementary1/Supplementary - MR/eQTL-MR/MRpic/DGUOK.table.heterogeneity.csv
- Supplementary1/Supplementary - MR/eQTL-MR/MRpic/DGUOK.table.pleiotropy.csv
- Supplementary1/Supplementary - MR/eQTL-MR/MRpic/GAPDH.exposure.csv
- Supplementary1/Supplementary - MR/eQTL-MR/MRpic/GAPDH.forest.pdf
- Supplementary1/Supplementary - MR/eQTL-MR/MRpic/GAPDH.funnel_plot.pdf
- Supplementary1/Supplementary - MR/eQTL-MR/MRpic/GAPDH.leaveoneout.pdf
- Supplementary1/Supplementary - MR/eQTL-MR/MRpic/GAPDH.scatter_plot.pdf
- Supplementary1/Supplementary - MR/eQTL-MR/MRpic/GAPDH.table.MRresult.csv
- Supplementary1/Supplementary - MR/eQTL-MR/MRpic/GAPDH.table.SNP.csv
- Supplementary1/Supplementary - MR/eQTL-MR/MRpic/GAPDH.table.heterogeneity.csv
- Supplementary1/Supplementary - MR/eQTL-MR/MRpic/GAPDH.table.pleiotropy.csv
- Supplementary1/Supplementary - MR/eQTL-MR/MRpic/HSD17B11.exposure.csv
- Supplementary1/Supplementary - MR/eQTL-MR/MRpic/HSD17B11.forest.pdf
- Supplementary1/Supplementary - MR/eQTL-MR/MRpic/HSD17B11.funnel_plot.pdf
- Supplementary1/Supplementary - MR/eQTL-MR/MRpic/HSD17B11.leaveoneout.pdf
- Supplementary1/Supplementary - MR/eQTL-MR/MRpic/HSD17B11.scatter_plot.pdf
- Supplementary1/Supplementary - MR/eQTL-MR/MRpic/HSD17B11.table.MRresult.csv
- Supplementary1/Supplementary - MR/eQTL-MR/MRpic/HSD17B11.table.SNP.csv
- Supplementary1/Supplementary - MR/eQTL-MR/MRpic/HSD17B11.table.heterogeneity.csv
- Supplementary1/Supplementary - MR/eQTL-MR/MRpic/HSD17B11.table.pleiotropy.csv
- Supplementary1/Supplementary - MR/eQTL-MR/MRpic/IFITM1.exposure.csv
- Supplementary1/Supplementary - MR/eQTL-MR/MRpic/IFITM1.forest.pdf
- Supplementary1/Supplementary - MR/eQTL-MR/MRpic/IFITM1.funnel_plot.pdf
- Supplementary1/Supplementary - MR/eQTL-MR/MRpic/IFITM1.leaveoneout.pdf
- Supplementary1/Supplementary - MR/eQTL-MR/MRpic/IFITM1.scatter_plot.pdf
- Supplementary1/Supplementary - MR/eQTL-MR/MRpic/IFITM1.table.MRresult.csv
- Supplementary1/Supplementary - MR/eQTL-MR/MRpic/IFITM1.table.SNP.csv
- Supplementary1/Supplementary - MR/eQTL-MR/MRpic/IFITM1.table.heterogeneity.csv
- Supplementary1/Supplementary - MR/eQTL-MR/MRpic/IFITM1.table.pleiotropy.csv
- Supplementary1/Supplementary - MR/eQTL-MR/MRpic/ITM2C.exposure.csv
- Supplementary1/Supplementary - MR/eQTL-MR/MRpic/ITM2C.forest.pdf
- Supplementary1/Supplementary - MR/eQTL-MR/MRpic/ITM2C.funnel_plot.pdf
- Supplementary1/Supplementary - MR/eQTL-MR/MRpic/ITM2C.leaveoneout.pdf
- Supplementary1/Supplementary - MR/eQTL-MR/MRpic/ITM2C.scatter_plot.pdf
- Supplementary1/Supplementary - MR/eQTL-MR/MRpic/ITM2C.table.MRresult.csv
- Supplementary1/Supplementary - MR/eQTL-MR/MRpic/outcome.csv
- Supplementary1/Supplementary - MR/eQTL-MR/MRpic/ITM2C.table.heterogeneity.csv
- Supplementary1/Supplementary - MR/eQTL-MR/MRpic/ITM2C.table.pleiotropy.csv
- Supplementary1/Supplementary - MR/eQTL-MR/MRpic/M6PR.exposure.csv
- Supplementary1/Supplementary - MR/eQTL-MR/MRpic/M6PR.forest.pdf
- Supplementary1/Supplementary - MR/eQTL-MR/MRpic/M6PR.funnel_plot.pdf
- Supplementary1/Supplementary - MR/eQTL-MR/MRpic/M6PR.leaveoneout.pdf
- Supplementary1/Supplementary - MR/eQTL-MR/MRpic/M6PR.scatter_plot.pdf
- Supplementary1/Supplementary - MR/eQTL-MR/MRpic/M6PR.table.MRresult.csv
- Supplementary1/Supplementary - MR/eQTL-MR/MRpic/M6PR.table.SNP.csv
- Supplementary1/Supplementary - MR/eQTL-MR/MRpic/M6PR.table.heterogeneity.csv
- Supplementary1/Supplementary - MR/eQTL-MR/MRpic/M6PR.table.pleiotropy.csv
- Supplementary1/Supplementary - MR/eQTL-MR/MRpic/NDUFS5.exposure.csv
- Supplementary1/Supplementary - MR/eQTL-MR/MRpic/NDUFS5.forest.pdf
- Supplementary1/Supplementary - MR/eQTL-MR/MRpic/NDUFS5.funnel_plot.pdf
- Supplementary1/Supplementary - MR/eQTL-MR/MRpic/NDUFS5.leaveoneout.pdf
- Supplementary1/Supplementary - MR/eQTL-MR/MRpic/NDUFS5.scatter_plot.pdf
- Supplementary1/Supplementary - MR/eQTL-MR/MRpic/NDUFS5.table.MRresult.csv
- Supplementary1/Supplementary - MR/eQTL-MR/MRpic/NDUFS5.table.SNP.csv
- Supplementary1/Supplementary - MR/eQTL-MR/MRpic/NDUFS5.table.heterogeneity.csv
- Supplementary1/Supplementary - MR/eQTL-MR/MRpic/NDUFS5.table.pleiotropy.csv
- Supplementary1/Supplementary - MR/eQTL-MR/MRpic/ORMDL3.exposure.csv
- Supplementary1/Supplementary - MR/eQTL-MR/MRpic/ORMDL3.forest.pdf
- Supplementary1/Supplementary - MR/eQTL-MR/MRpic/ORMDL3.funnel_plot.pdf
- Supplementary1/Supplementary - MR/eQTL-MR/MRpic/ORMDL3.leaveoneout.pdf
- Supplementary1/Supplementary - MR/eQTL-MR/MRpic/ORMDL3.scatter_plot.pdf
- Supplementary1/Supplementary - MR/eQTL-MR/MRpic/ORMDL3.table.MRresult.csv
- Supplementary1/Supplementary - MR/eQTL-MR/MRpic/ORMDL3.table.SNP.csv
- Supplementary1/Supplementary - MR/eQTL-MR/MRpic/ORMDL3.table.heterogeneity.csv
- Supplementary1/Supplementary - MR/eQTL-MR/MRpic/ORMDL3.table.pleiotropy.csv
- Supplementary1/Supplementary - MR/eQTL-MR/MRpic/PDK1.exposure.csv
- Supplementary1/Supplementary - MR/eQTL-MR/MRpic/PDK1.forest.pdf
- Supplementary1/Supplementary - MR/eQTL-MR/MRpic/PDK1.funnel_plot.pdf
- Supplementary1/Supplementary - MR/eQTL-MR/MRpic/PDK1.leaveoneout.pdf
- Supplementary1/Supplementary - MR/eQTL-MR/MRpic/PDK1.scatter_plot.pdf
- Supplementary1/Supplementary - MR/eQTL-MR/MRpic/PDK1.table.MRresult.csv
- Supplementary1/Supplementary - MR/eQTL-MR/MRpic/PDK1.table.SNP.csv
- Supplementary1/Supplementary - MR/eQTL-MR/MRpic/PDK1.table.heterogeneity.csv
- Supplementary1/Supplementary - MR/eQTL-MR/MRpic/PDK1.table.pleiotropy.csv
- Supplementary1/Supplementary - MR/eQTL-MR/MRpic/PDLIM7.exposure.csv
- Supplementary1/Supplementary - MR/eQTL-MR/MRpic/PDLIM7.forest.pdf
- Supplementary1/Supplementary - MR/eQTL-MR/MRpic/PDLIM7.funnel_plot.pdf
- Supplementary1/Supplementary - MR/eQTL-MR/MRpic/PDLIM7.leaveoneout.pdf
- Supplementary1/Supplementary - MR/eQTL-MR/MRpic/PDLIM7.scatter_plot.pdf
- Supplementary1/Supplementary - MR/eQTL-MR/MRpic/PDLIM7.table.MRresult.csv
- Supplementary1/Supplementary - MR/eQTL-MR/MRpic/PDLIM7.table.SNP.csv
- Supplementary1/Supplementary - MR/eQTL-MR/MRpic/PDLIM7.table.heterogeneity.csv
- Supplementary1/Supplementary - MR/eQTL-MR/MRpic/PDLIM7.table.pleiotropy.csv
- Supplementary1/Supplementary - MR/eQTL-MR/MRpic/PEA15.exposure.csv
- Supplementary1/Supplementary - MR/eQTL-MR/MRpic/PEA15.forest.pdf
- Supplementary1/Supplementary - MR/eQTL-MR/MRpic/PEA15.funnel_plot.pdf
- Supplementary1/Supplementary - MR/eQTL-MR/MRpic/PEA15.leaveoneout.pdf
- Supplementary1/Supplementary - MR/eQTL-MR/MRpic/PEA15.scatter_plot.pdf
- Supplementary1/Supplementary - MR/eQTL-MR/MRpic/PEA15.table.MRresult.csv
- Supplementary1/Supplementary - MR/eQTL-MR/MRpic/PEA15.table.SNP.csv
- Supplementary1/Supplementary - MR/eQTL-MR/MRpic/PEA15.table.heterogeneity.csv
- Supplementary1/Supplementary - MR/eQTL-MR/MRpic/PEA15.table.pleiotropy.csv
- Supplementary1/Supplementary - MR/eQTL-MR/MRpic/RNF40.exposure.csv
- Supplementary1/Supplementary - MR/eQTL-MR/MRpic/RNF40.forest.pdf
- Supplementary1/Supplementary - MR/eQTL-MR/MRpic/RNF40.funnel_plot.pdf
- Supplementary1/Supplementary - MR/eQTL-MR/MRpic/RNF40.leaveoneout.pdf
- Supplementary1/Supplementary - MR/eQTL-MR/MRpic/RNF40.scatter_plot.pdf
- Supplementary1/Supplementary - MR/eQTL-MR/MRpic/RNF40.table.MRresult.csv
- Supplementary1/Supplementary - MR/eQTL-MR/MRpic/RNF40.table.SNP.csv
- Supplementary1/Supplementary - MR/eQTL-MR/MRpic/RNF40.table.heterogeneity.csv
- Supplementary1/Supplementary - MR/eQTL-MR/MRpic/RNF40.table.pleiotropy.csv
- Supplementary1/Supplementary - MR/eQTL-MR/MRpic/S100P.exposure.csv
- Supplementary1/Supplementary - MR/eQTL-MR/MRpic/S100P.forest.pdf
- Supplementary1/Supplementary - MR/eQTL-MR/MRpic/S100P.funnel_plot.pdf
- Supplementary1/Supplementary - MR/eQTL-MR/MRpic/S100P.leaveoneout.pdf
- Supplementary1/Supplementary - MR/eQTL-MR/MRpic/S100P.scatter_plot.pdf
- Supplementary1/Supplementary - MR/eQTL-MR/MRpic/S100P.table.MRresult.csv
- Supplementary1/Supplementary - MR/eQTL-MR/MRpic/S100P.table.SNP.csv
- Supplementary1/Supplementary - MR/eQTL-MR/MRpic/S100P.table.heterogeneity.csv
- Supplementary1/Supplementary - MR/eQTL-MR/MRpic/S100P.table.pleiotropy.csv
- Supplementary1/Supplementary - MR/eQTL-MR/MRpic/SLBP.exposure.csv
- Supplementary1/Supplementary - MR/eQTL-MR/MRpic/SLBP.forest.pdf
- Supplementary1/Supplementary - MR/eQTL-MR/MRpic/SLBP.funnel_plot.pdf
- Supplementary1/Supplementary - MR/eQTL-MR/MRpic/SLBP.leaveoneout.pdf
- Supplementary1/Supplementary - MR/eQTL-MR/MRpic/SLBP.scatter_plot.pdf
- Supplementary1/Supplementary - MR/eQTL-MR/MRpic/SLBP.table.MRresult.csv
- Supplementary1/Supplementary - MR/eQTL-MR/MRpic/SLBP.table.SNP.csv
- Supplementary1/Supplementary - MR/eQTL-MR/MRpic/SLBP.table.heterogeneity.csv
- Supplementary1/Supplementary - MR/eQTL-MR/MRpic/SLBP.table.pleiotropy.csv
- Supplementary1/Supplementary - MR/eQTL-MR/MRpic/SLK.exposure.csv
- Supplementary1/Supplementary - MR/eQTL-MR/MRpic/SLK.forest.pdf
- Supplementary1/Supplementary - MR/eQTL-MR/MRpic/SLK.funnel_plot.pdf
- Supplementary1/Supplementary - MR/eQTL-MR/MRpic/SLK.leaveoneout.pdf
- Supplementary1/Supplementary - MR/eQTL-MR/MRpic/SLK.scatter_plot.pdf
- Supplementary1/Supplementary - MR/eQTL-MR/MRpic/SLK.table.MRresult.csv
- Supplementary1/Supplementary - MR/eQTL-MR/MRpic/SLK.table.SNP.csv
- Supplementary1/Supplementary - MR/eQTL-MR/MRpic/SLK.table.heterogeneity.csv
- Supplementary1/Supplementary - MR/eQTL-MR/MRpic/SLK.table.pleiotropy.csv
- Supplementary1/Supplementary - MR/eQTL-MR/MRpic/SPDYC.exposure.csv
- Supplementary1/Supplementary - MR/eQTL-MR/MRpic/SPDYC.forest.pdf
- Supplementary1/Supplementary - MR/eQTL-MR/MRpic/SPDYC.funnel_plot.pdf
- Supplementary1/Supplementary - MR/eQTL-MR/MRpic/SPDYC.leaveoneout.pdf
- Supplementary1/Supplementary - MR/eQTL-MR/MRpic/SPDYC.scatter_plot.pdf
- Supplementary1/Supplementary - MR/eQTL-MR/MRpic/SPDYC.table.MRresult.csv
- Supplementary1/Supplementary - MR/eQTL-MR/MRpic/SPDYC.table.SNP.csv
- Supplementary1/Supplementary - MR/eQTL-MR/MRpic/SPDYC.table.heterogeneity.csv
- Supplementary1/Supplementary - MR/eQTL-MR/MRpic/SPDYC.table.pleiotropy.csv
- Supplementary1/Supplementary - MR/eQTL-MR/MRpic/TBC1D9.exposure.csv
- Supplementary1/Supplementary - MR/eQTL-MR/MRpic/TBC1D9.forest.pdf
- Supplementary1/Supplementary - MR/eQTL-MR/MRpic/TBC1D9.funnel_plot.pdf
- Supplementary1/Supplementary - MR/eQTL-MR/MRpic/TBC1D9.leaveoneout.pdf
- Supplementary1/Supplementary - MR/eQTL-MR/MRpic/TBC1D9.scatter_plot.pdf
- Supplementary1/Supplementary - MR/eQTL-MR/MRpic/TBC1D9.table.MRresult.csv
- Supplementary1/Supplementary - MR/eQTL-MR/MRpic/TBC1D9.table.SNP.csv
- Supplementary1/Supplementary - MR/eQTL-MR/MRpic/TBC1D9.table.heterogeneity.csv
- Supplementary1/Supplementary - MR/eQTL-MR/MRpic/TBC1D9.table.pleiotropy.csv
- Supplementary1/Supplementary - MR/eQTL-MR/MRpic/TC2N.exposure.csv
- Supplementary1/Supplementary - MR/eQTL-MR/MRpic/TC2N.forest.pdf
- Supplementary1/Supplementary - MR/eQTL-MR/MRpic/TC2N.funnel_plot.pdf
- Supplementary1/Supplementary - MR/eQTL-MR/MRpic/TC2N.leaveoneout.pdf
- Supplementary1/Supplementary - MR/eQTL-MR/MRpic/TC2N.scatter_plot.pdf
- Supplementary1/Supplementary - MR/eQTL-MR/MRpic/TC2N.table.MRresult.csv
- Supplementary1/Supplementary - MR/eQTL-MR/MRpic/TC2N.table.SNP.csv
- Supplementary1/Supplementary - MR/eQTL-MR/MRpic/TC2N.table.heterogeneity.csv
- Supplementary1/Supplementary - MR/eQTL-MR/MRpic/TC2N.table.pleiotropy.csv
- Supplementary1/Supplementary - MR/eQTL-MR/MRpic/TNFSF10.exposure.csv
- Supplementary1/Supplementary - MR/eQTL-MR/MRpic/TNFSF10.forest.pdf
- Supplementary1/Supplementary - MR/eQTL-MR/MRpic/TNFSF10.funnel_plot.pdf
- Supplementary1/Supplementary - MR/eQTL-MR/MRpic/TNFSF10.leaveoneout.pdf
- Supplementary1/Supplementary - MR/eQTL-MR/MRpic/TNFSF10.scatter_plot.pdf
- Supplementary1/Supplementary - MR/eQTL-MR/MRpic/TNFSF10.table.MRresult.csv
- Supplementary1/Supplementary - MR/eQTL-MR/MRpic/TNFSF10.table.SNP.csv
- Supplementary1/Supplementary - MR/eQTL-MR/MRpic/TNFSF10.table.heterogeneity.csv
- Supplementary1/Supplementary - MR/eQTL-MR/MRpic/TNFSF10.table.pleiotropy.csv
- Supplementary1/Supplementary - MR/eQTL-MR/MRpic/exposure.F.csv
- Supplementary1/Supplementary - MR/eQTL-MR/MRpic/interGenes.List.txt
- Supplementary1/Supplementary_WB/wb.pdf
- Supplementary/supplementary.docx
- Supplementary_WB/
- Supplementary_WB/wb.pdf
- Supplementary/
