# Supplementary material for: Integrative multi-omics and single-cell transcriptomics reveal ARHGEF12 driving chemoresistance in bladder cancer
Source: Hereditas. 2025 Nov 27;162:234. doi: 10.1186/s41065-025-00606-1 (PMC12661753; doi:10.1186/s41065-025-00606-1)
Supplement: Supplementary file 1 — Supplementary Material 1. [file 41065_2025_606_MOESM1_ESM.zip › Supplementary1/Supplementary - MR/eQTL-MR/MRpic/ITM2C.table.SNP.csv]

SNP	effect_allele.exposure	other_allele.exposure	effect_allele.outcome	other_allele.outcome	beta.exposure	beta.outcome	eaf.exposure	eaf.outcome	remove	palindromic	ambiguous	id.outcome	chr.outcome	pos.outcome	se.outcome	pval.outcome	outcome	mr_keep.outcome	pval_origin.outcome	data_source.outcome	pos.exposure	pval.exposure	se.exposure	samplesize.exposure	chr.exposure	id.exposure	exposure	mr_keep.exposure	pval_origin.exposure	data_source.exposure	action	SNP_index	mr_keep	samplesize.outcome
rs2438304	C	A	C	A	-0.0869305	-5.89462e-05	0.219286	0.243072	FALSE	FALSE	FALSE	J0rwpC	2	231725408	0.000160369	0.709999	Bladder cancer	TRUE	reported	textfile	231725408	1.43589e-09	0.0143658	30902	2	eqtl-a-ENSG00000135916	ITM2C	TRUE	reported	textfile	2	1	TRUE	NA
rs2466154	G	A	G	A	-0.12384	0.000223363	0.763915	0.774409	FALSE	FALSE	FALSE	J0rwpC	2	231577363	0.000162999	0.17	Bladder cancer	TRUE	reported	textfile	231577363	7.94511e-19	0.013976	31341	2	eqtl-a-ENSG00000135916	ITM2C	TRUE	reported	textfile	2	1	TRUE	NA
rs4648045	C	T	C	T	-0.0736237	-3.98338e-05	0.352599	0.373895	FALSE	FALSE	FALSE	J0rwpC	4	103508703	0.000139927	0.780001	Bladder cancer	TRUE	reported	textfile	103508703	3.26671e-09	0.0124417	31569	4	eqtl-a-ENSG00000135916	ITM2C	TRUE	reported	textfile	2	1	TRUE	NA
rs4917014	G	T	G	T	-0.0954389	0.000130461	0.316454	0.318433	FALSE	FALSE	FALSE	J0rwpC	7	50305863	0.000145364	0.37	Bladder cancer	TRUE	reported	textfile	50305863	7.85055e-14	0.0127717	31300	7	eqtl-a-ENSG00000135916	ITM2C	TRUE	reported	textfile	2	1	TRUE	NA
rs62195287	A	G	A	G	-0.519975	0.000544479	0.142188	0.137908	FALSE	FALSE	FALSE	J0rwpC	2	231750397	0.00019599	0.00549997	Bladder cancer	TRUE	reported	textfile	231742864	1e-200	0.0164703	31016	2	eqtl-a-ENSG00000135916	ITM2C	TRUE	reported	textfile	2	1	TRUE	NA
rs7570971	A	C	A	C	-0.120154	8.95134e-06	0.441154	0.28482	FALSE	FALSE	FALSE	J0rwpC	2	135837906	0.000146931	0.95	Bladder cancer	TRUE	reported	textfile	135837906	8.31764e-24	0.0119441	25191	2	eqtl-a-ENSG00000135916	ITM2C	TRUE	reported	textfile	2	1	TRUE	NA
