# Supplementary material for: Integrative multi-omics and single-cell transcriptomics reveal ARHGEF12 driving chemoresistance in bladder cancer
Source: Hereditas. 2025 Nov 27;162:234. doi: 10.1186/s41065-025-00606-1 (PMC12661753; doi:10.1186/s41065-025-00606-1)
Supplement: Supplementary file 1 — Supplementary Material 1. [file 41065_2025_606_MOESM1_ESM.zip › Supplementary1/Supplementary - MR/eQTL-MR/IVWfilter/IVW.filter.csv]

id.exposure	id.outcome	outcome	exposure	method	nsnp	b	se	pval	lo_ci	up_ci	or	or_lci95	or_uci95
eqtl-a-ENSG00000003056	ieu-b-4874	Bladder cancer	M6PR	MR Egger	4	0.000678926308499089	0.000549491835600176	0.34206373207308	-0.000398077689277255	0.00175593030627543	1.00067915683113	0.999602001533133	1.00175747285463
eqtl-a-ENSG00000003056	ieu-b-4874	Bladder cancer	M6PR	Weighted median	4	0.000705984815775812	0.000320569917418914	0.0276455144598987	7.76677776347404e-05	0.00133430185391688	1.00070623408171	1.00007767079385	1.00133519243069
eqtl-a-ENSG00000003056	ieu-b-4874	Bladder cancer	M6PR	Inverse variance weighted	4	0.000733291417075546	0.000311348144434512	0.0185120558527698	0.000123049053983902	0.00134353378016719	1.00073356034096	1.00012305662483	1.00134443672601
eqtl-a-ENSG00000003056	ieu-b-4874	Bladder cancer	M6PR	Simple mode	4	0.000848799621536863	0.000611848879215361	0.259455415880945	-0.000350424181725244	0.00204802342479897	1.00084915995388	0.999649637209657	1.00205012205721
eqtl-a-ENSG00000003056	ieu-b-4874	Bladder cancer	M6PR	Weighted mode	4	0.00069676350924271	0.000339524630885776	0.132487163119836	3.12952327065895e-05	0.00136223178577883	1.00069700630532	1.00003129572241	1.00136316004495
eqtl-a-ENSG00000008441	ieu-b-4874	Bladder cancer	NFIX	MR Egger	3	0.0014406275316146	0.0018558004897214	0.579759952828698	-0.00219674142823935	0.00507799649146855	1.00144166573395	0.997805669642389	1.00509091136696
eqtl-a-ENSG00000008441	ieu-b-4874	Bladder cancer	NFIX	Weighted median	3	0.00230565550711363	0.00113508000568667	0.0422274749668041	8.08986959677511e-05	0.0045304123182595	1.00230831557478	1.00008090196836	1.00454069015123
eqtl-a-ENSG00000008441	ieu-b-4874	Bladder cancer	NFIX	Inverse variance weighted	3	0.00199502582059436	0.000933268556036994	0.0325430463623442	0.000165819450761849	0.00382423219042687	1.00199701720868	1.00016583319957	1.00383155389668
eqtl-a-ENSG00000008441	ieu-b-4874	Bladder cancer	NFIX	Simple mode	3	0.00231960616432227	0.00128939519485914	0.213835216520523	-0.00020760841760164	0.00484682074624618	1.00232229853204	0.999792413131535	1.00485858558159
eqtl-a-ENSG00000008441	ieu-b-4874	Bladder cancer	NFIX	Weighted mode	3	0.00231960616432227	0.0012886090796901	0.213652139540062	-0.000206067631870326	0.00484527996051486	1.00232229853204	0.999793953598606	1.00485703731101
eqtl-a-ENSG00000010292	ieu-b-4874	Bladder cancer	NCAPD2	MR Egger	4	-0.000579474440857446	0.000345880869303824	0.235850129723422	-0.00125740094469294	9.84520629780497e-05	0.999420693422031	0.998743389252642	1.00009845690954
eqtl-a-ENSG00000010292	ieu-b-4874	Bladder cancer	NCAPD2	Weighted median	4	-0.000527968893627447	0.000217493509766521	0.0152026319113678	-0.000954256172769828	-0.000101681614485067	0.999472170457423	0.999046198984861	0.999898323554915
eqtl-a-ENSG00000010292	ieu-b-4874	Bladder cancer	NCAPD2	Inverse variance weighted	4	-0.000512294217584398	0.000200321116883169	0.0105468480130996	-0.000904923606675409	-0.000119664828493387	0.999487836982693	0.999095485713214	0.999880342331057
eqtl-a-ENSG00000010292	ieu-b-4874	Bladder cancer	NCAPD2	Simple mode	4	-0.000574911883924348	0.000337325994837629	0.186868598287815	-0.0012360708338061	8.62470659574055e-05	0.999425253346247	0.998764692787085	1.00008625078534
eqtl-a-ENSG00000010292	ieu-b-4874	Bladder cancer	NCAPD2	Weighted mode	4	-0.000553707771770408	0.0002182864783346	0.0849310099314846	-0.000981549269306224	-0.000125866274234592	0.999446445496088	0.999018932292606	0.999874141646593
eqtl-a-ENSG00000011405	ieu-b-4874	Bladder cancer	PIK3C2A	MR Egger	3	0.0012032144290069	0.000920842135008594	0.415861053122951	-0.000601636155609947	0.00300806501362374	1.0012039385819	0.999398544791132	1.00301259378099
eqtl-a-ENSG00000011405	ieu-b-4874	Bladder cancer	PIK3C2A	Weighted median	3	0.000920374175087366	0.0003532862288929	0.00918260371428828	0.000227933166457283	0.00161281518371745	1.00092079784937	1.0002279591452	1.00161411646961
eqtl-a-ENSG00000011405	ieu-b-4874	Bladder cancer	PIK3C2A	Inverse variance weighted	3	0.000872437279714849	0.000391924637999982	0.0260119536551605	0.000104264989234884	0.00164060957019481	1.00087281796382	1.00010427042502	1.00164195610635
eqtl-a-ENSG00000011405	ieu-b-4874	Bladder cancer	PIK3C2A	Simple mode	3	0.00130725085033547	0.000743737193857605	0.220879366051671	-0.000150474049625435	0.00276497575029638	1.00130810567518	0.999849537271027	1.00276880182126
eqtl-a-ENSG00000011405	ieu-b-4874	Bladder cancer	PIK3C2A	Weighted mode	3	0.00101515222450533	0.000372726440121089	0.112509828508316	0.000284608401867999	0.00174569604714267	1.00101566766593	1.00028464890668	1.00174722066153
eqtl-a-ENSG00000025772	ieu-b-4874	Bladder cancer	TOMM34	MR Egger	3	0.0013456561388361	0.000828794392551314	0.351434034018721	-0.000278780870564474	0.00297009314823668	1.00134656194031	0.999721257985212	1.00297450824489
eqtl-a-ENSG00000025772	ieu-b-4874	Bladder cancer	TOMM34	Weighted median	3	0.00078201481993111	0.000307885653270583	0.0110867643172516	0.000178558939520768	0.00138547070034145	1.00078232067324	1.00017857488212	1.00138643090827
eqtl-a-ENSG00000025772	ieu-b-4874	Bladder cancer	TOMM34	Inverse variance weighted	3	0.000769042382816787	0.000298331114445956	0.00994272508490349	0.000184313398502712	0.00135377136713086	1.00076933817173	1.00018433038526	1.00135468812924
eqtl-a-ENSG00000025772	ieu-b-4874	Bladder cancer	TOMM34	Simple mode	3	0.000476318397401022	0.000461343780564712	0.410357650975385	-0.000427915412505813	0.00138055220730786	1.00047643185502	0.999572176130236	1.0013815056082
eqtl-a-ENSG00000025772	ieu-b-4874	Bladder cancer	TOMM34	Weighted mode	3	0.000828319101552301	0.000324257432916847	0.125122667169133	0.000192774533035281	0.00146386367006932	1.00082866225256	1.00019279311524	1.0014649356415
eqtl-a-ENSG00000026950	ieu-b-4874	Bladder cancer	BTN3A1	MR Egger	4	0.000455369344760132	0.000455073405645779	0.422399507473463	-0.000436574530305594	0.00134731321982586	1.00045547304112	0.999563520754488	1.00134822125404
eqtl-a-ENSG00000026950	ieu-b-4874	Bladder cancer	BTN3A1	Weighted median	4	0.000831687763688057	0.000283259532419465	0.00332331412611401	0.000276499080145906	0.00138687644723021	1.00083203371186	1.00027653730954	1.00138783860512
eqtl-a-ENSG00000026950	ieu-b-4874	Bladder cancer	BTN3A1	Inverse variance weighted	4	0.000890176851584401	0.000275030237873904	0.00120941288308773	0.000351117585351548	0.00142923611781725	1.00089057317659	1.00035117923435	1.00143025796252
eqtl-a-ENSG00000026950	ieu-b-4874	Bladder cancer	BTN3A1	Simple mode	4	0.00125755750779339	0.000602187538603466	0.127982464282761	7.72699321305952e-05	0.00243784508345618	1.0012583485648	1.00007727291753	1.00244081904398
eqtl-a-ENSG00000026950	ieu-b-4874	Bladder cancer	BTN3A1	Weighted mode	4	0.000792474329249458	0.000299692756791661	0.0773710953383114	0.000205076525937803	0.00137987213256111	1.00079278841999	1.00020509755557	1.00138082459415
eqtl-a-ENSG00000033122	ieu-b-4874	Bladder cancer	LRRC7	MR Egger	3	0.00186011773358837	0.00237956766817276	0.577612393519016	-0.00280383489603023	0.00652407036320697	1.00186184882576	0.997200092177886	1.00654539846705
eqtl-a-ENSG00000033122	ieu-b-4874	Bladder cancer	LRRC7	Weighted median	3	0.000849368401526968	0.000359506777255126	0.0181475594159461	0.000144735118106921	0.00155400168494702	1.00084972921702	1.00014474559274	1.00155520977127
eqtl-a-ENSG00000033122	ieu-b-4874	Bladder cancer	LRRC7	Inverse variance weighted	3	0.000812111796885591	0.000407491362743052	0.0462664157128528	1.34287259092084e-05	0.00161079486786197	1.00081244164896	1.00001342881607	1.00161209289477
eqtl-a-ENSG00000033122	ieu-b-4874	Bladder cancer	LRRC7	Simple mode	3	0.00125036096912466	0.000690111492513761	0.211706705889665	-0.000102257556202311	0.00260297949445163	1.00125114299631	0.999897747671923	1.00260637018691
eqtl-a-ENSG00000033122	ieu-b-4874	Bladder cancer	LRRC7	Weighted mode	3	0.000852444813464168	0.000364911894530875	0.144548784722083	0.000137217500183653	0.00156767212674468	1.00085280824781	1.00013722691494	1.00156890156706
eqtl-a-ENSG00000055211	ieu-b-4874	Bladder cancer	GINM1	MR Egger	3	0.000462007625946384	0.000467811671139258	0.503973806471677	-0.000454903249486561	0.00137891850137933	1.00046211436791	0.999545200203309	1.00137986964663
eqtl-a-ENSG00000055211	ieu-b-4874	Bladder cancer	GINM1	Weighted median	3	0.000535581513867239	0.000272980671140798	0.0497652833557448	5.39398431275849e-07	0.0010706236293032	1.00053572496325	1.00000053939858	1.00107119695137
eqtl-a-ENSG00000055211	ieu-b-4874	Bladder cancer	GINM1	Inverse variance weighted	3	0.000552438764214443	0.000272408539619526	0.0425624039060338	1.85180265601723e-05	0.00108635950186871	1.00055259138661	1.00001851819802	1.00108694980409
eqtl-a-ENSG00000055211	ieu-b-4874	Bladder cancer	GINM1	Simple mode	3	0.000526235326313599	0.000534515697770587	0.428658697939211	-0.000521415441316751	0.00157388609394395	1.00052637381241	0.999478720472091	1.0015751253027
eqtl-a-ENSG00000055211	ieu-b-4874	Bladder cancer	GINM1	Weighted mode	3	0.000535404120113028	0.00027580633308296	0.191741168216235	-5.17629272957308e-06	0.00107598453295563	1.00053554747448	0.999994823720667	1.00107656361199
eqtl-a-ENSG00000057019	ieu-b-4874	Bladder cancer	DCBLD2	MR Egger	5	0.00105017373564049	0.000521773116052769	0.137623352378988	2.74984281770654e-05	0.00207284904310392	1.00105072536116	1.00002749880626	1.00207499887985
eqtl-a-ENSG00000057019	ieu-b-4874	Bladder cancer	DCBLD2	Weighted median	5	0.000629941242340495	0.000318460184668626	0.0479191439711804	5.75928038998904e-06	0.001254123204291	1.00063013969699	1.00000575929697	1.00125490994565
eqtl-a-ENSG00000057019	ieu-b-4874	Bladder cancer	DCBLD2	Inverse variance weighted	5	0.000556576282796249	0.000277696467666263	0.0450420773098839	1.22912061703745e-05	0.00110086135942212	1.00055673120012	1.00001229128171	1.0011014675297
eqtl-a-ENSG00000057019	ieu-b-4874	Bladder cancer	DCBLD2	Simple mode	5	0.000618418477626492	0.000493573873587089	0.278474315934854	-0.000348986314604203	0.00158582326985719	1.00061860973776	0.999651074574036	1.00158708135252
eqtl-a-ENSG00000057019	ieu-b-4874	Bladder cancer	DCBLD2	Weighted mode	5	0.000719255538019605	0.000348032727858881	0.107640162673118	3.71113914161989e-05	0.00140139968462301	1.00071951426431	1.00003711208005	1.00140238210403
eqtl-a-ENSG00000065613	ieu-b-4874	Bladder cancer	SLK	MR Egger	6	0.00195806834347553	0.000788884392261651	0.0680597789859301	0.00041185493464269	0.00350428175230836	1.00195998661112	1.00041193975853	1.00351042892599
eqtl-a-ENSG00000065613	ieu-b-4874	Bladder cancer	SLK	Weighted median	6	0.00123935975231707	0.000433955954555181	0.00429072598199008	0.000388806081388918	0.00208991342324523	1.00124012807599	1.00038888167627	1.00209209881446
eqtl-a-ENSG00000065613	ieu-b-4874	Bladder cancer	SLK	Inverse variance weighted	6	0.00105382111001018	0.000391019304274293	0.00703756201739146	0.00028742327363257	0.0018202189463878	1.00105437657458	1.00028746458366	1.00182187655048
eqtl-a-ENSG00000065613	ieu-b-4874	Bladder cancer	SLK	Simple mode	6	0.000967224259124525	0.000766366133743438	0.262583974093229	-0.000534853363012614	0.00246930188126166	1.00096769217135	0.99946528964555	1.00247235311811
eqtl-a-ENSG00000065613	ieu-b-4874	Bladder cancer	SLK	Weighted mode	6	0.00127931662463783	0.000456093282329969	0.03777264435135	0.000385373791271087	0.00217325945800457	1.00128013529923	1.00038544805729	1.00217562269801
eqtl-a-ENSG00000066379	ieu-b-4874	Bladder cancer	POLR1H	MR Egger	3	0.00082850683419637	0.000550952076590166	0.373596310233448	-0.000251359235920355	0.0019083729043131	1.00082885014079	0.999748672352166	1.00191019500678
eqtl-a-ENSG00000066379	ieu-b-4874	Bladder cancer	POLR1H	Weighted median	3	0.000806456502659173	0.000403740780325313	0.0457751163039992	1.51245732215588e-05	0.00159778843209679	1.00080678177614	1.0000151246876	1.00159906557615
eqtl-a-ENSG00000066379	ieu-b-4874	Bladder cancer	POLR1H	Inverse variance weighted	3	0.000807980776838442	0.000387343191934309	0.0369826272388572	4.87881206471968e-05	0.00156717343302969	1.00080830728124	1.00004878931081	1.00156840209107
eqtl-a-ENSG00000066379	ieu-b-4874	Bladder cancer	POLR1H	Simple mode	3	0.000767197713030953	0.000607974356087215	0.334218860908814	-0.000424432024899988	0.00195882745096189	1.00076749208447	0.99957565803363	1.00196074720674
eqtl-a-ENSG00000066379	ieu-b-4874	Bladder cancer	POLR1H	Weighted mode	3	0.000799890302765035	0.000406622706118268	0.188047263917725	2.90979877322947e-06	0.00159687080675684	1.00080021030033	1.00000290980301	1.00159814648388
eqtl-a-ENSG00000068097	ieu-b-4874	Bladder cancer	HEATR6	MR Egger	6	0.0002688323572641	0.000260584244918726	0.360525932764736	-0.000241912762776603	0.000779577477304803	1.00026886849592	0.999758116495756	1.00077988142681
eqtl-a-ENSG00000068097	ieu-b-4874	Bladder cancer	HEATR6	Weighted median	6	0.000407808177508436	0.000218450650595691	0.0619266429097759	-2.03550976591183e-05	0.00083597145267599	1.00040789134257	0.999979645109504	1.0008363209742
eqtl-a-ENSG00000068097	ieu-b-4874	Bladder cancer	HEATR6	Inverse variance weighted	6	0.000409581500865656	0.00019968748400406	0.0402559892062587	1.81940322176979e-05	0.000800968969513614	1.00040966539082	1.00001819419773	1.00080128983082
eqtl-a-ENSG00000068097	ieu-b-4874	Bladder cancer	HEATR6	Simple mode	6	0.000707509798025674	0.000369924245038265	0.11400832162488	-1.75417222493244e-05	0.00143256131830067	1.00070776014212	0.999982458431606	1.00143358792443
eqtl-a-ENSG00000068097	ieu-b-4874	Bladder cancer	HEATR6	Weighted mode	6	0.000377966816858654	0.000234891838445486	0.168505851146975	-8.24211864944982e-05	0.000838354820211806	1.00037803825532	0.999917582210038	1.00083870633784
eqtl-a-ENSG00000070413	ieu-b-4874	Bladder cancer	DGCR2	MR Egger	3	-0.000931011264432748	0.00102507673244582	0.530590566545689	-0.00294016166002655	0.00107813913116105	0.999069421992088	0.997064156382316	1.00107872053208
eqtl-a-ENSG00000070413	ieu-b-4874	Bladder cancer	DGCR2	Weighted median	3	-0.000900720067640221	0.000518561161481416	0.0823942068171433	-0.0019170999441438	0.000115659808863354	0.999099685458915	0.998084736518206	1.00011566649772
eqtl-a-ENSG00000070413	ieu-b-4874	Bladder cancer	DGCR2	Inverse variance weighted	3	-0.000971619416347629	0.000489819429986266	0.0472973527255433	-0.00193166549912071	-1.15733335745464e-05	0.999028852452959	0.998070198965979	0.999988426733396
eqtl-a-ENSG00000070413	ieu-b-4874	Bladder cancer	DGCR2	Simple mode	3	-0.000945905248638458	0.00080763346310629	0.362166482485886	-0.00252886683632679	0.000637056339049871	0.999054541978709	0.997474328053693	1.00063725930254
eqtl-a-ENSG00000070413	ieu-b-4874	Bladder cancer	DGCR2	Weighted mode	3	-0.000878746530260545	0.000559946495179508	0.257131420681898	-0.00197624166081238	0.00021874860029129	0.999121639454402	0.998025709818995	1.00021877252751
eqtl-a-ENSG00000070669	ieu-b-4874	Bladder cancer	ASNS	MR Egger	4	-0.000669621863925906	0.000443550422973107	0.270193410718162	-0.00153898069295319	0.000199736965101383	0.99933060228276	0.998462202930564	1.00019975691386
eqtl-a-ENSG00000070669	ieu-b-4874	Bladder cancer	ASNS	Weighted median	4	-0.000492988864042066	0.000243191551921018	0.042645767529958	-0.000969644305807262	-1.63334222768702e-05	0.999507132635001	0.999030825647325	0.999983666711113
eqtl-a-ENSG00000070669	ieu-b-4874	Bladder cancer	ASNS	Inverse variance weighted	4	-0.000434116497454155	0.000219171940692593	0.047623577979094	-0.000863693501211637	-4.53949369667362e-06	0.999565977717479	0.999136679374663	0.999995460516607
eqtl-a-ENSG00000070669	ieu-b-4874	Bladder cancer	ASNS	Simple mode	4	-0.000530492602439576	0.000332024765319832	0.208386897513746	-0.00118126114246645	0.000120275937587294	0.999469648083882	0.99881943627184	1.00012028317103
eqtl-a-ENSG00000070669	ieu-b-4874	Bladder cancer	ASNS	Weighted mode	4	-0.000486203969797976	0.000281113044792461	0.182147152521866	-0.0010371855375912	6.47775979952481e-05	0.999513914208198	0.998963352153417	1.00006477969611
eqtl-a-ENSG00000072163	ieu-b-4874	Bladder cancer	LIMS2	MR Egger	3	-0.000607215725788151	0.000699269130920428	0.544781482275851	-0.00197778322239219	0.000763351770815888	0.999392968592372	0.998024171302091	1.00076364319793
eqtl-a-ENSG00000072163	ieu-b-4874	Bladder cancer	LIMS2	Weighted median	3	-0.000771150855841585	0.000379187753687968	0.041982724542205	-0.00151435885307	-2.79428586131674e-05	0.999229146404564	0.998486787209708	0.999972057531785
eqtl-a-ENSG00000072163	ieu-b-4874	Bladder cancer	LIMS2	Inverse variance weighted	3	-0.000791960207531723	0.000363430643400181	0.0293225047711994	-0.00150428426859608	-7.96361464673682e-05	0.999208353310183	0.998496846599864	0.999920367024406
eqtl-a-ENSG00000072163	ieu-b-4874	Bladder cancer	LIMS2	Simple mode	3	-0.000751734897935104	0.000573683499444127	0.320338383299358	-0.00187615455684559	0.000372684760975385	0.999248547583955	0.998125604320968	1.00037275421657
eqtl-a-ENSG00000072163	ieu-b-4874	Bladder cancer	LIMS2	Weighted mode	3	-0.000770187424220614	0.000357643495953637	0.164125764870031	-0.00147116867628974	-6.92061721514857e-05	0.999230109093984	0.998529912961858	0.99993079622254
eqtl-a-ENSG00000075223	ieu-b-4874	Bladder cancer	SEMA3C	MR Egger	3	0.000982319821817562	0.000661908779482035	0.37747732844349	-0.000315021385967226	0.00227966102960235	1.00098280245595	0.99968502822806	1.00228226143244
eqtl-a-ENSG00000075223	ieu-b-4874	Bladder cancer	SEMA3C	Weighted median	3	0.000881485487300607	0.000442029806325594	0.0461327606582047	1.51070669024417e-05	0.00174786390769877	1.00088187410981	1.00001510718101	1.00174939231217
eqtl-a-ENSG00000075223	ieu-b-4874	Bladder cancer	SEMA3C	Inverse variance weighted	3	0.000856599713165962	0.000421651973816573	0.0422010002151385	3.01618444854792e-05	0.00168303758184644	1.00085696669948	1.00003016229936	1.0016844546845
eqtl-a-ENSG00000075223	ieu-b-4874	Bladder cancer	SEMA3C	Simple mode	3	0.00087843785239573	0.000585297337395398	0.272201387740385	-0.00026874492889925	0.00202562063369071	1.00087882379193	0.999731291179784	1.0020276735891
eqtl-a-ENSG00000075223	ieu-b-4874	Bladder cancer	SEMA3C	Weighted mode	3	0.000883939380843027	0.00046322319874685	0.196584819575311	-2.3978088700798e-05	0.00179185685038685	1.00088433017039	0.999976022198771	1.00179346318517
eqtl-a-ENSG00000078804	ieu-b-4874	Bladder cancer	TP53INP2	MR Egger	7	-0.00110615735121081	0.00105270514114206	0.341471496781858	-0.00316945942784925	0.00095714472542763	0.998894454215315	0.996835558006432	1.00095760293462
eqtl-a-ENSG00000078804	ieu-b-4874	Bladder cancer	TP53INP2	Weighted median	7	-0.00112693729154201	0.000546134588293668	0.0390671344888774	-0.0021973610845976	-5.65134984864242e-05	0.998873697463822	0.997805051345953	0.999943488098371
eqtl-a-ENSG00000078804	ieu-b-4874	Bladder cancer	TP53INP2	Inverse variance weighted	7	-0.00111620285239821	0.000457482509127085	0.0146921033801109	-0.0020128685702873	-0.000219537134509127	0.998884419870289	0.997989155891101	0.999780486962004
eqtl-a-ENSG00000078804	ieu-b-4874	Bladder cancer	TP53INP2	Simple mode	7	-0.00149035609008353	0.000957074783789186	0.170430529793698	-0.00336622266631033	0.00038551048614328	0.998510753939039	0.996639436709189	1.00038558480486
eqtl-a-ENSG00000078804	ieu-b-4874	Bladder cancer	TP53INP2	Weighted mode	7	-0.00111168389429417	0.000613631523870276	0.120000861315915	-0.00231440168107991	9.10338924915745e-05	0.998888933797332	0.997688274481521	1.0000910380362
eqtl-a-ENSG00000086232	ieu-b-4874	Bladder cancer	EIF2AK1	MR Egger	6	0.000768198990134937	0.000697276492725579	0.332420469034839	-0.000598462935607198	0.00213486091587707	1.00076849413055	0.999401716107617	1.00213714135396
eqtl-a-ENSG00000086232	ieu-b-4874	Bladder cancer	EIF2AK1	Weighted median	6	0.000712742452700119	0.000421242337889117	0.0906457848813484	-0.000112892529562551	0.00153837743496279	1.00071299651396	0.999887113842559	1.00153956134455
eqtl-a-ENSG00000086232	ieu-b-4874	Bladder cancer	EIF2AK1	Inverse variance weighted	6	0.000724494844813792	0.000365621008341149	0.0475300766345242	7.8776684651399e-06	0.00144111202116245	1.0007247573546	1.00000787769949	1.00144215092209
eqtl-a-ENSG00000086232	ieu-b-4874	Bladder cancer	EIF2AK1	Simple mode	6	0.000209492250678384	0.000753793989650786	0.792201694917875	-0.00126794396903716	0.00168692847039392	1.00020951419571	0.998732859532283	1.00168835213465
eqtl-a-ENSG00000086232	ieu-b-4874	Bladder cancer	EIF2AK1	Weighted mode	6	0.000732842651498669	0.000453600450032336	0.167099883873634	-0.00015621423056471	0.00162189953356205	1.00073311124628	0.999843797970243	1.00162321552398
eqtl-a-ENSG00000090376	ieu-b-4874	Bladder cancer	IRAK3	MR Egger	8	-0.00126853315296757	0.000436253756479642	0.027058327825412	-0.00212359051566766	-0.000413475790267467	0.998732271095105	0.997878662707415	0.999586609679067
eqtl-a-ENSG00000090376	ieu-b-4874	Bladder cancer	IRAK3	Weighted median	8	-0.00101022009926609	0.000323334613384938	0.00178180370573194	-0.00164395594150057	-0.000376484257031611	0.998990290001273	0.998357394613882	0.999623586604273
eqtl-a-ENSG00000090376	ieu-b-4874	Bladder cancer	IRAK3	Inverse variance weighted	8	-0.000898714325933434	0.000281239645178536	0.0013956635638987	-0.00144994403048336	-0.000347484621383503	0.999101689396834	0.998551106630501	0.999652575744405
eqtl-a-ENSG00000090376	ieu-b-4874	Bladder cancer	IRAK3	Simple mode	8	-0.0011647734090443	0.000585217059103969	0.0868493530677689	-0.00231179884488808	-1.77479732005243e-05	0.998835904676205	0.997690871304049	0.999982252184294
eqtl-a-ENSG00000090376	ieu-b-4874	Bladder cancer	IRAK3	Weighted mode	8	-0.00104203755789102	0.000350245916012344	0.0206560762298018	-0.00172851955327521	-0.000355555562506826	0.998958505174713	0.99827297347628	0.999644507639881
eqtl-a-ENSG00000090863	ieu-b-4874	Bladder cancer	GLG1	MR Egger	4	-0.0202094547078212	0.0105992789043694	0.196817015832595	-0.0409840413603852	0.000565131944742801	0.979993387579813	0.9598444476372	1.00056529166189
eqtl-a-ENSG00000090863	ieu-b-4874	Bladder cancer	GLG1	Weighted median	4	-0.000913831332514689	0.000483395121258005	0.0586986239459676	-0.00186128577018038	3.36231051510005e-05	0.999086586084178	0.998140445347977	1.00003362367041
eqtl-a-ENSG00000090863	ieu-b-4874	Bladder cancer	GLG1	Inverse variance weighted	4	-0.00103130457159517	0.000462237469392318	0.0256735668306648	-0.00193729001160411	-0.000125319131586223	0.998969227040198	0.998064585323472	0.999874688720528
eqtl-a-ENSG00000090863	ieu-b-4874	Bladder cancer	GLG1	Simple mode	4	-0.000601642742405297	0.000834805913013417	0.523177941979566	-0.00223786233191159	0.001034576847101	0.999398538208298	0.997764639815162	1.00103511220633
eqtl-a-ENSG00000090863	ieu-b-4874	Bladder cancer	GLG1	Weighted mode	4	-0.000901734195787651	0.000457927856295146	0.143563970998622	-0.00179927279412614	-4.19559744916438e-06	0.999098672244316	0.998202344926782	0.999995804411352
eqtl-a-ENSG00000091527	ieu-b-4874	Bladder cancer	CDV3	MR Egger	3	-0.000888284966702655	0.000732021860496999	0.438793395519405	-0.00232304781327677	0.000546477879871464	0.999112109441597	0.9976796483741	1.00054662722611
eqtl-a-ENSG00000091527	ieu-b-4874	Bladder cancer	CDV3	Weighted median	3	-0.000883171876280823	0.000443762531176034	0.0465699786151226	-0.00175294643738585	-1.33973151757973e-05	0.999117218005215	0.998248589075865	0.999986602774568
eqtl-a-ENSG00000091527	ieu-b-4874	Bladder cancer	CDV3	Inverse variance weighted	3	-0.000890841280133449	0.000426975435078018	0.036942461724964	-0.00172771313288636	-5.39694273805334e-05	0.999109555401158	0.998273778504284	0.999946032028943
eqtl-a-ENSG00000091527	ieu-b-4874	Bladder cancer	CDV3	Simple mode	3	-0.000879370323443014	0.000665981561502356	0.317549239676778	-0.00218469418398763	0.000425953537101604	0.99912101620933	0.997817690523416	1.00042604426819
eqtl-a-ENSG00000091527	ieu-b-4874	Bladder cancer	CDV3	Weighted mode	3	-0.000881609493760814	0.000464330252255106	0.198019832632642	-0.00179169678818082	2.84778006591931e-05	0.999118779009711	0.998209907342328	1.00002847820616
eqtl-a-ENSG00000100099	ieu-b-4874	Bladder cancer	HPS4	MR Egger	3	-0.00135582123238089	0.000867703115757157	0.362428548199289	-0.00305651933926492	0.000344876874503135	0.998645097477977	0.996948147060446	1.00034493635137
eqtl-a-ENSG00000100099	ieu-b-4874	Bladder cancer	HPS4	Weighted median	3	-0.00133293230003808	0.000686488643358511	0.0521774340143175	-0.00267845004102076	1.2585440944599e-05	0.998667955659646	0.997325133805858	1.00001258552014
eqtl-a-ENSG00000100099	ieu-b-4874	Bladder cancer	HPS4	Inverse variance weighted	3	-0.00133941298495646	0.000640843255838008	0.0366107102528186	-0.00259546576639896	-8.33602035139652e-05	0.998661483628259	0.997407899542729	0.999916643270851
eqtl-a-ENSG00000100099	ieu-b-4874	Bladder cancer	HPS4	Simple mode	3	-0.00122990130071078	0.000883745979419354	0.298591658563665	-0.00296204342037272	0.000502240818951149	0.998770854717919	0.997042339102097	1.00050236696299
eqtl-a-ENSG00000100099	ieu-b-4874	Bladder cancer	HPS4	Weighted mode	3	-0.0013034020925623	0.000760035057663151	0.228494577406595	-0.00279307080558208	0.000186266620457473	0.998697446967016	0.997210826187643	1.00018628396916
eqtl-a-ENSG00000101310	ieu-b-4874	Bladder cancer	SEC23B	MR Egger	4	0.00160491647634704	0.000947592239351735	0.232406509319823	-0.000252364312782361	0.00346219726547644	1.00160620504405	0.999747667528412	1.0034681975932
eqtl-a-ENSG00000101310	ieu-b-4874	Bladder cancer	SEC23B	Weighted median	4	0.000695429368868994	0.000345952242334313	0.0444111962839624	1.73629738937415e-05	0.00137349576384425	1.00069567123594	1.00001736312463	1.00137443944115
eqtl-a-ENSG00000101310	ieu-b-4874	Bladder cancer	SEC23B	Inverse variance weighted	4	0.000660390834067389	0.000325146721742331	0.0422494283713952	2.31032594524202e-05	0.00129767840868236	1.0006606089401	1.00002310352633	1.00129852075764
eqtl-a-ENSG00000101310	ieu-b-4874	Bladder cancer	SEC23B	Simple mode	4	0.000131289787422476	0.000596121596443524	0.839820583106966	-0.00103710854160683	0.00129968811645178	1.0001312984063	0.998963429069587	1.00130053307707
eqtl-a-ENSG00000101310	ieu-b-4874	Bladder cancer	SEC23B	Weighted mode	4	0.000698181439375594	0.000360739724830517	0.148376435152606	-8.86842129222006e-06	0.00140523130004341	1.00069842522477	0.999991131618032	1.00140621910019
eqtl-a-ENSG00000101361	ieu-b-4874	Bladder cancer	NOP56	MR Egger	3	-0.0008306162723007	0.00043895189417578	0.309498872770575	-0.00169096198488523	2.97294402838279e-05	0.999169728593905	0.99831046688583	1.00002972988221
eqtl-a-ENSG00000101361	ieu-b-4874	Bladder cancer	NOP56	Weighted median	3	-0.000716069894653729	0.000294739547990937	0.0151196418780481	-0.00129375940871597	-0.000138380380591493	0.999284186422209	0.998707077137186	0.999861629193532
eqtl-a-ENSG00000101361	ieu-b-4874	Bladder cancer	NOP56	Inverse variance weighted	3	-0.000684352048139899	0.000300694704110227	0.0228518021740176	-0.00127371366819594	-9.49904280838544e-05	0.999315882067314	0.998727097160767	0.999905014083364
eqtl-a-ENSG00000101361	ieu-b-4874	Bladder cancer	NOP56	Simple mode	3	-0.000662722008281734	0.000574113345085232	0.367662969718448	-0.00178798416464879	0.00046254014808532	0.999337497543445	0.998213613326799	1.00046264713627
eqtl-a-ENSG00000101361	ieu-b-4874	Bladder cancer	NOP56	Weighted mode	3	-0.000723937846576913	0.000335027878205312	0.1632723962201	-0.00138059248785932	-6.72832052945016e-05	0.999276324133203	0.998620360091524	0.99993271905817
eqtl-a-ENSG00000101457	ieu-b-4874	Bladder cancer	DNTTIP1	MR Egger	7	-0.000347145777399346	0.000506896342999481	0.52389068688458	-0.00134066260967833	0.000646371054879637	0.999652914470724	0.99866023567696	1.00064657999767
eqtl-a-ENSG00000101457	ieu-b-4874	Bladder cancer	DNTTIP1	Weighted median	7	-0.000508743639872246	0.000261584441701321	0.0517925103516059	-0.00102144914560684	3.96186586234387e-06	0.999491385748231	0.998979072355994	1.00000396187371
eqtl-a-ENSG00000101457	ieu-b-4874	Bladder cancer	DNTTIP1	Inverse variance weighted	7	-0.000556490859316888	0.000225411361298488	0.0135574878644151	-0.000998297127461926	-0.000114684591171851	0.999443663953003	0.99900220100534	0.999885321984854
eqtl-a-ENSG00000101457	ieu-b-4874	Bladder cancer	DNTTIP1	Simple mode	7	-0.000244514501367033	0.000423327679820112	0.584541487909224	-0.00107423675381445	0.000585207751080387	0.999755515389867	0.998926340031934	1.00058537901854
eqtl-a-ENSG00000101457	ieu-b-4874	Bladder cancer	DNTTIP1	Weighted mode	7	-0.00048744390388343	0.000268321699585808	0.119173787753451	-0.00101335443507161	3.84666273047546e-05	0.999512674877596	0.998987158835144	1.00003846736715
eqtl-a-ENSG00000101751	ieu-b-4874	Bladder cancer	POLI	MR Egger	3	-0.000352467358673514	0.00140037278861321	0.843026322774692	-0.0030971980243554	0.00239226330700838	0.999647594750649	0.996907593345562	1.00239512705203
eqtl-a-ENSG00000101751	ieu-b-4874	Bladder cancer	POLI	Weighted median	3	-0.000677407932559232	0.000303937545396146	0.0258289821242958	-0.00127312552153568	-8.16903435827861e-05	0.999322821456395	0.998727684558947	0.999918312992983
eqtl-a-ENSG00000101751	ieu-b-4874	Bladder cancer	POLI	Inverse variance weighted	3	-0.00068274998901827	0.000298739094738231	0.0222870972245035	-0.0012682786147052	-9.72213633313375e-05	0.999317483031721	0.998732525310714	0.999902783362512
eqtl-a-ENSG00000101751	ieu-b-4874	Bladder cancer	POLI	Simple mode	3	-0.000705291707061716	0.000377311808571153	0.202520284250253	-0.00144482285186118	3.42394377377439e-05	0.999294956952672	0.998556220402176	1.00003424002391
eqtl-a-ENSG00000101751	ieu-b-4874	Bladder cancer	POLI	Weighted mode	3	-0.000670311656600997	0.00031888064196041	0.170294168456519	-0.0012953177148434	-4.5305598358593e-05	0.999329912952069	0.998705520847041	0.999954695427924
eqtl-a-ENSG00000103121	ieu-b-4874	Bladder cancer	CMC2	MR Egger	4	0.000804131637974494	0.000928732468003181	0.477849333684123	-0.00101618399931174	0.00262444727526073	1.0008044550385	0.998984332140803	1.00262789415173
eqtl-a-ENSG00000103121	ieu-b-4874	Bladder cancer	CMC2	Weighted median	4	0.000877886733570861	0.000384571026667499	0.0224439918498782	0.000124127521302563	0.00163164594583916	1.00087827218892	1.00012413522544	1.00163297780436
eqtl-a-ENSG00000103121	ieu-b-4874	Bladder cancer	CMC2	Inverse variance weighted	4	0.000890324497893512	0.00036409082862584	0.0144717152662682	0.000176706473786865	0.00160394252200016	1.0008907209544	1.0001767220873	1.00160522952581
eqtl-a-ENSG00000103121	ieu-b-4874	Bladder cancer	CMC2	Simple mode	4	0.00172890735777731	0.000799011316339735	0.119147808392491	0.000162845177751428	0.00329496953780319	1.00173040277979	1.00016285843775	1.003300403917
eqtl-a-ENSG00000103121	ieu-b-4874	Bladder cancer	CMC2	Weighted mode	4	0.000847789752300172	0.000405594312534043	0.127747639867442	5.28248997334477e-05	0.0016427546048669	1.00084814922761	1.00005282629499	1.00164410466538
eqtl-a-ENSG00000103549	ieu-b-4874	Bladder cancer	RNF40	MR Egger	3	0.00201658668771736	0.00108412129472156	0.314028548023325	-0.000108291049936897	0.00414146442537162	1.00201862136612	0.999891714813327	1.00415005214031
eqtl-a-ENSG00000103549	ieu-b-4874	Bladder cancer	RNF40	Weighted median	3	0.00112787735122363	0.000463877257865017	0.0150400458674845	0.000218677925808196	0.00203707677663906	1.00112851364408	1.00021870183757	1.00203915302712
eqtl-a-ENSG00000103549	ieu-b-4874	Bladder cancer	RNF40	Inverse variance weighted	3	0.00111092826769815	0.000455494848438678	0.0147300860854147	0.000218158364758339	0.00200369817063796	1.00111154557708	1.00021818216302	1.00200570691523
eqtl-a-ENSG00000103549	ieu-b-4874	Bladder cancer	RNF40	Simple mode	3	0.00043486527680839	0.000684315825494666	0.590129686285862	-0.000906393741161156	0.00177612429477794	1.00043495984442	0.999094016909566	1.00177770253778
eqtl-a-ENSG00000103549	ieu-b-4874	Bladder cancer	RNF40	Weighted mode	3	0.00129358080277463	0.000531027641083252	0.135174783454245	0.000252766626251455	0.0023343949792978	1.00129441783931	1.00025279857443	1.00233712180067
eqtl-a-ENSG00000104419	ieu-b-4874	Bladder cancer	NDRG1	MR Egger	5	-0.000390241948589326	0.000470713775910176	0.467881849898273	-0.00131284094937327	0.00053235705219462	0.999609834185896	0.998688020449305	1.00053249877936
eqtl-a-ENSG00000104419	ieu-b-4874	Bladder cancer	NDRG1	Weighted median	5	-0.000670333830460806	0.000334156516188517	0.0448511846634867	-0.0013252806021903	-1.53870587313134e-05	0.999329890793068	0.998675597194329	0.999984613059649
eqtl-a-ENSG00000104419	ieu-b-4874	Bladder cancer	NDRG1	Inverse variance weighted	5	-0.000760606798691701	0.000312876033978081	0.0150565291853299	-0.00137384382528874	-0.000147369772094663	0.999239682389335	0.998627099466112	0.999852641086297
eqtl-a-ENSG00000104419	ieu-b-4874	Bladder cancer	NDRG1	Simple mode	5	-0.000385971164530999	0.000556500984684096	0.526122941160593	-0.00147671309451183	0.000704770765449829	0.999614103312757	0.998524376709761	1.00070501917472
eqtl-a-ENSG00000104419	ieu-b-4874	Bladder cancer	NDRG1	Weighted mode	5	-0.000651844777070993	0.000333907668588306	0.122651237169579	-0.00130630380750407	2.61425336208789e-06	0.999348367627582	0.998694549035917	1.00000261425678
eqtl-a-ENSG00000104731	ieu-b-4874	Bladder cancer	KLHDC4	MR Egger	5	-0.000746506064058312	0.000405537722579137	0.162911241955537	-0.00154136000031342	4.83478721967961e-05	0.999253772502272	0.998459827284922	1.00004834904097
eqtl-a-ENSG00000104731	ieu-b-4874	Bladder cancer	KLHDC4	Weighted median	5	-0.000660345549962404	0.000285503724004112	0.0207273699302342	-0.00121993284901046	-0.000100758250914345	0.999339872430177	0.998780810966568	0.999899246825028
eqtl-a-ENSG00000104731	ieu-b-4874	Bladder cancer	KLHDC4	Inverse variance weighted	5	-0.000610094449166199	0.000262215471028469	0.0199817024549966	-0.001124036772382	-9.61521259503999e-05	0.99939009162061	0.998876594720322	0.999903852496517
eqtl-a-ENSG00000104731	ieu-b-4874	Bladder cancer	KLHDC4	Simple mode	5	-0.000673188809609513	0.000386847289187949	0.156802728453961	-0.00143140949641789	8.50318771988663e-05	0.999327037731139	0.99856961448152	1.00008503549251
eqtl-a-ENSG00000104731	ieu-b-4874	Bladder cancer	KLHDC4	Weighted mode	5	-0.000666494485225416	0.000309875503026926	0.0978886492493459	-0.00127385047115819	-5.91384992926421e-05	0.999333727572888	0.998726960531951	0.999940863249354
eqtl-a-ENSG00000104880	ieu-b-4874	Bladder cancer	ARHGEF18	MR Egger	3	0.000940718096991548	0.000600696964253822	0.361781421532818	-0.000236647952945944	0.00211808414692904	1.00094116071104	0.999763380045972	1.00212032887171
eqtl-a-ENSG00000104880	ieu-b-4874	Bladder cancer	ARHGEF18	Weighted median	3	0.000992717210724993	0.000416614050429012	0.0171804897306788	0.00017615367188413	0.00180928074956586	1.00099321011755	1.00017616918785	1.00181091848554
eqtl-a-ENSG00000104880	ieu-b-4874	Bladder cancer	ARHGEF18	Inverse variance weighted	3	0.000981978305033445	0.000410661095948469	0.0167927902433413	0.000177082556974447	0.00178687405309244	1.00098246060359	1.00017709823702	1.00178847146385
eqtl-a-ENSG00000104880	ieu-b-4874	Bladder cancer	ARHGEF18	Simple mode	3	0.0010535357709801	0.0006070478328953	0.224786174869	-0.000136277981494683	0.00224334952345489	1.00105409093473	0.999863731303928	1.00224586771471
eqtl-a-ENSG00000104880	ieu-b-4874	Bladder cancer	ARHGEF18	Weighted mode	3	0.000992931636878876	0.00045161635670309	0.158963640983067	0.000107763577740819	0.00187809969601693	1.00099342475669	1.00010776938444	1.00187986442986
eqtl-a-ENSG00000105281	ieu-b-4874	Bladder cancer	SLC1A5	MR Egger	7	-0.00171918521972952	0.00108070206796692	0.172526849502609	-0.00383736127294468	0.000398990833485635	0.998282291732674	0.99616999198911	1.00039907044092
eqtl-a-ENSG00000105281	ieu-b-4874	Bladder cancer	SLC1A5	Weighted median	7	-0.00102305825078188	0.000473936732464217	0.0308781950104127	-0.00195197424641174	-9.41422551520124e-05	0.998977464894892	0.998049929616352	0.999905862176091
eqtl-a-ENSG00000105281	ieu-b-4874	Bladder cancer	SLC1A5	Inverse variance weighted	7	-0.00084185272598255	0.000400217161411684	0.035422973988205	-0.00162627836234945	-5.74270896156502e-05	0.999158501532605	0.998375043311739	0.999942574559288
eqtl-a-ENSG00000105281	ieu-b-4874	Bladder cancer	SLC1A5	Simple mode	7	-0.000982312020375812	0.000639314668451795	0.17532366827023	-0.00223536877054133	0.000270744729789707	0.999018170290138	0.997767127805626	1.00027078138445
eqtl-a-ENSG00000105281	ieu-b-4874	Bladder cancer	SLC1A5	Weighted mode	7	-0.00105027457439866	0.000494505428761169	0.0778639358987264	-0.00201950521477055	-8.10439340267694e-05	0.998950276770904	0.997982532613853	0.999918959349944
eqtl-a-ENSG00000105750	ieu-b-4874	Bladder cancer	ZNF85	MR Egger	7	0.000605539993132168	0.000334082537332873	0.129646853426743	-4.92617800402636e-05	0.0012603417663046	1.00060572336949	0.999950739433301	1.00126113633076
eqtl-a-ENSG00000105750	ieu-b-4874	Bladder cancer	ZNF85	Weighted median	7	0.000726496174225248	0.000242744442073281	0.00276391258336516	0.000250717067761618	0.00120227528068888	1.00072676013649	1.00025074849991	1.00120299830334
eqtl-a-ENSG00000105750	ieu-b-4874	Bladder cancer	ZNF85	Inverse variance weighted	7	0.000733615930677156	0.000208633058260061	0.000437610103032886	0.000324695136487436	0.00114253672486688	1.00073388509266	1.00032474785566	1.0011431896686
eqtl-a-ENSG00000105750	ieu-b-4874	Bladder cancer	ZNF85	Simple mode	7	0.000721107023425932	0.000313610611959374	0.0611532064195357	0.00010643022398556	0.0013357838228663	1.0007213670836	1.00010643588788	1.00133667637945
eqtl-a-ENSG00000105750	ieu-b-4874	Bladder cancer	ZNF85	Weighted mode	7	0.000725674017296107	0.000222350901810245	0.0171702887236028	0.000289866249748027	0.00116148178484419	1.00072593738239	1.00028990826503	1.00116215656604
eqtl-a-ENSG00000105948	ieu-b-4874	Bladder cancer	TTC26	MR Egger	3	0.000738255465051075	0.000694595826215037	0.480607902339264	-0.000623152354330397	0.00209966328443255	1.00073852804269	0.999377041764774	1.00210186912095
eqtl-a-ENSG00000105948	ieu-b-4874	Bladder cancer	TTC26	Weighted median	3	0.000806974580005417	0.000381583657013807	0.0344466701648528	5.90706122583558e-05	0.00155487854775248	1.00080730027159	1.00005907235696	1.00155608799817
eqtl-a-ENSG00000105948	ieu-b-4874	Bladder cancer	TTC26	Inverse variance weighted	3	0.000819013366652425	0.000391388978347319	0.0363865223065172	5.18909690916785e-05	0.00158613576421317	1.00081934884968	1.00005189231545	1.00158739434288
eqtl-a-ENSG00000105948	ieu-b-4874	Bladder cancer	TTC26	Simple mode	3	0.000753624109307032	0.000603953749848006	0.338383702742598	-0.00043012524039506	0.00193737345900912	1.00075390815531	0.999569967250205	1.00193925137952
eqtl-a-ENSG00000105948	ieu-b-4874	Bladder cancer	TTC26	Weighted mode	3	0.000776042099307594	0.000427512749219079	0.21114362709875	-6.1882889161801e-05	0.00161396708777699	1.00077634329789	0.999938119025545	1.00161527023364
eqtl-a-ENSG00000106003	ieu-b-4874	Bladder cancer	LFNG	MR Egger	3	0.000968352013181988	0.000471518687592979	0.288475493111684	4.41753854997488e-05	0.00189252864086423	1.00096882101737	1.00004417636125	1.00189432060346
eqtl-a-ENSG00000106003	ieu-b-4874	Bladder cancer	LFNG	Weighted median	3	0.000755759316072379	0.000333580037711868	0.0234758147976784	0.000101942442157118	0.00140957618998764	1.0007560449741	1.00010194763846	1.00141057010945
eqtl-a-ENSG00000106003	ieu-b-4874	Bladder cancer	LFNG	Inverse variance weighted	3	0.000744347622812641	0.000322169259115451	0.0208646857264423	0.000112895874946358	0.00137579937067892	1.00074462471825	1.00011290224793	1.00137674621681
eqtl-a-ENSG00000106003	ieu-b-4874	Bladder cancer	LFNG	Simple mode	3	0.0009744967210944	0.000593594539149538	0.242354034338791	-0.000188948575638694	0.00213794201782749	1.0009749716973	0.999811069274019	1.00214022904542
eqtl-a-ENSG00000106003	ieu-b-4874	Bladder cancer	LFNG	Weighted mode	3	0.000768289988512984	0.000345275766654019	0.156031091193998	9.15494858711064e-05	0.00144503049115486	1.00076858519886	1.00009155367665	1.00144607505079
eqtl-a-ENSG00000106012	ieu-b-4874	Bladder cancer	IQCE	MR Egger	3	0.00175268477343143	0.000903053324047326	0.302881503663335	-1.72997417013309e-05	0.00352266928856419	1.00175422162313	0.999982700407938	1.00352888118003
eqtl-a-ENSG00000106012	ieu-b-4874	Bladder cancer	IQCE	Weighted median	3	0.00132412825363767	0.000548755967144857	0.0158233934475054	0.000248566558033754	0.00239968994924159	1.00132500529852	1.00024859745326	1.00240257150966
eqtl-a-ENSG00000106012	ieu-b-4874	Bladder cancer	IQCE	Inverse variance weighted	3	0.00120380468977377	0.000533121414878188	0.0239437258497507	0.00015888671661252	0.00224872266293502	1.00120452955347	1.00015889933978	1.00225125293601
eqtl-a-ENSG00000106012	ieu-b-4874	Bladder cancer	IQCE	Simple mode	3	0.00130857725841773	0.000705222397293838	0.204663171093354	-7.36586402781912e-05	0.00269081315711365	1.00130943381922	0.999926344072453	1.00269443664415
eqtl-a-ENSG00000106012	ieu-b-4874	Bladder cancer	IQCE	Weighted mode	3	0.00134173295941108	0.000596899697789273	0.153581992849916	0.000171809551744102	0.00251165636707805	1.00134263348579	1.00017182431185	1.00251481321835
eqtl-a-ENSG00000106246	ieu-b-4874	Bladder cancer	PTCD1	MR Egger	3	-0.000325511400968581	0.00241927188403521	0.914854592161554	-0.0050672842936776	0.00441626149174044	0.99967454157212	0.994945532733067	1.00442602754571
eqtl-a-ENSG00000106246	ieu-b-4874	Bladder cancer	PTCD1	Weighted median	3	-0.00119270389164828	0.000588392366939648	0.0426567530796435	-0.00234595293084999	-3.94548524465658e-05	0.998808007096944	0.997656796666165	0.999960545925886
eqtl-a-ENSG00000106246	ieu-b-4874	Bladder cancer	PTCD1	Inverse variance weighted	3	-0.00143797276071086	0.000599996601872171	0.0165464041469231	-0.00261396610038031	-0.000261979421041404	0.998563060626732	0.997389447334158	0.999738054892571
eqtl-a-ENSG00000106246	ieu-b-4874	Bladder cancer	PTCD1	Simple mode	3	-0.00110252244592896	0.000699395815821754	0.255640879592443	-0.0024733382449396	0.000268293353081678	0.998898085108642	0.997529717935922	1.00026832934696
eqtl-a-ENSG00000106246	ieu-b-4874	Bladder cancer	PTCD1	Weighted mode	3	-0.00118025117290655	0.000634806968745264	0.204085336267229	-0.00242447283164727	6.3970485834165e-05	0.998820445049576	0.997578463828845	1.00006397253199
eqtl-a-ENSG00000107551	ieu-b-4874	Bladder cancer	RASSF4	MR Egger	9	0.000687007363014114	0.000344744044616868	0.0865327235256437	1.13090355650518e-05	0.00136270569046318	1.00068724340662	1.00001130909951	1.00136363459576
eqtl-a-ENSG00000107551	ieu-b-4874	Bladder cancer	RASSF4	Weighted median	9	0.000662774196727781	0.000279421084109814	0.0176942525872282	0.000115108871872545	0.00121043952158302	1.00066299388008	1.00011511549715	1.00121117239917
eqtl-a-ENSG00000107551	ieu-b-4874	Bladder cancer	RASSF4	Inverse variance weighted	9	0.000668777503901597	0.000240901005487361	0.00550066994342349	0.00019661153314637	0.00114094347465682	1.00066900118544	1.00019663086246	1.00114159459827
eqtl-a-ENSG00000107551	ieu-b-4874	Bladder cancer	RASSF4	Simple mode	9	0.00100297682133724	0.000476176428607888	0.0682637481230919	6.96710212657849e-05	0.0019362826214087	1.00100347997079	1.00006967344835	1.0019381584271
eqtl-a-ENSG00000107551	ieu-b-4874	Bladder cancer	RASSF4	Weighted mode	9	0.000704237356244206	0.000268243066050643	0.0303959087830549	0.000178480946784946	0.00122999376570347	1.00070448538959	1.00017849687546	1.00123075051827
eqtl-a-ENSG00000107719	ieu-b-4874	Bladder cancer	PALD1	MR Egger	3	0.00153497498215722	0.00130998610550152	0.449758580569606	-0.00103259778462576	0.00410254774894021	1.00153615365926	0.998967935161011	1.00411097471803
eqtl-a-ENSG00000107719	ieu-b-4874	Bladder cancer	PALD1	Weighted median	3	0.00143023578587053	0.000688305542912478	0.0377178078828313	8.1156921762077e-05	0.00277931464997899	1.00143125906086	1.00008116021507	1.00278318052561
eqtl-a-ENSG00000107719	ieu-b-4874	Bladder cancer	PALD1	Inverse variance weighted	3	0.00139236711169381	0.000663395298160256	0.0358301402273478	9.21123272997122e-05	0.00269262189608792	1.00139333690483	1.00009211656977	1.0026962502583
eqtl-a-ENSG00000107719	ieu-b-4874	Bladder cancer	PALD1	Simple mode	3	0.00143089333068948	0.00105132079933669	0.306567654214922	-0.000629695436010436	0.00349148209738939	1.00143191754701	0.999370502780553	1.00349758442099
eqtl-a-ENSG00000107719	ieu-b-4874	Bladder cancer	PALD1	Weighted mode	3	0.0014300109563389	0.000750400506779934	0.196969345211833	-4.07740369497665e-05	0.00290079594962758	1.00143103390956	0.9999592267943	1.00290500732933
eqtl-a-ENSG00000108349	ieu-b-4874	Bladder cancer	CASC3	MR Egger	4	0.000555120983713406	0.00091515536690478	0.605808916594724	-0.00123858353541996	0.00234882550284678	1.00055527509188	0.998762183192582	1.00235158615447
eqtl-a-ENSG00000108349	ieu-b-4874	Bladder cancer	CASC3	Weighted median	4	0.00104270987245706	0.000462218257632801	0.0240780187103262	0.000136762087496775	0.00194865765741735	1.00104325368339	1.00013677143986	1.00195055752461
eqtl-a-ENSG00000108349	ieu-b-4874	Bladder cancer	CASC3	Inverse variance weighted	4	0.000988089290560231	0.000428226862154314	0.0210327095808425	0.000148764640737775	0.00182741394038269	1.0009885776116	1.00014877570675	1.00182908467879
eqtl-a-ENSG00000108349	ieu-b-4874	Bladder cancer	CASC3	Simple mode	4	0.00148358935508568	0.000731571379398687	0.135611922002433	4.9709451464249e-05	0.0029174692587071	1.00148469041821	1.000049710687	1.0029217292139
eqtl-a-ENSG00000108349	ieu-b-4874	Bladder cancer	CASC3	Weighted mode	4	0.00105186585924421	0.00048116357552335	0.116681164054519	0.000108785251218441	0.00199494646726997	1.00105241926416	1.00010879116855	1.00199693769689
eqtl-a-ENSG00000108405	ieu-b-4874	Bladder cancer	P2RX1	MR Egger	7	0.000729184456670964	0.000382330512936601	0.114796440284316	-2.01833486847739e-05	0.0014785522620267	1.00072945037629	0.999979816854998	1.00147964585934
eqtl-a-ENSG00000108405	ieu-b-4874	Bladder cancer	P2RX1	Weighted median	7	0.000467831717052366	0.000219218433246235	0.0328354699913741	3.81635878897466e-05	0.000897499846214986	1.00046794116738	1.00003816431613	1.00089790271972
eqtl-a-ENSG00000108405	ieu-b-4874	Bladder cancer	P2RX1	Inverse variance weighted	7	0.000485779750947424	0.000198631411479689	0.0144597669004043	9.6462184447234e-05	0.000875097317447615	1.00048589776104	1.00009646683707	1.00087548032682
eqtl-a-ENSG00000108405	ieu-b-4874	Bladder cancer	P2RX1	Simple mode	7	0.000543005584181999	0.000326677861921999	0.147534034691206	-9.72830251851193e-05	0.00118329419354912	1.0005431530384	0.999902721706655	1.00118399456234
eqtl-a-ENSG00000108405	ieu-b-4874	Bladder cancer	P2RX1	Weighted mode	7	0.000485715933284956	0.000223993711867461	0.07321977635329	4.66882580247332e-05	0.000924743608545179	1.00048583391237	1.00004668934794	1.00092517131575
eqtl-a-ENSG00000109436	ieu-b-4874	Bladder cancer	TBC1D9	MR Egger	3	0.000545982676866336	0.000884757365059637	0.648014620489087	-0.00118814175865055	0.00228010711238322	1.00054613175254	0.998812563802306	1.0022827085334
eqtl-a-ENSG00000109436	ieu-b-4874	Bladder cancer	TBC1D9	Weighted median	3	0.000735986679574653	0.000359718148526941	0.0407554550546813	3.0939108461849e-05	0.00144103425068746	1.00073625758423	1.00003093958708	1.00144207303946
eqtl-a-ENSG00000109436	ieu-b-4874	Bladder cancer	TBC1D9	Inverse variance weighted	3	0.000706998190297524	0.000352411502468464	0.0448378694049178	1.6271645459334e-05	0.00139772473513571	1.00070724817243	1.00001627177784	1.00139870200762
eqtl-a-ENSG00000109436	ieu-b-4874	Bladder cancer	TBC1D9	Simple mode	3	0.00107246261648515	0.000612132323150701	0.221869477598744	-0.000127316736890221	0.00227224196986053	1.00107303791016	0.999872691367542	1.00227482546805
eqtl-a-ENSG00000109436	ieu-b-4874	Bladder cancer	TBC1D9	Weighted mode	3	0.000780532697932624	0.000351999639120648	0.156877142906544	9.06134052561529e-05	0.00147045199060909	1.00078083739285	1.00009061751077	1.00147153363524
eqtl-a-ENSG00000110063	ieu-b-4874	Bladder cancer	DCPS	MR Egger	3	0.00035779324687143	0.000657697044319745	0.682815580618942	-0.00093129295999527	0.00164687945373813	1.00035785726251	0.999069140558705	1.00164823630446
eqtl-a-ENSG00000110063	ieu-b-4874	Bladder cancer	DCPS	Weighted median	3	0.000669230204943351	0.000301706606006229	0.0265446750913673	7.78852571711423e-05	0.00126057515271556	1.00066945418944	1.00007788829031	1.00126137001153
eqtl-a-ENSG00000110063	ieu-b-4874	Bladder cancer	DCPS	Inverse variance weighted	3	0.000672281498068626	0.000295755539706536	0.0230202398411916	9.26006402438153e-05	0.00125196235589344	1.00067250752992	1.00009260492782	1.00125274638792
eqtl-a-ENSG00000110063	ieu-b-4874	Bladder cancer	DCPS	Simple mode	3	0.00111501323485089	0.000473680600678793	0.142804865867697	0.000186599257520456	0.00204342721218132	1.00111563509321	1.00018661666824	1.00204551643238
eqtl-a-ENSG00000110063	ieu-b-4874	Bladder cancer	DCPS	Weighted mode	3	0.00058320273247679	0.000338327833179793	0.226889247111521	-7.99198205556036e-05	0.00124632528550918	1.00058337282826	0.999920083372948	1.00124710227163
eqtl-a-ENSG00000110074	ieu-b-4874	Bladder cancer	FOXRED1	MR Egger	6	-0.00124816476709841	0.000456273797520877	0.052143308940883	-0.00214246141023932	-0.000353868123957486	0.998752613866556	0.997859832022052	0.999646194479982
eqtl-a-ENSG00000110074	ieu-b-4874	Bladder cancer	FOXRED1	Weighted median	6	-0.000748947080658337	0.000336959840428073	0.0262387507286357	-0.00140938836789736	-8.85057934193131e-05	0.999251333310203	0.998591604353457	0.999911498123103
eqtl-a-ENSG00000110074	ieu-b-4874	Bladder cancer	FOXRED1	Inverse variance weighted	6	-0.000721624238256416	0.000269108869896031	0.00732857485462289	-0.00124907762325264	-0.000194170853260195	0.999278636069896	0.998751702149502	0.99980584799668
eqtl-a-ENSG00000110074	ieu-b-4874	Bladder cancer	FOXRED1	Simple mode	6	-7.30192993702921e-06	0.000625795764454848	0.991141563634203	-0.00123386162826853	0.00121925776839447	0.999992698096722	0.998766899266012	1.00122000136533
eqtl-a-ENSG00000110074	ieu-b-4874	Bladder cancer	FOXRED1	Weighted mode	6	-0.000865786728318194	0.000345822055574209	0.0542532899647007	-0.00154359795724364	-0.000187975499392744	0.999134587956871	0.998457592777333	0.999812042166894
eqtl-a-ENSG00000111450	ieu-b-4874	Bladder cancer	STX2	MR Egger	3	-0.00061409193437216	0.000405014701443961	0.37118023640379	-0.00140792074920232	0.000179736880458004	0.999386096581489	0.99859306990624	1.0001797530341
eqtl-a-ENSG00000111450	ieu-b-4874	Bladder cancer	STX2	Weighted median	3	-0.000506436747932369	0.000208194696400274	0.0149943652536928	-0.000914498352876906	-9.83751429878327e-05	0.999493691469512	0.999085919673304	0.999901629695688
eqtl-a-ENSG00000111450	ieu-b-4874	Bladder cancer	STX2	Inverse variance weighted	3	-0.000493719856843306	0.000201972685657067	0.014505780594332	-0.000889586320731157	-9.78533929554536e-05	0.99950640200275	0.999110809243875	0.999902151394532
eqtl-a-ENSG00000111450	ieu-b-4874	Bladder cancer	STX2	Simple mode	3	-0.000501038451563371	0.000273163077330204	0.208061487623558	-0.00103643808313057	3.43611800038288e-05	0.999499087047241	0.99896409883331	1.00003436177036
eqtl-a-ENSG00000111450	ieu-b-4874	Bladder cancer	STX2	Weighted mode	3	-0.000496330439193147	0.000245674959367833	0.180772384749269	-0.000977853359554099	-1.48075188321955e-05	0.999503792712384	0.999022624583244	0.999985192590799
eqtl-a-ENSG00000111640	ieu-b-4874	Bladder cancer	GAPDH	MR Egger	3	-0.000627225450382	0.000616782746004706	0.494656083491953	-0.00183611963255122	0.000581668731787224	0.999372971214381	0.998165565003879	1.00058183793385
eqtl-a-ENSG00000111640	ieu-b-4874	Bladder cancer	GAPDH	Weighted median	3	-0.000808823720654314	0.000333752192534117	0.0153748878848429	-0.00146297801802118	-0.000154669423287445	0.999191503289081	0.998538091612641	0.999845342537411
eqtl-a-ENSG00000111640	ieu-b-4874	Bladder cancer	GAPDH	Inverse variance weighted	3	-0.00085388207187866	0.000323838977721635	0.00837047642347229	-0.00148860646821307	-0.000219157675544254	0.999146482381677	0.998512500956821	0.999780866337745
eqtl-a-ENSG00000111640	ieu-b-4874	Bladder cancer	GAPDH	Simple mode	3	-0.000644093660576629	0.000479909783583074	0.311625053480106	-0.00158471683639945	0.000296529515246196	0.999356113723218	0.998416538164299	1.00029657348447
eqtl-a-ENSG00000111640	ieu-b-4874	Bladder cancer	GAPDH	Weighted mode	3	-0.000805989890194121	0.000340830935425696	0.141762814949487	-0.00147401852362849	-0.000137961256759756	0.99919433483241	0.998527067308098	0.999862048259457
eqtl-a-ENSG00000111725	ieu-b-4874	Bladder cancer	PRKAB1	MR Egger	7	0.000400074814023015	0.00045475916950335	0.419261758868425	-0.000491253158203551	0.00129140278624958	1.00040015485463	0.999508867486873	1.00129223700589
eqtl-a-ENSG00000111725	ieu-b-4874	Bladder cancer	PRKAB1	Weighted median	7	0.000568128213039018	0.000239526877575344	0.0176979970001963	9.86555329913432e-05	0.00103760089308669	1.00056828962844	1.00009866039961	1.00103813938712
eqtl-a-ENSG00000111725	ieu-b-4874	Bladder cancer	PRKAB1	Inverse variance weighted	7	0.000787382319384463	0.000214838111007338	0.000247335692584944	0.00036629962181008	0.00120846501695885	1.00078769238622	1.00036636671771	1.00120919550503
eqtl-a-ENSG00000111725	ieu-b-4874	Bladder cancer	PRKAB1	Simple mode	7	0.000939032105516213	0.000543132599805264	0.134555842267174	-0.000125507790102105	0.00200357200113453	1.0009394731342	0.999874500085671	1.00200558049268
eqtl-a-ENSG00000111725	ieu-b-4874	Bladder cancer	PRKAB1	Weighted mode	7	0.000562106061797071	0.000261147601145816	0.0748531515660154	5.02567635512713e-05	0.00107395536004287	1.00056226407301	1.00005025802644	1.0010745322566
eqtl-a-ENSG00000111817	ieu-b-4874	Bladder cancer	DSE	MR Egger	9	0.000860988296833753	0.00034754362352138	0.0423740654978457	0.000179802794731847	0.00154217379893566	1.00086135905366	1.00017981896022	1.00154336356048
eqtl-a-ENSG00000111817	ieu-b-4874	Bladder cancer	DSE	Weighted median	9	0.00052301658759119	0.000247465672529256	0.034558724482449	3.79838694338478e-05	0.00100804930574853	1.00052315338461	1.00003798459083	1.00100855755822
eqtl-a-ENSG00000111817	ieu-b-4874	Bladder cancer	DSE	Inverse variance weighted	9	0.000477547520691298	0.000218398838368225	0.0287728679138879	4.94857974895768e-05	0.00090560924389302	1.00047766156466	1.00004948702193	1.00090601943176
eqtl-a-ENSG00000111817	ieu-b-4874	Bladder cancer	DSE	Simple mode	9	0.000548263386975404	0.000503061851312435	0.307514237777625	-0.00043773784159697	0.00153426461554778	1.00054841371082	0.999562357951634	1.00153544220167
eqtl-a-ENSG00000111817	ieu-b-4874	Bladder cancer	DSE	Weighted mode	9	0.000561751530132066	0.00026905941294067	0.070254238193379	3.43950807683532e-05	0.00108910797949578	1.00056190934207	1.00003439567229	1.00108970127296
eqtl-a-ENSG00000112763	ieu-b-4874	Bladder cancer	BTN2A1	MR Egger	3	0.00187913884162878	0.000757926747481849	0.244067305519562	0.000393602416564359	0.00336467526669321	1.00188090552947	1.00039367988816	1.00337034214047
eqtl-a-ENSG00000112763	ieu-b-4874	Bladder cancer	BTN2A1	Weighted median	3	0.00110827767277494	0.000314821285685694	0.000430995442750002	0.000491227952830984	0.0017253273927189	1.00110889203942	1.00049134862504	1.00172681662637
eqtl-a-ENSG00000112763	ieu-b-4874	Bladder cancer	BTN2A1	Inverse variance weighted	3	0.000944933784329667	0.000345625135617834	0.00625729785110814	0.000267508518518712	0.00162235905014062	1.00094538037491	1.00026754430211	1.00162367578656
eqtl-a-ENSG00000112763	ieu-b-4874	Bladder cancer	BTN2A1	Simple mode	3	0.00109706840658538	0.000487504498369755	0.153311162860625	0.000141559589780662	0.0020525772233901	1.00109767040625	1.00014156960981	1.00205468520204
eqtl-a-ENSG00000112763	ieu-b-4874	Bladder cancer	BTN2A1	Weighted mode	3	0.00111600191849092	0.000332444168672216	0.0784389205113993	0.000464411347893382	0.00176759248908847	1.00111662488035	1.00046451920354	1.00176915560154
eqtl-a-ENSG00000112941	ieu-b-4874	Bladder cancer	TENT4A	MR Egger	5	-0.000725920441324462	0.000621067718395998	0.326901746278712	-0.00194321316938062	0.000491372286731695	0.999274342975175	0.99805867364697	1.00049149302987
eqtl-a-ENSG00000112941	ieu-b-4874	Bladder cancer	TENT4A	Weighted median	5	-0.000811671626487356	0.000450750232082564	0.0717481891597533	-0.00169514208136918	7.17988283944687e-05	0.999188657689822	0.998306293860479	1.00007180140599
eqtl-a-ENSG00000112941	ieu-b-4874	Bladder cancer	TENT4A	Inverse variance weighted	5	-0.000833127232716516	0.000406427433208026	0.0403761985503403	-0.00162972500180425	-3.65294636287841e-05	0.999167219721417	0.998371602278854	0.999963471203564
eqtl-a-ENSG00000112941	ieu-b-4874	Bladder cancer	TENT4A	Simple mode	5	-0.000831062867740221	0.000624670537201699	0.254166459395324	-0.00205541712065555	0.000393291385175109	0.99916928236936	0.997946693802591	1.00039336873437
eqtl-a-ENSG00000112941	ieu-b-4874	Bladder cancer	TENT4A	Weighted mode	5	-0.000808591195274788	0.000478765381396914	0.166505763892962	-0.00174697134281274	0.000129788952263163	0.999191735626491	0.998254553723412	1.00012979737521
eqtl-a-ENSG00000113303	ieu-b-4874	Bladder cancer	BTNL8	MR Egger	4	-0.000562912002009003	0.000446639149024688	0.334678400358479	-0.00143832473409739	0.000312500730079385	0.999437246403228	0.998562709159172	1.00031254956352
eqtl-a-ENSG00000113303	ieu-b-4874	Bladder cancer	BTNL8	Weighted median	4	-0.000475173995346183	0.00021352093016946	0.0260529785810163	-0.000893675018478324	-5.66729722140421e-05	0.999524938881937	0.999106724190111	0.999943328633669
eqtl-a-ENSG00000113303	ieu-b-4874	Bladder cancer	BTNL8	Inverse variance weighted	4	-0.000483373408269582	0.000210891210268985	0.0219027007360762	-0.000896720180396793	-7.00266361423714e-05	0.999516743397835	0.999103681752995	0.999929975815665
eqtl-a-ENSG00000113303	ieu-b-4874	Bladder cancer	BTNL8	Simple mode	4	-0.000124165046965141	0.000431100069562229	0.792084054191728	-0.00096912118330711	0.000720791089376828	0.999875842661195	0.999031348262964	1.0007210509217
eqtl-a-ENSG00000113303	ieu-b-4874	Bladder cancer	BTNL8	Weighted mode	4	-0.00049489784682328	0.000215275176993939	0.105093540209768	-0.0009168371937314	-7.29584999151599e-05	0.999505224594917	0.999083582973071	0.999927044161491
eqtl-a-ENSG00000114346	ieu-b-4874	Bladder cancer	ECT2	MR Egger	3	-0.00070279570454824	0.0056812625066663	0.921645557730146	-0.0118380702176142	0.0104324788085177	0.999297451198509	0.988231724054315	1.01048708684943
eqtl-a-ENSG00000114346	ieu-b-4874	Bladder cancer	ECT2	Weighted median	3	-0.00179824033776182	0.00106250607915774	0.0905598608190016	-0.00388075225291098	0.000284271577387342	0.998203375527678	0.996126768134714	1.00028431198638
eqtl-a-ENSG00000114346	ieu-b-4874	Bladder cancer	ECT2	Inverse variance weighted	3	-0.00191192648022462	0.000889414102563817	0.0315831367718911	-0.00365517812124971	-0.000168674839199544	0.998089900086935	0.996351493910669	0.999831339385601
eqtl-a-ENSG00000114346	ieu-b-4874	Bladder cancer	ECT2	Simple mode	3	-0.00116676387581713	0.00137764670793377	0.486219377849437	-0.00386695142336732	0.00153342367173307	0.998833916528504	0.996140515605308	1.00153459996699
eqtl-a-ENSG00000114346	ieu-b-4874	Bladder cancer	ECT2	Weighted mode	3	-0.00128754899788169	0.00130951282829136	0.429159816775824	-0.00385419414133275	0.00127909614556937	0.998713279537698	0.996153223731872	1.00127991453794
eqtl-a-ENSG00000114956	ieu-b-4874	Bladder cancer	DGUOK	MR Egger	3	-0.00179793485868563	0.00266962195271225	0.622672815366618	-0.00703039388600163	0.00343452416863038	0.998203680457969	0.992994261520187	1.00344042890481
eqtl-a-ENSG00000114956	ieu-b-4874	Bladder cancer	DGUOK	Weighted median	3	-0.000964513503943391	0.000459832182942416	0.0359463564420173	-0.00186578458251053	-6.32424253762567e-05	0.999035951489697	0.998135954911535	0.999936759574384
eqtl-a-ENSG00000114956	ieu-b-4874	Bladder cancer	DGUOK	Inverse variance weighted	3	-0.000914066043327433	0.000430091658600196	0.0335630926155358	-0.00175704569418382	-7.10863924710485e-05	0.999086351587781	0.998244497006938	0.999928916134107
eqtl-a-ENSG00000114956	ieu-b-4874	Bladder cancer	DGUOK	Simple mode	3	-0.00106053303240363	0.000624512630958803	0.231570906673999	-0.00228457778908288	0.000163511724275628	0.998940029134003	0.997718029872574	1.00016352509305
eqtl-a-ENSG00000114956	ieu-b-4874	Bladder cancer	DGUOK	Weighted mode	3	-0.000987005937968078	0.00043808783860104	0.153033443772649	-0.00184565810162612	-0.000128353774310039	0.999013480992179	0.998156044077913	0.999871654462683
eqtl-a-ENSG00000115138	ieu-b-4874	Bladder cancer	POMC	MR Egger	3	0.000508167035084426	0.000503937067837018	0.497339339797638	-0.00047954961787613	0.00149588368804498	1.00050829617383	0.999520565347664	1.00149700308014
eqtl-a-ENSG00000115138	ieu-b-4874	Bladder cancer	POMC	Weighted median	3	0.000620156079398392	0.000310148761684121	0.0455495317388179	1.22645064975147e-05	0.00122804765229927	1.00062034841594	1.00001226458171	1.00122880201158
eqtl-a-ENSG00000115138	ieu-b-4874	Bladder cancer	POMC	Inverse variance weighted	3	0.000626490642393869	0.000312495049113239	0.0449842381854908	1.40003461319203e-05	0.00123898093865582	1.00062668692864	1.00001400044414	1.00123974879263
eqtl-a-ENSG00000115138	ieu-b-4874	Bladder cancer	POMC	Simple mode	3	0.00110596004833726	0.000486832940456883	0.15105801426717	0.000151767485041772	0.00206015261163275	1.00110657184767	1.00015177900231	1.00206227618407
eqtl-a-ENSG00000115138	ieu-b-4874	Bladder cancer	POMC	Weighted mode	3	0.000677422541749785	0.000368717352039124	0.207574374707355	-4.52634682468985e-05	0.00140010855174647	1.00067765204422	0.999954737556128	1.00140108916132
eqtl-a-ENSG00000115594	ieu-b-4874	Bladder cancer	IL1R1	MR Egger	3	-0.0019557970280197	0.00138820570025918	0.392964019866681	-0.0046766802005277	0.000765086144488292	0.99804611429673	0.995334238440692	1.00076537889755
eqtl-a-ENSG00000115594	ieu-b-4874	Bladder cancer	IL1R1	Weighted median	3	-0.00113436425475576	0.000562670772551889	0.0437962633045348	-0.00223719896895746	-3.1529540554057e-05	0.998866278893164	0.99776530169548	0.999968470956497
eqtl-a-ENSG00000115594	ieu-b-4874	Bladder cancer	IL1R1	Inverse variance weighted	3	-0.00103207841213869	0.000520262304758257	0.0472819876147595	-0.00205179252946487	-1.23642948125036e-05	0.998968453997607	0.997950310957941	0.999987635781625
eqtl-a-ENSG00000115594	ieu-b-4874	Bladder cancer	IL1R1	Simple mode	3	-0.00118362719432833	0.00069927102902367	0.232596450157869	-0.00255419841121472	0.000186944022558062	0.998817073016049	0.997449060778085	1.00018696149768
eqtl-a-ENSG00000115594	ieu-b-4874	Bladder cancer	IL1R1	Weighted mode	3	-0.00117642043520833	0.000705607695092143	0.237396551834946	-0.00255941151758893	0.00020657064717227	0.998824271276038	0.997443860983582	1.00020659198436
eqtl-a-ENSG00000117519	ieu-b-4874	Bladder cancer	CNN3	MR Egger	3	-0.00140153646180542	0.000676870763094482	0.28642419495613	-0.00272820315747061	-7.48697661402409e-05	0.998599445231741	0.997275515006693	0.999925133036531
eqtl-a-ENSG00000117519	ieu-b-4874	Bladder cancer	CNN3	Weighted median	3	-0.00135211185332863	0.000517046681440223	0.00892098836552112	-0.00236552334895147	-0.000338700357705795	0.998648801838053	0.997637272296583	0.999661356994785
eqtl-a-ENSG00000117519	ieu-b-4874	Bladder cancer	CNN3	Inverse variance weighted	3	-0.00134459000822034	0.000504818642306818	0.00773298829067613	-0.00233403454714171	-0.000355145469298979	0.998656313547909	0.997668687193535	0.999644917587388
eqtl-a-ENSG00000117519	ieu-b-4874	Bladder cancer	CNN3	Simple mode	3	-0.00124878552268236	0.000799780750646232	0.258820792277039	-0.00281635579394898	0.000318784748584252	0.998751993885487	0.997187606415493	1.00031883556584
eqtl-a-ENSG00000117519	ieu-b-4874	Bladder cancer	CNN3	Weighted mode	3	-0.00136856366192546	0.000551586249967719	0.131217122424873	-0.00244967271186219	-0.000287454611988733	0.998632372394257	0.997553325287796	0.99971258669913
eqtl-a-ENSG00000118600	ieu-b-4874	Bladder cancer	RXYLT1	MR Egger	3	-0.0031319673146685	0.00496080147405249	0.641489115512619	-0.0128551382038114	0.00659120357447438	0.996872932178609	0.987227136158527	1.00661297336017
eqtl-a-ENSG00000118600	ieu-b-4874	Bladder cancer	RXYLT1	Weighted median	3	-0.00126742470409058	0.000691436497298316	0.0667979245439196	-0.00262264023879528	8.77908306141173e-05	0.998733378139383	0.99738079587756	1.00008779468434
eqtl-a-ENSG00000118600	ieu-b-4874	Bladder cancer	RXYLT1	Inverse variance weighted	3	-0.00139388343315988	0.000643002135847245	0.0301758716351504	-0.00265416761942048	-0.00013359924689928	0.998607087571145	0.997349351569261	0.999866409677083
eqtl-a-ENSG00000118600	ieu-b-4874	Bladder cancer	RXYLT1	Simple mode	3	-0.00131841442072646	0.000877950991302579	0.272006606350925	-0.00303919836367952	0.000402369522226591	0.998682454305743	0.996965415324513	1.0004024504837
eqtl-a-ENSG00000118600	ieu-b-4874	Bladder cancer	RXYLT1	Weighted mode	3	-0.00121331256324261	0.000787662471101263	0.26336616567521	-0.00275713100660108	0.000330505880115866	0.998787423202844	0.997246666388319	1.0003305605032
eqtl-a-ENSG00000119121	ieu-b-4874	Bladder cancer	TRPM6	MR Egger	10	-0.00106633366755319	0.000446115775704856	0.0438378923284291	-0.00194072058793471	-0.000191946747171676	0.998934234664164	0.998061161392602	0.999808071673427
eqtl-a-ENSG00000119121	ieu-b-4874	Bladder cancer	TRPM6	Weighted median	10	-0.000892606118337236	0.000333638886033178	0.00746477167282718	-0.00154653833496226	-0.000238673901712207	0.999107792136	0.99845465693919	0.999761354578638
eqtl-a-ENSG00000119121	ieu-b-4874	Bladder cancer	TRPM6	Inverse variance weighted	10	-0.000822509772533898	0.000280869095625266	0.00340661808877257	-0.00137301319995942	-0.000272006345108376	0.999177828395907	0.998627928951419	0.999728030645264
eqtl-a-ENSG00000119121	ieu-b-4874	Bladder cancer	TRPM6	Simple mode	10	-0.000851124792442965	0.000576210271849778	0.173761630280113	-0.00198049692526853	0.000278247340382599	0.999149237311524	0.998021462964701	1.00027828605476
eqtl-a-ENSG00000119121	ieu-b-4874	Bladder cancer	TRPM6	Weighted mode	10	-0.000851124792442965	0.000317439526228419	0.0251557918015164	-0.00147330626385067	-0.000228943321035263	0.999149237311524	0.998527778519018	0.999771082884487
eqtl-a-ENSG00000119801	ieu-b-4874	Bladder cancer	YPEL5	MR Egger	3	-0.00241068532106238	0.00192192707428083	0.428485813733007	-0.00617766238665281	0.00135629174452804	0.997592218047292	0.99384138013669	1.00135721192414
eqtl-a-ENSG00000119801	ieu-b-4874	Bladder cancer	YPEL5	Weighted median	3	-0.00284854718475138	0.00116389812194475	0.0143883185405882	-0.00512978750376309	-0.000567306865739675	0.997155506076232	0.994883347386823	0.999432854022375
eqtl-a-ENSG00000119801	ieu-b-4874	Bladder cancer	YPEL5	Inverse variance weighted	3	-0.00283046185906413	0.000957749622529919	0.00312339353913726	-0.00470765111922277	-0.000953272598905485	0.997173540121396	0.995303412502275	0.999047181621075
eqtl-a-ENSG00000119801	ieu-b-4874	Bladder cancer	YPEL5	Simple mode	3	-0.00299029038924979	0.00143825829128256	0.173151540028024	-0.00580927664016361	-0.000171304138335978	0.997014176075938	0.994207564579827	0.99982871053338
eqtl-a-ENSG00000119801	ieu-b-4874	Bladder cancer	YPEL5	Weighted mode	3	-0.00291680341498976	0.00127195070621546	0.148844058290461	-0.00540982679917206	-0.000423780030807467	0.997087446323203	0.99460477996194	0.999576309751267
eqtl-a-ENSG00000120708	ieu-b-4874	Bladder cancer	TGFBI	MR Egger	17	0.000304946365057163	0.000256848485421541	0.253586605693568	-0.000198476666369058	0.000808369396483384	1.00030499286593	0.999801543028821	1.00080869621508
eqtl-a-ENSG00000120708	ieu-b-4874	Bladder cancer	TGFBI	Weighted median	17	0.000447563171648772	0.000254528471599003	0.0786792679334517	-5.13126326852729e-05	0.000946438975982817	1.00044766334299	0.999948688683785	1.00094688699068
eqtl-a-ENSG00000120708	ieu-b-4874	Bladder cancer	TGFBI	Inverse variance weighted	17	0.000459281543054961	0.000190421651757052	0.0158688195272357	8.60551056111384e-05	0.000832507980498784	1.00045938702897	1.00008605880846	1.00083285461145
eqtl-a-ENSG00000120708	ieu-b-4874	Bladder cancer	TGFBI	Simple mode	17	0.000310384253122018	0.00042632221210443	0.477103072761531	-0.000525207282602664	0.0011459757888467	1.0003104324273	0.9994749306146	1.00114663267
eqtl-a-ENSG00000120708	ieu-b-4874	Bladder cancer	TGFBI	Weighted mode	17	0.000394422350246922	0.000235140214549571	0.112889635233306	-6.64524702702366e-05	0.000855297170764081	1.00039450014497	0.999933549737646	1.00085566304169
eqtl-a-ENSG00000121858	ieu-b-4874	Bladder cancer	TNFSF10	MR Egger	4	0.00234934457599521	0.00100986126882166	0.145498485039229	0.000370016489104748	0.00432867266288567	1.0023521064484	1.00037008495365	1.00433805489906
eqtl-a-ENSG00000121858	ieu-b-4874	Bladder cancer	TNFSF10	Weighted median	4	0.00123267562517196	0.00048175850095413	0.0105064272121029	0.000288428963301864	0.00217692228704205	1.00123343568204	1.00028847056293	1.0021792935027
eqtl-a-ENSG00000121858	ieu-b-4874	Bladder cancer	TNFSF10	Inverse variance weighted	4	0.00104258702564478	0.000468910970461525	0.0261873492737957	0.000123521523540194	0.00196165252774937	1.00104313070843	1.00012352915264	1.00196357782679
eqtl-a-ENSG00000121858	ieu-b-4874	Bladder cancer	TNFSF10	Simple mode	4	0.00130874143224207	0.000679478319525067	0.149738494183117	-2.30360740270667e-05	0.0026405189385112	1.00130959820804	0.999976964191301	1.0026440081791
eqtl-a-ENSG00000121858	ieu-b-4874	Bladder cancer	TNFSF10	Weighted mode	4	0.00129746080255088	0.000523354044701482	0.0893390264786566	0.000271686874935978	0.00232323473016579	1.00129830286896	1.00027172378516	1.0023259355311
eqtl-a-ENSG00000124508	ieu-b-4874	Bladder cancer	BTN2A2	MR Egger	4	0.00306626116992967	0.00229394820441473	0.31309730645288	-0.0014298773107232	0.00756239965058253	1.00307096695721	0.99857114447677	1.00759106681344
eqtl-a-ENSG00000124508	ieu-b-4874	Bladder cancer	BTN2A2	Weighted median	4	0.00104523472056848	0.00034469629874052	0.00242669562977708	0.000369629975037059	0.0017208394660999	1.00104578116875	1.00036969829661	1.00172232096002
eqtl-a-ENSG00000124508	ieu-b-4874	Bladder cancer	BTN2A2	Inverse variance weighted	4	0.000962444646470717	0.00037337959890679	0.0099472597549712	0.00023062063261341	0.00169426866032802	1.00096290794494	1.0002306472276	1.0016957047444
eqtl-a-ENSG00000124508	ieu-b-4874	Bladder cancer	BTN2A2	Simple mode	4	0.00107752229784838	0.00102713771152096	0.371212079673954	-0.000935667616732696	0.00309071221242946	1.00107810303357	0.999064769983718	1.0030954933879
eqtl-a-ENSG00000124508	ieu-b-4874	Bladder cancer	BTN2A2	Weighted mode	4	0.00117216721589681	0.000356305737884692	0.0460856456858629	0.000473807969642812	0.0018705264621508	1.00117285447239	1.00047392023437	1.00187227698807
eqtl-a-ENSG00000125821	ieu-b-4874	Bladder cancer	DTD1	MR Egger	7	0.00079031589713691	0.0004865315507163	0.165220963118827	-0.000163285942267038	0.00174391773654086	1.00079062827903	0.999836727388157	1.00174543924541
eqtl-a-ENSG00000125821	ieu-b-4874	Bladder cancer	DTD1	Weighted median	7	0.000781992460074386	0.000388786322745303	0.0442865758878289	1.99712674935915e-05	0.00154401365265518	1.00078229829589	1.00001997146692	1.00154520625545
eqtl-a-ENSG00000125821	ieu-b-4874	Bladder cancer	DTD1	Inverse variance weighted	7	0.000687585105650604	0.000341133082765637	0.043842659132404	1.89642634299556e-05	0.00135620594787125	1.00068782154648	1.00001896444325	1.00135712601104
eqtl-a-ENSG00000125821	ieu-b-4874	Bladder cancer	DTD1	Simple mode	7	0.000613527400892598	0.000670799377939416	0.39565881628569	-0.000701239379868658	0.00192829418165385	1.00061371564732	0.999299006431005	1.00193015453646
eqtl-a-ENSG00000125821	ieu-b-4874	Bladder cancer	DTD1	Weighted mode	7	0.000843731298359103	0.000442659709196351	0.105283033537108	-2.38817316657446e-05	0.00171134432838395	1.00084408733974	0.999976118553501	1.00171280951378
eqtl-a-ENSG00000125863	ieu-b-4874	Bladder cancer	MKKS	MR Egger	4	-0.000294351477766473	0.000607576996942063	0.675918376528634	-0.00148520239177292	0.000896499436239971	0.99970569183938	0.998515899975486	1.00089690141197
eqtl-a-ENSG00000125863	ieu-b-4874	Bladder cancer	MKKS	Weighted median	4	-0.000617079213961609	0.000292608033652521	0.0349537654405764	-0.00119059095992055	-4.35674680026675e-05	0.99938311114026	0.998810117512302	0.999956433481046
eqtl-a-ENSG00000125863	ieu-b-4874	Bladder cancer	MKKS	Inverse variance weighted	4	-0.000634835333656879	0.000278323465891776	0.0225528040365186	-0.00118034932680476	-8.93213405089978e-05	0.999365366131659	0.998820347011461	0.999910682648523
eqtl-a-ENSG00000125863	ieu-b-4874	Bladder cancer	MKKS	Simple mode	4	-0.000613189283937159	0.000408415444778309	0.230251409919815	-0.00141368355570265	0.000187304987828327	0.999386998678191	0.998587315224187	1.0001873225305
eqtl-a-ENSG00000125863	ieu-b-4874	Bladder cancer	MKKS	Weighted mode	4	-0.000621631400155869	0.000315054791257769	0.14301584805297	-0.0012391387910211	-4.1240092906417e-06	0.999378561772613	0.99876162862444	0.999995875999213
eqtl-a-ENSG00000127328	ieu-b-4874	Bladder cancer	RAB3IP	MR Egger	3	-0.000867356517563367	0.000696359508032501	0.43065924791396	-0.00223222115330707	0.000497508118180336	0.999133019527371	0.997770268399576	1.00049763189587
eqtl-a-ENSG00000127328	ieu-b-4874	Bladder cancer	RAB3IP	Weighted median	3	-0.000995757316831673	0.000366158044195812	0.00653858158693737	-0.00171342708345546	-0.000278087550207882	0.999004738284972	0.9982880399947	0.999721951112551
eqtl-a-ENSG00000127328	ieu-b-4874	Bladder cancer	RAB3IP	Inverse variance weighted	3	-0.000933152583617642	0.000358924343426903	0.0093262147911104	-0.00163664429673437	-0.000229660870500913	0.999067282667859	0.998364694275188	0.999770365499538
eqtl-a-ENSG00000127328	ieu-b-4874	Bladder cancer	RAB3IP	Simple mode	3	-0.00118432770001055	0.000515413245460856	0.148369722599674	-0.00219453766111382	-0.000174117738907268	0.998816373339259	0.997807868576145	0.999825897418707
eqtl-a-ENSG00000127328	ieu-b-4874	Bladder cancer	RAB3IP	Weighted mode	3	-0.00100484038349782	0.000407370836248242	0.132469897284152	-0.00180328722254437	-0.00020639354445126	0.998995664299544	0.998198337722965	0.999793627753231
eqtl-a-ENSG00000127946	ieu-b-4874	Bladder cancer	HIP1	MR Egger	5	0.000518845713617524	0.000263486931765148	0.143565444515186	2.41132735783367e-06	0.00103528009987721	1.00051898033734	1.00000241133027	1.0010358161873
eqtl-a-ENSG00000127946	ieu-b-4874	Bladder cancer	HIP1	Weighted median	5	0.000413630339970734	0.000151146537273018	0.00620743212956269	0.000117383126915618	0.00070987755302585	1.0004137158968	1.00011739001658	1.00071012957573
eqtl-a-ENSG00000127946	ieu-b-4874	Bladder cancer	HIP1	Inverse variance weighted	5	0.000414199912694744	0.000144098437210491	0.00404766004471204	0.000131766975762181	0.000696632849627306	1.00041428570532	1.00013177565741	1.00069687555465
eqtl-a-ENSG00000127946	ieu-b-4874	Bladder cancer	HIP1	Simple mode	5	0.000129348752306649	0.000305033666005101	0.693342037057698	-0.000468517233063348	0.000727214737676647	1.00012935711822	0.999531592503997	1.00072747922242
eqtl-a-ENSG00000127946	ieu-b-4874	Bladder cancer	HIP1	Weighted mode	5	0.000445139059847987	0.000162501196786007	0.0519430879808609	0.000126636714147413	0.000763641405548561	1.00044523814894	1.00012664473291	1.00076393305388
eqtl-a-ENSG00000128040	ieu-b-4874	Bladder cancer	SPINK2	MR Egger	4	0.000511033659496428	0.000701155296174239	0.541888974853406	-0.00086323072100508	0.00188529803999794	1.00051116425944	0.999137141755448	1.00188707633171
eqtl-a-ENSG00000128040	ieu-b-4874	Bladder cancer	SPINK2	Weighted median	4	0.000771933390845112	0.000440459319026528	0.0796767797341782	-9.13668744468817e-05	0.00163523365613711	1.0007722314081	0.999908637299379	1.00163657137976
eqtl-a-ENSG00000128040	ieu-b-4874	Bladder cancer	SPINK2	Inverse variance weighted	4	0.000836278087552021	0.000398405545445188	0.0358114032454122	5.54032184794524e-05	0.00161715295662459	1.00083662786557	1.00005540475327	1.00161846125361
eqtl-a-ENSG00000128040	ieu-b-4874	Bladder cancer	SPINK2	Simple mode	4	0.000526460192311129	0.000647779717425059	0.475885497650128	-0.000743188053841987	0.00179610843846425	1.0005265987968	0.999257088041998	1.00179772240737
eqtl-a-ENSG00000128040	ieu-b-4874	Bladder cancer	SPINK2	Weighted mode	4	0.000844586008520449	0.000475449383731331	0.173745780892639	-8.72947835929603e-05	0.00177646680063386	1.00084494277172	0.999912709026486	1.00177804565257
eqtl-a-ENSG00000128245	ieu-b-4874	Bladder cancer	YWHAH	MR Egger	9	0.00103580539972841	0.000388428761586911	0.0321552742982431	0.000274485027018065	0.00179712577243875	1.00103634203141	1.00027452270148	1.00179874157075
eqtl-a-ENSG00000128245	ieu-b-4874	Bladder cancer	YWHAH	Weighted median	9	0.000596909238672659	0.000276874063282322	0.0310924771220462	5.42360746393084e-05	0.00113958240270601	1.00059708742444	1.00005423754544	1.00114023197346
eqtl-a-ENSG00000128245	ieu-b-4874	Bladder cancer	YWHAH	Inverse variance weighted	9	0.000518136687343407	0.000237818045237958	0.0293531765293547	5.20133186770099e-05	0.000984260056009804	1.00051827094334	1.00005201467139	1.0009847445989
eqtl-a-ENSG00000128245	ieu-b-4874	Bladder cancer	YWHAH	Simple mode	9	0.000184689109812368	0.000439163082607238	0.68515444385875	-0.000676070532097818	0.00104544875172255	1.0001847061659	0.999324157952091	1.00104599542376
eqtl-a-ENSG00000128245	ieu-b-4874	Bladder cancer	YWHAH	Weighted mode	9	0.000601342678230333	0.000275514746501254	0.0606148414169276	6.13337750878739e-05	0.00114135158137279	1.00060152352099	1.00006133565604	1.00114200317096
eqtl-a-ENSG00000129518	ieu-b-4874	Bladder cancer	EAPP	MR Egger	3	-0.000486995973403578	0.000703732141193259	0.614622575038628	-0.00186631097014236	0.000892319023335209	0.999513122589888	0.998135429505252	1.0008927172584
eqtl-a-ENSG00000129518	ieu-b-4874	Bladder cancer	EAPP	Weighted median	3	-0.000898173501465754	0.000470333624746522	0.0561780475859045	-0.00182002740596894	2.36804030374295e-05	0.999102229735619	0.998181627839561	1.00002368068342
eqtl-a-ENSG00000129518	ieu-b-4874	Bladder cancer	EAPP	Inverse variance weighted	3	-0.000901229121638026	0.000451893823239641	0.0461151054412222	-0.00178694101518772	-1.55172280883301e-05	0.999099176863356	0.998214654613335	0.999984482892303
eqtl-a-ENSG00000129518	ieu-b-4874	Bladder cancer	EAPP	Simple mode	3	-0.00160093643932367	0.000775908098588282	0.175154561964161	-0.00312171631255671	-8.01565660906399e-05	0.998400344375825	0.99688315117752	0.999919846646361
eqtl-a-ENSG00000129518	ieu-b-4874	Bladder cancer	EAPP	Weighted mode	3	-0.000713516257588479	0.000504385753091979	0.292790599036177	-0.00170211233364876	0.000275079818471799	0.999286738234605	0.99829933543801	1.00027511765639
eqtl-a-ENSG00000130702	ieu-b-4874	Bladder cancer	LAMA5	MR Egger	3	0.00131555281722403	0.000583664013332898	0.26583510286102	0.000171571351091553	0.00245953428335651	1.00131641853642	1.0001715860703	1.00246256141907
eqtl-a-ENSG00000130702	ieu-b-4874	Bladder cancer	LAMA5	Weighted median	3	0.00122983566826132	0.000426001249150244	0.00389021111418754	0.000394873219926839	0.0020647981165958	1.00123059222626	1.00039495119262	1.00206693128016
eqtl-a-ENSG00000130702	ieu-b-4874	Bladder cancer	LAMA5	Inverse variance weighted	3	0.0012133500512374	0.000403267149328858	0.00262282028508095	0.00042294643855284	0.00200375366392196	1.00121408645822	1.00042303589301	1.00200576251982
eqtl-a-ENSG00000130702	ieu-b-4874	Bladder cancer	LAMA5	Simple mode	3	0.00151154690840412	0.000631954997740722	0.139206321741781	0.000272915112832302	0.00275017870397593	1.00151268987124	1.00027295235755	1.00275396391463
eqtl-a-ENSG00000130702	ieu-b-4874	Bladder cancer	LAMA5	Weighted mode	3	0.00132502808759264	0.000456686951173635	0.101097326440706	0.000429921663292312	0.00222013451189296	1.00132590632516	1.00043001409286	1.00222260083537
eqtl-a-ENSG00000130881	ieu-b-4874	Bladder cancer	LRP3	MR Egger	7	0.000928321290967602	0.000578085491851903	0.169214089361743	-0.000204726273062128	0.00206136885499733	1.00092875231454	0.999795294681931	1.0020634949364
eqtl-a-ENSG00000130881	ieu-b-4874	Bladder cancer	LRP3	Weighted median	7	0.0014284040513197	0.000352338213922031	5.03339797821474e-05	0.000737821152032516	0.00211898695060688	1.0014294247063	1.00073809340901	1.00212123359004
eqtl-a-ENSG00000130881	ieu-b-4874	Bladder cancer	LRP3	Inverse variance weighted	7	0.00105617621937331	0.000282425540737427	0.000184267454635301	0.000502622159527953	0.00160973027921867	1.00105673416989	1.00050274849521	1.00161102659048
eqtl-a-ENSG00000130881	ieu-b-4874	Bladder cancer	LRP3	Simple mode	7	0.00047124753976591	0.000679654854069181	0.514012882030113	-0.000860875974209685	0.00180337105374151	1.00047135859433	0.999139494473201	1.00180499810523
eqtl-a-ENSG00000130881	ieu-b-4874	Bladder cancer	LRP3	Weighted mode	7	0.00141755034586245	0.00038654453395635	0.0104886773381165	0.000659923059308008	0.0021751776324169	1.00141855554527	1.00066014085644	1.00217754504749
eqtl-a-ENSG00000133104	ieu-b-4874	Bladder cancer	SPART	MR Egger	6	-0.000329407412054101	0.000407021823603912	0.463727749678259	-0.00112717018631777	0.000468355362209566	0.999670646836611	0.998873464831383	1.00046846505771
eqtl-a-ENSG00000133104	ieu-b-4874	Bladder cancer	SPART	Weighted median	6	-0.00050527981679197	0.000214946612231171	0.0187370065539062	-0.000926575176765065	-8.39844568188748e-05	0.999494847815557	0.999073853961461	0.999916019069777
eqtl-a-ENSG00000133104	ieu-b-4874	Bladder cancer	SPART	Inverse variance weighted	6	-0.000546898811072693	0.000180494301179352	0.00244548900501029	-0.000900667641384224	-0.000193129980761163	0.999453250710823	0.999099737837973	0.999806888667633
eqtl-a-ENSG00000133104	ieu-b-4874	Bladder cancer	SPART	Simple mode	6	-0.000566553814094823	0.000230570883368345	0.0574273642152455	-0.00101847274549678	-0.000114634882692867	0.999433606647213	0.99898204572184	0.999885371687634
eqtl-a-ENSG00000133104	ieu-b-4874	Bladder cancer	SPART	Weighted mode	6	-0.000510212438239452	0.000222560003539533	0.0704315484504014	-0.000946430045176936	-7.39948313019674e-05	0.999489917697993	0.999054017678481	0.999926007906248
eqtl-a-ENSG00000133961	ieu-b-4874	Bladder cancer	NUMB	MR Egger	4	-0.000423118164384829	0.00116952943753912	0.752160705713521	-0.00271539586196151	0.00186915953319185	0.999576971337482	0.997288287490708	1.00187090750078
eqtl-a-ENSG00000133961	ieu-b-4874	Bladder cancer	NUMB	Weighted median	4	-0.00104041925361969	0.000549832161595809	0.0584578377946218	-0.00211809029034748	3.72517831080928e-05	0.998960121794837	0.997884151279996	1.00003725247696
eqtl-a-ENSG00000133961	ieu-b-4874	Bladder cancer	NUMB	Inverse variance weighted	4	-0.00110310800723155	0.000494985072594673	0.0258426468526915	-0.00207327874951711	-0.000132937264945994	0.998897500192749	0.997928869008313	0.999867071570821
eqtl-a-ENSG00000133961	ieu-b-4874	Bladder cancer	NUMB	Simple mode	4	-0.00188753176365633	0.000777910325951432	0.0936298811179214	-0.00341223600252114	-0.000362827524791525	0.998114248504143	0.996593579058747	0.999637238289155
eqtl-a-ENSG00000133961	ieu-b-4874	Bladder cancer	NUMB	Weighted mode	4	-0.000925119427642811	0.000601180517384586	0.221465511911887	-0.0021034332417166	0.000253194386430977	0.999075308363405	0.997898777423717	1.00025322644283
eqtl-a-ENSG00000134184	ieu-b-4874	Bladder cancer	GSTM1	MR Egger	8	-0.00046503337336147	0.000462403848844266	0.353387035716538	-0.00137134491709623	0.000441278170373292	0.999535074737899	0.99862959494667	1.00044137554791
eqtl-a-ENSG00000134184	ieu-b-4874	Bladder cancer	GSTM1	Weighted median	8	-0.0004313811243146	0.000187503566005888	0.0214111070824413	-0.000798888113686141	-6.3874134943059e-05	0.999568711907145	0.999201430912462	0.999936127904966
eqtl-a-ENSG00000134184	ieu-b-4874	Bladder cancer	GSTM1	Inverse variance weighted	8	-0.000424990380385968	0.000158392055768323	0.00729312571220342	-0.00073543880969188	-0.000114541951080055	0.999575099915234	0.999264831559146	0.999885464608599
eqtl-a-ENSG00000134184	ieu-b-4874	Bladder cancer	GSTM1	Simple mode	8	-0.000425433605074062	0.000242346658225437	0.122609437892299	-0.000900433055195918	4.95658450477938e-05	0.99957465687897	0.999099972212999	1.00004956707345
eqtl-a-ENSG00000134184	ieu-b-4874	Bladder cancer	GSTM1	Weighted mode	8	-0.000425433605074062	0.000166494131216617	0.037812942530588	-0.000751762102258632	-9.91051078894928e-05	0.99957465687897	0.999248520400075	0.999900899802859
eqtl-a-ENSG00000135047	ieu-b-4874	Bladder cancer	CTSL	MR Egger	9	-0.000471208576227769	0.00042359960924974	0.30270745609766	-0.00130146381035726	0.000359046657901721	0.999528902425098	0.998699382726382	1.00035911112287
eqtl-a-ENSG00000135047	ieu-b-4874	Bladder cancer	CTSL	Weighted median	9	-0.000493473387069182	0.000314556186390012	0.116696295796811	-0.00111000351239361	0.000123056738255242	0.999506648350897	0.998890612313628	1.00012306431005
eqtl-a-ENSG00000135047	ieu-b-4874	Bladder cancer	CTSL	Inverse variance weighted	9	-0.000523190579696514	0.000259026837459147	0.0434008629066981	-0.00103088318111644	-1.54979782765863e-05	0.999476946260629	0.998969647996407	0.999984502141816
eqtl-a-ENSG00000135047	ieu-b-4874	Bladder cancer	CTSL	Simple mode	9	-0.000539588656364673	0.000528012550986815	0.336722621493352	-0.00157449325629883	0.000495315943569485	0.999460556895414	0.998426745607928	1.00049543863277
eqtl-a-ENSG00000135047	ieu-b-4874	Bladder cancer	CTSL	Weighted mode	9	-0.000507749292311161	0.000307384272297427	0.137170938044725	-0.00111022246601412	9.47238813917946e-05	0.999492379590546	0.998890393602936	1.00009472836784
eqtl-a-ENSG00000135916	ieu-b-4874	Bladder cancer	ITM2C	MR Egger	6	-0.00122080515790743	0.000487213272665797	0.0663620001746148	-0.00217574317233239	-0.000265867143482468	0.998779939721561	0.997826622041167	0.999734168196055
eqtl-a-ENSG00000135916	ieu-b-4874	Bladder cancer	ITM2C	Weighted median	6	-0.00101548387479674	0.000375539011906102	0.00684958037787416	-0.0017515403381327	-0.000279427411460782	0.998985031554468	0.998249992713447	0.999720611624742
eqtl-a-ENSG00000135916	ieu-b-4874	Bladder cancer	ITM2C	Inverse variance weighted	6	-0.000937022389175205	0.000328151635718099	0.00429751463923192	-0.00158019959518268	-0.000293845183167732	0.999063416479216	0.998421048262823	0.9997061979851
eqtl-a-ENSG00000135916	ieu-b-4874	Bladder cancer	ITM2C	Simple mode	6	-0.00125834882307119	0.000781426636833001	0.168242838137665	-0.00278994503126387	0.000273247385121495	0.998742442565827	0.997213943248505	1.00027328472059
eqtl-a-ENSG00000135916	ieu-b-4874	Bladder cancer	ITM2C	Weighted mode	6	-0.00105782412873193	0.000365602127889229	0.0340525399321369	-0.00177440429939482	-0.000341243958069041	0.998942735169981	0.998227169025205	0.999658814259028
eqtl-a-ENSG00000135929	ieu-b-4874	Bladder cancer	CYP27A1	MR Egger	20	-0.000823727218851049	0.000379017602924658	0.0433481529004059	-0.00156660172058338	-8.08527171187205e-05	0.99917661195128	0.99843462475934	0.999919150551374
eqtl-a-ENSG00000135929	ieu-b-4874	Bladder cancer	CYP27A1	Weighted median	20	-0.000690964440611632	0.000339514770697831	0.0418354993297242	-0.00135641339117938	-2.5515490043883e-05	0.999309274220346	0.998644506121671	0.999974484835473
eqtl-a-ENSG00000135929	ieu-b-4874	Bladder cancer	CYP27A1	Inverse variance weighted	20	-0.000555736292306941	0.000246068046679824	0.0239166282688141	-0.0010380296637994	-7.34429208144855e-05	0.999444418100504	0.998962508902627	0.999926559776051
eqtl-a-ENSG00000135929	ieu-b-4874	Bladder cancer	CYP27A1	Simple mode	20	-0.000451685004763366	0.00057897487593261	0.444915652506527	-0.00158647576159128	0.000683105752064549	0.999548416989551	0.998414782025842	1.00068333912193
eqtl-a-ENSG00000135929	ieu-b-4874	Bladder cancer	CYP27A1	Weighted mode	20	-0.000650587075368225	0.000343674200671249	0.0736872607110338	-0.00132418850868387	2.30143579474224e-05	0.999349624510516	0.998676687842059	1.00002301462278
eqtl-a-ENSG00000136098	ieu-b-4874	Bladder cancer	NEK3	MR Egger	3	0.000383963977259762	0.00123333172669896	0.807860631826666	-0.00203336620707019	0.00280129416158971	1.00038403770086	0.997968699681523	1.00280522145239
eqtl-a-ENSG00000136098	ieu-b-4874	Bladder cancer	NEK3	Weighted median	3	0.000806642934148133	0.000356935093965881	0.0238265335082757	0.000107050149975006	0.00150623571832126	1.00080696835805	1.00010705588005	1.0015073706611
eqtl-a-ENSG00000136098	ieu-b-4874	Bladder cancer	NEK3	Inverse variance weighted	3	0.000875907699477159	0.000333659127731654	0.00866089417408879	0.000221935809123118	0.0015298795898312	1.00087629141865	1.0002219604387	1.00153105045263
eqtl-a-ENSG00000136098	ieu-b-4874	Bladder cancer	NEK3	Simple mode	3	0.000844937633913255	0.000493182279283407	0.228802170457396	-0.000121699633482222	0.00181157490130873	1.00084529469427	0.999878307771618	1.00181321679444
eqtl-a-ENSG00000136098	ieu-b-4874	Bladder cancer	NEK3	Weighted mode	3	0.000755208873531608	0.000387533600485055	0.190658968455257	-4.35698341910002e-06	0.00151477473048232	1.00075549411555	0.999995643026073	1.00151592258123
eqtl-a-ENSG00000136111	ieu-b-4874	Bladder cancer	TBC1D4	MR Egger	4	-0.000226689177490227	0.000424285242510586	0.646584152909753	-0.00105828825281098	0.000604909897830521	0.99977333651456	0.998942271536712	1.00060509289272
eqtl-a-ENSG00000136111	ieu-b-4874	Bladder cancer	TBC1D4	Weighted median	4	-0.000465515253550242	0.00021911744981453	0.0336282678323455	-0.00089498545518672	-3.60450519137634e-05	0.999534593081864	0.999105414924842	0.999963955597701
eqtl-a-ENSG00000136111	ieu-b-4874	Bladder cancer	TBC1D4	Inverse variance weighted	4	-0.000524423281203281	0.000212149947876553	0.0134379695704676	-0.000940237179041325	-0.000108609383365238	0.999475714204651	0.999060204705432	0.99989139651442
eqtl-a-ENSG00000136111	ieu-b-4874	Bladder cancer	TBC1D4	Simple mode	4	-0.00054245808782525	0.000314514356616468	0.18303782397888	-0.00115890622679353	7.39900511430277e-05	0.999457689015963	0.998841765045689	1.00007399278847
eqtl-a-ENSG00000136111	ieu-b-4874	Bladder cancer	TBC1D4	Weighted mode	4	-0.000463584121215748	0.000223272490211887	0.129457667205372	-0.000901198202031046	-2.59700404004505e-05	0.9995365233173	0.99909920775511	0.999974030296818
eqtl-a-ENSG00000136381	ieu-b-4874	Bladder cancer	IREB2	MR Egger	4	-0.000287167035872165	0.000565044577161622	0.661808850193133	-0.00139465440710894	0.000820320335364614	0.999712874192635	0.998606317671392	1.00082065689011
eqtl-a-ENSG00000136381	ieu-b-4874	Bladder cancer	IREB2	Weighted median	4	-0.000520560061225236	0.000251502961850966	0.0384713639170831	-0.00101350586645313	-2.76142559973417e-05	0.999479575406656	0.99898700755715	0.999972386125273
eqtl-a-ENSG00000136381	ieu-b-4874	Bladder cancer	IREB2	Inverse variance weighted	4	-0.000509833396572836	0.00024410809962336	0.036747724049157	-0.000988285271834622	-3.13815213110508e-05	0.999490296546389	0.999012202921217	0.999968618971084
eqtl-a-ENSG00000136381	ieu-b-4874	Bladder cancer	IREB2	Simple mode	4	-0.00100200176647048	0.0005263126204843	0.153055160501733	-0.0020335745026197	2.95709696787514e-05	0.998998500069672	0.997968491809106	1.0000295714069
eqtl-a-ENSG00000136381	ieu-b-4874	Bladder cancer	IREB2	Weighted mode	4	-0.000496232103803658	0.000260860726923644	0.153285618324779	-0.001007519128574	1.50549209666838e-05	0.999503890998983	0.998992988248412	1.00001505503429
eqtl-a-ENSG00000136436	ieu-b-4874	Bladder cancer	CALCOCO2	MR Egger	5	-0.0009883520004799	0.00106839101435099	0.423153479747476	-0.00308239838860783	0.00110569438764803	0.999012136258488	0.996922347323994	1.00110630589305
eqtl-a-ENSG00000136436	ieu-b-4874	Bladder cancer	CALCOCO2	Weighted median	5	-0.000384955619353732	0.000478028828282494	0.420647783924447	-0.00132189212278742	0.000551980884079956	0.999615118466554	0.998678981191753	1.00055213325356
eqtl-a-ENSG00000136436	ieu-b-4874	Bladder cancer	CALCOCO2	Inverse variance weighted	5	-0.00083236987716922	0.000382145164844721	0.0293947958952297	-0.00158137440026487	-8.33653540735661e-05	0.999167976446541	0.99841987531339	0.999916638120721
eqtl-a-ENSG00000136436	ieu-b-4874	Bladder cancer	CALCOCO2	Simple mode	5	-0.000338878005839371	0.000689139897822191	0.648666289418765	-0.00168959220557086	0.00101183619389212	0.999661179406827	0.998311834351793	1.00101234827283
eqtl-a-ENSG00000136436	ieu-b-4874	Bladder cancer	CALCOCO2	Weighted mode	5	-0.00054878965793076	0.000568267526140483	0.388869762629839	-0.00166259400916611	0.000565014693304587	0.999451360899571	0.99833878733461	1.00056517434417
eqtl-a-ENSG00000136754	ieu-b-4874	Bladder cancer	ABI1	MR Egger	3	0.000462336102280998	0.000942742186420836	0.70973240703683	-0.00138543858310384	0.00231011078766584	1.00046244299609	0.998615520693872	1.00231278114947
eqtl-a-ENSG00000136754	ieu-b-4874	Bladder cancer	ABI1	Weighted median	3	0.000945256262675211	0.000605271012791749	0.118356917984446	-0.000241074922396617	0.00213158744774704	1.00094570315818	0.999758954133828	1.00213386089533
eqtl-a-ENSG00000136754	ieu-b-4874	Bladder cancer	ABI1	Inverse variance weighted	3	0.00113728460032601	0.000556208592788309	0.040883576240527	4.71157584609257e-05	0.0022274534421911	1.00113793155369	1.00004711686843	1.00222993605957
eqtl-a-ENSG00000136754	ieu-b-4874	Bladder cancer	ABI1	Simple mode	3	0.00101328715643487	0.000909779582162066	0.381284327533622	-0.000769880824602774	0.00279645513747252	1.00101380070531	0.9992304154576	1.00280036886548
eqtl-a-ENSG00000136754	ieu-b-4874	Bladder cancer	ABI1	Weighted mode	3	0.000904276462135241	0.000677367405854538	0.3135557155133	-0.000423363653339654	0.00223191657761014	1.00090468544336	0.999576725952406	1.00223440915748
eqtl-a-ENSG00000137070	ieu-b-4874	Bladder cancer	IL11RA	MR Egger	5	-0.000319859619397188	0.000541876936258086	0.596516524572125	-0.00138193841446304	0.00074221917566866	0.999680191530237	0.998619016022719	1.00074249468848
eqtl-a-ENSG00000137070	ieu-b-4874	Bladder cancer	IL11RA	Weighted median	5	-0.000499629741012939	0.000263608256446233	0.0580461324274697	-0.00101630192364756	1.70424416216775e-05	0.999500495053142	0.998984214336246	1.00001704258684
eqtl-a-ENSG00000137070	ieu-b-4874	Bladder cancer	IL11RA	Inverse variance weighted	5	-0.000535076086854946	0.000235435446032624	0.0230437655510817	-0.00099652956107889	-7.3622612631002e-05	0.999465067040825	0.999003966809608	0.999926380097447
eqtl-a-ENSG00000137070	ieu-b-4874	Bladder cancer	IL11RA	Simple mode	5	-0.000532958056943558	0.000286472632982707	0.136334893805975	-0.00109444441758966	2.85283037025476e-05	0.999467183939974	0.998906154268273	1.00002852871064
eqtl-a-ENSG00000137070	ieu-b-4874	Bladder cancer	IL11RA	Weighted mode	5	-0.000513327329265348	0.000268075473535231	0.128026872222768	-0.0010387552573944	1.21005988637054e-05	0.999486804400667	0.998961784062091	1.00001210067208
eqtl-a-ENSG00000138095	ieu-b-4874	Bladder cancer	LRPPRC	MR Egger	3	0.000232881873353105	0.00110346932454743	0.867587537203277	-0.00192991800275986	0.00239568174946607	1.00023290899244	0.998071943091543	1.00239855368795
eqtl-a-ENSG00000138095	ieu-b-4874	Bladder cancer	LRPPRC	Weighted median	3	0.00065774158613788	0.000312214939296102	0.0351440440674368	4.58003051175192e-05	0.00126968286715824	1.00065795794557	1.00004580135397	1.0012704892557
eqtl-a-ENSG00000138095	ieu-b-4874	Bladder cancer	LRPPRC	Inverse variance weighted	3	0.000693529345344309	0.000306088530370807	0.0234648415034219	9.35958258175281e-05	0.00129346286487109	1.00069376989243	1.00009360020604	1.00129429974875
eqtl-a-ENSG00000138095	ieu-b-4874	Bladder cancer	LRPPRC	Simple mode	3	0.000760238036508646	0.000570280285768625	0.314070470722024	-0.000357511323597859	0.00187798739661515	1.00076052709069	0.99964255257596	1.00187975191936
eqtl-a-ENSG00000138095	ieu-b-4874	Bladder cancer	LRPPRC	Weighted mode	3	0.00064447322264461	0.000337680378867464	0.196540966704254	-1.73803199356196e-05	0.00130632676522484	1.00064468094013	0.999982619831101	1.00130718038169
eqtl-a-ENSG00000138678	ieu-b-4874	Bladder cancer	GPAT3	MR Egger	7	-0.000908126711549868	0.000535108400182688	0.150440250054004	-0.00195693917590794	0.0001406857528082	0.999092285510719	0.998044974381119	1.00014069564951
eqtl-a-ENSG00000138678	ieu-b-4874	Bladder cancer	GPAT3	Weighted median	7	-0.000930663631576303	0.000352361187169325	0.00826079081265502	-0.00162129155842818	-0.000240035704724426	0.999069769301506	0.998380022024734	0.99975999310154
eqtl-a-ENSG00000138678	ieu-b-4874	Bladder cancer	GPAT3	Inverse variance weighted	7	-0.00075054774674703	0.00033951128242891	0.0270586280439407	-0.00141598986030769	-8.51056331863664e-05	0.99924973384376	0.998585012180319	0.999914897988195
eqtl-a-ENSG00000138678	ieu-b-4874	Bladder cancer	GPAT3	Simple mode	7	-0.00120650616924406	0.000781242421599596	0.173455447267219	-0.00273774131557926	0.000324728977091151	0.998794221366702	0.997266002880517	1.00032478170725
eqtl-a-ENSG00000138678	ieu-b-4874	Bladder cancer	GPAT3	Weighted mode	7	-0.000977442308284612	0.00037939073182123	0.0419750954371951	-0.00172104814265422	-0.000233836473915	0.999023035232846	0.99828043201144	0.999766190863702
eqtl-a-ENSG00000139668	ieu-b-4874	Bladder cancer	WDFY2	MR Egger	4	-0.00101846493873517	0.000676411965899941	0.271098781592161	-0.00234423239189906	0.000307302514428709	0.998982053520655	0.99765851317502	1.00030734973668
eqtl-a-ENSG00000139668	ieu-b-4874	Bladder cancer	WDFY2	Weighted median	4	-0.000871041604554523	0.000340085039950045	0.0104297337624573	-0.00153760828285661	-0.000204474926252434	0.999129337642063	0.998463573231113	0.999795545977321
eqtl-a-ENSG00000139668	ieu-b-4874	Bladder cancer	WDFY2	Inverse variance weighted	4	-0.000833275178333225	0.000311456435726198	0.00746368265662454	-0.00144372979235657	-0.000222820564309877	0.999167071899018	0.99855731188414	0.999777204258348
eqtl-a-ENSG00000139668	ieu-b-4874	Bladder cancer	WDFY2	Simple mode	4	-0.000861904579495597	0.000451721605202487	0.152419158586527	-0.00174727892569247	2.34697667012787e-05	0.999138466753564	0.998254246677449	1.00002347004212
eqtl-a-ENSG00000139668	ieu-b-4874	Bladder cancer	WDFY2	Weighted mode	4	-0.000874938890418532	0.000360420292851093	0.0935345681530184	-0.00158136266440667	-0.00016851511643039	0.999125443757007	0.998419887030704	0.999831499081444
eqtl-a-ENSG00000140090	ieu-b-4874	Bladder cancer	SLC24A4	MR Egger	12	0.000827786959140079	0.000396095323916391	0.0631430339469283	5.14401242639526e-05	0.00160413379401621	1.00082812966932	1.00005144144733	1.00160542110488
eqtl-a-ENSG00000140090	ieu-b-4874	Bladder cancer	SLC24A4	Weighted median	12	0.000805516342699556	0.000311774464486429	0.00977607210460981	0.000194438392306156	0.00141659429309296	1.00080584085812	1.00019445729668	1.00141759813675
eqtl-a-ENSG00000140090	ieu-b-4874	Bladder cancer	SLC24A4	Inverse variance weighted	12	0.000639190852564297	0.000292173377720927	0.0286906752104328	6.65310322312809e-05	0.00121185067289731	1.00063939517857	1.00006653324547	1.00121258526063
eqtl-a-ENSG00000140090	ieu-b-4874	Bladder cancer	SLC24A4	Simple mode	12	1.94783562358488e-05	0.000581811115052703	0.973892517668953	-0.00112087142926745	0.00115982814173915	1.00001947854594	0.998879756512477	1.00116050100251
eqtl-a-ENSG00000140090	ieu-b-4874	Bladder cancer	SLC24A4	Weighted mode	12	0.000774077236209633	0.000308366484523376	0.0289735319637511	0.000169678926543817	0.00137847554587545	1.00077437691131	1.00016969332283	1.00137942608
eqtl-a-ENSG00000140463	ieu-b-4874	Bladder cancer	BBS4	MR Egger	3	-0.000388186728424295	0.000657579356952508	0.660505634027853	-0.00167704226805121	0.00090066881120262	0.999611888606295	0.998324363181557	1.00090107453515
eqtl-a-ENSG00000140463	ieu-b-4874	Bladder cancer	BBS4	Weighted median	3	-0.000711911891535391	0.000281968378922531	0.011576633694873	-0.00126456991422355	-0.000159253868847231	0.999288341457611	0.99873622931738	0.999840758811377
eqtl-a-ENSG00000140463	ieu-b-4874	Bladder cancer	BBS4	Inverse variance weighted	3	-0.000722794495725129	0.000289860360118792	0.0126456554034045	-0.00129092080155796	-0.000154668189892297	0.999277466657293	0.998709912078267	0.999845343770616
eqtl-a-ENSG00000140463	ieu-b-4874	Bladder cancer	BBS4	Simple mode	3	-0.00114039440671996	0.000785199941171312	0.283546515707098	-0.00267938629141573	0.000398597477975813	0.998860255595872	0.997324200060245	1.00039867692851
eqtl-a-ENSG00000140463	ieu-b-4874	Bladder cancer	BBS4	Weighted mode	3	-0.000699459795666474	0.0002925297117707	0.139279602972444	-0.00127281803073705	-0.000126101560595902	0.999300784769312	0.998727991658567	0.999873906389872
eqtl-a-ENSG00000144843	ieu-b-4874	Bladder cancer	ADPRH	MR Egger	3	-0.00116716760109713	0.000675916530717275	0.33417212711828	-0.00249196400130299	0.000157628799108728	0.998833513274083	0.99751113836346	1.00015764122318
eqtl-a-ENSG00000144843	ieu-b-4874	Bladder cancer	ADPRH	Weighted median	3	-0.000880195060809582	0.000308025373461448	0.00426937792561411	-0.00148392479279402	-0.000276465328825144	0.999120192197234	0.998517175679195	0.999723572884192
eqtl-a-ENSG00000144843	ieu-b-4874	Bladder cancer	ADPRH	Inverse variance weighted	3	-0.000820512929260766	0.000300813747674414	0.00637883348998354	-0.00141010787470262	-0.000230917983818915	0.999179823599424	0.99859088586026	0.999769108675687
eqtl-a-ENSG00000144843	ieu-b-4874	Bladder cancer	ADPRH	Simple mode	3	-0.000870315038060823	0.000388885480877388	0.154640256458719	-0.0016325305805805	-0.000108099495541142	0.999130063576226	0.998368801272606	0.999891906346999
eqtl-a-ENSG00000144843	ieu-b-4874	Bladder cancer	ADPRH	Weighted mode	3	-0.000882605062667458	0.000300780054137157	0.0991616571104985	-0.00147213396877629	-0.000293076156558631	0.999117784318616	0.998528949088901	0.999706966786063
eqtl-a-ENSG00000145555	ieu-b-4874	Bladder cancer	MYO10	MR Egger	3	0.00189360123211581	0.000758236339315449	0.24246850476295	0.00040745800705753	0.00337974445717409	1.00189539522712	1.00040754102935	1.0033854622332
eqtl-a-ENSG00000145555	ieu-b-4874	Bladder cancer	MYO10	Weighted median	3	0.00106040938532735	0.000399645520318131	0.00796913088171314	0.000277104165503813	0.00184371460515089	1.00106097181815	1.00027714256241	1.00184541529196
eqtl-a-ENSG00000145555	ieu-b-4874	Bladder cancer	MYO10	Inverse variance weighted	3	0.000977439737606785	0.000424402063763152	0.0212733041908578	0.000145611692631007	0.00180926778258256	1.0009779175875	1.00014562229453	1.00181090549508
eqtl-a-ENSG00000145555	ieu-b-4874	Bladder cancer	MYO10	Simple mode	3	0.000436301367365027	0.00112581566881218	0.735709865547683	-0.00177029734350684	0.00264290007823689	1.00043639656065	0.998231268708573	1.00264639561742
eqtl-a-ENSG00000145555	ieu-b-4874	Bladder cancer	MYO10	Weighted mode	3	0.00115935151353893	0.000399341495603543	0.100992388046201	0.00037664218215599	0.00194206084492188	1.00116002382129	1.00037671312073	1.00194394786646
eqtl-a-ENSG00000145936	ieu-b-4874	Bladder cancer	KCNMB1	MR Egger	5	-0.000956879553375708	0.000509179029045748	0.156809862444667	-0.00195487045030538	4.11113435539585e-05	0.999043578109876	0.998047039064446	1.00004111218864
eqtl-a-ENSG00000145936	ieu-b-4874	Bladder cancer	KCNMB1	Weighted median	5	-0.00100725184411324	0.000301804909138422	0.000845579395252352	-0.00159878946602455	-0.000415714222201936	0.998993255263749	0.998402487917008	0.999584372174983
eqtl-a-ENSG00000145936	ieu-b-4874	Bladder cancer	KCNMB1	Inverse variance weighted	5	-0.00106598596124808	0.000284744485804483	0.000181360497021873	-0.00162408515342486	-0.000507886769071292	0.998934581999956	0.998377232959196	0.999492242183582
eqtl-a-ENSG00000145936	ieu-b-4874	Bladder cancer	KCNMB1	Simple mode	5	-0.00103616157992855	0.000422758914627712	0.0703731594510715	-0.00186476905259886	-0.000207554107258233	0.99896437505012	0.998136968548968	0.999792467430605
eqtl-a-ENSG00000145936	ieu-b-4874	Bladder cancer	KCNMB1	Weighted mode	5	-0.000991148735397448	0.000334814529710399	0.0415423962509401	-0.00164738521362983	-0.000334912257165067	0.99900934229027	0.998353970980564	0.999665143819685
eqtl-a-ENSG00000148926	ieu-b-4874	Bladder cancer	ADM	MR Egger	7	-0.00149446099270934	0.000557177405629024	0.0437048435578185	-0.00258652870774223	-0.000402393277676452	0.998506655158036	0.997416813475464	0.99959768767164
eqtl-a-ENSG00000148926	ieu-b-4874	Bladder cancer	ADM	Weighted median	7	-0.00112777010399735	0.000317605071362442	0.000383979383365194	-0.00175027604386774	-0.000505264164126965	0.998872865589712	0.998251254795986	0.999494863460315
eqtl-a-ENSG00000148926	ieu-b-4874	Bladder cancer	ADM	Inverse variance weighted	7	-0.000871441470637068	0.000291678121040747	0.00281101874177128	-0.00144313058787693	-0.000299752353397204	0.999128938124208	0.998557910224334	0.999700292567851
eqtl-a-ENSG00000148926	ieu-b-4874	Bladder cancer	ADM	Simple mode	7	-0.00068897346552042	0.000652943232754836	0.331966719619848	-0.0019687422017199	0.000590795270679059	0.9993112638222	0.998033194500045	1.00059096982458
eqtl-a-ENSG00000148926	ieu-b-4874	Bladder cancer	ADM	Weighted mode	7	-0.00109167794034092	0.000344087049718082	0.0192533500597818	-0.00176608855778836	-0.000417267322893482	0.998908917723245	0.998235470058922	0.999582819721009
eqtl-a-ENSG00000149084	ieu-b-4874	Bladder cancer	HSD17B12	MR Egger	5	0.000510960007226876	0.000447928855141309	0.336805088799827	-0.00036698054885009	0.00138890056330384	1.00051109056953	0.999633086780275	1.00138986553239
eqtl-a-ENSG00000149084	ieu-b-4874	Bladder cancer	HSD17B12	Weighted median	5	0.000533037281857157	0.000221361133310266	0.0160402459560783	9.91694605690354e-05	0.000966905103145279	1.00053317937147	1.00009917437802	1.00096737270658
eqtl-a-ENSG00000149084	ieu-b-4874	Bladder cancer	HSD17B12	Inverse variance weighted	5	0.000536593355453175	0.000238939669028371	0.0247214756851503	6.82716041575674e-05	0.00100491510674878	1.00053673734742	1.00006827393472	1.00100542020311
eqtl-a-ENSG00000149084	ieu-b-4874	Bladder cancer	HSD17B12	Simple mode	5	0.000313036589299535	0.000407456357908878	0.48517193908223	-0.000485577872201867	0.00111165105080094	1.00031308559037	0.999514540001653	1.00111226916385
eqtl-a-ENSG00000149084	ieu-b-4874	Bladder cancer	HSD17B12	Weighted mode	5	0.00056226130082221	0.00022345740751811	0.0656226898428841	0.000124284782086715	0.0010002378195577	1.00056241939934	1.00012429250576	1.00100073822423
eqtl-a-ENSG00000149527	ieu-b-4874	Bladder cancer	PLCH2	MR Egger	3	0.00076345296444858	0.00119171142512736	0.637276915751146	-0.00157230142880105	0.00309920735769821	1.00076374446884	0.998428933989522	1.00310401486603
eqtl-a-ENSG00000149527	ieu-b-4874	Bladder cancer	PLCH2	Weighted median	3	0.00138199904949521	0.00073447985018257	0.0598900200125069	-5.75814568626281e-05	0.00282157955585305	1.00138295445025	0.999942420200918	1.002825563958
eqtl-a-ENSG00000149527	ieu-b-4874	Bladder cancer	PLCH2	Inverse variance weighted	3	0.00150473176516644	0.000646080754182423	0.0198582712803214	0.000238413486968892	0.00277105004336399	1.00150586444206	1.00023844190972	1.00277489295135
eqtl-a-ENSG00000149527	ieu-b-4874	Bladder cancer	PLCH2	Simple mode	3	0.00135631507118648	0.000843374895280439	0.249054490836641	-0.000296699723563185	0.00300932986593614	1.00135723528246	0.999703344287447	1.00301386244459
eqtl-a-ENSG00000149527	ieu-b-4874	Bladder cancer	PLCH2	Weighted mode	3	0.0013417927259868	0.000826432669819998	0.245944597960916	-0.000278015306860401	0.00296160075883399	1.00134269333261	0.999722023335814	1.00296599063097
eqtl-a-ENSG00000152256	ieu-b-4874	Bladder cancer	PDK1	MR Egger	4	0.000959278563761558	0.000766195060736145	0.33713866009353	-0.000542463755281286	0.0024610208828044	1.0009597388186	0.99945768335158	1.00246405168047
eqtl-a-ENSG00000152256	ieu-b-4874	Bladder cancer	PDK1	Weighted median	4	0.000748630164714954	0.000338050694698535	0.026790967427037	8.60508031058247e-05	0.00141120952632408	1.00074891045822	1.00008605450558	1.00141220575106
eqtl-a-ENSG00000152256	ieu-b-4874	Bladder cancer	PDK1	Inverse variance weighted	4	0.000799438629869714	0.000325978270379428	0.0141895298682892	0.000160521219926035	0.00143835603981339	1.0007997582661	1.00016053410415	1.00143939097
eqtl-a-ENSG00000152256	ieu-b-4874	Bladder cancer	PDK1	Simple mode	4	0.000179231590067391	0.000578960387246756	0.777141234684561	-0.000955530768936252	0.00131399394907103	1.00017924765301	0.999044925605218	1.00131485761736
eqtl-a-ENSG00000152256	ieu-b-4874	Bladder cancer	PDK1	Weighted mode	4	0.000764707581353462	0.000352296157729946	0.118385040165416	7.42071122027674e-05	0.00145520805050416	1.00076500004474	1.00007420986562	1.00145626737953
eqtl-a-ENSG00000152672	ieu-b-4874	Bladder cancer	CLEC4F	MR Egger	9	0.000745550917292627	0.000282123888976457	0.033295745444027	0.000192588094898771	0.00129851373968648	1.00074582890946	1.00019260664118	1.00129935717368
eqtl-a-ENSG00000152672	ieu-b-4874	Bladder cancer	CLEC4F	Weighted median	9	0.000356034660516696	0.000176871690383761	0.044119418965428	9.36614736452457e-06	0.000702703173668867	1.00035609804838	1.00000936619123	1.00070295012739
eqtl-a-ENSG00000152672	ieu-b-4874	Bladder cancer	CLEC4F	Inverse variance weighted	9	0.000402819377739725	0.000188455336924644	0.0325590292836241	3.34469173674238e-05	0.000772191838112027	1.00040290052036	1.00003344747672	1.00077249005498
eqtl-a-ENSG00000152672	ieu-b-4874	Bladder cancer	CLEC4F	Simple mode	9	0.000156640498317533	0.000428187419451527	0.723982052874908	-0.000682606843807459	0.000995887840442526	1.00015665276708	0.999317626079243	1.0009963839014
eqtl-a-ENSG00000152672	ieu-b-4874	Bladder cancer	CLEC4F	Weighted mode	9	0.000415555916457437	0.000164860076749676	0.0357720829051082	9.24301660280717e-05	0.000738681666886803	1.00041564227178	1.00009243443783	1.00073895455938
eqtl-a-ENSG00000154743	ieu-b-4874	Bladder cancer	TSEN2	MR Egger	4	-0.000690806191087673	0.000349563929131425	0.18678190504595	-0.00137595149218527	-5.66088999007935e-06	0.999309432360575	0.99862499469505	0.999994339126033
eqtl-a-ENSG00000154743	ieu-b-4874	Bladder cancer	TSEN2	Weighted median	4	-0.000678704625039989	0.000282533036696039	0.0162962020854359	-0.00123246937696423	-0.000124939873115752	0.999321525642846	0.998768289801498	0.999875067931545
eqtl-a-ENSG00000154743	ieu-b-4874	Bladder cancer	TSEN2	Inverse variance weighted	4	-0.000610645331989435	0.000282734895297343	0.0307896608504997	-0.00116480572677223	-5.64849372066434e-05	0.999389541073927	0.998835872396099	0.999943516658037
eqtl-a-ENSG00000154743	ieu-b-4874	Bladder cancer	TSEN2	Simple mode	4	-0.000644194667583143	0.000521723228912195	0.304818866812469	-0.00166677219625104	0.000378382861084759	0.999356012781254	0.998334616097096	1.00037845445691
eqtl-a-ENSG00000154743	ieu-b-4874	Bladder cancer	TSEN2	Weighted mode	4	-0.000679123399183322	0.000315318304853426	0.120279470404297	-0.00129714727669604	-6.10995216706072e-05	0.999321107152918	0.998703693655189	0.999938902344867
eqtl-a-ENSG00000154928	ieu-b-4874	Bladder cancer	EPHB1	MR Egger	10	-0.000435239368874594	0.000375172955547778	0.279455076850226	-0.00117057836174824	0.00030009962399905	0.999564855334039	0.998830106497849	1.0003001446584
eqtl-a-ENSG00000154928	ieu-b-4874	Bladder cancer	EPHB1	Weighted median	10	-0.000464412202196252	0.000293578361973241	0.113671941017495	-0.0010398257916638	0.000111001387271301	0.999535695620459	0.99896071463984	1.00011100754815
eqtl-a-ENSG00000154928	ieu-b-4874	Bladder cancer	EPHB1	Inverse variance weighted	10	-0.000504857326628032	0.000234045083356627	0.0309983138662108	-0.000963585690007021	-4.61289632490433e-05	0.999495270092388	0.999036878409605	0.999953872100675
eqtl-a-ENSG00000154928	ieu-b-4874	Bladder cancer	EPHB1	Simple mode	10	-0.000256152158549823	0.000520174807002664	0.634201226716388	-0.00127569478027504	0.000763390463175398	0.999743880645613	0.998725118572411	1.00076368191984
eqtl-a-ENSG00000154928	ieu-b-4874	Bladder cancer	EPHB1	Weighted mode	10	-0.000427049275537426	0.000254813914941202	0.128070781197597	-0.000926484548822182	7.23859977473302e-05	0.999573041897026	0.999073944505473	1.00007238861768
eqtl-a-ENSG00000155085	ieu-b-4874	Bladder cancer	AK9	MR Egger	4	-0.000633667447069937	0.000645028571746162	0.429489054617471	-0.00189792344769241	0.00063058855355254	0.999366533277747	0.998103876470132	1.00063078741631
eqtl-a-ENSG00000155085	ieu-b-4874	Bladder cancer	AK9	Weighted median	4	-0.000785193807132143	0.000322841900866292	0.0150102758063903	-0.00141796393283008	-0.000152423681434211	0.999215114376859	0.998583040903031	0.999847587934465
eqtl-a-ENSG00000155085	ieu-b-4874	Bladder cancer	AK9	Inverse variance weighted	4	-0.000743099356273281	0.000314817942672032	0.0182547571613957	-0.00136014252391046	-0.000126056188636098	0.999257176673677	0.9986407820507	0.999873951756111
eqtl-a-ENSG00000155085	ieu-b-4874	Bladder cancer	AK9	Simple mode	4	-0.000152465475322328	0.000555964291815788	0.801702459384448	-0.00124215548728127	0.000937224536636617	0.999847546146948	0.998758615668515	1.00093766386879
eqtl-a-ENSG00000155085	ieu-b-4874	Bladder cancer	AK9	Weighted mode	4	-0.000795749998532072	0.000351758131615403	0.108704035761149	-0.00148519593649826	-0.000106304060565883	0.999204566526534	0.99851590642118	0.999893701589511
eqtl-a-ENSG00000157020	ieu-b-4874	Bladder cancer	SEC13	MR Egger	3	0.00351272658085884	0.00157881611741148	0.268909122569833	0.000418246990732339	0.00660720617098533	1.00351890343529	1.0004183344682	1.00662908191031
eqtl-a-ENSG00000157020	ieu-b-4874	Bladder cancer	SEC13	Weighted median	3	0.0019102437994842	0.000874442583693926	0.0289235148266515	0.000196336335444108	0.0036241512635243	1.00191206947748	1.00019635561068	1.00363072644046
eqtl-a-ENSG00000157020	ieu-b-4874	Bladder cancer	SEC13	Inverse variance weighted	3	0.0020164592150269	0.00078628317852401	0.0103310946736289	0.000475344185119842	0.00355757424493396	1.00201849363612	1.00047545717907	1.00356390992318
eqtl-a-ENSG00000157020	ieu-b-4874	Bladder cancer	SEC13	Simple mode	3	0.00094154840313662	0.00125020333169088	0.529961428723039	-0.0015088501269775	0.00339194693325074	1.00094199179898	0.998492287615076	1.003397706095
eqtl-a-ENSG00000157020	ieu-b-4874	Bladder cancer	SEC13	Weighted mode	3	0.00276108163782322	0.000977055396636613	0.10573146112957	0.000846053060415454	0.00467611021523098	1.00276489693437	1.00084641106426	1.00468706027985
eqtl-a-ENSG00000158406	ieu-b-4874	Bladder cancer	H4C8	MR Egger	15	-0.000467322357892322	0.000325555341973168	0.174777194597411	-0.00110541082815973	0.000170766112375087	0.999532786820193	0.998895199913329	1.00017078069374
eqtl-a-ENSG00000158406	ieu-b-4874	Bladder cancer	H4C8	Weighted median	15	-0.000539461155931172	0.000249947633692497	0.0309047702203721	-0.00102935851796847	-4.95637938938772e-05	0.999460684327076	0.998971171089777	0.999950437434371
eqtl-a-ENSG00000158406	ieu-b-4874	Bladder cancer	H4C8	Inverse variance weighted	15	-0.000404761520351398	0.000200618953165488	0.043636719091347	-0.000797974668555756	-1.15483721470412e-05	0.999595320384542	0.99920234362856	0.999988451694535
eqtl-a-ENSG00000158406	ieu-b-4874	Bladder cancer	H4C8	Simple mode	15	-0.000684231255997499	0.000543279529516196	0.228462353372337	-0.00174905913384924	0.000380596621854245	0.999316002776828	0.998252469578678	1.00038066905794
eqtl-a-ENSG00000158406	ieu-b-4874	Bladder cancer	H4C8	Weighted mode	15	-0.0005652953350297	0.000261193290314021	0.0482161748420336	-0.00107723418404518	-5.33564860142183e-05	0.999434864414275	0.998923345824411	0.999946644937418
eqtl-a-ENSG00000158517	ieu-b-4874	Bladder cancer	NCF1	MR Egger	8	0.000655649368746211	0.000519709472146467	0.253930750768072	-0.000362981196660864	0.00167427993415329	1.00065586435378	0.999637084673044	1.00167568232336
eqtl-a-ENSG00000158517	ieu-b-4874	Bladder cancer	NCF1	Weighted median	8	0.000765716394552043	0.000372312586220216	0.0397199788803249	3.59837255604186e-05	0.00149544906354367	1.00076600963019	1.00003598437298	1.0014965678051
eqtl-a-ENSG00000158517	ieu-b-4874	Bladder cancer	NCF1	Inverse variance weighted	8	0.000647810580400798	0.000325806185093302	0.0467750799990413	9.23045761792602e-06	0.00128639070318367	1.00064802045499	1.00000923050022	1.00128721845861
eqtl-a-ENSG00000158517	ieu-b-4874	Bladder cancer	NCF1	Simple mode	8	0.000957958742796281	0.000722268497042564	0.226368962589847	-0.000457687511407145	0.00237360499699971	1.00095841773183	0.999542417211544	1.00237642422748
eqtl-a-ENSG00000158517	ieu-b-4874	Bladder cancer	NCF1	Weighted mode	8	0.000802930599104419	0.000413777527149456	0.093467725131268	-8.07335410851469e-06	0.00161393455231735	1.00080325303417	0.999991926678481	1.00161523764563
eqtl-a-ENSG00000158850	ieu-b-4874	Bladder cancer	B4GALT3	MR Egger	11	0.00145381501502009	0.00104929157993257	0.199263347435994	-0.000602796481647749	0.00351042651168792	1.00145487231638	0.999397385163651	1.00351659527505
eqtl-a-ENSG00000158850	ieu-b-4874	Bladder cancer	B4GALT3	Weighted median	11	0.00111713568836737	0.000539753763239882	0.0384791752000638	5.92183124172026e-05	0.00217505306431754	1.00111775991687	1.00005922006586	1.00217742020814
eqtl-a-ENSG00000158850	ieu-b-4874	Bladder cancer	B4GALT3	Inverse variance weighted	11	0.000814154492462185	0.000411368292030502	0.0478005056683443	7.87264008240019e-06	0.00162043634484197	1.00081448600619	1.00000787267107	1.00162174996126
eqtl-a-ENSG00000158850	ieu-b-4874	Bladder cancer	B4GALT3	Simple mode	11	0.00120759669081898	0.000955919813134886	0.235145746839046	-0.000666006142925399	0.00308119952456336	1.0012083261293	0.999334215589938	1.00308595129895
eqtl-a-ENSG00000158850	ieu-b-4874	Bladder cancer	B4GALT3	Weighted mode	11	0.00120759669081898	0.000645791208849828	0.0910155700194243	-5.81540785266851e-05	0.00247334746016464	1.0012083261293	0.999941847612389	1.00247640870732
eqtl-a-ENSG00000159399	ieu-b-4874	Bladder cancer	HK2	MR Egger	6	-0.000137693122190165	0.000726015215927438	0.858813959731555	-0.00156068294540794	0.00128529670102761	0.999862316357073	0.9984405342869	1.00128612304883
eqtl-a-ENSG00000159399	ieu-b-4874	Bladder cancer	HK2	Weighted median	6	-0.00065918582802961	0.000221815876329095	0.00296088136227691	-0.00109394494563464	-0.000224426710424583	0.999341031387217	0.998906653194007	0.999775598471366
eqtl-a-ENSG00000159399	ieu-b-4874	Bladder cancer	HK2	Inverse variance weighted	6	-0.000731116282463383	0.00024099974353485	0.00241589940345296	-0.00120347577979169	-0.000258756785135077	0.999269150917924	0.998797248106762	0.999741276689515
eqtl-a-ENSG00000159399	ieu-b-4874	Bladder cancer	HK2	Simple mode	6	-0.0009758976389764	0.000345281596224335	0.0368310635187839	-0.0016526495675761	-0.000299145710376703	0.999024578394259	0.998348715305731	0.99970089902924
eqtl-a-ENSG00000159399	ieu-b-4874	Bladder cancer	HK2	Weighted mode	6	-0.000677589486994193	0.00021937929459447	0.0272005793874115	-0.00110757290439935	-0.000247606069589031	0.999322640024921	0.998893040228086	0.999752424582264
eqtl-a-ENSG00000160229	ieu-b-4874	Bladder cancer	ZNF66	MR Egger	5	0.00194627536980879	0.000838759530594503	0.103044542345205	0.000302306689843565	0.00359024404977402	1.00194817059306	1.00030235238912	1.00359669669582
eqtl-a-ENSG00000160229	ieu-b-4874	Bladder cancer	ZNF66	Weighted median	5	0.00118424383689054	0.000404776344618679	0.00343710333187358	0.000390882201437925	0.00197760547234315	1.00118494533051	1.00039095860584	1.00197956222373
eqtl-a-ENSG00000160229	ieu-b-4874	Bladder cancer	ZNF66	Inverse variance weighted	5	0.00111013827949089	0.000417067879368934	0.00777312432801385	0.000292685235927778	0.001927591323054	1.00111075471108	1.00029272807243	1.00192945032148
eqtl-a-ENSG00000160229	ieu-b-4874	Bladder cancer	ZNF66	Simple mode	5	0.00116272626327075	0.000505590996280143	0.0829630468261398	0.000171767910561665	0.00215368461597983	1.00116340249152	1.00017178266351	1.00215600546052
eqtl-a-ENSG00000160229	ieu-b-4874	Bladder cancer	ZNF66	Weighted mode	5	0.0011942583548261	0.000411425589918121	0.0439972740293112	0.00038786419858658	0.00200065251106562	1.00119497176531	1.00038793942763	1.00200265515161
eqtl-a-ENSG00000161203	ieu-b-4874	Bladder cancer	AP2M1	MR Egger	5	0.000929282492361734	0.000506651061965913	0.163987530120111	-6.37535890914552e-05	0.00192231857381492	1.00092971440912	0.999936248443125	1.00192416741266
eqtl-a-ENSG00000161203	ieu-b-4874	Bladder cancer	AP2M1	Weighted median	5	0.000936366123681613	0.000356408007138284	0.00860829033241886	0.000237806429690576	0.00163492581767265	1.0009368046513	1.00023783470788	1.00163626303754
eqtl-a-ENSG00000161203	ieu-b-4874	Bladder cancer	AP2M1	Inverse variance weighted	5	0.000923551737050691	0.000346844629874894	0.00775108170129307	0.000243736262495898	0.00160336721160548	1.00092397834228	1.00024376596859	1.00160465329207
eqtl-a-ENSG00000161203	ieu-b-4874	Bladder cancer	AP2M1	Simple mode	5	0.000990899919817801	0.000826812809605639	0.296888227605023	-0.000629653187009251	0.00261145302664485	1.00099139102334	0.99937054500296	1.00261486584025
eqtl-a-ENSG00000161203	ieu-b-4874	Bladder cancer	AP2M1	Weighted mode	5	0.000937642842603172	0.000389613398873381	0.0738263688165401	0.000174000580811346	0.001701285104395	1.00093808256708	1.00017401571979	1.00170273311094
eqtl-a-ENSG00000161533	ieu-b-4874	Bladder cancer	ACOX1	MR Egger	7	0.000717020567836564	0.000411538512708719	0.141924993920441	-8.9594917072526e-05	0.00152363605274565	1.00071727768853	0.999910409096432	1.00152479737589
eqtl-a-ENSG00000161533	ieu-b-4874	Bladder cancer	ACOX1	Weighted median	7	0.000747648897145868	0.000294628810503697	0.0111616744133765	0.000170176428558621	0.00132512136573311	1.00074792845625	1.00017019090939	1.00132599972699
eqtl-a-ENSG00000161533	ieu-b-4874	Bladder cancer	ACOX1	Inverse variance weighted	7	0.000543704663371536	0.000253009892171697	0.0316386595986993	4.78052747150104e-05	0.00103960405202806	1.00054385249754	1.00004780641741	1.00104014462763
eqtl-a-ENSG00000161533	ieu-b-4874	Bladder cancer	ACOX1	Simple mode	7	0.000879860456738232	0.000536722568580237	0.152258180904766	-0.000172115777679033	0.0019318366911555	1.0008802476475	0.999827899033392	1.00193370388984
eqtl-a-ENSG00000161533	ieu-b-4874	Bladder cancer	ACOX1	Weighted mode	7	0.000776151057161691	0.000301165081289649	0.0419291660400834	0.000185867497833979	0.0013664346164894	1.00077645234034	1.00018588477227	1.00136736861364
eqtl-a-ENSG00000162734	ieu-b-4874	Bladder cancer	PEA15	MR Egger	6	0.000485110318000556	0.000569213665706547	0.442098225918638	-0.000630548466784276	0.00160076910278539	1.00048522800304	0.999369650287123	1.00160205101757
eqtl-a-ENSG00000162734	ieu-b-4874	Bladder cancer	PEA15	Weighted median	6	0.000671859603140849	0.000338983435034819	0.047481078103695	7.45207047260325e-06	0.0013362671358091	1.00067208535136	1.00000745209824	1.00133716033855
eqtl-a-ENSG00000162734	ieu-b-4874	Bladder cancer	PEA15	Inverse variance weighted	6	0.000658294795050864	0.00032298850641164	0.0415362432244741	2.52373224840505e-05	0.00129135226761768	1.00065851151862	1.00002523764095	1.00129218642198
eqtl-a-ENSG00000162734	ieu-b-4874	Bladder cancer	PEA15	Simple mode	6	0.00110943169164706	0.000696194517141503	0.171914242104541	-0.000255109561950286	0.00247397294524441	1.00111004733864	0.999744922975727	1.00247703574155
eqtl-a-ENSG00000162734	ieu-b-4874	Bladder cancer	PEA15	Weighted mode	6	0.000675616552319702	0.000356648529733235	0.11670676638173	-2.34145659574378e-05	0.00137464767059684	1.00067584483259	0.999976585708161	1.00137559293179
eqtl-a-ENSG00000162817	ieu-b-4874	Bladder cancer	C1orf115	MR Egger	6	-0.000189156736809759	0.000304588223611583	0.568221373663053	-0.000786149655088462	0.000407836181468945	0.999810861152198	0.99921415927959	1.00040791935795
eqtl-a-ENSG00000162817	ieu-b-4874	Bladder cancer	C1orf115	Weighted median	6	-0.000429426452343529	0.000260568286426507	0.0993448620288488	-0.000940140293739483	8.12873890524248e-05	0.999570665737999	0.999060301499686	1.00008129069296
eqtl-a-ENSG00000162817	ieu-b-4874	Bladder cancer	C1orf115	Inverse variance weighted	6	-0.000466283344784215	0.000229566869362939	0.0422403999774571	-0.000916234408735576	-1.63322808328545e-05	0.9995338253484	0.999084185205845	0.999983667852538
eqtl-a-ENSG00000162817	ieu-b-4874	Bladder cancer	C1orf115	Simple mode	6	-0.000427192267047575	0.000334330629889711	0.257443583467936	-0.00108248030163141	0.000228095767536259	0.999572898966577	0.998918105368826	1.00022812178335
eqtl-a-ENSG00000162817	ieu-b-4874	Bladder cancer	C1orf115	Weighted mode	6	-0.000427192267047575	0.000271904414506509	0.176957742935688	-0.000960124919480332	0.000105740385385181	0.999572898966577	0.999040335852972	1.0001057459761
eqtl-a-ENSG00000163606	ieu-b-4874	Bladder cancer	CD200R1	MR Egger	4	0.000769507455441655	0.000513498409540794	0.272722403791197	-0.000236949427258301	0.00177596433814161	1.00076980360226	0.99976307864304	1.0017775422968
eqtl-a-ENSG00000163606	ieu-b-4874	Bladder cancer	CD200R1	Weighted median	4	0.000596165019455025	0.000284934083879437	0.0364124922634961	3.76942150513287e-05	0.00115463582385872	1.00059634276114	1.00003769492549	1.00115530267243
eqtl-a-ENSG00000163606	ieu-b-4874	Bladder cancer	CD200R1	Inverse variance weighted	4	0.000564884490363544	0.00028579599822356	0.0480947315570011	4.72433384536694e-06	0.00112504464688172	1.00056504406765	1.000004724345	1.00112567774701
eqtl-a-ENSG00000163606	ieu-b-4874	Bladder cancer	CD200R1	Simple mode	4	0.000474320351007065	0.000525289254373916	0.433099381053647	-0.00055524658756581	0.00150388728957994	1.00047443285869	0.999444907533294	1.00150501869517
eqtl-a-ENSG00000163606	ieu-b-4874	Bladder cancer	CD200R1	Weighted mode	4	0.000602498115978372	0.000304399308025473	0.142153949881391	5.87547224844415e-06	0.0011991207597083	1.00060267965443	1.00000587548951	1.00119983999246
eqtl-a-ENSG00000163950	ieu-b-4874	Bladder cancer	SLBP	MR Egger	4	0.00048803850080787	0.000725851771297589	0.570622677924793	-0.000934630970935404	0.00191070797255114	1.00048815761097	0.99906580566055	1.00191253453819
eqtl-a-ENSG00000163950	ieu-b-4874	Bladder cancer	SLBP	Weighted median	4	0.000756879153863763	0.000430018768232368	0.0783896228699669	-8.59576318716778e-05	0.0015997159395992	1.00075716565917	0.99991404606238	1.00160099616772
eqtl-a-ENSG00000163950	ieu-b-4874	Bladder cancer	SLBP	Inverse variance weighted	4	0.000799655369670842	0.00040397324814668	0.0477624335095443	7.86780330334989e-06	0.00159144293603833	1.00079997517927	1.00000786783425	1.00159270995339
eqtl-a-ENSG00000163950	ieu-b-4874	Bladder cancer	SLBP	Simple mode	4	0.00135290797701232	0.000739892928420016	0.164913132093348	-9.72821626909128e-05	0.00280309811671555	1.00135382356987	0.999902722569065	1.00280703046964
eqtl-a-ENSG00000163950	ieu-b-4874	Bladder cancer	SLBP	Weighted mode	4	0.00071224052498524	0.000433163701672221	0.19866671547765	-0.000136760330292314	0.00156124138026279	1.0007124942285	0.999863249020975	1.00156246075208
eqtl-a-ENSG00000163956	ieu-b-4874	Bladder cancer	LRPAP1	MR Egger	3	-0.00168849222896769	0.000893182862968054	0.309756194262194	-0.00343913064038508	6.21461824496928e-05	0.998312932472058	0.996566776395766	1.00006214811356
eqtl-a-ENSG00000163956	ieu-b-4874	Bladder cancer	LRPAP1	Weighted median	3	-0.00107227895667802	0.00040215684745504	0.00766865969883486	-0.0018605063776899	-0.000284051535666139	0.998928295728976	0.998141223291448	0.999715988803152
eqtl-a-ENSG00000163956	ieu-b-4874	Bladder cancer	LRPAP1	Inverse variance weighted	3	-0.000957597793746196	0.000400831329298109	0.0168929546410389	-0.00174322719917049	-0.000171968388321903	0.999042860556704	0.99825829133885	0.999828046397394
eqtl-a-ENSG00000163956	ieu-b-4874	Bladder cancer	LRPAP1	Simple mode	3	-0.000914004256614578	0.000750253283251719	0.347333549829743	-0.00238450069178795	0.000556492178558791	0.999086413318045	0.997618339971683	1.00055664704906
eqtl-a-ENSG00000163956	ieu-b-4874	Bladder cancer	LRPAP1	Weighted mode	3	-0.00112221741055568	0.00042864367808178	0.120158955594804	-0.00196235901959597	-0.000282075801515392	0.99887841203992	0.998039565148023	0.999717963978123
eqtl-a-ENSG00000163993	ieu-b-4874	Bladder cancer	S100P	MR Egger	8	0.000522408084938162	0.000478843674206613	0.317144169825991	-0.000416125516506799	0.00146094168638312	1.00052254456381	0.999583961051708	1.00146200938157
eqtl-a-ENSG00000163993	ieu-b-4874	Bladder cancer	S100P	Weighted median	8	0.000804326344802736	0.000294684322812756	0.00634399250956205	0.000226745072089735	0.00138190761751574	1.00080464990198	1.0002267707807	1.00138286289183
eqtl-a-ENSG00000163993	ieu-b-4874	Bladder cancer	S100P	Inverse variance weighted	8	0.000693001308728349	0.000241653129407273	0.00413399095020239	0.000219361175090093	0.0011666414423666	1.00069324148961	1.00021938523651	1.00116732223321
eqtl-a-ENSG00000163993	ieu-b-4874	Bladder cancer	S100P	Simple mode	8	0.00106166914529816	0.000473544097361471	0.0599039999354301	0.000133522714469674	0.00198981557612664	1.00106223291548	1.00013353162902	1.00199179657286
eqtl-a-ENSG00000163993	ieu-b-4874	Bladder cancer	S100P	Weighted mode	8	0.000714757908103551	0.000295508340769383	0.0461775035942859	0.00013556156019556	0.00129395425601154	1.00071501340841	1.00013557074908	1.00129479177602
eqtl-a-ENSG00000165061	ieu-b-4874	Bladder cancer	ZMAT4	MR Egger	5	0.000727788159550636	0.000470106027080348	0.219342030524682	-0.000193619653526847	0.00164919597262812	1.00072805306161	0.999806399089549	1.00165055664421
eqtl-a-ENSG00000165061	ieu-b-4874	Bladder cancer	ZMAT4	Weighted median	5	0.000738485811819264	0.000378571335654146	0.0510906345509069	-3.51400606286184e-06	0.00148048562970139	1.0007387585596	0.999996486000111	1.00148158208958
eqtl-a-ENSG00000165061	ieu-b-4874	Bladder cancer	ZMAT4	Inverse variance weighted	5	0.000763963749245146	0.000365641642842873	0.0366736743882286	4.73061292731145e-05	0.00148062136921718	1.00076425564388	1.00004730724823	1.00148171803022
eqtl-a-ENSG00000165061	ieu-b-4874	Bladder cancer	ZMAT4	Simple mode	5	0.00106530357932469	0.000768485041319849	0.237940091779099	-0.000440927101662216	0.00257153426031159	1.00106587121673	0.999559170092407	1.00257484349053
eqtl-a-ENSG00000165061	ieu-b-4874	Bladder cancer	ZMAT4	Weighted mode	5	0.000695843050931831	0.000369120864540927	0.132492669662856	-2.76338435683866e-05	0.00141931994543205	1.00069608520587	0.999972366538243	1.00142032765668
eqtl-a-ENSG00000165092	ieu-b-4874	Bladder cancer	ALDH1A1	MR Egger	18	0.000569301793576087	0.000398821321073748	0.172673180541719	-0.000212387995728459	0.00135099158288063	1.0005694638766	0.999787634557005	1.00135190458311
eqtl-a-ENSG00000165092	ieu-b-4874	Bladder cancer	ALDH1A1	Weighted median	18	0.000521042240148089	0.000330927610651622	0.115374193131674	-0.00012757587672909	0.00116966035702527	1.00052117800624	0.999872432260727	1.00117034467648
eqtl-a-ENSG00000165092	ieu-b-4874	Bladder cancer	ALDH1A1	Inverse variance weighted	18	0.000459701623957299	0.000230299569635113	0.0459227304707463	8.31446747247803e-06	0.00091108878044212	1.00045980730294	1.00000831450204	1.0009115039479
eqtl-a-ENSG00000165092	ieu-b-4874	Bladder cancer	ALDH1A1	Simple mode	18	0.000531629096118988	0.000501286243158153	0.30373925526597	-0.000450891940470991	0.00151415013270897	1.00053177043591	0.999549209696024	1.00151529703681
eqtl-a-ENSG00000165092	ieu-b-4874	Bladder cancer	ALDH1A1	Weighted mode	18	0.000592249785758243	0.000330081902388447	0.0905768505770114	-5.47107429231126e-05	0.0012392103144396	1.00059242520029	0.999945290753682	1.0012399784528
eqtl-a-ENSG00000165810	ieu-b-4874	Bladder cancer	BTNL9	MR Egger	3	-0.00124106132688441	0.00353145235341307	0.784855012699499	-0.00816270793957404	0.00568058528580522	0.998759708471236	0.991870516498957	1.00569675040502
eqtl-a-ENSG00000165810	ieu-b-4874	Bladder cancer	BTNL9	Weighted median	3	-0.000992662989500769	0.00037045360008215	0.007371284390582	-0.00171875204566178	-0.000266573933339755	0.99900782953742	0.998282724162769	0.999733461594334
eqtl-a-ENSG00000165810	ieu-b-4874	Bladder cancer	BTNL9	Inverse variance weighted	3	-0.000985293007230304	0.000363564625134673	0.0067264868314402	-0.00169787967249426	-0.000272706341966344	0.999015192234543	0.99830356090977	0.999727330839028
eqtl-a-ENSG00000165810	ieu-b-4874	Bladder cancer	BTNL9	Simple mode	3	-0.000846833353396966	0.000583354767142877	0.283714838251935	-0.001990208696997	0.000296541990203072	0.999153525108774	0.998011770455139	1.00029658596313
eqtl-a-ENSG00000165810	ieu-b-4874	Bladder cancer	BTNL9	Weighted mode	3	-0.00101597997912115	0.000389453616154656	0.120870466707212	-0.00177930906678428	-0.000252650891458023	0.998984535953797	0.998222272965146	0.999747381022091
eqtl-a-ENSG00000165929	ieu-b-4874	Bladder cancer	TC2N	MR Egger	4	0.000731357518962883	0.000425195331829506	0.227563426460874	-0.000102025331422948	0.00156474036934871	1.00073162502608	0.999897979872984	1.00156596521433
eqtl-a-ENSG00000165929	ieu-b-4874	Bladder cancer	TC2N	Weighted median	4	0.000490273809540316	0.000243306740787302	0.0439000298160474	1.33925975972052e-05	0.000967155021483427	1.00049039401339	1.00001339268728	1.00096762286672
eqtl-a-ENSG00000165929	ieu-b-4874	Bladder cancer	TC2N	Inverse variance weighted	4	0.000468716387586328	0.000223015720639404	0.0355778941887915	3.16055751330968e-05	0.000905827200039559	1.00046882625228	1.00003160607459	1.0009062375854
eqtl-a-ENSG00000165929	ieu-b-4874	Bladder cancer	TC2N	Simple mode	4	0.000543769038531408	0.000328917628264921	0.196859596725573	-0.000100909512867837	0.00118844758993065	1.00054391690772	0.999899095578326	1.00118915407361
eqtl-a-ENSG00000165929	ieu-b-4874	Bladder cancer	TC2N	Weighted mode	4	0.000496783635571989	0.000241383822467299	0.131740163185473	2.36713435360832e-05	0.000969895927607895	1.000496907053	1.0000236716237	1.00097036642876
eqtl-a-ENSG00000166598	ieu-b-4874	Bladder cancer	HSP90B1	MR Egger	3	0.00314665794362768	0.0021972755828282	0.388068449808302	-0.0011600021987156	0.00745331808597095	1.00315161386857	0.99884067034376	1.00748116319772
eqtl-a-ENSG00000166598	ieu-b-4874	Bladder cancer	HSP90B1	Weighted median	3	0.00373406025157265	0.001207878579564	0.00199201511117449	0.0013666182356272	0.0061015022675181	1.00374104054012	1.00136755248387	1.00612015434842
eqtl-a-ENSG00000166598	ieu-b-4874	Bladder cancer	HSP90B1	Inverse variance weighted	3	0.00361252904597322	0.00101195686002276	0.000357192637063341	0.00162909360032861	0.00559596449161783	1.0036190620936	1.00163042129419	1.00561165114792
eqtl-a-ENSG00000166598	ieu-b-4874	Bladder cancer	HSP90B1	Simple mode	3	0.00381553572972899	0.00140586335275428	0.11317475940524	0.0010600435583306	0.00657102790112738	1.00382282415298	1.00106060560308	1.0065926644705
eqtl-a-ENSG00000166598	ieu-b-4874	Bladder cancer	HSP90B1	Weighted mode	3	0.00379884465782396	0.00148053319463963	0.124215264756582	0.000896999596330289	0.00670068971931763	1.00380606941387	1.00089740202078	1.00672318956743
eqtl-a-ENSG00000166669	ieu-b-4874	Bladder cancer	ATF7IP2	MR Egger	3	0.000780942703049762	0.00044959206238486	0.33254687480108	-0.000100257739224563	0.00166214314532409	1.0007812477182	0.999899747286415	1.0016635252709
eqtl-a-ENSG00000166669	ieu-b-4874	Bladder cancer	ATF7IP2	Weighted median	3	0.000820242594861474	0.000329929152724364	0.0129145367309471	0.000173581455521721	0.00146690373420123	1.00082057908581	1.00017359652165	1.00146798016376
eqtl-a-ENSG00000166669	ieu-b-4874	Bladder cancer	ATF7IP2	Inverse variance weighted	3	0.000834948640137056	0.000327296782412179	0.0107400627236256	0.000193446946609185	0.00147645033366493	1.00083529730679	1.00019346565868	1.00147754082308
eqtl-a-ENSG00000166669	ieu-b-4874	Bladder cancer	ATF7IP2	Simple mode	3	0.000765660722029183	0.000623339467734325	0.344256194903672	-0.000456084634730094	0.00198740607878846	1.00076595391502	0.999544019356057	1.0019893822792
eqtl-a-ENSG00000166669	ieu-b-4874	Bladder cancer	ATF7IP2	Weighted mode	3	0.000821209738695827	0.000337649976270495	0.13552101572785	0.000159415785205657	0.001483003692186	1.00082154702373	1.00015942849258	1.00148410388596
eqtl-a-ENSG00000166783	ieu-b-4874	Bladder cancer	MARF1	MR Egger	5	0.00205022069022916	0.00430140506895178	0.666184193904936	-0.00638053324491633	0.0104809746253747	1.00205232382972	0.9936397791331	1.0105360924344
eqtl-a-ENSG00000166783	ieu-b-4874	Bladder cancer	MARF1	Weighted median	5	0.00185206505150946	0.000800080207905447	0.0206211847680209	0.000283907844014779	0.00342022225900413	1.00185378118329	1.00028394814966	1.00342607789311
eqtl-a-ENSG00000166783	ieu-b-4874	Bladder cancer	MARF1	Inverse variance weighted	5	0.00190787379048451	0.00067700200153639	0.00483055502491992	0.000580949867473186	0.00323479771349583	1.00190969493967	1.00058111865153	1.00324003531763
eqtl-a-ENSG00000166783	ieu-b-4874	Bladder cancer	MARF1	Simple mode	5	0.00124249394210543	0.00112889413881645	0.332839971765371	-0.000970138569974826	0.00345512645418568	1.00124326615749	0.999030331862307	1.00346110228403
eqtl-a-ENSG00000166783	ieu-b-4874	Bladder cancer	MARF1	Weighted mode	5	0.00162145523245709	0.00106666655352985	0.203115929377169	-0.000469211212461409	0.00371212167737559	1.00162277050178	0.999530898849905	1.00371902013438
eqtl-a-ENSG00000167526	ieu-b-4874	Bladder cancer	RPL13	MR Egger	3	0.000781452980645487	0.00054118993240141	0.385603038122638	-0.000279279286861277	0.00184218524815225	1.00078175839458	0.999720759707968	1.00184388311383
eqtl-a-ENSG00000167526	ieu-b-4874	Bladder cancer	RPL13	Weighted median	3	0.000663149435356687	0.00027814396943313	0.0171165341936665	0.000117987255267752	0.00120831161544562	1.00066336936756	1.00011799421604	1.00120904191804
eqtl-a-ENSG00000167526	ieu-b-4874	Bladder cancer	RPL13	Inverse variance weighted	3	0.000668337937775478	0.000267062054796434	0.0123299869502796	0.000144896310374467	0.00119177956517649	1.00066856132534	1.00014490680835	1.00119249001665
eqtl-a-ENSG00000167526	ieu-b-4874	Bladder cancer	RPL13	Simple mode	3	0.000388060900990778	0.000402367593120187	0.436580544290048	-0.00040057958152479	0.00117670138350635	1.00038813620636	0.999599500639764	1.00117739396821
eqtl-a-ENSG00000167526	ieu-b-4874	Bladder cancer	RPL13	Weighted mode	3	0.000455981601880141	0.000326642040589338	0.297499214453467	-0.000184236797674961	0.00109620000143524	1.00045608557729	0.999815780172882	1.00109680104826
eqtl-a-ENSG00000167775	ieu-b-4874	Bladder cancer	CD320	MR Egger	5	-0.000558770225114944	0.000480461310855332	0.328934740667142	-0.00150047439439139	0.000382933944161506	0.999441385857894	0.99850065075449	1.00038300727272
eqtl-a-ENSG00000167775	ieu-b-4874	Bladder cancer	CD320	Weighted median	5	-0.000728258305269947	0.000355748902617417	0.0406469627132782	-0.00142552615440009	-3.09904561398094e-05	0.999272006810448	0.998575489425373	0.999969010024059
eqtl-a-ENSG00000167775	ieu-b-4874	Bladder cancer	CD320	Inverse variance weighted	5	-0.000811319006493823	0.000315054736474987	0.0100191288213092	-0.0014288262899848	-0.000193811723002848	0.999189010023782	0.998572193996303	0.999806207057276
eqtl-a-ENSG00000167775	ieu-b-4874	Bladder cancer	CD320	Simple mode	5	-0.000475796372639528	0.000575156825584062	0.454592599314143	-0.00160310375078429	0.000651511005505232	0.999524316800505	0.998398180533661	1.0006517232849
eqtl-a-ENSG00000167775	ieu-b-4874	Bladder cancer	CD320	Weighted mode	5	-0.000635347922488073	0.000372036154672008	0.162867751998369	-0.00136453878564521	9.38429406690629e-05	0.999364853868265	0.998636391774094	1.00009384734406
eqtl-a-ENSG00000168016	ieu-b-4874	Bladder cancer	TRANK1	MR Egger	4	0.000229678657400295	0.000626131136074225	0.748926241668067	-0.000997538369305186	0.00145689568410578	1.00022970503556	0.999002959006696	1.0014579574722
eqtl-a-ENSG00000168016	ieu-b-4874	Bladder cancer	TRANK1	Weighted median	4	0.000812245141256542	0.000361447707955972	0.0246272743597742	0.000103807633662837	0.00152068264885025	1.00081257510167	1.00010381302186	1.00152183947302
eqtl-a-ENSG00000168016	ieu-b-4874	Bladder cancer	TRANK1	Inverse variance weighted	4	0.000876261690942866	0.000340404539054334	0.0100478722833726	0.000209068794396371	0.00154345458748936	1.00087664572038	1.0002090906508	1.00154464632657
eqtl-a-ENSG00000168016	ieu-b-4874	Bladder cancer	TRANK1	Simple mode	4	0.000796018920622728	0.000774308529422525	0.379570184488729	-0.000721625797045421	0.00231366363829088	1.00079633582777	0.999278634512231	1.00231634222339
eqtl-a-ENSG00000168016	ieu-b-4874	Bladder cancer	TRANK1	Weighted mode	4	0.000733311312563292	0.000370756489961777	0.142350886369163	6.62859223820992e-06	0.00145999403288837	1.00073358025104	1.00000662861421	1.00146106034305
eqtl-a-ENSG00000168062	ieu-b-4874	Bladder cancer	BATF2	MR Egger	3	0.00683134731374261	0.00986458303930696	0.614410151557755	-0.012503235443299	0.0261659300707843	1.0068547341911	0.987574605247074	1.02651126342947
eqtl-a-ENSG00000168062	ieu-b-4874	Bladder cancer	BATF2	Weighted median	3	0.00204239455142541	0.000925651729627911	0.0273532410070374	0.000228117161354701	0.00385667194149611	1.00204448165984	1.00022814318205	1.00386411847059
eqtl-a-ENSG00000168062	ieu-b-4874	Bladder cancer	BATF2	Inverse variance weighted	3	0.00171464698097413	0.000800374101090704	0.0321687917940697	0.000145913742836345	0.00328338021911191	1.00171611782865	1.00014592438876	1.00328877641625
eqtl-a-ENSG00000168062	ieu-b-4874	Bladder cancer	BATF2	Simple mode	3	0.00206497022879336	0.00126325711996205	0.24374468107544	-0.000411013726332256	0.00454095418391897	1.00206710374811	0.999589070728238	1.00455127994005
eqtl-a-ENSG00000168062	ieu-b-4874	Bladder cancer	BATF2	Weighted mode	3	0.00221970632488793	0.00103733925265918	0.165738596228053	0.000186521389675938	0.00425289126009992	1.00222217169677	1.00018653878587	1.00426194763618
eqtl-a-ENSG00000168071	ieu-b-4874	Bladder cancer	CCDC88B	MR Egger	5	-0.000771079193260341	0.000596158295521795	0.286455829082769	-0.00193954945248306	0.000397391065962376	0.999229218011906	0.998062330258096	1.00039747003625
eqtl-a-ENSG00000168071	ieu-b-4874	Bladder cancer	CCDC88B	Weighted median	5	-0.000666126287384198	0.000305571673145179	0.0292623038270098	-0.00126504676674875	-6.72058080196469e-05	0.999334095525477	0.998735753067601	0.99993279645024
eqtl-a-ENSG00000168071	ieu-b-4874	Bladder cancer	CCDC88B	Inverse variance weighted	5	-0.000635042717367752	0.000277880177830398	0.0222945793565295	-0.00117968786591533	-9.03975688201718e-05	0.999365158879582	0.998821007692274	0.999909606516917
eqtl-a-ENSG00000168071	ieu-b-4874	Bladder cancer	CCDC88B	Simple mode	5	-9.11381648445518e-05	0.000594375964531875	0.88555918955978	-0.00125611505532703	0.00107383872563792	0.999908865988112	0.998744673526971	1.00107441549688
eqtl-a-ENSG00000168071	ieu-b-4874	Bladder cancer	CCDC88B	Weighted mode	5	-0.000716208815286416	0.000315723285703887	0.0858726555204411	-0.00133502645526603	-9.73911753067988e-05	0.999284047601028	0.998665864296116	0.99990261356706
eqtl-a-ENSG00000168234	ieu-b-4874	Bladder cancer	TTC39C	MR Egger	3	-0.000627436426647423	0.000627060947443663	0.499809455577169	-0.001856475883637	0.000601603030342156	0.999372760370426	0.998145246301819	1.00060178402974
eqtl-a-ENSG00000168234	ieu-b-4874	Bladder cancer	TTC39C	Weighted median	3	-0.000780277458028558	0.000371215719649069	0.0355575199875427	-0.00150786026854073	-5.26946475163833e-05	0.999220026879266	0.99849327598158	0.999947306740822
eqtl-a-ENSG00000168234	ieu-b-4874	Bladder cancer	TTC39C	Inverse variance weighted	3	-0.000819244723403848	0.00037009937775864	0.0268576578242255	-0.00154463950381078	-9.38499429969134e-05	0.999181090765932	0.998456552837796	0.999906154460771
eqtl-a-ENSG00000168234	ieu-b-4874	Bladder cancer	TTC39C	Simple mode	3	-0.000770511146920943	0.000620969037048433	0.340477373654353	-0.00198761045953587	0.000446588165693986	0.999229785620567	0.998014363530076	1.00044668790104
eqtl-a-ENSG00000168234	ieu-b-4874	Bladder cancer	TTC39C	Weighted mode	3	-0.000780680565662518	0.000399138707649725	0.189637454455863	-0.00156299243265598	1.6313013309426e-06	0.999219624086127	0.998438228403881	1.00000163130266
eqtl-a-ENSG00000168329	ieu-b-4874	Bladder cancer	CX3CR1	MR Egger	5	-0.000416611382360758	0.000699732174485497	0.593509022769222	-0.00178808644435233	0.000954863679630816	0.999583475388111	0.998213511229812	1.00095531970709
eqtl-a-ENSG00000168329	ieu-b-4874	Bladder cancer	CX3CR1	Weighted median	5	-0.000445056272289282	0.00047745313161928	0.351260812414925	-0.00138086441026307	0.000490751865684507	0.999555042750563	0.998620088544313	1.00049087230408
eqtl-a-ENSG00000168329	ieu-b-4874	Bladder cancer	CX3CR1	Inverse variance weighted	5	-0.000731642441321658	0.000369200536246301	0.0475135131583331	-0.00145527549236441	-8.00939027890805e-06	0.999268625143746	0.998545782907531	0.999991990641796
eqtl-a-ENSG00000168329	ieu-b-4874	Bladder cancer	CX3CR1	Simple mode	5	-0.000283988973091455	0.000715419579029324	0.711669612685097	-0.00168621134798893	0.00111823340180602	0.99971605134796	0.998315209507633	1.00111885885789
eqtl-a-ENSG00000168329	ieu-b-4874	Bladder cancer	CX3CR1	Weighted mode	5	-0.000314320081968931	0.000443598710546343	0.517702311447479	-0.00118377355463976	0.000555133390701902	0.999685729311413	0.998816926828882	1.00055528750576
eqtl-a-ENSG00000168653	ieu-b-4874	Bladder cancer	NDUFS5	MR Egger	5	0.000882005033280018	0.000375119447356814	0.100190700749956	0.000146770916460663	0.00161723915009937	1.0008823941141	1.00014678168784	1.00161854758659
eqtl-a-ENSG00000168653	ieu-b-4874	Bladder cancer	NDUFS5	Weighted median	5	0.000630142788748631	0.000221146803656989	0.00437973609058616	0.000196695053580932	0.00106359052391633	1.00063034137043	1.00019671439932	1.0010641563369
eqtl-a-ENSG00000168653	ieu-b-4874	Bladder cancer	NDUFS5	Inverse variance weighted	5	0.000587850984712144	0.000209960548471074	0.00511316813163766	0.00017632830970884	0.000999373659715448	1.00058802380296	1.00017634385646	1.00099987319997
eqtl-a-ENSG00000168653	ieu-b-4874	Bladder cancer	NDUFS5	Simple mode	5	0.000686612155882064	0.00036161947003639	0.130432115260673	-2.21620053892592e-05	0.00139538631715339	1.00068684792797	0.999977838240186	1.00139636032163
eqtl-a-ENSG00000168653	ieu-b-4874	Bladder cancer	NDUFS5	Weighted mode	5	0.000639204636892944	0.000220395717712652	0.0441064994974905	0.000207229030176146	0.00107118024360974	1.00063940897171	1.00020725050359	1.00107175416207
eqtl-a-ENSG00000169813	ieu-b-4874	Bladder cancer	HNRNPF	MR Egger	3	0.00029375733574632	0.00480729238693656	0.96114663620902	-0.00912853574264934	0.00971605041414198	1.00029380048666	0.990913002848158	1.00976340447252
eqtl-a-ENSG00000169813	ieu-b-4874	Bladder cancer	HNRNPF	Weighted median	3	0.000879087358234763	0.000461444210461396	0.0567698919547743	-2.53432942695741e-05	0.0017835180107391	1.00087947386878	0.999974657026869	1.00178510942495
eqtl-a-ENSG00000169813	ieu-b-4874	Bladder cancer	HNRNPF	Inverse variance weighted	3	0.000890438723609477	0.000454216369629524	0.0499508679563263	1.746391356097e-07	0.00178070280808334	1.00089083528186	1.00000017463915	1.00178228920082
eqtl-a-ENSG00000169813	ieu-b-4874	Bladder cancer	HNRNPF	Simple mode	3	0.000936796671144357	0.00073136038022352	0.32869208361335	-0.000496669674093744	0.00237026301638246	1.0009372356022	0.999503453645872	1.0023730743105
eqtl-a-ENSG00000169813	ieu-b-4874	Bladder cancer	HNRNPF	Weighted mode	3	0.000867566825743668	0.000447414186181543	0.192053832297227	-9.36497917215589e-06	0.00174449863065949	1.0008679432707	0.999990635064679	1.00174602115361
eqtl-a-ENSG00000170315	ieu-b-4874	Bladder cancer	UBB	MR Egger	10	0.000743129862333775	0.00191303153791496	0.707811592750258	-0.00300641195197954	0.00449267167664709	1.00074340605174	0.996998102778919	1.00450277885646
eqtl-a-ENSG00000170315	ieu-b-4874	Bladder cancer	UBB	Weighted median	10	0.000786493229353129	0.000571616266467546	0.168849123915523	-0.000333874652923261	0.00190686111162952	1.00078680259625	0.999666181077016	1.00190868032743
eqtl-a-ENSG00000170315	ieu-b-4874	Bladder cancer	UBB	Inverse variance weighted	10	0.00105660055271638	0.00044712678822619	0.018123299379324	0.000180232047793052	0.00193296905763972	1.00105715895173	1.00018024829056	1.00193483844662
eqtl-a-ENSG00000170315	ieu-b-4874	Bladder cancer	UBB	Simple mode	10	0.00039577919515479	0.000896677246114431	0.669348563737855	-0.00136170820722949	0.00215326659753907	1.00039585752607	0.99863921849671	1.00215558654091
eqtl-a-ENSG00000170315	ieu-b-4874	Bladder cancer	UBB	Weighted mode	10	0.000576783576211865	0.000798187023496623	0.488266419483273	-0.000987662989841516	0.00214123014226525	1.00057694994784	0.999012824588715	1.00214352421261
eqtl-a-ENSG00000171488	ieu-b-4874	Bladder cancer	LRRC8C	MR Egger	4	0.000898038099416462	0.000838057080838284	0.396071554530656	-0.000744553779026574	0.0025406299778595	1.00089844145636	0.999255723332359	1.00254386011315
eqtl-a-ENSG00000171488	ieu-b-4874	Bladder cancer	LRRC8C	Weighted median	4	0.000845644997702229	0.00026626932121763	0.001493719289524	0.000323757128115674	0.00136753286728878	1.00084600265624	1.00032380954311	1.00136846836675
eqtl-a-ENSG00000171488	ieu-b-4874	Bladder cancer	LRRC8C	Inverse variance weighted	4	0.000793582008823396	0.000265820358607798	0.00283201065857894	0.000272574105952112	0.00131458991169468	1.00079389697834	1.00027261125765	1.00131545436377
eqtl-a-ENSG00000171488	ieu-b-4874	Bladder cancer	LRRC8C	Simple mode	4	0.000850571536275766	0.000512583494955415	0.195621252521282	-0.000154092113836848	0.00185523518638838	1.00085093337483	0.999845919757743	1.00185695719994
eqtl-a-ENSG00000171488	ieu-b-4874	Bladder cancer	LRRC8C	Weighted mode	4	0.000854181985464739	0.00030116856841804	0.0658509116454501	0.000263891591365381	0.0014444723795641	1.00085454690279	1.00026392641381	1.00144551613229
eqtl-a-ENSG00000171860	ieu-b-4874	Bladder cancer	C3AR1	MR Egger	7	0.000332625479051424	0.000247616104661605	0.236915654429296	-0.000152702086085322	0.000817953044188171	1.00033268080504	0.999847309572285	1.00081828765901
eqtl-a-ENSG00000171860	ieu-b-4874	Bladder cancer	C3AR1	Weighted median	7	0.000333542177398658	0.000169463347698351	0.0490420329133512	1.39401590988972e-06	0.000665690338887426	1.00033359780878	1.00000139401688	1.00066591195988
eqtl-a-ENSG00000171860	ieu-b-4874	Bladder cancer	C3AR1	Inverse variance weighted	7	0.000330977996519567	0.000155009660085709	0.0327439551421184	2.71590627515781e-05	0.000634796930287556	1.00033103277578	1.00002715943156	1.0006349984565
eqtl-a-ENSG00000171860	ieu-b-4874	Bladder cancer	C3AR1	Simple mode	7	0.000590103472890241	0.000399473044446313	0.19008853068338	-0.000192863694224533	0.00137307064000501	1.0005902776182	0.999807154902782	1.00137401373309
eqtl-a-ENSG00000171860	ieu-b-4874	Bladder cancer	C3AR1	Weighted mode	7	0.000372815872138237	0.000166910568181274	0.066931181760704	4.56711585029413e-05	0.000699960585773533	1.00037288537661	1.00004567220145	1.00070020561535
eqtl-a-ENSG00000171916	ieu-b-4874	Bladder cancer	LGALS9C	MR Egger	5	-0.000413462583677862	0.00218634229011071	0.862076214435429	-0.00469869347229485	0.00387176830493912	0.999586622880197	0.995312328118762	1.00387927328256
eqtl-a-ENSG00000171916	ieu-b-4874	Bladder cancer	LGALS9C	Weighted median	5	-0.00084729117186939	0.000336925421082158	0.0119108826099735	-0.00150766499719042	-0.00018691734654836	0.999153067677938	0.998493470958729	0.99981310012141
eqtl-a-ENSG00000171916	ieu-b-4874	Bladder cancer	LGALS9C	Inverse variance weighted	5	-0.000806288195691399	0.00036416523315751	0.0268237981597899	-0.00152005205268012	-9.25243387026795e-05	0.999194036767292	0.998481102641302	0.999907479941542
eqtl-a-ENSG00000171916	ieu-b-4874	Bladder cancer	LGALS9C	Simple mode	5	-0.000863625529192726	0.000565587206788509	0.201481990769442	-0.0019721764544982	0.000244925396112751	0.999136747288002	0.998029767007659	1.00024495539279
eqtl-a-ENSG00000171916	ieu-b-4874	Bladder cancer	LGALS9C	Weighted mode	5	-0.000848673930271098	0.000333533052299621	0.0636761086228441	-0.00150239871277835	-0.000194949147763842	0.999151686091595	0.998498729323177	0.999805069853587
eqtl-a-ENSG00000172057	ieu-b-4874	Bladder cancer	ORMDL3	MR Egger	7	0.000135843495119895	0.000285561355493921	0.654340669880804	-0.00042385676164819	0.00069554375188798	1.00013585272227	0.999576233052939	1.00069578569854
eqtl-a-ENSG00000172057	ieu-b-4874	Bladder cancer	ORMDL3	Weighted median	7	0.000359585733824654	0.000205499409414737	0.0801504223129217	-4.31931086282308e-05	0.000762364576277539	1.00035965039252	0.999956807824181	1.00076265525001
eqtl-a-ENSG00000172057	ieu-b-4874	Bladder cancer	ORMDL3	Inverse variance weighted	7	0.000408229138246118	0.000185025215570056	0.0273599742251546	4.5579715728809e-05	0.000770878560763427	1.0004083124751	1.0000455807545	1.00077117576401
eqtl-a-ENSG00000172057	ieu-b-4874	Bladder cancer	ORMDL3	Simple mode	7	0.000160495657875494	0.00036602261529066	0.676381767367213	-0.000556908668094201	0.000877899983845188	1.00016050853799	0.999443246376755	1.00087828545083
eqtl-a-ENSG00000172057	ieu-b-4874	Bladder cancer	ORMDL3	Weighted mode	7	0.000356468414153443	0.000200263380995179	0.12537699507253	-3.60478125971085e-05	0.000748984640903994	1.00035653195657	0.999963952837117	1.00074926519994
eqtl-a-ENSG00000172965	ieu-b-4874	Bladder cancer	MIR4435-2HG	MR Egger	3	0.00179055410141788	0.00111200805091483	0.35379987573705	-0.000388981678375185	0.00397008988121094	1.00179215810062	0.99961109396519	1.00397798112757
eqtl-a-ENSG00000172965	ieu-b-4874	Bladder cancer	MIR4435-2HG	Weighted median	3	0.000755678469621347	0.000376607957648039	0.0447987961901006	1.75268726311914e-05	0.0014938300666115	1.00075596406653	1.00001752702623	1.00149494638654
eqtl-a-ENSG00000172965	ieu-b-4874	Bladder cancer	MIR4435-2HG	Inverse variance weighted	3	0.000769338481054148	0.000374213175184464	0.0397938013454673	3.58806576925993e-05	0.0015027963044157	1.00076963449781	1.00003588130141	1.00150392606865
eqtl-a-ENSG00000172965	ieu-b-4874	Bladder cancer	MIR4435-2HG	Simple mode	3	5.3979421788546e-05	0.000706351123712976	0.946041553122704	-0.00133046878068889	0.00143842762426598	1.0000539808787	0.998670415900509	1.0014394626575
eqtl-a-ENSG00000172965	ieu-b-4874	Bladder cancer	MIR4435-2HG	Weighted mode	3	0.000963058098272945	0.000410529201850649	0.143584348093368	0.000158420862645672	0.00176769533390022	1.00096352198763	1.00015843341189	1.0017692586283
eqtl-a-ENSG00000173114	ieu-b-4874	Bladder cancer	LRRN3	MR Egger	5	-0.00150051342821782	0.0014746813339818	0.383822221989838	-0.00439088884282215	0.00138986198638652	0.99850061177919	0.995618737015748	1.00139082829218
eqtl-a-ENSG00000173114	ieu-b-4874	Bladder cancer	LRRN3	Weighted median	5	-0.00175579244957619	0.000760397623951518	0.0209410756621229	-0.00324617179252117	-0.00026541310663122	0.998245748052254	0.996759091326596	0.999734622112311
eqtl-a-ENSG00000173114	ieu-b-4874	Bladder cancer	LRRN3	Inverse variance weighted	5	-0.00149015915829628	0.000633503740424742	0.0186602298626127	-0.00273182648952877	-0.000248491827063786	0.998510950577566	0.997271901552895	0.999751539044473
eqtl-a-ENSG00000173114	ieu-b-4874	Bladder cancer	LRRN3	Simple mode	5	-0.00222617455421506	0.00112188008979971	0.118215266912765	-0.00442505953022248	-2.72895782076352e-05	0.997776301534615	0.995584716620369	0.99997271079415
eqtl-a-ENSG00000173114	ieu-b-4874	Bladder cancer	LRRN3	Weighted mode	5	-0.00079010066959717	0.0010875011836325	0.507750487202943	-0.00292160298951687	0.00134140165032253	0.999210211377749	0.997082660739179	1.00134230173193
eqtl-a-ENSG00000173209	ieu-b-4874	Bladder cancer	AHSA2P	MR Egger	4	0.00182691631220114	0.00154703042804753	0.359044967357064	-0.00120526332677202	0.0048590959511743	1.00182858614053	0.998795462711353	1.00487092050236
eqtl-a-ENSG00000173209	ieu-b-4874	Bladder cancer	AHSA2P	Weighted median	4	0.000781296898563066	0.000335248838182354	0.0197798217199374	0.000124209175725651	0.00143838462140048	1.00078160219049	1.00012421689	1.00143941959273
eqtl-a-ENSG00000173209	ieu-b-4874	Bladder cancer	AHSA2P	Inverse variance weighted	4	0.000793530021460769	0.0003170407013201	0.0123170628032412	0.000172130246873374	0.00141492979604816	1.0007938449497	1.00017214506213	1.0014159312815
eqtl-a-ENSG00000173209	ieu-b-4874	Bladder cancer	AHSA2P	Simple mode	4	0.000883821203029382	0.000483514615841505	0.16501322754859	-6.3867444019968e-05	0.00183150985007873	1.00088421188808	0.999936134595462	1.00183318808866
eqtl-a-ENSG00000173209	ieu-b-4874	Bladder cancer	AHSA2P	Weighted mode	4	0.000795681461570184	0.000343200998373455	0.103233802192412	0.000123007504758213	0.00146835541838216	1.00079599810004	1.00012301507049	1.00146943398004
eqtl-a-ENSG00000174652	ieu-b-4874	Bladder cancer	ZNF266	MR Egger	11	-0.000648232255992112	0.000757339440148941	0.414241131353196	-0.00213261755868404	0.000836153046699812	0.999351977801146	0.997869654854459	1.00083650272011
eqtl-a-ENSG00000174652	ieu-b-4874	Bladder cancer	ZNF266	Weighted median	11	-0.000807979933481512	0.000251324165074305	0.00130493814698048	-0.00130057529702715	-0.000315384569935874	0.99919234639441	0.998700270084491	0.99968466515855
eqtl-a-ENSG00000174652	ieu-b-4874	Bladder cancer	ZNF266	Inverse variance weighted	11	-0.000546953922557326	0.000193521441897424	0.00470858947422654	-0.000926255948676276	-0.000167651896438375	0.999453195629472	0.999074172893949	0.999832362156356
eqtl-a-ENSG00000174652	ieu-b-4874	Bladder cancer	ZNF266	Simple mode	11	-0.00070192176106573	0.000341145607700655	0.0666609956367596	-0.00137056715215901	-3.32763699724473e-05	0.999298324528385	0.998630371646056	0.99996672418368
eqtl-a-ENSG00000174652	ieu-b-4874	Bladder cancer	ZNF266	Weighted mode	11	-0.000870334740099909	0.000260026483931723	0.00740140703142061	-0.00137998664860609	-0.000360682831593733	0.999130043891327	0.998620965095121	0.999639382206639
eqtl-a-ENSG00000174775	ieu-b-4874	Bladder cancer	HRAS	MR Egger	3	0.00111701793149121	0.000619203215959125	0.322235329959432	-9.66203717886766e-05	0.00233065623477109	1.00111764202837	0.999903384295809	1.00233337432525
eqtl-a-ENSG00000174775	ieu-b-4874	Bladder cancer	HRAS	Weighted median	3	0.000859309519165993	0.000380361096767015	0.023871318011869	0.000113801769502644	0.00160481726882934	1.00085967883137	1.00011380824517	1.00160610567719
eqtl-a-ENSG00000174775	ieu-b-4874	Bladder cancer	HRAS	Inverse variance weighted	3	0.000811036031679187	0.000373262408853736	0.0297930596607946	7.94417103258646e-05	0.00154263035303251	1.00081136501033	1.0000794448659	1.00154382081931
eqtl-a-ENSG00000174775	ieu-b-4874	Bladder cancer	HRAS	Simple mode	3	0.000578994427485209	0.000696716359529285	0.493368136197041	-0.00078656963719219	0.00194455849216261	1.00057916207711	0.999213739627614	1.00194645037212
eqtl-a-ENSG00000174775	ieu-b-4874	Bladder cancer	HRAS	Weighted mode	3	0.000899290899809403	0.000414126870553329	0.162035605630452	8.76022335248785e-05	0.00171097956609393	1.00089969538311	1.00008760607071	1.00171244412679
eqtl-a-ENSG00000175334	ieu-b-4874	Bladder cancer	BANF1	MR Egger	4	0.00170560487831176	0.00101710063084639	0.23555244688123	-0.000287912358147164	0.00369912211477069	1.00170706024962	0.999712129084638	1.00370597231095
eqtl-a-ENSG00000175334	ieu-b-4874	Bladder cancer	BANF1	Weighted median	4	0.00107720097554446	0.000350411645422449	0.00211137563535364	0.000390394150516461	0.00176400780057246	1.0010777813649	1.00039047036423	1.00176556457759
eqtl-a-ENSG00000175334	ieu-b-4874	Bladder cancer	BANF1	Inverse variance weighted	4	0.00100690445243812	0.000340144868466301	0.0030741705017219	0.000340220510244167	0.00167358839463207	1.00100741155091	1.00034027839181	1.00167498962527
eqtl-a-ENSG00000175334	ieu-b-4874	Bladder cancer	BANF1	Simple mode	4	0.000908722237356573	0.0006497747642124	0.256405985629131	-0.000364836300499731	0.00218228077521288	1.0009091352505	0.99963523024417	1.00218466368298
eqtl-a-ENSG00000175334	ieu-b-4874	Bladder cancer	BANF1	Weighted mode	4	0.00108608413148208	0.000351551580041265	0.0537388007542272	0.000397043034601196	0.00177512522836296	1.00108667413443	1.00039712186662	1.00177670169582
eqtl-a-ENSG00000176597	ieu-b-4874	Bladder cancer	B3GNT5	MR Egger	3	0.000572457569559265	0.000877827261690653	0.632115775084934	-0.00114808386335442	0.00229299900247295	1.00057262145466	0.998852574932782	1.00229562993521
eqtl-a-ENSG00000176597	ieu-b-4874	Bladder cancer	B3GNT5	Weighted median	3	0.000920314702426575	0.000398608646199844	0.0209536987517732	0.000139041755874881	0.00170158764897827	1.00092073832195	1.00013905142263	1.00170303617072
eqtl-a-ENSG00000176597	ieu-b-4874	Bladder cancer	B3GNT5	Inverse variance weighted	3	0.000941012405117897	0.000410308462201835	0.0218234477418518	0.000136807819202301	0.00174521699103349	1.0009414552962	1.00013681717782	1.00174674076852
eqtl-a-ENSG00000176597	ieu-b-4874	Bladder cancer	B3GNT5	Simple mode	3	0.00184122217198406	0.000812021006827033	0.151506494173376	0.00024966099860308	0.00343278334536505	1.00184291826233	1.0002496921665	1.00343868209389
eqtl-a-ENSG00000176597	ieu-b-4874	Bladder cancer	B3GNT5	Weighted mode	3	0.000813279851388003	0.000435638403742984	0.202891170413777	-4.0571419948245e-05	0.00166713112272425	1.00081361065312	0.999959429403061	1.00166852155839
eqtl-a-ENSG00000176681	ieu-b-4874	Bladder cancer	LRRC37A	MR Egger	4	0.00089723230889397	0.000771443917511844	0.364810546871078	-0.000614797769429244	0.00240926238721718	1.00089763494221	0.999385391179995	1.00241216699203
eqtl-a-ENSG00000176681	ieu-b-4874	Bladder cancer	LRRC37A	Weighted median	4	0.000608154502765531	0.000371095781815474	0.101253383488813	-0.000119193229592799	0.00133550223512386	1.00060833946621	0.999880813873638	1.00133639441536
eqtl-a-ENSG00000176681	ieu-b-4874	Bladder cancer	LRRC37A	Inverse variance weighted	4	0.000681104881748467	0.000344355248402182	0.047938469938295	6.16859488019044e-06	0.00135604116861674	1.00068133688635	1.00000616861391	1.00135696100818
eqtl-a-ENSG00000176681	ieu-b-4874	Bladder cancer	LRRC37A	Simple mode	4	0.000789435638956402	0.000732403524610078	0.360039815337165	-0.000646075269279351	0.00222494654719216	1.00078974732528	0.999354133392408	1.00222742357751
eqtl-a-ENSG00000176681	ieu-b-4874	Bladder cancer	LRRC37A	Weighted mode	4	0.000582809371431081	0.000369702823760904	0.213018843240571	-0.00014180816314029	0.00130742690600245	1.00058297923781	0.999858201891162	1.00130828196116
eqtl-a-ENSG00000177406	ieu-b-4874	Bladder cancer	NINJ2-AS1	MR Egger	3	0.00211721242062804	0.000867379369858872	0.247532514372364	0.00041714885570465	0.00381727598555143	1.00211945529745	1.00041723587439	1.00382457106301
eqtl-a-ENSG00000177406	ieu-b-4874	Bladder cancer	NINJ2-AS1	Weighted median	3	0.000745749009013192	0.000243722583891306	0.0022146467577216	0.000268052744586232	0.00122344527344015	1.00074602714894	1.00026808867393	1.00122419398791
eqtl-a-ENSG00000177406	ieu-b-4874	Bladder cancer	NINJ2-AS1	Inverse variance weighted	3	0.000681805239174601	0.000292359766103738	0.0196966852246718	0.000108780097611275	0.00125483038073793	1.0006820377212	1.00010878601438	1.00125561800979
eqtl-a-ENSG00000177406	ieu-b-4874	Bladder cancer	NINJ2-AS1	Simple mode	3	0.00074226297644887	0.000268696233895722	0.10986438883173	0.000215618358013256	0.00126890759488448	1.00074253852178	1.00021564160532	1.00126971299875
eqtl-a-ENSG00000177406	ieu-b-4874	Bladder cancer	NINJ2-AS1	Weighted mode	3	0.000747838548150939	0.00026121350981268	0.103421612353124	0.000235860068918086	0.00125981702738379	1.00074811824912	1.00023588788609	1.00126061093021
eqtl-a-ENSG00000178952	ieu-b-4874	Bladder cancer	TUFM	MR Egger	5	0.000253153460311775	0.000339506022870813	0.509985134595936	-0.000412278344515019	0.000918585265138568	1.00025318550635	0.999587806630523	1.0009190072938
eqtl-a-ENSG00000178952	ieu-b-4874	Bladder cancer	TUFM	Weighted median	5	0.000511579650936021	0.000261645549512662	0.0505548365145311	-1.24562610879586e-06	0.00102440492798084	1.00051171053012	0.999998754374667	1.00102492980992
eqtl-a-ENSG00000178952	ieu-b-4874	Bladder cancer	TUFM	Inverse variance weighted	5	0.000602377443818221	0.000245512878401111	0.0141454960496705	0.000121172202152043	0.0010835826854844	1.00060255890955	1.0001211795438	1.00108416997331
eqtl-a-ENSG00000178952	ieu-b-4874	Bladder cancer	TUFM	Simple mode	5	0.000410562009329351	0.000603771888130543	0.533826617610194	-0.000772830891406512	0.00159395491006521	1.00041064630145	0.999227467665471	1.00159522593142
eqtl-a-ENSG00000178952	ieu-b-4874	Bladder cancer	TUFM	Weighted mode	5	0.000489707820073789	0.000253732508478517	0.125813068838819	-7.60789654410423e-06	0.000987023536691682	1.00048982774652	0.999992392132396	1.00098751080472
eqtl-a-ENSG00000180089	ieu-b-4874	Bladder cancer	TMEM86B	MR Egger	3	0.00119109655781924	0.00120915633264043	0.504789908941534	-0.001178849854156	0.00356104296979447	1.00119180619505	0.998821844716375	1.0035673910163
eqtl-a-ENSG00000180089	ieu-b-4874	Bladder cancer	TMEM86B	Weighted median	3	0.0011896187625461	0.000425957595376777	0.00522523238849625	0.000354741875607622	0.00202449564948459	1.00119032663962	1.00035480480395	1.00202654632443
eqtl-a-ENSG00000180089	ieu-b-4874	Bladder cancer	TMEM86B	Inverse variance weighted	3	0.0011898401634828	0.000425414220234053	0.00515958261135993	0.000356028291824051	0.00202365203514154	1.00119054830412	1.00035609167742	1.00202570100082
eqtl-a-ENSG00000180089	ieu-b-4874	Bladder cancer	TMEM86B	Simple mode	3	0.00121564943390841	0.000523265663463384	0.145816696853129	0.000190048733520178	0.00224125013429664	1.00121638863519	1.00019006679392	1.00224376361281
eqtl-a-ENSG00000180089	ieu-b-4874	Bladder cancer	TMEM86B	Weighted mode	3	0.00119656585846485	0.000505208761055809	0.141411678734439	0.000206356686795465	0.00218677503013424	1.00119728202901	1.0002063779798	1.00218916776646
eqtl-a-ENSG00000183508	ieu-b-4874	Bladder cancer	TENT5C	MR Egger	8	-0.00142723789537474	0.000921590882141911	0.172432300347286	-0.00323355602437288	0.000379080233623409	0.998573780124254	0.996771666287513	1.00037915209362
eqtl-a-ENSG00000183508	ieu-b-4874	Bladder cancer	TENT5C	Weighted median	8	-0.00103329573211653	0.000527132815394157	0.049970204893316	-0.00206647605028908	-1.15413943981056e-07	0.998967237934091	0.99793565764135	0.999999884586063
eqtl-a-ENSG00000183508	ieu-b-4874	Bladder cancer	TENT5C	Inverse variance weighted	8	-0.000862726186472148	0.00043469690542223	0.0471821516012915	-0.00171473212109972	-1.07202518445779e-05	0.999137645854767	0.998286737192078	0.999989279805617
eqtl-a-ENSG00000183508	ieu-b-4874	Bladder cancer	TENT5C	Simple mode	8	-0.0012221413066495	0.000785398817187865	0.16364338966961	-0.00276152298833771	0.000317240375038718	0.998778605203892	0.997242286508792	1.00031729070109
eqtl-a-ENSG00000183508	ieu-b-4874	Bladder cancer	TENT5C	Weighted mode	8	-0.00105811442725374	0.000599615364522978	0.120977139531224	-0.00223336054171877	0.0001171316872113	0.998942445178424	0.997769131552342	1.0001171385474
eqtl-a-ENSG00000183665	ieu-b-4874	Bladder cancer	TRMT12	MR Egger	6	0.000333967739266557	0.000267775307639966	0.280363955628115	-0.000190871863707776	0.000858807342240889	1.0003340235127	0.999809146351167	1.00085917622286
eqtl-a-ENSG00000183665	ieu-b-4874	Bladder cancer	TRMT12	Weighted median	6	0.000406698570371388	0.000186229947256067	0.0289731536825832	4.16878737494954e-05	0.00077170926699328	1.00040678128345	1.0000416887427	1.0007720071112
eqtl-a-ENSG00000183665	ieu-b-4874	Bladder cancer	TRMT12	Inverse variance weighted	6	0.000362974528541494	0.00016468688776107	0.0275223678674988	4.01882285297967e-05	0.00068576082855319	1.00036304041177	1.00004018903609	1.00068599601627
eqtl-a-ENSG00000183665	ieu-b-4874	Bladder cancer	TRMT12	Simple mode	6	0.000481257471779619	0.000318931088443914	0.191682218390861	-0.000143847461570452	0.00110636240512969	1.00048137329474	0.99985616288398	1.00110697464978
eqtl-a-ENSG00000183665	ieu-b-4874	Bladder cancer	TRMT12	Weighted mode	6	0.0003920108262126	0.000178521155434226	0.0795055306787199	4.21093615615165e-05	0.000741912290863683	1.0003920876725	1.00004211024817	1.00074218757586
eqtl-a-ENSG00000183813	ieu-b-4874	Bladder cancer	CCR4	MR Egger	3	-0.00041637383062656	0.000871738551473248	0.716324148338432	-0.00212498139151413	0.00129223373026101	0.999583712840927	0.99787727478305	1.00129306902403
eqtl-a-ENSG00000183813	ieu-b-4874	Bladder cancer	CCR4	Weighted median	3	-0.000852591785733322	0.000468492138268417	0.0687797805217254	-0.00177083637673942	6.56528052727748e-05	0.999147771567372	0.99823073062889	1.00006565496047
eqtl-a-ENSG00000183813	ieu-b-4874	Bladder cancer	CCR4	Inverse variance weighted	3	-0.000977960695066704	0.000444321101476418	0.0277344384413516	-0.00184883005396048	-0.000107091336172924	0.999022517352644	0.99815287797954	0.9998929143979
eqtl-a-ENSG00000183813	ieu-b-4874	Bladder cancer	CCR4	Simple mode	3	-0.000811571741932118	0.000752799059762746	0.393751807028969	-0.0022870578990671	0.000663914415202863	0.999188757493342	0.997715555425195	1.00066413485516
eqtl-a-ENSG00000183813	ieu-b-4874	Bladder cancer	CCR4	Weighted mode	3	-0.000833421302777528	0.000489320849516557	0.230638776555608	-0.00179249016782998	0.000125647562274923	0.999166925896295	0.998209115383216	1.00012565545626
eqtl-a-ENSG00000185339	ieu-b-4874	Bladder cancer	TCN2	MR Egger	4	0.00043649842545271	0.000593279993434525	0.538476132350177	-0.000726330361678958	0.00159932721258438	1.00043659370475	0.999273933352366	1.00160060681843
eqtl-a-ENSG00000185339	ieu-b-4874	Bladder cancer	TCN2	Weighted median	4	0.000582067495030589	0.000322925632334162	0.0714696745689415	-5.08667443443679e-05	0.00121500173440555	1.00058223692919	0.999949134549347	1.00121574014804
eqtl-a-ENSG00000185339	ieu-b-4874	Bladder cancer	TCN2	Inverse variance weighted	4	0.000748857099978279	0.000372942397806861	0.0446464929660114	1.78900002768314e-05	0.00147982419967973	1.00074913756346	1.0000178901603	1.00148091967982
eqtl-a-ENSG00000185339	ieu-b-4874	Bladder cancer	TCN2	Simple mode	4	0.00228973115558927	0.000970335658968902	0.0994241638385852	0.000387873264010223	0.00419158904716832	1.00229235459191	1.00038794849657	1.00420038604338
eqtl-a-ENSG00000185339	ieu-b-4874	Bladder cancer	TCN2	Weighted mode	4	0.000524572243827369	0.000318607137000162	0.198224100508553	-9.98977446929486e-05	0.00114904223234769	1.00052470985591	0.999900107244921	1.00114970263429
eqtl-a-ENSG00000185619	ieu-b-4874	Bladder cancer	PCGF3	MR Egger	3	0.00339693548803187	0.00150260508432276	0.265130987161763	0.000451829522759265	0.00634204145330448	1.00340271161191	1.00045193161309	1.00636219478009
eqtl-a-ENSG00000185619	ieu-b-4874	Bladder cancer	PCGF3	Weighted median	3	0.00079024648667953	0.000274771140427696	0.00402727948319113	0.000251695051441245	0.00132879792191782	1.0007905588137	1.0002517267293	1.00132968116505
eqtl-a-ENSG00000185619	ieu-b-4874	Bladder cancer	PCGF3	Inverse variance weighted	3	0.000704200662783428	0.00034860909913464	0.0433803281029778	2.09268284795336e-05	0.00138747449708732	1.00070444867028	1.00002092704745	1.00138843748515
eqtl-a-ENSG00000185619	ieu-b-4874	Bladder cancer	PCGF3	Simple mode	3	0.000765973669526761	0.000394065215177326	0.19137471320625	-6.39415222079874e-06	0.00153834149127432	1.00076626710227	0.999993605868222	1.00153952534553
eqtl-a-ENSG00000185619	ieu-b-4874	Bladder cancer	PCGF3	Weighted mode	3	0.000798970349607512	0.000282676333618632	0.105697997206616	0.000244924735714994	0.00135301596350003	1.00079928961144	1.00024495473223	1.00135393170256
eqtl-a-ENSG00000185885	ieu-b-4874	Bladder cancer	IFITM1	MR Egger	6	0.000836247710942915	0.000602409933145505	0.237397322009425	-0.000344475758022274	0.0020169711799081	1.00083659746355	0.99965558356694	1.00201900663453
eqtl-a-ENSG00000185885	ieu-b-4874	Bladder cancer	IFITM1	Weighted median	6	0.000803230928494844	0.000366820464488777	0.0285451786046858	8.42628180968404e-05	0.00152219903889285	1.00080355360485	1.00008426636831	1.00152335817192
eqtl-a-ENSG00000185885	ieu-b-4874	Bladder cancer	IFITM1	Inverse variance weighted	6	0.000761869378006019	0.000331761334251051	0.0216508429129267	0.00011161716287396	0.00141212159313808	1.0007621596742	1.0001116233923	1.00141311910632
eqtl-a-ENSG00000185885	ieu-b-4874	Bladder cancer	IFITM1	Simple mode	6	0.000666741937174983	0.000841440467445307	0.464057087965626	-0.00098248137901782	0.00231596525336779	1.00066696425899	0.999018001097791	1.00231864917245
eqtl-a-ENSG00000185885	ieu-b-4874	Bladder cancer	IFITM1	Weighted mode	6	0.000817563225246175	0.000355722913522404	0.0699194223341594	0.000120346314742264	0.00151478013575009	1.00081789752116	1.00012035355665	1.00151592799469
eqtl-a-ENSG00000186184	ieu-b-4874	Bladder cancer	POLR1D	MR Egger	4	-0.000452585194473298	0.000472503159945659	0.439219990490635	-0.00137869138796679	0.000473520999020193	0.999547517206757	0.998622258570388	1.00047363312779
eqtl-a-ENSG00000186184	ieu-b-4874	Bladder cancer	POLR1D	Weighted median	4	-0.000656342774942614	0.00036274146968734	0.0703895851891686	-0.0013673160555298	5.46305056445732e-05	0.99934387257086	0.998633618295169	1.00005463199792
eqtl-a-ENSG00000186184	ieu-b-4874	Bladder cancer	POLR1D	Inverse variance weighted	4	-0.000702350531077645	0.000347310150782024	0.0431497645652842	-0.00138307842661041	-2.16226355448787e-05	0.999297896059322	0.998617877585559	0.999978377598223
eqtl-a-ENSG00000186184	ieu-b-4874	Bladder cancer	POLR1D	Simple mode	4	-0.000448713225578875	0.00071910909372502	0.576866488929472	-0.00185816704927991	0.000960740598122164	0.999551387431145	0.9981435582743	1.0009612022572
eqtl-a-ENSG00000186184	ieu-b-4874	Bladder cancer	POLR1D	Weighted mode	4	-0.000649068409281165	0.000364650406780819	0.173122119979869	-0.00136378320657157	6.56463880092391e-05	0.999351142190052	0.998637146323139	1.00006564854278
eqtl-a-ENSG00000187010	ieu-b-4874	Bladder cancer	RHD	MR Egger	5	0.000905884521917458	0.000422889987105263	0.121608284411219	7.70201471911429e-05	0.00173474889664377	1.00090629495923	1.00007702311332	1.00173625444397
eqtl-a-ENSG00000187010	ieu-b-4874	Bladder cancer	RHD	Weighted median	5	0.000735640319341282	0.000264171261221788	0.00535756368530704	0.000217864647346577	0.00125341599133599	1.00073591096904	1.00021788838157	1.00125420184546
eqtl-a-ENSG00000187010	ieu-b-4874	Bladder cancer	RHD	Inverse variance weighted	5	0.000714000841832208	0.000241816096010751	0.00315048214667775	0.000240041293651136	0.00118796039001328	1.00071425580111	1.00024007010587	1.00118866629446
eqtl-a-ENSG00000187010	ieu-b-4874	Bladder cancer	RHD	Simple mode	5	0.000832809518585605	0.000410958890003945	0.112660225455738	2.73300941778727e-05	0.00163828894299334	1.00083315640072	1.00002733046765	1.00163963167148
eqtl-a-ENSG00000187010	ieu-b-4874	Bladder cancer	RHD	Weighted mode	5	0.000733222022948174	0.000260511500634283	0.048093928165901	0.000222619481704979	0.00124382456419137	1.00073349089593	1.00022264426326	1.00124459843478
eqtl-a-ENSG00000188290	ieu-b-4874	Bladder cancer	HES4	MR Egger	3	-0.000442228895031691	0.000589223118925637	0.590119090298935	-0.00159710620812594	0.000712648418062557	0.999557868873754	0.998404168487296	1.00071290241228
eqtl-a-ENSG00000188290	ieu-b-4874	Bladder cancer	HES4	Weighted median	3	-0.000926896140254043	0.000329615413447814	0.00492263319222225	-0.00157294235061176	-0.000280849929896329	0.999073533295282	0.998428294074847	0.999719189504753
eqtl-a-ENSG00000188290	ieu-b-4874	Bladder cancer	HES4	Inverse variance weighted	3	-0.00092825688122436	0.000325231228718346	0.00431529156902	-0.00156571008951232	-0.000290803672936401	0.999072173815918	0.998435514995071	0.999709238606353
eqtl-a-ENSG00000188290	ieu-b-4874	Bladder cancer	HES4	Simple mode	3	-0.00177228852838471	0.000750638235148663	0.142120713290218	-0.00324353946927609	-0.000301037587493328	0.998229281047545	0.996761715122175	0.999699007719775
eqtl-a-ENSG00000188290	ieu-b-4874	Bladder cancer	HES4	Weighted mode	3	-0.000799771579144762	0.000336583310363596	0.140681696528609	-0.00145947486745741	-0.000140068290832114	0.999200548152901	0.998541589648046	0.999859941518273
eqtl-a-ENSG00000189350	ieu-b-4874	Bladder cancer	TOGARAM2	MR Egger	3	-0.000700535439677217	0.000843751226075845	0.558871168108456	-0.00235428784278587	0.000953216963431439	0.999299709877986	0.997648481319276	1.00095367141911
eqtl-a-ENSG00000189350	ieu-b-4874	Bladder cancer	TOGARAM2	Weighted median	3	-0.000823561745584484	0.000419827809383586	0.0498014365550508	-0.00164642425197631	-6.99239192655863e-07	0.999176777288312	0.998354930360908	0.999999300761052
eqtl-a-ENSG00000189350	ieu-b-4874	Bladder cancer	TOGARAM2	Inverse variance weighted	3	-0.000849869362972418	0.000401380780551723	0.0342289357951801	-0.0016365756928538	-6.31630330910404e-05	0.999150491673709	0.998364762766882	0.999936838961651
eqtl-a-ENSG00000189350	ieu-b-4874	Bladder cancer	TOGARAM2	Simple mode	3	-0.000743991861408946	0.000581527119687041	0.329130078087459	-0.00188378501599555	0.000395801293177655	0.999256284831913	0.998117988193374	1.00039587963284
eqtl-a-ENSG00000189350	ieu-b-4874	Bladder cancer	TOGARAM2	Weighted mode	3	-0.000807239836660808	0.000421775631833541	0.19574066297397	-0.00163392007505455	1.94404017329327e-05	0.999193085893763	0.998367414045637	1.0000194405907
eqtl-a-ENSG00000196655	ieu-b-4874	Bladder cancer	TRAPPC4	MR Egger	8	0.000667563927994351	0.000479400138881937	0.213186362458368	-0.000272060344214246	0.00160718820020295	1.00066778679838	0.999727976660845	1.00160848041935
eqtl-a-ENSG00000196655	ieu-b-4874	Bladder cancer	TRAPPC4	Weighted median	8	0.000483362254339865	0.000232770595993491	0.0378421302112145	2.71318861926237e-05	0.000939592622487107	1.0004834790927	1.00002713225427	1.00094003417792
eqtl-a-ENSG00000196655	ieu-b-4874	Bladder cancer	TRAPPC4	Inverse variance weighted	8	0.000480623433448229	0.000209659919406608	0.0218828376037014	6.96899914112775e-05	0.00089155687548518	1.0004807389514	1.00006969241982	1.00089195443046
eqtl-a-ENSG00000196655	ieu-b-4874	Bladder cancer	TRAPPC4	Simple mode	8	0.000130884532514366	0.00042342082768778	0.766233732168978	-0.000699020289753682	0.000960789354782414	1.00013089309827	0.999301223968012	1.00096125106073
eqtl-a-ENSG00000196655	ieu-b-4874	Bladder cancer	TRAPPC4	Weighted mode	8	0.000467774829121554	0.000240162787817182	0.0924747788997828	-2.94423500012228e-06	0.000938493893243231	1.00046788425283	0.999997055769334	1.00093893441644
eqtl-a-ENSG00000196867	ieu-b-4874	Bladder cancer	ZFP28	MR Egger	3	0.00138566103850422	0.000670693306280406	0.286978887058112	7.11021581946269e-05	0.00270021991881382	1.00138662151034	1.00007110468601	1.00270386879614
eqtl-a-ENSG00000196867	ieu-b-4874	Bladder cancer	ZFP28	Weighted median	3	0.000840982759567621	0.000318343372914575	0.00824795583957071	0.000217029748655054	0.00146493577048019	1.00084133648472	1.00021705330131	1.00146600931305
eqtl-a-ENSG00000196867	ieu-b-4874	Bladder cancer	ZFP28	Inverse variance weighted	3	0.000848986816456522	0.000335810947185291	0.0114659154933112	0.000190797359973351	0.00150717627293969	1.00084934730777	1.00019081556295	1.00150831263393
eqtl-a-ENSG00000196867	ieu-b-4874	Bladder cancer	ZFP28	Simple mode	3	0.000793876009075612	0.000581929436344301	0.305730585418855	-0.000346705686159217	0.00193445770431044	1.00079419121204	0.999653354409312	1.0019363299747
eqtl-a-ENSG00000196867	ieu-b-4874	Bladder cancer	ZFP28	Weighted mode	3	0.000863273275247174	0.000337648083708891	0.124944950447177	0.000201483031177748	0.0015250635193166	1.00086364600287	1.00020150333025	1.00152622702008
eqtl-a-ENSG00000196914	ieu-b-4874	Bladder cancer	ARHGEF12	MR Egger	3	0.00197526155899711	0.00398465241477017	0.707017606047899	-0.00583465717395243	0.00978518029194665	1.00197721367321	0.994182331381359	1.00983321170614
eqtl-a-ENSG00000196914	ieu-b-4874	Bladder cancer	ARHGEF12	Weighted median	3	0.0023366796235688	0.00107610238062227	0.0298987792759372	0.000227518957549157	0.00444584028958845	1.00233941178705	1.00022754484195	1.00445573769953
eqtl-a-ENSG00000196914	ieu-b-4874	Bladder cancer	ARHGEF12	Inverse variance weighted	3	0.00236490406492317	0.000911237714747927	0.00945177968203169	0.000578878144017232	0.00415092998582911	1.00236770265624	1.00057904572631	1.00415955702832
eqtl-a-ENSG00000196914	ieu-b-4874	Bladder cancer	ARHGEF12	Simple mode	3	0.0022857021008423	0.00123239458588461	0.204800085857495	-0.00012979128749154	0.00470119548917613	1.00228831630928	0.999870217135033	1.0047122634461
eqtl-a-ENSG00000196914	ieu-b-4874	Bladder cancer	ARHGEF12	Weighted mode	3	0.00230905463300394	0.00124993271440883	0.205961555439943	-0.00014081348723736	0.00475892275324524	1.00231172255272	0.999859196426516	1.00477026441035
eqtl-a-ENSG00000196923	ieu-b-4874	Bladder cancer	PDLIM7	MR Egger	3	-0.00131433981972968	0.00466285147284653	0.825091100846555	-0.0104535287065089	0.00782484906704952	0.998686523546558	0.989600919534125	1.00785554320528
eqtl-a-ENSG00000196923	ieu-b-4874	Bladder cancer	PDLIM7	Weighted median	3	-0.0013232372914664	0.00078428658457501	0.0915676057698166	-0.00286043899723342	0.000213964414300616	0.998677637800971	0.997143648160445	1.00021398730632
eqtl-a-ENSG00000196923	ieu-b-4874	Bladder cancer	PDLIM7	Inverse variance weighted	3	-0.00143128817367977	0.000711629315467676	0.0442955391008013	-0.00282608163199641	-3.6494715363122e-05	0.998569735630727	0.997177907977493	0.999963505950561
eqtl-a-ENSG00000196923	ieu-b-4874	Bladder cancer	PDLIM7	Simple mode	3	-0.00204672559672351	0.00119521534109684	0.22894880652303	-0.00438934766527331	0.000295896471826286	0.997955367517857	0.995620271442175	1.00029594025351
eqtl-a-ENSG00000196923	ieu-b-4874	Bladder cancer	PDLIM7	Weighted mode	3	-0.00100277942124528	0.00088824533790226	0.37612298745031	-0.00274374028353371	0.000738181441043147	0.99899772319402	0.997260020331668	1.00073845396402
eqtl-a-ENSG00000196954	ieu-b-4874	Bladder cancer	CASP4	MR Egger	6	-0.00196203365605139	0.00147095402896867	0.253133380905584	-0.00484510355282998	0.000921036240727196	0.998039889873767	0.995166615027838	1.00092146052486
eqtl-a-ENSG00000196954	ieu-b-4874	Bladder cancer	CASP4	Weighted median	6	-0.00115754314136089	0.000581186141892339	0.0464049844222481	-0.00229666797946987	-1.84183032519009e-05	0.998843126553276	0.99770596734456	0.999981581866364
eqtl-a-ENSG00000196954	ieu-b-4874	Bladder cancer	CASP4	Inverse variance weighted	6	-0.00132284177957911	0.000513619284325094	0.0100086644391238	-0.00232953557685629	-0.000316147982301926	0.998678032789926	0.99767317568541	0.999683901987205
eqtl-a-ENSG00000196954	ieu-b-4874	Bladder cancer	CASP4	Simple mode	6	-0.00116814230999604	0.000760550844034186	0.185156355457346	-0.00265882196430304	0.000322537344310967	0.998832539702644	0.997344709572214	1.00032258936507
eqtl-a-ENSG00000196954	ieu-b-4874	Bladder cancer	CASP4	Weighted mode	6	-0.00113855679087126	0.000762896463104116	0.195801963149532	-0.00263383385855533	0.000356720276812807	0.998862091118994	0.99736963163866	1.00035678390906
eqtl-a-ENSG00000197016	ieu-b-4874	Bladder cancer	ZNF470	MR Egger	3	0.00100946435681202	0.00152779725185954	0.628288762749314	-0.00198501825683267	0.00400394697045672	1.00100997403744	0.99801695058896	1.00401197347512
eqtl-a-ENSG00000197016	ieu-b-4874	Bladder cancer	ZNF470	Weighted median	3	0.00134786700646802	0.000334613573545488	5.62222317864172e-05	0.000692024402318862	0.00200370961061718	1.00134877578746	1.00069226390645	1.00200571837816
eqtl-a-ENSG00000197016	ieu-b-4874	Bladder cancer	ZNF470	Inverse variance weighted	3	0.00142688085149814	0.000724200731654522	0.0488058726890055	7.44741745527396e-06	0.002846314285541	1.00142789933034	1.00000744744519	1.00285036888402
eqtl-a-ENSG00000197016	ieu-b-4874	Bladder cancer	ZNF470	Simple mode	3	0.000565934022907289	0.000838473215186067	0.56927445764649	-0.0010774734788574	0.00220934152467198	1.00056609419378	0.998923106787266	1.00221178391802
eqtl-a-ENSG00000197016	ieu-b-4874	Bladder cancer	ZNF470	Weighted mode	3	0.00125308089463129	0.000347982899071577	0.0692081541872627	0.000571034412450999	0.00193512737681158	1.00125386632853	1.00057119748364	1.00193700094413
eqtl-a-ENSG00000197409	ieu-b-4874	Bladder cancer	H3C4	MR Egger	4	-0.000676500801177756	0.00144155342323494	0.685052143985453	-0.00350194551071824	0.00214894390836273	0.999323727973897	0.996504179148968	1.00215125454317
eqtl-a-ENSG00000197409	ieu-b-4874	Bladder cancer	H3C4	Weighted median	4	-0.000868925942918605	0.000586766369310959	0.138640660159271	-0.00201898802676809	0.000281136140930875	0.999131451463908	0.997983048758579	1.0002811756634
eqtl-a-ENSG00000197409	ieu-b-4874	Bladder cancer	H3C4	Inverse variance weighted	4	-0.00108432592761327	0.000517597409134856	0.0361779735354403	-0.00209881684951758	-6.98350057089488e-05	0.998916261741318	0.997903384126482	0.999930167432698
eqtl-a-ENSG00000197409	ieu-b-4874	Bladder cancer	H3C4	Simple mode	4	-0.00112077115387058	0.000958897362124892	0.326906648947669	-0.00300020998363537	0.000758667675894206	0.998879856675546	0.997004286148766	1.00075895553701
eqtl-a-ENSG00000197409	ieu-b-4874	Bladder cancer	H3C4	Weighted mode	4	-0.000588456549797177	0.000666061584473786	0.44203604862627	-0.0018939372553658	0.000717024155771444	0.999411716556801	0.998107855112075	1.00071728127904
eqtl-a-ENSG00000197562	ieu-b-4874	Bladder cancer	RAB40C	MR Egger	3	0.000553302210272133	0.000647836703967637	0.550001480702134	-0.000716457729504436	0.0018230621500487	1.00055345531018	0.999283798865051	1.00182472493815
eqtl-a-ENSG00000197562	ieu-b-4874	Bladder cancer	RAB40C	Weighted median	3	0.000616341647363529	0.000349236531568355	0.0775930441951631	-6.81619545104476e-05	0.00130084524923751	1.0006165316249	0.999931840368463	1.00130169171542
eqtl-a-ENSG00000197562	ieu-b-4874	Bladder cancer	RAB40C	Inverse variance weighted	3	0.000666165073656268	0.000339447220413261	0.0497043336444361	8.48521646275237e-07	0.00133148162566626	1.00066638701089	1.00000084852201	1.00133236844088
eqtl-a-ENSG00000197562	ieu-b-4874	Bladder cancer	RAB40C	Simple mode	3	0.000670194901874571	0.000607420474968979	0.384878312577601	-0.000520349229064628	0.00186073903281377	1.00067041953266	0.999479786129117	1.00186247128194
eqtl-a-ENSG00000197562	ieu-b-4874	Bladder cancer	RAB40C	Weighted mode	3	0.000605698606961993	0.000355875401411061	0.230864589002479	-9.18171798036866e-05	0.00130321439372767	1.0006058820794	0.999908187035265	1.00130406394662
eqtl-a-ENSG00000197860	ieu-b-4874	Bladder cancer	SGTB	MR Egger	3	0.00123133763494132	0.000917077084803305	0.407533854912279	-0.000566133451273157	0.0030288087211558	1.00123209604238	0.999434026772032	1.00303340019669
eqtl-a-ENSG00000197860	ieu-b-4874	Bladder cancer	SGTB	Weighted median	3	0.000665072119337868	0.000289574488924336	0.0216346296699083	9.75061210461688e-05	0.00123263811762957	1.00066529332884	1.00009751087492	1.00123339812823
eqtl-a-ENSG00000197860	ieu-b-4874	Bladder cancer	SGTB	Inverse variance weighted	3	0.000642704023724539	0.000281128610698771	0.022245099795371	9.16919467549493e-05	0.00119371610069413	1.00064291060221	1.00009169615059	1.00119442886334
eqtl-a-ENSG00000197860	ieu-b-4874	Bladder cancer	SGTB	Simple mode	3	0.000687485683896132	0.000328328237758795	0.171304183935635	4.3962337888894e-05	0.00133100902990337	1.00068772205634	1.00004396330425	1.00133189521555
eqtl-a-ENSG00000197860	ieu-b-4874	Bladder cancer	SGTB	Weighted mode	3	0.000670560184058555	0.000331936828108619	0.180789565832243	1.99640009656618e-05	0.00132115636715145	1.0006707850598	1.00001996420025	1.00132202947869
eqtl-a-ENSG00000197888	ieu-b-4874	Bladder cancer	UGT2B17	MR Egger	3	0.00141877875209519	0.00104534538282648	0.404250061190489	-0.000630098198244699	0.00346765570243509	1.00141978569482	0.999370100271938	1.00347367497605
eqtl-a-ENSG00000197888	ieu-b-4874	Bladder cancer	UGT2B17	Weighted median	3	0.000874327392679845	0.000379368405538602	0.0211838198958822	0.000130765317824185	0.0016178894675355	1.0008747097283	1.00013077386798	1.00161919895681
eqtl-a-ENSG00000197888	ieu-b-4874	Bladder cancer	UGT2B17	Inverse variance weighted	3	0.000756872005136914	0.000383909202456868	0.0486681975406992	4.40996832145268e-06	0.00150933404195237	1.00075715850503	1.00000440997805	1.00151047365986
eqtl-a-ENSG00000197888	ieu-b-4874	Bladder cancer	UGT2B17	Simple mode	3	0.0010880164511111	0.000593623676174286	0.208282388281271	-7.54859541905017e-05	0.0022515188564127	1.00108860855573	0.999924516894802	1.00225405542835
eqtl-a-ENSG00000197888	ieu-b-4874	Bladder cancer	UGT2B17	Weighted mode	3	0.0009347838982195	0.000407784088850336	0.148928280509198	0.000135527084072842	0.00173404071236616	1.00093522094486	1.00013553626828	1.00173554503035
eqtl-a-ENSG00000198189	ieu-b-4874	Bladder cancer	HSD17B11	MR Egger	5	0.000721772601750348	0.00151719246668475	0.666762849158984	-0.00225192463295176	0.00369546983645246	1.00072203314227	0.997750609047082	1.00370230650408
eqtl-a-ENSG00000198189	ieu-b-4874	Bladder cancer	HSD17B11	Weighted median	5	0.000635772809573632	0.000350183244594247	0.0694404729313008	-5.05863498310916e-05	0.00132213196897836	1.00063597495594	0.999949414929637	1.00132300637077
eqtl-a-ENSG00000198189	ieu-b-4874	Bladder cancer	HSD17B11	Inverse variance weighted	5	0.000572423071239955	0.000289536105388987	0.0480376518006494	4.93230467753984e-06	0.00113991383780237	1.00057258693659	1.00000493231684	1.00114056378652
eqtl-a-ENSG00000198189	ieu-b-4874	Bladder cancer	HSD17B11	Simple mode	5	0.00123383970398163	0.00054028444631049	0.0844426724787738	0.000174882189213067	0.00229279721875019	1.00123460119734	1.00017489748199	1.00229542768829
eqtl-a-ENSG00000198189	ieu-b-4874	Bladder cancer	HSD17B11	Weighted mode	5	0.00045717994248918	0.00037852440799151	0.293652593125927	-0.00028472789717418	0.00119908778215254	1.00045728446517	0.999715312633967	1.00119980697534
eqtl-a-ENSG00000198890	ieu-b-4874	Bladder cancer	PRMT6	MR Egger	5	-0.000650245131866173	0.00108637687709293	0.591654482737885	-0.00277954381096832	0.00147905354723597	0.999349966231684	0.997224315544353	1.0014801478864
eqtl-a-ENSG00000198890	ieu-b-4874	Bladder cancer	PRMT6	Weighted median	5	-0.000636360857550578	0.000305466928401456	0.0372293725398391	-0.00123507603721743	-3.76456778837247e-05	0.999363841577077	0.998765686355288	0.999962355030706
eqtl-a-ENSG00000198890	ieu-b-4874	Bladder cancer	PRMT6	Inverse variance weighted	5	-0.000629107740685251	0.000268109026312642	0.0189525799978053	-0.00115460143225803	-0.000103614049112474	0.999371090106098	0.998846064863516	0.999896391318638
eqtl-a-ENSG00000198890	ieu-b-4874	Bladder cancer	PRMT6	Simple mode	5	-0.000538153077128176	0.000424762255166261	0.273917585621945	-0.00137068709725405	0.000294380942997695	0.999461991701267	0.998630251865248	1.00029442427732
eqtl-a-ENSG00000198890	ieu-b-4874	Bladder cancer	PRMT6	Weighted mode	5	-0.000668549029360871	0.000347014433908598	0.126312193330173	-0.00134869731982172	1.15992610999814e-05	0.999331674399748	0.99865221176367	1.00001159932837
eqtl-a-ENSG00000198961	ieu-b-4874	Bladder cancer	PJA2	MR Egger	4	0.000912390093582544	0.000690615699447946	0.317352376787828	-0.00044121667733543	0.00226599686450052	1.00091280644804	0.999558880644429	1.00226856617571
eqtl-a-ENSG00000198961	ieu-b-4874	Bladder cancer	PJA2	Weighted median	4	0.000577585679587248	0.000202302082761382	0.00430279656437712	0.00018107359737494	0.000974097761799557	1.00057775251431	1.00018108999219	1.00097457234911
eqtl-a-ENSG00000198961	ieu-b-4874	Bladder cancer	PJA2	Inverse variance weighted	4	0.000552198756480354	0.000188074599900335	0.0033240747553818	0.000183572540675697	0.00092082497228501	1.00055235124628	1.00018358939115	1.00092124906176
eqtl-a-ENSG00000198961	ieu-b-4874	Bladder cancer	PJA2	Simple mode	4	0.000513181462362176	0.000290840411413283	0.175840979178835	-5.68657440078584e-05	0.00108322866873221	1.0005133131625	0.999943135872818	1.0010838155728
eqtl-a-ENSG00000198961	ieu-b-4874	Bladder cancer	PJA2	Weighted mode	4	0.000577676572499728	0.000208904760644769	0.0698443032079223	0.000168223241635981	0.000987129903363475	1.00057784345974	1.00016823739196	1.00098761727644
eqtl-a-ENSG00000203326	ieu-b-4874	Bladder cancer	ZNF525	MR Egger	4	-0.000575423359111463	0.000741918876505476	0.519142838998931	-0.0020295843570622	0.000878737638839269	0.999424742165159	0.997972473856594	1.00087912384187
eqtl-a-ENSG00000203326	ieu-b-4874	Bladder cancer	ZNF525	Weighted median	4	-0.000869707212833578	0.000384851745375407	0.0238305626325861	-0.00162401663376938	-0.000115397791897779	0.999130670872869	0.998377301367662	0.999884608866171
eqtl-a-ENSG00000203326	ieu-b-4874	Bladder cancer	ZNF525	Inverse variance weighted	4	-0.000937604811724196	0.000372979314293446	0.0119429601136081	-0.00166864426773935	-0.000206565355709041	0.999062834602324	0.998332747145075	0.999793455977445
eqtl-a-ENSG00000203326	ieu-b-4874	Bladder cancer	ZNF525	Simple mode	4	-0.000853709347918961	0.000765826263671705	0.346217532608826	-0.0023547288247155	0.00064731012887758	0.999146654958229	0.997648041374421	1.00064751967929
eqtl-a-ENSG00000203326	ieu-b-4874	Bladder cancer	ZNF525	Weighted mode	4	-0.000787876129767819	0.000415444011535867	0.154167506091162	-0.00160214639237812	2.63941328424796e-05	0.999212434163134	0.99839913635901	1.00002639448117
eqtl-a-ENSG00000204387	ieu-b-4874	Bladder cancer	SNHG32	MR Egger	3	0.00131215477976575	0.000726938038806537	0.3220732909121	-0.00011264377629506	0.00273695333582657	1.00131301603151	0.999887362567777	1.00274070221199
eqtl-a-ENSG00000204387	ieu-b-4874	Bladder cancer	SNHG32	Weighted median	3	0.00094455585599845	0.000441815200819067	0.0325250186128677	7.8598062393079e-05	0.00181051364960382	1.00094500208937	1.0000786011513	1.00181215361902
eqtl-a-ENSG00000204387	ieu-b-4874	Bladder cancer	SNHG32	Inverse variance weighted	3	0.000911734828247237	0.000440125098153106	0.0383087671192624	4.90896358671486e-05	0.00177438002062732	1.00091215058479	1.00004909084078	1.00177595516435
eqtl-a-ENSG00000204387	ieu-b-4874	Bladder cancer	SNHG32	Simple mode	3	0.00035416955995912	0.00077555386167264	0.692711576178045	-0.00116591600891926	0.0018742551288375	1.0003542322854	0.998834763407078	1.00187601264282
eqtl-a-ENSG00000204387	ieu-b-4874	Bladder cancer	SNHG32	Weighted mode	3	0.00104626475381828	0.000479274357299639	0.160723190005127	0.000106887013510986	0.00198564249412557	1.00104681227972	1.00010689272613	1.00198761518765
eqtl-a-ENSG00000204390	ieu-b-4874	Bladder cancer	HSPA1L	MR Egger	3	-0.00132307887180555	0.000747211580432679	0.327285342099418	-0.0027876135694536	0.000141455825842501	0.998677796011156	0.997216268217441	1.00014146583119
eqtl-a-ENSG00000204390	ieu-b-4874	Bladder cancer	HSPA1L	Weighted median	3	-0.00121997835173555	0.000587076950188185	0.0377042685967125	-0.00237064917410439	-6.93075293667056e-05	0.998780765519321	0.997632158595465	0.999930694872345
eqtl-a-ENSG00000204390	ieu-b-4874	Bladder cancer	HSPA1L	Inverse variance weighted	3	-0.00112223309368694	0.000571806245554027	0.0496914187761359	-0.00224297333497283	-1.49285240104349e-06	0.998878396374379	0.997759540250065	0.999998507148713
eqtl-a-ENSG00000204390	ieu-b-4874	Bladder cancer	HSPA1L	Simple mode	3	-0.00128242765023526	0.000807318726010527	0.253107235399987	-0.00286477235321589	0.000299917052745373	0.998718394308699	0.997139327191414	1.00029996203236
eqtl-a-ENSG00000204390	ieu-b-4874	Bladder cancer	HSPA1L	Weighted mode	3	-0.00122593859220899	0.000619696619108802	0.186490349620271	-0.00244054396566225	-1.13332187557419e-05	0.998774812563519	0.997562431740489	0.999988666845465
eqtl-a-ENSG00000204618	ieu-b-4874	Bladder cancer	RNF39	MR Egger	3	0.00120482138099322	0.0010613247577372	0.459741791975445	-0.000875375144171689	0.00328501790615813	1.00120554746985	0.999125007884877	1.00329041949063
eqtl-a-ENSG00000204618	ieu-b-4874	Bladder cancer	RNF39	Weighted median	3	0.00146601915568349	0.000571178899760192	0.0102684733039115	0.000346508512153512	0.00258552979921346	1.00146709428709	1.00034656855316	1.00258887516394
eqtl-a-ENSG00000204618	ieu-b-4874	Bladder cancer	RNF39	Inverse variance weighted	3	0.00154720064255655	0.000542329443861871	0.00433250240631906	0.000484234932587281	0.00261016635252582	1.001548398175	1.00048435219325	1.00261357580249
eqtl-a-ENSG00000204618	ieu-b-4874	Bladder cancer	RNF39	Simple mode	3	0.00149971007732038	0.000800098424785556	0.2017221438745	-6.84828352593052e-05	0.00306790298990007	1.00150083520486	0.999931519509637	1.0030726138205
eqtl-a-ENSG00000204618	ieu-b-4874	Bladder cancer	RNF39	Weighted mode	3	0.00145547732461334	0.000585304348475141	0.130740931144762	0.000308280801602059	0.00260267384762461	1.00145653704581	1.00030832832501	1.0026060637435
eqtl-a-ENSG00000204622	ieu-b-4874	Bladder cancer	HLA-J	MR Egger	4	0.000925982572594556	0.00096003982340013	0.43654807102734	-0.000955695481269698	0.00280766062645881	1.00092641142682	0.99904476105021	1.00281160579692
eqtl-a-ENSG00000204622	ieu-b-4874	Bladder cancer	HLA-J	Weighted median	4	0.00108650419123231	0.000396901339476651	0.00619143921482752	0.000308577565858074	0.00186443081660655	1.00108709465074	1.00030862518081	1.0018661699484
eqtl-a-ENSG00000204622	ieu-b-4874	Bladder cancer	HLA-J	Inverse variance weighted	4	0.000925236673566352	0.000375967154757	0.0138569363613343	0.000188341050242632	0.00166213229689007	1.00092566483706	1.00018835878753	1.00166351440442
eqtl-a-ENSG00000204622	ieu-b-4874	Bladder cancer	HLA-J	Simple mode	4	0.000944566028629188	0.000730711025389274	0.2866821010603	-0.000487627581133789	0.00237675963839217	1.00094501227161	0.999512491289873	1.00237958637063
eqtl-a-ENSG00000204622	ieu-b-4874	Bladder cancer	HLA-J	Weighted mode	4	0.00107387321401846	0.00043708398039156	0.0911179963461428	0.000217188612451006	0.00193055781558592	1.00107445002231	1.00021721219961	1.00193242254212
eqtl-a-ENSG00000204710	ieu-b-4874	Bladder cancer	SPDYC	MR Egger	8	-0.000730113952778123	0.000255962648747283	0.0290890388683442	-0.0012318007443228	-0.000228427161233449	0.999270152515559	0.998768957610801	0.999771598926264
eqtl-a-ENSG00000204710	ieu-b-4874	Bladder cancer	SPDYC	Weighted median	8	-0.000633740009065032	0.000204858798554424	0.00197780240055166	-0.0010352632542317	-0.000232216763898362	0.99936646076172	0.998965272445892	0.999767810196327
eqtl-a-ENSG00000204710	ieu-b-4874	Bladder cancer	SPDYC	Inverse variance weighted	8	-0.00053515016139305	0.000190763602085524	0.00502689267040342	-0.000909046821480676	-0.000161253501305424	0.999464993005915	0.999091366236409	0.999838759499342
eqtl-a-ENSG00000204710	ieu-b-4874	Bladder cancer	SPDYC	Simple mode	8	-0.000545006417600122	0.000501308948777178	0.312974243422218	-0.00152757195720339	0.000437559122003148	0.99945514207142	0.998473594186974	1.00043765486496
eqtl-a-ENSG00000204710	ieu-b-4874	Bladder cancer	SPDYC	Weighted mode	8	-0.000647013236260408	0.000203469211357198	0.015492645677531	-0.00104581289052052	-0.0002482135820003	0.999353196031668	0.998954733781192	0.999751817220442
eqtl-a-ENSG00000205578	ieu-b-4874	Bladder cancer	POM121B	MR Egger	3	-0.0034200627999218	0.00131878748038826	0.234297816843258	-0.0060048862614828	-0.000835239338360805	0.996585778953237	0.994013107034111	0.999165109376922
eqtl-a-ENSG00000205578	ieu-b-4874	Bladder cancer	POM121B	Weighted median	3	-0.00127873530933166	0.000401837759531081	0.00146151818051593	-0.00206633731801258	-0.000491133300650742	0.998722081924285	0.997935796087245	0.999508987285567
eqtl-a-ENSG00000205578	ieu-b-4874	Bladder cancer	POM121B	Inverse variance weighted	3	-0.00113670411769348	0.00057841155324635	0.0493891471404029	-0.00227039076205632	-3.01747333063371e-06	0.998863941685713	0.997732184625636	0.999996982531222
eqtl-a-ENSG00000205578	ieu-b-4874	Bladder cancer	POM121B	Simple mode	3	-0.000996397295227523	0.000885046216815537	0.37718127657029	-0.00273108788018598	0.00073829328973093	0.999004098943727	0.99727263814751	1.00073856589531
eqtl-a-ENSG00000205578	ieu-b-4874	Bladder cancer	POM121B	Weighted mode	3	-0.00135756587744364	0.000424497165229798	0.0854317230054006	-0.00218958032129405	-0.000525551433593241	0.998643355198258	0.997812815061085	0.999474586644371
eqtl-a-ENSG00000205609	ieu-b-4874	Bladder cancer	EIF3CL	MR Egger	4	0.000560527580034554	0.000956767056593941	0.617277861909617	-0.00131473585088957	0.00243579101095868	1.00056068470497	0.998686128035654	1.00243875995997
eqtl-a-ENSG00000205609	ieu-b-4874	Bladder cancer	EIF3CL	Weighted median	4	0.000791909917382049	0.000417785101704393	0.0580267439021676	-2.69488819585616e-05	0.00161076871672266	1.00079222356083	0.999973051481159	1.00161206670148
eqtl-a-ENSG00000205609	ieu-b-4874	Bladder cancer	EIF3CL	Inverse variance weighted	4	0.000820976629350863	0.000406361291255268	0.0433510256019232	2.45084984905381e-05	0.00161744476021119	1.00082131372291	1.00002450879883	1.00161875352951
eqtl-a-ENSG00000205609	ieu-b-4874	Bladder cancer	EIF3CL	Simple mode	4	0.000849487485798149	0.0007317869782916	0.329685418216135	-0.000584814991653387	0.00228378996324968	1.00084984840248	0.999415355979303	1.00228639979794
eqtl-a-ENSG00000205609	ieu-b-4874	Bladder cancer	EIF3CL	Weighted mode	4	0.000787502739564224	0.000431308312063097	0.165353149604291	-5.78615520794456e-05	0.00163286703120789	1.00078781290126	0.999942140121868	1.00163420088448
eqtl-a-ENSG00000213977	ieu-b-4874	Bladder cancer	TAX1BP3	MR Egger	3	0.00589637105443744	0.00438454398765523	0.407050086149706	-0.00269733516136681	0.0144900772702417	1.00591378886738	0.997306299378528	1.01459556734382
eqtl-a-ENSG00000213977	ieu-b-4874	Bladder cancer	TAX1BP3	Weighted median	3	0.00186548269117146	0.000882938396907702	0.034616876630984	0.000134923433232369	0.00359604194911056	1.0018672237865	1.00013493253581	1.00360251546531
eqtl-a-ENSG00000213977	ieu-b-4874	Bladder cancer	TAX1BP3	Inverse variance weighted	3	0.00170959289254622	0.000752297196666456	0.023056527433214	0.000235090387079966	0.00318409539801247	1.0017110550796	1.00023511802299	1.00318917001436
eqtl-a-ENSG00000213977	ieu-b-4874	Bladder cancer	TAX1BP3	Simple mode	3	0.00222507010618994	0.00108287309744111	0.176248216981067	0.000102638835205371	0.00434750137717451	1.00222754741173	1.00010264410275	1.00435696547137
eqtl-a-ENSG00000213977	ieu-b-4874	Bladder cancer	TAX1BP3	Weighted mode	3	0.0020255080048607	0.00108892046050678	0.203947631617036	-0.000108776097732586	0.00415979210745399	1.0020275607319	0.999891229818173	1.00416845605188
eqtl-a-ENSG00000215717	ieu-b-4874	Bladder cancer	TMEM167B	MR Egger	4	-0.00187525117791635	0.00102002501877658	0.207382610645566	-0.00387450021471846	0.000123997858885746	0.998126506007014	0.996132995976782	1.00012400554694
eqtl-a-ENSG00000215717	ieu-b-4874	Bladder cancer	TMEM167B	Weighted median	4	-0.00120670634208088	0.000614365358683274	0.049512581712857	-0.0024108624451001	-2.55023906166633e-06	0.99879402143525	0.997592041349746	0.99999744976419
eqtl-a-ENSG00000215717	ieu-b-4874	Bladder cancer	TMEM167B	Inverse variance weighted	4	-0.00114870153857638	0.000571443882213623	0.0444127939449511	-0.00226873154771508	-2.86715294376778e-05	0.998851957966487	0.997733840078559	0.999971328881587
eqtl-a-ENSG00000215717	ieu-b-4874	Bladder cancer	TMEM167B	Simple mode	4	-0.000309327545117111	0.00110739188400453	0.798142211566337	-0.002479815637766	0.00186116054753178	0.999690720291715	0.997523256565009	1.00186289358181
eqtl-a-ENSG00000215717	ieu-b-4874	Bladder cancer	TMEM167B	Weighted mode	4	-0.00147646984498768	0.000686276376983681	0.120546195048683	-0.00282157154387569	-0.000131368146099661	0.99852461960037	0.997182405347872	0.999868640482317
eqtl-a-ENSG00000221866	ieu-b-4874	Bladder cancer	PLXNA4	MR Egger	3	-0.000400090912725688	0.00491454052441427	0.948287063323565	-0.0100325903405777	0.00923240851512628	0.999599989112971	0.990017568213673	1.00927515865961
eqtl-a-ENSG00000221866	ieu-b-4874	Bladder cancer	PLXNA4	Weighted median	3	-0.00124818721107897	0.00058607750444564	0.0331938589208748	-0.00239689911979242	-9.94753023655114e-05	0.998752591450572	0.997605971149196	0.999900529645138
eqtl-a-ENSG00000221866	ieu-b-4874	Bladder cancer	PLXNA4	Inverse variance weighted	3	-0.0011821964123084	0.000567647962543389	0.0372856477154343	-0.00229478641889344	-6.96064057233606e-05	0.998818502106581	0.997707844590541	0.999930396016746
eqtl-a-ENSG00000221866	ieu-b-4874	Bladder cancer	PLXNA4	Simple mode	3	-0.000276646487565837	0.00110316902686573	0.825399573571988	-0.00243885778022267	0.00188556480509099	0.999723391775545	0.997564113817155	1.00188734360024
eqtl-a-ENSG00000221866	ieu-b-4874	Bladder cancer	PLXNA4	Weighted mode	3	-0.00154366674189001	0.000646430528411406	0.139568017682599	-0.00281067057757636	-0.00027666290620365	0.998457524098783	0.997193275658915	0.999723375361449
eqtl-a-ENSG00000226029	ieu-b-4874	Bladder cancer	LINC01772	MR Egger	3	-0.00134826721539048	0.00070163111857905	0.305469223712391	-0.00272346420780542	2.69297770244552e-05	0.998652641288504	0.997280241056359	1.00002693013963
eqtl-a-ENSG00000226029	ieu-b-4874	Bladder cancer	LINC01772	Weighted median	3	-0.00104321022182787	0.000412638043307522	0.0114665863044009	-0.00185198078671061	-0.000234439656945125	0.998957333732786	0.998149733071532	0.999765587821884
eqtl-a-ENSG00000226029	ieu-b-4874	Bladder cancer	LINC01772	Inverse variance weighted	3	-0.00100262997484012	0.000408365876868089	0.0140796562269256	-0.00180302709350157	-0.000202232856178665	0.99899787249065	0.998198597383376	0.999797787591507
eqtl-a-ENSG00000226029	ieu-b-4874	Bladder cancer	LINC01772	Simple mode	3	-0.00120319875105579	0.000721054193717876	0.237124621133668	-0.00261646497074282	0.000210067468631251	0.99879752480234	0.997386954990342	1.00021008953435
eqtl-a-ENSG00000226029	ieu-b-4874	Bladder cancer	LINC01772	Weighted mode	3	-0.00104981193750323	0.000432377107039593	0.135892870909107	-0.00189727106730083	-0.000202352807705627	0.998950738922266	0.998104527613742	0.999797667664243
eqtl-a-ENSG00000233622	ieu-b-4874	Bladder cancer	CYP2T1P	MR Egger	4	0.000351189946971097	0.000506534784767507	0.559803583216335	-0.000641618231173216	0.00134399812511541	1.00035125162138	0.999358587561788	1.00134490169535
eqtl-a-ENSG00000233622	ieu-b-4874	Bladder cancer	CYP2T1P	Weighted median	4	0.000600757523502374	0.000278820921366264	0.0311903496120246	5.42685176244972e-05	0.00114724652938025	1.00060093801445	1.00005426999019	1.00114790486841
eqtl-a-ENSG00000233622	ieu-b-4874	Bladder cancer	CYP2T1P	Inverse variance weighted	4	0.000631290518210871	0.000259938350402459	0.0151565626375827	0.000121811351422053	0.00114076968499969	1.00063148982401	1.00012181877073	1.00114142061023
eqtl-a-ENSG00000233622	ieu-b-4874	Bladder cancer	CYP2T1P	Simple mode	4	0.000656517343515801	0.000410102309608152	0.207720301784438	-0.000147283183316177	0.00146031787034778	1.0006567328982	0.999852727662319	1.00146138465371
eqtl-a-ENSG00000233622	ieu-b-4874	Bladder cancer	CYP2T1P	Weighted mode	4	0.000591475737161319	0.000278275847621794	0.123536447089481	4.60550758226022e-05	0.00113689639850004	1.00059165069343	1.00004605613637	1.00113754291019
eqtl-a-ENSG00000237886	ieu-b-4874	Bladder cancer	NALT1	MR Egger	3	0.00108578193618115	0.00152161481630267	0.605437820262621	-0.00189658310377208	0.00406814697613437	1.00108637161079	0.998105214273491	1.00407643311865
eqtl-a-ENSG00000237886	ieu-b-4874	Bladder cancer	NALT1	Weighted median	3	0.000668219184042905	0.000325949227257511	0.0403574652009581	2.93586986181831e-05	0.00130707966946763	1.00066844249222	1.00002935912959	1.0013079342704
eqtl-a-ENSG00000237886	ieu-b-4874	Bladder cancer	NALT1	Inverse variance weighted	3	0.000635276405820638	0.000307304825952478	0.038710448421186	3.29589469537808e-05	0.0012375938646875	1.00063547823661	1.00003295949011	1.00123836
eqtl-a-ENSG00000237886	ieu-b-4874	Bladder cancer	NALT1	Simple mode	3	0.000723691820959121	0.000486657168997462	0.275365632671542	-0.000230156230275905	0.00167753987219415	1.00072395374907	0.999769870253637	1.00167894772934
eqtl-a-ENSG00000237886	ieu-b-4874	Bladder cancer	NALT1	Weighted mode	3	0.00067110200794535	0.000322837719409022	0.173195032368941	3.8340077903666e-05	0.00130386393798703	1.00067132724728	1.00003834081289	1.00130471433813
eqtl-a-ENSG00000242372	ieu-b-4874	Bladder cancer	EIF6	MR Egger	3	-0.000682747759518362	0.000442247195339311	0.365922119467027	-0.00154955226238341	0.000184056743346687	0.999317485259699	0.998451647673856	1.00018407368283
eqtl-a-ENSG00000242372	ieu-b-4874	Bladder cancer	EIF6	Weighted median	3	-0.000930254021988015	0.000337182151339218	0.00579951293902369	-0.00159113103861288	-0.000269377005363147	0.999070178530146	0.998410134139268	0.999730659273365
eqtl-a-ENSG00000242372	ieu-b-4874	Bladder cancer	EIF6	Inverse variance weighted	3	-0.00091417016495452	0.000296842323429025	0.00207244676248401	-0.00149598111887541	-0.00033235921103363	0.99908624756129	0.998505137303096	0.999667696014171
eqtl-a-ENSG00000242372	ieu-b-4874	Bladder cancer	EIF6	Simple mode	3	-0.00122662811216314	0.000467272437965241	0.119628073729095	-0.00214248209057501	-0.000310774133751272	0.998774123888593	0.997859811385976	0.999689274151528
eqtl-a-ENSG00000242372	ieu-b-4874	Bladder cancer	EIF6	Weighted mode	3	-0.00108504465861682	0.000386707990145492	0.107014491665563	-0.00184299231930198	-0.000327096997931651	0.998915543789489	0.998158704948199	0.999672956492459
eqtl-a-ENSG00000243709	ieu-b-4874	Bladder cancer	LEFTY1	MR Egger	5	-0.00847976031577721	0.00922108096842944	0.425597931491944	-0.0265530790138989	0.00959355838234449	0.991556091442055	0.973796354313507	1.00963972407656
eqtl-a-ENSG00000243709	ieu-b-4874	Bladder cancer	LEFTY1	Weighted median	5	-0.00169853677961164	0.000886390724712311	0.055334637730205	-0.00343586260004777	3.87890408244853e-05	0.99830290491761	0.996570033221512	1.00003878979313
eqtl-a-ENSG00000243709	ieu-b-4874	Bladder cancer	LEFTY1	Inverse variance weighted	5	-0.00179792386689385	0.000710141457672756	0.0113484291278191	-0.00318980112393245	-0.000406046609855248	0.998203691430016	0.996815280886702	0.999594035815913
eqtl-a-ENSG00000243709	ieu-b-4874	Bladder cancer	LEFTY1	Simple mode	5	-0.0024197744899106	0.00131551627250587	0.139693907587562	-0.0049981863840221	0.000158637404200897	0.997583150804387	0.995014283764849	1.00015864998778
eqtl-a-ENSG00000243709	ieu-b-4874	Bladder cancer	LEFTY1	Weighted mode	5	-0.00148885402999479	0.00120710577649933	0.284947455249814	-0.00385478135193348	0.000877073291943896	0.998512253763317	0.996152638780311	1.0008774580332
eqtl-a-ENSG00000244479	ieu-b-4874	Bladder cancer	OR2A1-AS1	MR Egger	3	0.00299804534762295	0.00292956263125107	0.492645344988828	-0.00274389740962915	0.00873998810487506	1.00300254398015	0.997259863636107	1.00877829331528
eqtl-a-ENSG00000244479	ieu-b-4874	Bladder cancer	OR2A1-AS1	Weighted median	3	0.00159209009679152	0.000684671384964297	0.0200540727613019	0.000250134182261499	0.00293404601132154	1.00159335814509	1.00025016546842	1.00293835453709
eqtl-a-ENSG00000244479	ieu-b-4874	Bladder cancer	OR2A1-AS1	Inverse variance weighted	3	0.00139438475884302	0.000609199411989448	0.0220862866138359	0.000200353911343697	0.00258841560634233	1.00139535736528	1.00020037398353	1.00259176844624
eqtl-a-ENSG00000244479	ieu-b-4874	Bladder cancer	OR2A1-AS1	Simple mode	3	0.001612079738923	0.000889813238455206	0.211726285673463	-0.000131954208449208	0.0033561136862952	1.00161337983799	0.999868054497124	1.00336175174139
eqtl-a-ENSG00000244479	ieu-b-4874	Bladder cancer	OR2A1-AS1	Weighted mode	3	0.00164352482170389	0.000809972425906953	0.179598787499932	5.59788669262607e-05	0.00323107077648152	1.00164487614884	1.00005598043377	1.00323629631217
eqtl-a-ENSG00000249662	ieu-b-4874	Bladder cancer	LINC02218	MR Egger	3	-0.00185160399450176	0.00157597705776743	0.448916512144509	-0.00494051902772593	0.00123731103872241	0.998150109166646	0.995071665262575	1.00123807682383
eqtl-a-ENSG00000249662	ieu-b-4874	Bladder cancer	LINC02218	Weighted median	3	-0.00100848719494814	0.000482271551963262	0.036517399870136	-0.00195373943679614	-6.32349531001479e-05	0.99899202115736	0.998048167869768	0.999936767046187
eqtl-a-ENSG00000249662	ieu-b-4874	Bladder cancer	LINC02218	Inverse variance weighted	3	-0.000936577250772049	0.000472536504039664	0.0474768959021397	-0.00186274879868979	-1.04057028543069e-05	0.999063861200809	0.998138985041117	0.999989594351285
eqtl-a-ENSG00000249662	ieu-b-4874	Bladder cancer	LINC02218	Simple mode	3	-0.00143086911667844	0.000776734030476549	0.206786788896692	-0.00295326781641248	9.15295830555916e-05	0.998570154088454	0.997051088789189	1.00009153377202
eqtl-a-ENSG00000249662	ieu-b-4874	Bladder cancer	LINC02218	Weighted mode	3	-0.0012050068189941	0.000559415361525705	0.164062546604592	-0.00230146092758449	-0.000108552710403723	0.998795718910191	0.997701185403085	0.999891453181229
eqtl-a-ENSG00000253210	ieu-b-4874	Bladder cancer	DENND3-AS1	MR Egger	4	-0.000661033158078234	0.000775136122446611	0.483605169806164	-0.00218029995807359	0.000858233641917124	0.999339185276206	0.997822075169403	1.00085860202979
eqtl-a-ENSG00000253210	ieu-b-4874	Bladder cancer	DENND3-AS1	Weighted median	4	-0.000659885718760013	0.000231839300046074	0.00442295934707433	-0.00111429074685032	-0.000205480690669707	0.999340331957938	0.998886329844556	0.999794540419041
eqtl-a-ENSG00000253210	ieu-b-4874	Bladder cancer	DENND3-AS1	Inverse variance weighted	4	-0.000672727387027878	0.000266205561936306	0.0115009597473797	-0.00119449028842304	-0.000150964485632719	0.999327498843307	0.998806222831135	0.999849046908932
eqtl-a-ENSG00000253210	ieu-b-4874	Bladder cancer	DENND3-AS1	Simple mode	4	-0.00129155898161843	0.000689460751978716	0.157739012262415	-0.00264290205549671	5.97840922598515e-05	0.998709274721719	0.997360587335424	1.00005978587936
eqtl-a-ENSG00000253210	ieu-b-4874	Bladder cancer	DENND3-AS1	Weighted mode	4	-0.000663337996078243	0.00025450655706389	0.07993497379442	-0.00116217084792347	-0.000164505144233018	0.999336881963932	0.99883850421108	0.999835508385996
eqtl-a-ENSG00000256574	ieu-b-4874	Bladder cancer	OR13A1	MR Egger	3	9.10098128293523e-05	0.00057672627655458	0.900360402140217	-0.00103937368921762	0.00122139331487633	1.00009101395435	0.998961166272525	1.00122213951946
eqtl-a-ENSG00000256574	ieu-b-4874	Bladder cancer	OR13A1	Weighted median	3	0.000846330709255129	0.000371107106915238	0.022574706348705	0.000118960779701262	0.00157370063880899	1.00084668894815	1.00011896785582	1.00157493955547
eqtl-a-ENSG00000256574	ieu-b-4874	Bladder cancer	OR13A1	Inverse variance weighted	3	0.000911694373434303	0.000462908403632217	0.0488966263600391	4.3939023151564e-06	0.00181899484455345	1.00091211009308	1.00000439391197	1.00182065021923
eqtl-a-ENSG00000256574	ieu-b-4874	Bladder cancer	OR13A1	Simple mode	3	0.00159652464974487	0.000917150817361484	0.223855271915196	-0.000201090952283639	0.00339414025177338	1.00159779977372	0.999798929265147	1.00339990686819
eqtl-a-ENSG00000256574	ieu-b-4874	Bladder cancer	OR13A1	Weighted mode	3	0.000762048922208395	0.00038144332978028	0.183802616617316	1.44199958390452e-05	0.00150967784857774	1.00076233935526	1.00001442009981	1.00151081798586
