# Supplementary material for: Integrative multi-omics and single-cell transcriptomics reveal ARHGEF12 driving chemoresistance in bladder cancer
Source: Hereditas. 2025 Nov 27;162:234. doi: 10.1186/s41065-025-00606-1 (PMC12661753; doi:10.1186/s41065-025-00606-1)
Supplement: Supplementary file 1 — Supplementary Material 1. [file 41065_2025_606_MOESM1_ESM.zip › Supplementary1/Supplementary - MR/eQTL-MR/IVWfilter/table.MRresult.csv]

id.exposure	id.outcome	outcome	exposure	method	nsnp	b	se	pval	lo_ci	up_ci	or	or_lci95	or_uci95
eqtl-a-ENSG00000000938	ieu-b-4874	Bladder cancer	FGR	MR Egger	9	0.000328412828663443	0.00125216116943532	0.800658952436698	-0.00212582306342979	0.00278264872075668	1.00032846676206	0.997876434898126	1.00278652388128
eqtl-a-ENSG00000000938	ieu-b-4874	Bladder cancer	FGR	Weighted median	9	-0.000247095446809263	0.000641251740344582	0.699990726775575	-0.00150394885788464	0.00100975796426612	0.999752935078756	0.998497181506458	1.00101026794148
eqtl-a-ENSG00000000938	ieu-b-4874	Bladder cancer	FGR	Inverse variance weighted	9	-0.00017875271144265	0.000476767962684424	0.707715492198606	-0.00111321791830412	0.000755712495418822	0.999821263263871	0.9988874014789	1.00075599811805
eqtl-a-ENSG00000000938	ieu-b-4874	Bladder cancer	FGR	Simple mode	9	-0.000377269257218539	0.000894919427634242	0.684439707223629	-0.00213131133538165	0.00137677282094458	0.999622801899879	0.997870958295906	1.00137772100774
eqtl-a-ENSG00000000938	ieu-b-4874	Bladder cancer	FGR	Weighted mode	9	-0.000335315184255095	0.000729179659891977	0.65786141652481	-0.00176450731764337	0.00109387694913318	0.999664741027598	0.998237048510169	1.00109447545073
eqtl-a-ENSG00000000971	ieu-b-4874	Bladder cancer	CFH	MR Egger	3	0.00328884881745407	0.0051973042058699	0.640826811204982	-0.00689786742605094	0.0134755650609591	1.00329426301459	0.993125868254913	1.01356676970539
eqtl-a-ENSG00000000971	ieu-b-4874	Bladder cancer	CFH	Weighted median	3	0.000877453504294211	0.00107709435441454	0.415273431688813	-0.00123365143035829	0.00298855843894671	1.00087783857924	0.998767109204749	1.00299302863175
eqtl-a-ENSG00000000971	ieu-b-4874	Bladder cancer	CFH	Inverse variance weighted	3	0.000828971250050663	0.00124765766272794	0.506420230154108	-0.00161643776889609	0.00327438026899742	1.00082931494168	0.998384867962995	1.00327974690794
eqtl-a-ENSG00000000971	ieu-b-4874	Bladder cancer	CFH	Simple mode	3	-0.000405715443495248	0.00174982390406553	0.838209725248259	-0.00383537029546369	0.0030239394084732	0.999594366847886	0.996171975343106	1.00302851612532
eqtl-a-ENSG00000000971	ieu-b-4874	Bladder cancer	CFH	Weighted mode	3	0.0016782349546014	0.00121970806371708	0.302660635938516	-0.000712392850284081	0.00406886275948689	1.001679643979	0.999287860841256	1.0040771518201
eqtl-a-ENSG00000001084	ieu-b-4874	Bladder cancer	GCLC	MR Egger	3	-0.00074787807991917	0.00434764331913953	0.891550565018389	-0.00926925898543265	0.00777350282559432	0.999252401511188	0.990773568168161	1.00780379493976
eqtl-a-ENSG00000001084	ieu-b-4874	Bladder cancer	GCLC	Weighted median	3	0.000255088565167727	0.000632317019821784	0.686640168273688	-0.00098425279368297	0.00149442992401842	1.00025512110302	0.999016231424221	1.00149554714088
eqtl-a-ENSG00000001084	ieu-b-4874	Bladder cancer	GCLC	Inverse variance weighted	3	2.33176161792619e-05	0.00101388405683074	0.981651623900874	-0.00196389513520898	0.00201053036756751	1.00002331788804	0.998038032045042	1.00201255283893
eqtl-a-ENSG00000001084	ieu-b-4874	Bladder cancer	GCLC	Simple mode	3	0.00136134246836061	0.0016067727783425	0.486073251448413	-0.00178793217719069	0.00451061711391191	1.00136226951565	0.998213665221389	1.0045208052598
eqtl-a-ENSG00000001084	ieu-b-4874	Bladder cancer	GCLC	Weighted mode	3	-0.00118596065865859	0.000757843320136576	0.258072276327201	-0.00267133356612628	0.000299412248809098	0.998814742314756	0.997332231270389	1.00029945707713
eqtl-a-ENSG00000001561	ieu-b-4874	Bladder cancer	ENPP4	MR Egger	4	-8.22425236020245e-06	0.000556971526815716	0.989559416652326	-0.00109988844491901	0.0010834399401986	0.999991775781459	0.998900716210672	1.00108402707327
eqtl-a-ENSG00000001561	ieu-b-4874	Bladder cancer	ENPP4	Weighted median	4	0.00011483017018274	0.000246684103230475	0.641577151513534	-0.000368670672148991	0.000598331012514471	1.00011483676342	0.999631397278533	1.00059851004822
eqtl-a-ENSG00000001561	ieu-b-4874	Bladder cancer	ENPP4	Inverse variance weighted	4	0.000139767548921424	0.000291450105832757	0.631540938507887	-0.000431474658510779	0.000711009756353628	1.00013977731686	0.999568618413293	1.00071126258371
eqtl-a-ENSG00000001561	ieu-b-4874	Bladder cancer	ENPP4	Simple mode	4	-0.00023232446911118	0.000501296588234233	0.674597281308053	-0.00121486578205028	0.000750216843827917	0.999767702516128	0.998785871868638	1.00075049832687
eqtl-a-ENSG00000001561	ieu-b-4874	Bladder cancer	ENPP4	Weighted mode	4	8.10078703526642e-05	0.000246436233209523	0.763978659286865	-0.000402007146738001	0.000564022887443329	1.00008101115158	0.999598073647308	1.00056418197826
eqtl-a-ENSG00000002549	ieu-b-4874	Bladder cancer	LAP3	MR Egger	7	0.000523655583508826	0.000401604665427962	0.249064761770599	-0.000263489560729979	0.00131080072774763	1.00052379271503	0.999736545149596	1.00131166020251
eqtl-a-ENSG00000002549	ieu-b-4874	Bladder cancer	LAP3	Weighted median	7	0.000186341185368719	0.00031481758841938	0.553916160976666	-0.000430701287933266	0.000803383658670704	1.00018635854797	0.999569391450552	1.00080370645776
eqtl-a-ENSG00000002549	ieu-b-4874	Bladder cancer	LAP3	Inverse variance weighted	7	-7.67579986511571e-05	0.000324372279789338	0.812939572358659	-0.000712527667038259	0.000559011669735945	0.999923244947169	0.999287726120519	1.00055916794588
eqtl-a-ENSG00000002549	ieu-b-4874	Bladder cancer	LAP3	Simple mode	7	-0.000352867983686561	0.000649164390438738	0.606326401645806	-0.00162523018894649	0.000919494221573366	0.999647194266898	0.998376089782454	1.00091991708598
eqtl-a-ENSG00000002549	ieu-b-4874	Bladder cancer	LAP3	Weighted mode	7	0.000153082610894728	0.000307720652814104	0.636558208705052	-0.000450049868620916	0.000756215090410372	1.00015309432864	0.99955005138863	1.00075650109313
eqtl-a-ENSG00000002726	ieu-b-4874	Bladder cancer	AOC1	MR Egger	3	-0.00139315565977216	0.00316588014577731	0.736088358522723	-0.00759828074549569	0.00481196942595136	0.998607814331072	0.992430513215295	1.00482356554342
eqtl-a-ENSG00000002726	ieu-b-4874	Bladder cancer	AOC1	Weighted median	3	-5.21500770036426e-06	0.00034684561335888	0.988003834567765	-0.000685032409883769	0.000674602394483041	0.999994785005898	0.999315202171249	1.00067482998985
eqtl-a-ENSG00000002726	ieu-b-4874	Bladder cancer	AOC1	Inverse variance weighted	3	4.69565832751853e-05	0.000345007393271033	0.89173975963975	-0.00062925790753604	0.00072317107408641	1.00004695768575	0.9993709400337	1.00072343262533
eqtl-a-ENSG00000002726	ieu-b-4874	Bladder cancer	AOC1	Simple mode	3	-7.95973087661548e-05	0.000597404505313026	0.906201489368758	-0.00125051013917969	0.00109131552164738	0.999920405859016	0.998750271422807	1.00109191122311
eqtl-a-ENSG00000002726	ieu-b-4874	Bladder cancer	AOC1	Weighted mode	3	-1.70155501846115e-05	0.000395155667426571	0.969565823156199	-0.000791520658340691	0.000757489557971468	0.999982984594579	0.999208792511503	1.00075777652564
eqtl-a-ENSG00000002822	ieu-b-4874	Bladder cancer	MAD1L1	MR Egger	5	-0.00379655178875318	0.00255612810685827	0.234148396842298	-0.00880656287819538	0.00121345930068903	0.996210646002179	0.991232101313876	1.00121419584032
eqtl-a-ENSG00000002822	ieu-b-4874	Bladder cancer	MAD1L1	Weighted median	5	2.95169732644609e-05	0.000356398895024745	0.933994628624964	-0.00066902486098404	0.000728058807512962	1.00002951740889	0.999331198886248	1.00072832390666
eqtl-a-ENSG00000002822	ieu-b-4874	Bladder cancer	MAD1L1	Inverse variance weighted	5	0.000104774331669979	0.000294484028694269	0.721998196901604	-0.000472414364570789	0.000681963027910746	1.00010477982069	0.999527697205525	1.00068219561757
eqtl-a-ENSG00000002822	ieu-b-4874	Bladder cancer	MAD1L1	Simple mode	5	0.000209443717567224	0.000606195454409025	0.747119795448148	-0.000978699373074464	0.00139758680820891	1.00020946565243	0.999021779396954	1.00139856388778
eqtl-a-ENSG00000002822	ieu-b-4874	Bladder cancer	MAD1L1	Weighted mode	5	-6.81305488222446e-05	0.000374030572525871	0.86432191435239	-0.000801230470972951	0.000664969373328462	0.999931871772011	0.99919909042845	1.00066519051448
eqtl-a-ENSG00000002919	ieu-b-4874	Bladder cancer	SNX11	MR Egger	5	-0.000613350139453614	0.00035761437035058	0.184832952473561	-0.00131427430534075	8.7574026433523e-05	0.999386837921292	0.998686588974897	1.00008757786115
eqtl-a-ENSG00000002919	ieu-b-4874	Bladder cancer	SNX11	Weighted median	5	-0.000365874982553259	0.000284847580991051	0.198981469821047	-0.000924176241295718	0.000192426276189201	0.999634191941536	0.99907625067804	1.00019244479131
eqtl-a-ENSG00000002919	ieu-b-4874	Bladder cancer	SNX11	Inverse variance weighted	5	-0.000234621688449126	0.00023764919633061	0.323514899883721	-0.000700414113257121	0.00023117073635887	0.999765405833067	0.99929983111945	1.00023119745837
eqtl-a-ENSG00000002919	ieu-b-4874	Bladder cancer	SNX11	Simple mode	5	-0.000275867956134865	0.000307494008090662	0.420355779819148	-0.000878556211992562	0.000326820299722832	0.999724170091931	0.999121829605521	1.0003268737113
eqtl-a-ENSG00000002919	ieu-b-4874	Bladder cancer	SNX11	Weighted mode	5	-0.000323776348062291	0.000264280995497807	0.287736723651121	-0.000841767099237992	0.00019421440311341	0.999676276061843	0.999158587087299	1.00019423326395
eqtl-a-ENSG00000002933	ieu-b-4874	Bladder cancer	TMEM176A	MR Egger	8	3.63993626799477e-05	0.000486639409641275	0.942807373607805	-0.000917413880216952	0.000990212605576847	1.00003640002514	0.999083006815236	1.00099070302794
eqtl-a-ENSG00000002933	ieu-b-4874	Bladder cancer	TMEM176A	Weighted median	8	-0.000320645459461765	0.00034111544636763	0.347222162270236	-0.000989231734342319	0.000347940815418789	0.9996794059418	0.999011257394069	1.00034800135385
eqtl-a-ENSG00000002933	ieu-b-4874	Bladder cancer	TMEM176A	Inverse variance weighted	8	-0.000323899368589639	0.000276097841251419	0.240742649399434	-0.00086505113744242	0.000217252400263142	0.999676153081148	0.999135322911428	1.00021727600127
eqtl-a-ENSG00000002933	ieu-b-4874	Bladder cancer	TMEM176A	Simple mode	8	-0.000479757123196576	0.000541301745194671	0.404872757919304	-0.00154070854377813	0.000581194297384979	0.99952035794185	0.998460477738314	1.00058136322352
eqtl-a-ENSG00000002933	ieu-b-4874	Bladder cancer	TMEM176A	Weighted mode	8	-0.000386704988540456	0.000354726196914986	0.311745266611228	-0.00108196833449383	0.000308558357412916	0.999613369772197	0.9989186167822	1.00030860596644
eqtl-a-ENSG00000003056	ieu-b-4874	Bladder cancer	M6PR	MR Egger	4	0.000678926308499089	0.000549491835600176	0.34206373207308	-0.000398077689277255	0.00175593030627543	1.00067915683113	0.999602001533133	1.00175747285463
eqtl-a-ENSG00000003056	ieu-b-4874	Bladder cancer	M6PR	Weighted median	4	0.000705984815775812	0.000320569917418914	0.0276455144598987	7.76677776347404e-05	0.00133430185391688	1.00070623408171	1.00007767079385	1.00133519243069
eqtl-a-ENSG00000003056	ieu-b-4874	Bladder cancer	M6PR	Inverse variance weighted	4	0.000733291417075546	0.000311348144434512	0.0185120558527698	0.000123049053983902	0.00134353378016719	1.00073356034096	1.00012305662483	1.00134443672601
eqtl-a-ENSG00000003056	ieu-b-4874	Bladder cancer	M6PR	Simple mode	4	0.000848799621536863	0.000611848879215361	0.259455415880945	-0.000350424181725244	0.00204802342479897	1.00084915995388	0.999649637209657	1.00205012205721
eqtl-a-ENSG00000003056	ieu-b-4874	Bladder cancer	M6PR	Weighted mode	4	0.00069676350924271	0.000339524630885776	0.132487163119836	3.12952327065895e-05	0.00136223178577883	1.00069700630532	1.00003129572241	1.00136316004495
eqtl-a-ENSG00000003137	ieu-b-4874	Bladder cancer	CYP26B1	MR Egger	3	-0.000405870296125564	0.000357179598488528	0.459431890677597	-0.00110594230916308	0.00029420171691195	0.999594212058081	0.998894669019647	1.00029424499848
eqtl-a-ENSG00000003137	ieu-b-4874	Bladder cancer	CYP26B1	Weighted median	3	-0.000152152237609322	0.000181935441605008	0.402987303783665	-0.000508745703155139	0.000204441227936494	0.999847859336955	0.999491383685997	1.00020446212747
eqtl-a-ENSG00000003137	ieu-b-4874	Bladder cancer	CYP26B1	Inverse variance weighted	3	-0.000129757194597795	0.000185042680864346	0.483160449914657	-0.000492440849091914	0.000232926459896324	0.999870251223503	0.999507680380003	1.00023295358937
eqtl-a-ENSG00000003137	ieu-b-4874	Bladder cancer	CYP26B1	Simple mode	3	-0.000190832212257283	0.000620816190050571	0.787602354587207	-0.0014076319447564	0.00102596752024184	0.999809185995051	0.9985933583044	1.00102649400495
eqtl-a-ENSG00000003137	ieu-b-4874	Bladder cancer	CYP26B1	Weighted mode	3	-0.000151848569794726	0.00019044212370116	0.50887222508749	-0.000525115132248999	0.000221417992659547	0.999848162958616	0.999475022716572	1.00022144250743
eqtl-a-ENSG00000003249	ieu-b-4874	Bladder cancer	DBNDD1	MR Egger	4	0.000117139938291707	0.0009197900980834	0.910309307851072	-0.00168564865395176	0.00191992853053517	1.00011714679944	0.998315771253807	1.0019217727734
eqtl-a-ENSG00000003249	ieu-b-4874	Bladder cancer	DBNDD1	Weighted median	4	-0.00029067777443306	0.000311454801429663	0.350670053373073	-0.000901129185235199	0.00031977363636908	0.999709364468258	0.999099276709739	1.00031982476941
eqtl-a-ENSG00000003249	ieu-b-4874	Bladder cancer	DBNDD1	Inverse variance weighted	4	-0.000355300097145768	0.000470685002997613	0.450334498248158	-0.00127784270302109	0.000567242508729553	0.999644763014459	0.998722973390316	1.00056740342119
eqtl-a-ENSG00000003249	ieu-b-4874	Bladder cancer	DBNDD1	Simple mode	4	-0.000252914033895338	0.000392700481378081	0.565403187420325	-0.00102260697739638	0.000516778909605701	0.999747117946163	0.998977915706937	1.00051691246283
eqtl-a-ENSG00000003249	ieu-b-4874	Bladder cancer	DBNDD1	Weighted mode	4	-0.000275401081164472	0.000327841268289054	0.462555229872137	-0.000917969967011018	0.000367167804682074	0.999724636838232	0.999082451238525	1.00036723521903
eqtl-a-ENSG00000003393	ieu-b-4874	Bladder cancer	ALS2	MR Egger	6	0.00045444343495851	0.000406832133164367	0.326546226568601	-0.000342947546043649	0.00125183441596067	1.00045454671002	0.999657111253744	1.00125261828772
eqtl-a-ENSG00000003393	ieu-b-4874	Bladder cancer	ALS2	Weighted median	6	0.000660673836003716	0.000338066907671697	0.0506693575737984	-1.93730303281014e-06	0.00132328497504024	1.00066089212903	0.999998062698844	1.00132416090293
eqtl-a-ENSG00000003393	ieu-b-4874	Bladder cancer	ALS2	Inverse variance weighted	6	0.000515355228938858	0.000280502211798642	0.0661716611409187	-3.44291061864814e-05	0.0010651395640642	1.00051548804726	0.999965571486488	1.00106570702667
eqtl-a-ENSG00000003393	ieu-b-4874	Bladder cancer	ALS2	Simple mode	6	0.000417885725895033	0.000487204317928353	0.430231718506112	-0.000537034737244539	0.0013728061890346	1.0004179730523	0.999463109440099	1.0013737489188
eqtl-a-ENSG00000003393	ieu-b-4874	Bladder cancer	ALS2	Weighted mode	6	0.000595308673170996	0.000334233322010406	0.135000553964148	-5.97886379694007e-05	0.00125040598431139	1.00059548590455	0.999940213149336	1.00125118806781
eqtl-a-ENSG00000003402	ieu-b-4874	Bladder cancer	CFLAR	MR Egger	3	-0.00735924332997565	0.00570631246774611	0.419886466756604	-0.018543615766758	0.00382512910680673	0.992667769595703	0.981627259232504	1.00383245425004
eqtl-a-ENSG00000003402	ieu-b-4874	Bladder cancer	CFLAR	Weighted median	3	0.00100747456523445	0.0013491090017592	0.455202212275272	-0.00163677907821358	0.00365172820868247	1.00100798223821	0.998364559714127	1.00365840389159
eqtl-a-ENSG00000003402	ieu-b-4874	Bladder cancer	CFLAR	Inverse variance weighted	3	6.84544665325753e-05	0.00111599170324724	0.95108876687278	-0.00211888927183201	0.00225579820489716	1.00006845680959	0.997883353989354	1.0022583444319
eqtl-a-ENSG00000003402	ieu-b-4874	Bladder cancer	CFLAR	Simple mode	3	0.00106016560857284	0.00169970705093854	0.596459138532269	-0.0022712602112667	0.00439159142841238	1.00106072778278	0.997731317148553	1.00440124859765
eqtl-a-ENSG00000003402	ieu-b-4874	Bladder cancer	CFLAR	Weighted mode	3	0.00106836843369516	0.00173716622682545	0.601202455186667	-0.00233647737088272	0.00447321423827305	1.00106893934255	0.997666250067757	1.00448323399569
eqtl-a-ENSG00000003436	ieu-b-4874	Bladder cancer	TFPI	MR Egger	3	0.00177420969084898	0.00310817096954114	0.669792910481617	-0.00431780540945164	0.00786622479114961	1.00177578453209	0.995691502910335	1.00789724482088
eqtl-a-ENSG00000003436	ieu-b-4874	Bladder cancer	TFPI	Weighted median	3	-7.97295278701173e-05	0.00107197070568185	0.940710734039893	-0.00218079211100654	0.00202133305526631	0.999920273650444	0.997821584088463	1.00202337732608
eqtl-a-ENSG00000003436	ieu-b-4874	Bladder cancer	TFPI	Inverse variance weighted	3	7.27051136939019e-05	0.000941380674166833	0.938438646087675	-0.00177240100767309	0.0019178112350609	1.00007270775677	0.998229168767432	1.00191965141121
eqtl-a-ENSG00000003436	ieu-b-4874	Bladder cancer	TFPI	Simple mode	3	-0.000175588245385033	0.00132854946807416	0.906950420391345	-0.00277954520281039	0.00242836871204032	0.999824427169329	0.997224314156374	1.00243131958746
eqtl-a-ENSG00000003436	ieu-b-4874	Bladder cancer	TFPI	Weighted mode	3	-0.000306328314533951	0.00134122634418073	0.840566697053842	-0.00293513194912818	0.00232247532006028	0.999693718599194	0.997069171339382	1.00232517435494
eqtl-a-ENSG00000004059	ieu-b-4874	Bladder cancer	ARF5	MR Egger	3	0.00293439609872605	0.00589918295137741	0.706145982641715	-0.00862800248597367	0.0144967946834258	1.00293870565324	0.99140911190974	1.01460238282435
eqtl-a-ENSG00000004059	ieu-b-4874	Bladder cancer	ARF5	Weighted median	3	-0.000440684815905425	0.00106350664265516	0.678603453263193	-0.00252515783550955	0.0016437882036987	0.999559412271386	0.997478027693652	1.0016451399641
eqtl-a-ENSG00000004059	ieu-b-4874	Bladder cancer	ARF5	Inverse variance weighted	3	-0.000153154727261931	0.000931501362121077	0.869402824321749	-0.00197889739701924	0.00167258794249538	0.999846857000325	0.998023059329502	1.00167398749789
eqtl-a-ENSG00000004059	ieu-b-4874	Bladder cancer	ARF5	Simple mode	3	-0.000543192554211459	0.00126765401386049	0.710021951729858	-0.00302779442137802	0.0019414093129551	0.999456954948155	0.996976784725414	1.00194329506816
eqtl-a-ENSG00000004059	ieu-b-4874	Bladder cancer	ARF5	Weighted mode	3	-0.000634216587624198	0.00128928022982307	0.671470518355621	-0.00316120583807742	0.00189277266282902	0.999365984485206	0.996843785512151	1.00189456508771
eqtl-a-ENSG00000004468	ieu-b-4874	Bladder cancer	CD38	MR Egger	3	0.0105721366591376	0.0173302284319428	0.651279208553032	-0.0233951110674703	0.0445393843857455	1.01062821915895	0.976876432821639	1.04554615409262
eqtl-a-ENSG00000004468	ieu-b-4874	Bladder cancer	CD38	Weighted median	3	-0.000240494879440589	0.0013954319793468	0.863166784763566	-0.00297554155896032	0.00249455180007914	0.999759534037135	0.997028880977257	1.00249766578321
eqtl-a-ENSG00000004468	ieu-b-4874	Bladder cancer	CD38	Inverse variance weighted	3	-0.00106081415949115	0.00166182835757481	0.523251342953942	-0.00431799774033777	0.00219636942135548	0.998939748304942	0.995691311408124	1.00219878320754
eqtl-a-ENSG00000004468	ieu-b-4874	Bladder cancer	CD38	Simple mode	3	0.00028766845223476	0.00169068456337306	0.880547869412063	-0.00302607329197643	0.00360141019644595	1.00028770983277	0.996978500652947	1.0036079030663
eqtl-a-ENSG00000004468	ieu-b-4874	Bladder cancer	CD38	Weighted mode	3	0.000188926937320935	0.00161459811290876	0.917541971190758	-0.00297568536398023	0.0033535392386221	1.00018894478514	0.997028737599509	1.00335916864238
eqtl-a-ENSG00000004534	ieu-b-4874	Bladder cancer	RBM6	MR Egger	5	-0.000299980262425274	0.000434468988573877	0.53953274582588	-0.00115153948003007	0.000551578955179525	0.999700064727155	0.998849123287132	1.00055173110282
eqtl-a-ENSG00000004534	ieu-b-4874	Bladder cancer	RBM6	Weighted median	5	-7.07069691743909e-05	0.000281761185266405	0.801855511293393	-0.000622958892296546	0.000481544953947764	0.999929295530504	0.999377235106308	1.00048166091533
eqtl-a-ENSG00000004534	ieu-b-4874	Bladder cancer	RBM6	Inverse variance weighted	5	-6.83824738784242e-06	0.000247133546855531	0.977925150503859	-0.000491219999224682	0.000477543504448997	0.999993161775993	0.999508900629567	1.0004776575465
eqtl-a-ENSG00000004534	ieu-b-4874	Bladder cancer	RBM6	Simple mode	5	0.000198415954686634	0.000389575234616635	0.637343647332269	-0.000565151505161971	0.000961983414535239	1.00019843564043	0.99943500816287	1.00096244626899
eqtl-a-ENSG00000004534	ieu-b-4874	Bladder cancer	RBM6	Weighted mode	5	-8.17957689981802e-05	0.000290610975977445	0.792316999641264	-0.000651393281913972	0.000487801743917612	0.999918207576185	0.999348818828632	1.00048792073854
eqtl-a-ENSG00000004777	ieu-b-4874	Bladder cancer	ARHGAP33	Wald ratio	1	7.69079344683585e-05	0.000349638291037584	0.825898974886938	-0.000608383115965307	0.000762198984902024	1.00007691089196	0.999391801911518	1.00076248953236
eqtl-a-ENSG00000004799	ieu-b-4874	Bladder cancer	PDK4	MR Egger	4	-0.000907004028390917	0.00262579260471216	0.762725554309876	-0.00605355753362674	0.00423954947684491	0.999093407175432	0.993964728329	1.00424854908032
eqtl-a-ENSG00000004799	ieu-b-4874	Bladder cancer	PDK4	Weighted median	4	-0.000338982069906637	0.000495264272423281	0.493693042266675	-0.00130970004385627	0.000631735904042994	0.999661075378024	0.998691157238944	1.0006319354912
eqtl-a-ENSG00000004799	ieu-b-4874	Bladder cancer	PDK4	Inverse variance weighted	4	-0.000414180242736151	0.00045535655986746	0.363047499224765	-0.00130667910007637	0.00047831861460407	0.99958590551806	0.998694174233341	1.00047843302719
eqtl-a-ENSG00000004799	ieu-b-4874	Bladder cancer	PDK4	Simple mode	4	0.000190754379092852	0.000725281362634784	0.809573478010761	-0.00123079709167132	0.00161230584985703	1.00019077257387	0.998769960028417	1.00161360631376
eqtl-a-ENSG00000004799	ieu-b-4874	Bladder cancer	PDK4	Weighted mode	4	-0.000436986156304482	0.000524756723022512	0.46608564249011	-0.00146550933342861	0.000591537020819642	0.99956310930824	0.998535564000983	1.00059171201335
eqtl-a-ENSG00000004809	ieu-b-4874	Bladder cancer	SLC22A16	MR Egger	4	-2.73287145553647e-05	0.000396033166937015	0.951263285155178	-0.000803553721751914	0.000748896292641185	0.999972671658871	0.999196769041082	1.00074917678549
eqtl-a-ENSG00000004809	ieu-b-4874	Bladder cancer	SLC22A16	Weighted median	4	0.000124728799985953	0.000215555246574825	0.562832383957707	-0.000297759483300705	0.000547217083272611	1.00012473657895	0.999702284842655	1.00054736683385
eqtl-a-ENSG00000004809	ieu-b-4874	Bladder cancer	SLC22A16	Inverse variance weighted	4	0.000131736598670779	0.000206550556222082	0.523608122400856	-0.000273102491524502	0.000536575688866061	1.00013174527632	0.999726934797566	1.00053671967135
eqtl-a-ENSG00000004809	ieu-b-4874	Bladder cancer	SLC22A16	Simple mode	4	0.000146641395321036	0.000280154755719435	0.636878994784751	-0.000402461925889056	0.000695744716531129	1.0001466521477	0.999597619051048	1.00069598680303
eqtl-a-ENSG00000004809	ieu-b-4874	Bladder cancer	SLC22A16	Weighted mode	4	0.000140707462682968	0.000227369776020691	0.579830163551604	-0.000304937298317587	0.000586352223683522	1.00014071736244	0.999695109190335	1.00058652416175
eqtl-a-ENSG00000004864	ieu-b-4874	Bladder cancer	SLC25A13	MR Egger	3	-0.000294891947885166	0.000727991975264367	0.754981338986362	-0.00172175621940332	0.00113197232363299	0.999705151528472	0.998279725152527	1.00113261324612
eqtl-a-ENSG00000004864	ieu-b-4874	Bladder cancer	SLC25A13	Weighted median	3	0.000157548091133556	0.000355507568421417	0.657647248066884	-0.000539246742972421	0.000854342925239534	1.00015756050249	0.999460898624422	1.00085470798011
eqtl-a-ENSG00000004864	ieu-b-4874	Bladder cancer	SLC25A13	Inverse variance weighted	3	0.000180397754483485	0.000343341945859639	0.599293218161874	-0.000492552459401406	0.000853347968368377	1.00018041402714	0.999507568824648	1.00085371217334
eqtl-a-ENSG00000004864	ieu-b-4874	Bladder cancer	SLC25A13	Simple mode	3	0.00132976720993373	0.000967741633577136	0.303139761375324	-0.000567006391877456	0.00322654081174492	1.00133065174238	0.999433154325869	1.00323175169742
eqtl-a-ENSG00000004864	ieu-b-4874	Bladder cancer	SLC25A13	Weighted mode	3	0.00010937422046506	0.000349105556263939	0.783708559909711	-0.000574872669812261	0.000793621110742381	1.00010938020204	0.999425292537822	1.0007939361113
eqtl-a-ENSG00000004866	ieu-b-4874	Bladder cancer	ST7	MR Egger	3	0.00391530496158415	0.00496950087178554	0.575184412260714	-0.00582491674711551	0.0136555266702838	1.00392297978121	0.994192015188782	1.01374918922619
eqtl-a-ENSG00000004866	ieu-b-4874	Bladder cancer	ST7	Weighted median	3	-9.95499389469835e-05	0.00076868202327524	0.896956243315995	-0.00160616670456645	0.00140706682667249	0.999900455015984	0.998395122490862	1.00140805720966
eqtl-a-ENSG00000004866	ieu-b-4874	Bladder cancer	ST7	Inverse variance weighted	3	2.18853880627745e-05	0.000712410583996717	0.975492689956663	-0.00137443935657079	0.00141821013269634	1.00002188562755	0.998626504752612	1.00141921626827
eqtl-a-ENSG00000004866	ieu-b-4874	Bladder cancer	ST7	Simple mode	3	-0.000289294076155481	0.000930109450037934	0.785200591569426	-0.00211230859822983	0.00153372044591887	0.999710747765341	0.997889920755607	1.00153489719665
eqtl-a-ENSG00000004866	ieu-b-4874	Bladder cancer	ST7	Weighted mode	3	-0.000126686664963287	0.000829637104168286	0.892647862159791	-0.00175277538913313	0.00149940205920655	0.999873321359453	0.998248759824557	1.00150052672451
eqtl-a-ENSG00000004939	ieu-b-4874	Bladder cancer	SLC4A1	MR Egger	9	2.98339163312946e-05	0.000915762906379223	0.974920405246836	-0.00176506138017198	0.00182472921283457	1.00002983436137	0.998236495424579	1.00182639504426
eqtl-a-ENSG00000004939	ieu-b-4874	Bladder cancer	SLC4A1	Weighted median	9	-0.000127893282779838	0.000452412094167621	0.777412944115461	-0.00101462098734837	0.000758834421788699	0.999872114895217	0.998985893566485	1.00075912240947
eqtl-a-ENSG00000004939	ieu-b-4874	Bladder cancer	SLC4A1	Inverse variance weighted	9	-0.000177852333361415	0.000370781007305698	0.631462432140599	-0.000904583107680583	0.000548878440957752	0.999822163481427	0.999095825904281	1.00054902910229
eqtl-a-ENSG00000004939	ieu-b-4874	Bladder cancer	SLC4A1	Simple mode	9	-5.542993891008e-05	0.000654846235576368	0.934622973583363	-0.00133892856063976	0.0012280686828196	0.999944571597301	0.998661967404283	1.00122882306795
eqtl-a-ENSG00000004939	ieu-b-4874	Bladder cancer	SLC4A1	Weighted mode	9	-8.79156775386702e-05	0.000482752717118038	0.860023846890258	-0.00103411100309002	0.000858279648012684	0.999912088186931	0.99896642350543	1.00085864807539
eqtl-a-ENSG00000005020	ieu-b-4874	Bladder cancer	SKAP2	MR Egger	7	-0.00114159060828336	0.00163165516747082	0.515348631479981	-0.00433963473652616	0.00205645351995944	0.998859060758387	0.995669767872084	1.0020585694707
eqtl-a-ENSG00000005020	ieu-b-4874	Bladder cancer	SKAP2	Weighted median	7	-0.00013057716068368	0.000188818386286392	0.489220617260177	-0.000500661197805009	0.000239506876437649	0.999869431364143	0.999499464112099	1.0002395355605
eqtl-a-ENSG00000005020	ieu-b-4874	Bladder cancer	SKAP2	Inverse variance weighted	7	-8.23521971067889e-05	0.00016379121866956	0.615113598174912	-0.000403382985699126	0.000238678591485548	0.999917651193742	0.999596698362279	1.00023870707749
eqtl-a-ENSG00000005020	ieu-b-4874	Bladder cancer	SKAP2	Simple mode	7	-0.000153326738065902	0.000287478998163971	0.612960475547605	-0.000716785574467284	0.00041013209833548	0.999846685015878	0.999283471254945	1.000410216214
eqtl-a-ENSG00000005020	ieu-b-4874	Bladder cancer	SKAP2	Weighted mode	7	-0.000130673881579643	0.000193806319989478	0.525263756081867	-0.000510534268759019	0.000249186505599733	0.99986933465588	0.999489596031686	1.00024921755514
eqtl-a-ENSG00000005075	ieu-b-4874	Bladder cancer	POLR2J	MR Egger	4	-0.0011931655374624	0.00101284567587308	0.359969004653061	-0.00317834306217364	0.000792011987248844	0.998807546001515	0.996826702523188	1.00079232571156
eqtl-a-ENSG00000005075	ieu-b-4874	Bladder cancer	POLR2J	Weighted median	4	-0.000472265751856448	0.00032247379911382	0.143054950540953	-0.00110431439811954	0.00015978289440664	0.999527845748061	0.998896295132634	1.00015979566037
eqtl-a-ENSG00000005075	ieu-b-4874	Bladder cancer	POLR2J	Inverse variance weighted	4	-0.000414164179155905	0.000305628061519244	0.175377784530774	-0.00101319517973362	0.000184866821421813	0.999585921574989	0.998987317929195	1.00018488391035
eqtl-a-ENSG00000005075	ieu-b-4874	Bladder cancer	POLR2J	Simple mode	4	-0.000429884271219653	0.000567049459935267	0.503502784778261	-0.00154130121269278	0.000681532670253471	0.999570208115785	0.998459885982002	1.00068176496641
eqtl-a-ENSG00000005075	ieu-b-4874	Bladder cancer	POLR2J	Weighted mode	4	-0.000474176739415671	0.000353439742155533	0.272238503555287	-0.00116691863404052	0.000218565155209173	0.999525935664607	0.998833761950754	1.00021858904231
eqtl-a-ENSG00000005102	ieu-b-4874	Bladder cancer	MEOX1	MR Egger	4	4.73544526723365e-05	0.00188414747212642	0.982231025692524	-0.00364557459269544	0.00374028349804011	1.00004735557391	0.996361062446636	1.00374728708744
eqtl-a-ENSG00000005102	ieu-b-4874	Bladder cancer	MEOX1	Weighted median	4	0.000630748317308569	0.000913939576434108	0.490104734787459	-0.00116057325250228	0.00242206988711942	1.00063094728086	0.998840099952175	1.00242500546797
eqtl-a-ENSG00000005102	ieu-b-4874	Bladder cancer	MEOX1	Inverse variance weighted	4	0.000601838247269917	0.0007852207499115	0.44340419559703	-0.000937194422556622	0.00214087091709646	1.00060201938825	0.999063244606973	1.0021431642175
eqtl-a-ENSG00000005102	ieu-b-4874	Bladder cancer	MEOX1	Simple mode	4	0.000729236580988011	0.00121977447240476	0.59206480949508	-0.00166152138492533	0.00311999454690135	1.00072950253863	0.998339858177568	1.0031248667957
eqtl-a-ENSG00000005102	ieu-b-4874	Bladder cancer	MEOX1	Weighted mode	4	0.000650459608616923	0.00108464592678662	0.59097841331551	-0.00147544640788486	0.00277636562511871	1.00065067120334	0.998525641528037	1.00278022329744
eqtl-a-ENSG00000005156	ieu-b-4874	Bladder cancer	LIG3	MR Egger	4	-0.000137491252108065	0.000709775583159257	0.864292873259309	-0.00152865139510021	0.00125366889088408	0.999862518199381	0.998472516397319	1.00125445506223
eqtl-a-ENSG00000005156	ieu-b-4874	Bladder cancer	LIG3	Weighted median	4	-0.000388479238446064	0.000305713867028715	0.203825352103114	-0.000987678417822345	0.000210719940930218	0.999611596209843	0.999012809175964	1.00021074214394
eqtl-a-ENSG00000005156	ieu-b-4874	Bladder cancer	LIG3	Inverse variance weighted	4	-0.000420974883587931	0.000282544516408187	0.136239541168983	-0.000974762135747978	0.000132812368572117	0.999579113713906	0.999025712790537	1.00013282118853
eqtl-a-ENSG00000005156	ieu-b-4874	Bladder cancer	LIG3	Simple mode	4	-0.000392573204674697	0.000447672309778943	0.445084654754164	-0.00127001093184142	0.000484864522492031	0.999607503842103	0.998730795190744	1.0004849820883
eqtl-a-ENSG00000005156	ieu-b-4874	Bladder cancer	LIG3	Weighted mode	4	-0.000392573204674697	0.000311002899737695	0.296052295706661	-0.00100213888816058	0.000216992478811186	0.999607503842103	0.998998363085319	1.00021701602338
eqtl-a-ENSG00000005175	ieu-b-4874	Bladder cancer	RPAP3	MR Egger	4	0.000232921244764701	0.000408360067708105	0.625955727345011	-0.000567464487943184	0.00103330697747259	1.00023294837302	0.999432696489578	1.00103384102306
eqtl-a-ENSG00000005175	ieu-b-4874	Bladder cancer	RPAP3	Weighted median	4	0.000171167697224111	0.00028582166063124	0.549264993092175	-0.00038904275761312	0.000731378152061342	1.00017118234725	0.999611032909708	1.00073164567428
eqtl-a-ENSG00000005175	ieu-b-4874	Bladder cancer	RPAP3	Inverse variance weighted	4	0.000138795055476277	0.000272974227780748	0.611134432397897	-0.000396234430973989	0.000673824541926542	1.00013880468796	0.999603844059521	1.00067405161268
eqtl-a-ENSG00000005175	ieu-b-4874	Bladder cancer	RPAP3	Simple mode	4	0.000122018660139916	0.000578114581486779	0.846362111740811	-0.00101108591957417	0.001255123239854	1.00012202610472	0.998989425055566	1.00125591123667
eqtl-a-ENSG00000005175	ieu-b-4874	Bladder cancer	RPAP3	Weighted mode	4	0.000166381007670114	0.000300741257278277	0.618658803564917	-0.000423071856595309	0.000755833871935537	1.00016639484976	0.999577017625683	1.00075611958634
eqtl-a-ENSG00000005238	ieu-b-4874	Bladder cancer	ATOSB	MR Egger	3	0.000117845189792778	0.00235297646056746	0.968142501335931	-0.00449398867291944	0.004729679052505	1.00011785213381	0.99551609418444	1.00474088163906
eqtl-a-ENSG00000005238	ieu-b-4874	Bladder cancer	ATOSB	Weighted median	3	0.000236510397369165	0.00100835697031483	0.814557813309306	-0.00173986926444789	0.00221289005918622	1.00023653836816	0.998261643430656	1.00221534030744
eqtl-a-ENSG00000005238	ieu-b-4874	Bladder cancer	ATOSB	Inverse variance weighted	3	0.000539378839246187	0.000872602849170129	0.536492035083273	-0.00117092274512727	0.00224968042361964	1.00053952433017	0.998829762517421	1.00225221285332
eqtl-a-ENSG00000005238	ieu-b-4874	Bladder cancer	ATOSB	Simple mode	3	0.000106840108372383	0.00137602097398721	0.945179788990863	-0.00259016100064256	0.00280384121738732	1.00010684581598	0.997413190572033	1.0028077756565
eqtl-a-ENSG00000005238	ieu-b-4874	Bladder cancer	ATOSB	Weighted mode	3	1.56268770552131e-05	0.00127302929907803	0.991320345489363	-0.00247951054913772	0.00251076430324814	1.00001562699916	0.997523560898058	1.00251391891155
eqtl-a-ENSG00000005249	ieu-b-4874	Bladder cancer	PRKAR2B	MR Egger	5	0.000432016736996396	0.000911821294412141	0.667992587906318	-0.0013551530000514	0.00221918647404419	1.00043211006967	0.99864576480514	1.00222165069086
eqtl-a-ENSG00000005249	ieu-b-4874	Bladder cancer	PRKAR2B	Weighted median	5	0.000238345611650439	0.000390530093938726	0.541654455719206	-0.000527093372469464	0.00100378459577034	1.00023837401822	0.999473045516839	1.00100428855614
eqtl-a-ENSG00000005249	ieu-b-4874	Bladder cancer	PRKAR2B	Inverse variance weighted	5	0.000213137668630254	0.000403577415196652	0.597415424093241	-0.000577874065155185	0.00100414940241569	1.00021316038408	0.999422292871905	1.00100465372922
eqtl-a-ENSG00000005249	ieu-b-4874	Bladder cancer	PRKAR2B	Simple mode	5	0.000618705843723517	0.000752247655858881	0.457008220137015	-0.000855699561759889	0.00209311124920692	1.00061889728166	0.999144666444705	1.00209530333572
eqtl-a-ENSG00000005249	ieu-b-4874	Bladder cancer	PRKAR2B	Weighted mode	5	0.000186549454945689	0.000395451610409867	0.661695348263611	-0.00058853570145765	0.000961634611349028	1.00018656685638	0.999411637451708	1.00096209713016
eqtl-a-ENSG00000005302	ieu-b-4874	Bladder cancer	MSL3	MR Egger	3	0.00359453954009407	0.00345174469103598	0.487100494399149	-0.00317088005433646	0.0103599591345246	1.00360100764498	0.996834141876441	1.01041380931238
eqtl-a-ENSG00000005302	ieu-b-4874	Bladder cancer	MSL3	Weighted median	3	0.000614999973567388	0.000859938924841793	0.474505834228252	-0.00107048031912253	0.0023004802662573	1.00061518912483	0.99893009244054	1.00230312840126
eqtl-a-ENSG00000005302	ieu-b-4874	Bladder cancer	MSL3	Inverse variance weighted	3	0.000457097190722804	0.000793154928840895	0.564410714324318	-0.00109748646980535	0.00201168085125096	1.00045720167556	0.998903115548215	1.00201370563869
eqtl-a-ENSG00000005302	ieu-b-4874	Bladder cancer	MSL3	Simple mode	3	0.000616765829340982	0.00113588218839623	0.641564014789711	-0.00160956325991563	0.0028430949185976	1.00061695606849	0.998391731392327	1.00284714034589
eqtl-a-ENSG00000005302	ieu-b-4874	Bladder cancer	MSL3	Weighted mode	3	0.000823080711350449	0.00107896281101464	0.525251515713573	-0.00129168639823825	0.00293784782093915	1.00082341953523	0.998709147469567	1.00294216752502
eqtl-a-ENSG00000005379	ieu-b-4874	Bladder cancer	TSPOAP1	MR Egger	5	0.000269816430478597	0.00137327749132855	0.856794091620979	-0.00242180745252536	0.00296144031348255	1.00026985283421	0.997581122757198	1.00296582970976
eqtl-a-ENSG00000005379	ieu-b-4874	Bladder cancer	TSPOAP1	Weighted median	5	4.59411652467985e-05	0.000669562695319741	0.945297123842073	-0.00126640171757989	0.00135828404807349	1.00004594222056	0.998734399830679	1.00135920693365
eqtl-a-ENSG00000005379	ieu-b-4874	Bladder cancer	TSPOAP1	Inverse variance weighted	5	-0.0001370771608621	0.000590662404611749	0.816480835834694	-0.00129477547390113	0.00102062115217693	0.999862932233783	0.99870606238621	1.00102114216318
eqtl-a-ENSG00000005379	ieu-b-4874	Bladder cancer	TSPOAP1	Simple mode	5	0.000244518494855808	0.000987707799148942	0.816661961203579	-0.00169138879147612	0.00218042578118773	1.00024454839194	0.998310040800434	1.00218280463814
eqtl-a-ENSG00000005379	ieu-b-4874	Bladder cancer	TSPOAP1	Weighted mode	5	0.000120433613916256	0.000778678764178934	0.884576433519426	-0.00140577676387445	0.00164664399170697	1.00012044086634	0.998595210877425	1.00164800045436
eqtl-a-ENSG00000005381	ieu-b-4874	Bladder cancer	MPO	MR Egger	9	0.000634954820674406	0.000470245330682611	0.218957357855652	-0.000286726027463511	0.00155663566881232	1.00063515644716	0.999713315074515	1.00155784785501
eqtl-a-ENSG00000005381	ieu-b-4874	Bladder cancer	MPO	Weighted median	9	0.000213926767933686	0.00030868712085101	0.488296147679852	-0.000391099988934292	0.000818953524801665	1.0002139496519	0.999608976480697	1.0008192889588
eqtl-a-ENSG00000005381	ieu-b-4874	Bladder cancer	MPO	Inverse variance weighted	9	8.6450536026646e-05	0.000382610005654036	0.821240704748507	-0.000663465075055264	0.000836366147108556	1.00008645427298	0.999336754969231	1.0008367159988
eqtl-a-ENSG00000005381	ieu-b-4874	Bladder cancer	MPO	Simple mode	9	-0.000989457722642876	0.00120867782915473	0.436702714673344	-0.00335846626778614	0.00137955082250039	0.999011031629239	0.996647167071825	1.00138050284047
eqtl-a-ENSG00000005381	ieu-b-4874	Bladder cancer	MPO	Weighted mode	9	0.000211524970740709	0.000299433532535448	0.499982035443317	-0.000375364753028769	0.000798414694510188	1.00021154734372	0.999624705687506	1.00079873351237
eqtl-a-ENSG00000005471	ieu-b-4874	Bladder cancer	ABCB4	MR Egger	3	0.000445887446195966	0.000866077809111401	0.697322117835965	-0.00125162505966238	0.00214339995205431	1.00044598686878	0.998749157896293	1.0021456986758
eqtl-a-ENSG00000005471	ieu-b-4874	Bladder cancer	ABCB4	Weighted median	3	0.000778446158102472	0.000491914258689918	0.113539254520656	-0.000185705788929766	0.00174259810513471	1.00077874922595	0.999814311453323	1.00174411731154
eqtl-a-ENSG00000005471	ieu-b-4874	Bladder cancer	ABCB4	Inverse variance weighted	3	0.000824538438154329	0.000479985934946869	0.085826031479488	-0.000116233994341533	0.00176531087065019	1.00082487846342	0.999883772760568	1.00176686994917
eqtl-a-ENSG00000005471	ieu-b-4874	Bladder cancer	ABCB4	Simple mode	3	0.000879177449386203	0.000834085343234554	0.402396925414439	-0.000755629823353522	0.00251398472212593	1.00087956403917	0.999244655592967	1.0025171474315
eqtl-a-ENSG00000005471	ieu-b-4874	Bladder cancer	ABCB4	Weighted mode	3	0.000760736359531245	0.000519165739464681	0.280460147377332	-0.00025682848981953	0.00177830120888202	1.00076102579282	0.999743204487794	1.00177988332416
eqtl-a-ENSG00000005513	ieu-b-4874	Bladder cancer	SOX8	MR Egger	4	-0.00109153691811398	0.0015237333336105	0.548124530410374	-0.00407805425199055	0.0018949804157626	0.998909058591614	0.9959302497194	1.00189677702582
eqtl-a-ENSG00000005513	ieu-b-4874	Bladder cancer	SOX8	Weighted median	4	-0.000401777238458231	0.000581156722549453	0.489351521946486	-0.00154084441465516	0.000737289937738696	0.999598303463208	0.998460342076622	1.00073756180278
eqtl-a-ENSG00000005513	ieu-b-4874	Bladder cancer	SOX8	Inverse variance weighted	4	-0.000385853138814638	0.000519745803175597	0.457852181381527	-0.00140455491303881	0.000632848635409532	0.999614221292934	0.998596431012563	1.00063304892636
eqtl-a-ENSG00000005513	ieu-b-4874	Bladder cancer	SOX8	Simple mode	4	-0.000736183083551248	0.00086852722377423	0.458916585734743	-0.00243849644214874	0.000966130275046244	0.99926408783273	0.997564474275115	1.00096659712924
eqtl-a-ENSG00000005513	ieu-b-4874	Bladder cancer	SOX8	Weighted mode	4	-0.000743684692474455	0.000668681790142339	0.347170989587471	-0.00205430100115344	0.00056693161620453	0.999256591772448	0.997947807630979	1.00056709235231
eqtl-a-ENSG00000005844	ieu-b-4874	Bladder cancer	ITGAL	Inverse variance weighted	2	0.000706808815650235	0.00112028801190663	0.528094758324166	-0.00148895568768675	0.00290257331898722	1.00070705866386	0.998512152256872	1.00290678986355
eqtl-a-ENSG00000005961	ieu-b-4874	Bladder cancer	ITGA2B	MR Egger	14	0.00023292641533153	0.000280855637266142	0.423099807119481	-0.000317550633710108	0.000783403464373168	1.0002329535448	0.999682499780156	1.00078371040501
eqtl-a-ENSG00000005961	ieu-b-4874	Bladder cancer	ITGA2B	Weighted median	14	3.90857590715658e-05	0.00022509144564382	0.862145319813649	-0.000402093474390321	0.000480264992533453	1.00003908652293	0.999597987354357	1.00048038033823
eqtl-a-ENSG00000005961	ieu-b-4874	Bladder cancer	ITGA2B	Inverse variance weighted	14	7.42318458229284e-05	0.000172947509988233	0.667766009165357	-0.000264745273754008	0.000413208965399865	1.00007423460107	0.999735289768183	1.00041329434798
eqtl-a-ENSG00000005961	ieu-b-4874	Bladder cancer	ITGA2B	Simple mode	14	0.000436781654231687	0.000471645839580677	0.371277832076287	-0.00048764419134644	0.00136120749980981	1.00043687705723	0.999512474687758	1.00136213436324
eqtl-a-ENSG00000005961	ieu-b-4874	Bladder cancer	ITGA2B	Weighted mode	14	7.43553462931165e-05	0.000230758194341459	0.752407676334997	-0.000377930714616142	0.000526641407202375	1.00007435811072	0.9996221406922	1.00052678010714
eqtl-a-ENSG00000006007	ieu-b-4874	Bladder cancer	GDE1	MR Egger	7	-9.65059614714703e-05	0.00031622127621886	0.77252116700347	-0.000716299662860437	0.000523287739917496	0.999903498695079	0.9992839568185	1.00052342467883
eqtl-a-ENSG00000006007	ieu-b-4874	Bladder cancer	GDE1	Weighted median	7	-0.000124754709085589	0.000264245133968049	0.636843038017002	-0.000642675171662965	0.000393165753491787	0.99987525307246	0.999357531299791	1.00039324305328
eqtl-a-ENSG00000006007	ieu-b-4874	Bladder cancer	GDE1	Inverse variance weighted	7	-1.50701776469102e-05	0.00024029759797007	0.949993738323496	-0.000486053469668248	0.000455913114374427	0.999984929935908	0.999514064635184	1.00045601705855
eqtl-a-ENSG00000006007	ieu-b-4874	Bladder cancer	GDE1	Simple mode	7	-0.000257524712512211	0.000536135623734518	0.647999978130638	-0.00130835053503187	0.000793301110007445	0.99974250844413	0.998692504982383	1.00079361585656
eqtl-a-ENSG00000006007	ieu-b-4874	Bladder cancer	GDE1	Weighted mode	7	-0.000188223744658282	0.00026797506123712	0.508753087989024	-0.000713454864683037	0.000337007375366473	0.999811793968319	0.999286799583723	1.00033706416873
eqtl-a-ENSG00000006015	ieu-b-4874	Bladder cancer	REX1BD	MR Egger	4	-0.00010014656347924	0.000777405825063971	0.909285038486754	-0.00162386198060462	0.00142356885364614	0.99989985845102	0.998377455769883	1.00142458260878
eqtl-a-ENSG00000006015	ieu-b-4874	Bladder cancer	REX1BD	Weighted median	4	0.000234934334440248	0.000256065913929574	0.358893255476025	-0.000266954856861717	0.000736823525742212	1.00023496193367	0.999733080772416	1.00073709504688
eqtl-a-ENSG00000006015	ieu-b-4874	Bladder cancer	REX1BD	Inverse variance weighted	4	0.000263317541086399	0.000255037320387118	0.301853538634542	-0.000236555606872353	0.000763190689045151	1.00026335221219	0.999763472370199	1.00076348199316
eqtl-a-ENSG00000006015	ieu-b-4874	Bladder cancer	REX1BD	Simple mode	4	0.00180997980637931	0.000568348638542434	0.0499162821304519	0.000696016474836142	0.00292394313792248	1.00181161880853	1.00069625875051	1.00292822202905
eqtl-a-ENSG00000006015	ieu-b-4874	Bladder cancer	REX1BD	Weighted mode	4	0.000237587191411556	0.000270796299021409	0.444877868964395	-0.000293173554670404	0.000768347937493517	1.00023761541748	0.999706869416497	1.00076864319238
eqtl-a-ENSG00000006282	ieu-b-4874	Bladder cancer	SPATA20	MR Egger	7	-0.000146638827866467	0.000379618686492527	0.715180775771208	-0.00089069145339182	0.000597413797658885	0.999853371923081	0.999109705094498	1.00059759228482
eqtl-a-ENSG00000006282	ieu-b-4874	Bladder cancer	SPATA20	Weighted median	7	-4.6648212603514e-06	0.000241786885411399	0.98460727939504	-0.000478567116666693	0.00046923747414599	0.99999533518962	0.999521547378311	1.00046934758327
eqtl-a-ENSG00000006282	ieu-b-4874	Bladder cancer	SPATA20	Inverse variance weighted	7	0.000102906785689399	0.000196927443872047	0.601279137137332	-0.000283071004299812	0.00048888457567861	1.00010291208077	0.999716969056517	1.00048900409922
eqtl-a-ENSG00000006282	ieu-b-4874	Bladder cancer	SPATA20	Simple mode	7	0.00018812497950367	0.00034197330389551	0.602101701082875	-0.00048214269613153	0.00085839265513887	1.00018814267612	0.99951797351598	1.00085876117955
eqtl-a-ENSG00000006282	ieu-b-4874	Bladder cancer	SPATA20	Weighted mode	7	7.50179177067944e-06	0.000238429569353851	0.975920528461074	-0.000459820164162868	0.000474823747704226	1.00000750181991	0.999540285536927	1.00047493649434
eqtl-a-ENSG00000006530	ieu-b-4874	Bladder cancer	AGK	MR Egger	3	0.00106911745364971	0.00127118777119798	0.55483203482247	-0.00142241057789833	0.00356064548519775	1.00106968916344	0.998578600568549	1.0035669921138
eqtl-a-ENSG00000006530	ieu-b-4874	Bladder cancer	AGK	Weighted median	3	0.000693145652145224	0.00059984743196079	0.247870760422214	-0.000482555314497924	0.00186884661878837	1.00069338593311	0.999517561096592	1.00187059400099
eqtl-a-ENSG00000006530	ieu-b-4874	Bladder cancer	AGK	Inverse variance weighted	3	0.000733924755547691	0.000569068332176722	0.197156470782891	-0.000381449175518684	0.00184929868661407	1.00073419414422	0.999618623566969	1.00185100969399
eqtl-a-ENSG00000006530	ieu-b-4874	Bladder cancer	AGK	Simple mode	3	0.000544417295288571	0.000832564174597772	0.580312098571166	-0.00108740848692306	0.0021762430775002	1.00054456551728	0.998913182527442	1.00217861281319
eqtl-a-ENSG00000006530	ieu-b-4874	Bladder cancer	AGK	Weighted mode	3	0.000611855356163474	0.000667818483473187	0.456279993878461	-0.000697068871443972	0.00192077958377092	1.00061204257783	0.99930317402462	1.00192262546253
eqtl-a-ENSG00000006534	ieu-b-4874	Bladder cancer	ALDH3B1	MR Egger	4	9.60728293158791e-05	0.000990058843465913	0.931545088139228	-0.00184444250387731	0.00203658816250907	1.00009607744446	0.998157257434891	1.00203866341675
eqtl-a-ENSG00000006534	ieu-b-4874	Bladder cancer	ALDH3B1	Weighted median	4	0.000106323974014585	0.000461456974008747	0.817773742514017	-0.000798131695042559	0.00101077964307173	1.00010632962661	0.999202186727339	1.00101129065297
eqtl-a-ENSG00000006534	ieu-b-4874	Bladder cancer	ALDH3B1	Inverse variance weighted	4	9.71509083961263e-05	0.000493939105029077	0.844073263963228	-0.000870969737460865	0.00106527155425312	1.0000971556277	0.999129409446587	1.00106583915753
eqtl-a-ENSG00000006534	ieu-b-4874	Bladder cancer	ALDH3B1	Simple mode	4	0.00151902425883593	0.00106681927675486	0.249670935221675	-0.000571941523603599	0.00360999004127547	1.00152017856058	0.999428222003772	1.00361651390332
eqtl-a-ENSG00000006534	ieu-b-4874	Bladder cancer	ALDH3B1	Weighted mode	4	-2.15864639403094e-05	0.000499946102373756	0.96827307728254	-0.00100148082459287	0.000958307896712253	0.999978413769046	0.998999020489962	1.00095876722044
eqtl-a-ENSG00000006607	ieu-b-4874	Bladder cancer	FARP2	MR Egger	3	-0.000576545170392459	0.000662575276261179	0.544128656012333	-0.00187519271186437	0.000722102371079451	0.999423620999838	0.998126564363532	1.00072236314976
eqtl-a-ENSG00000006607	ieu-b-4874	Bladder cancer	FARP2	Weighted median	3	1.92398212872413e-06	0.000379846367487818	0.995958605365016	-0.000742574898147398	0.000746422862404847	1.00000192398398	0.99925770074236	1.00074670150527
eqtl-a-ENSG00000006607	ieu-b-4874	Bladder cancer	FARP2	Inverse variance weighted	3	1.67731144576938e-05	0.000359519333302382	0.962788772535357	-0.000687884778814974	0.000721431007730362	1.00001677325513	0.999312351759679	1.00072169130167
eqtl-a-ENSG00000006607	ieu-b-4874	Bladder cancer	FARP2	Simple mode	3	0.00090605221130095	0.000709760422047344	0.329943164619964	-0.000485078215911843	0.00229718263851374	1.0009064628006	0.999515039415505	1.0022998231841
eqtl-a-ENSG00000006607	ieu-b-4874	Bladder cancer	FARP2	Weighted mode	3	-0.000104436207793499	0.000383836839084851	0.811071749782899	-0.000856756412399807	0.000647883996812809	0.999895569245477	0.999143610498583	1.00064809391898
eqtl-a-ENSG00000006625	ieu-b-4874	Bladder cancer	GGCT	Inverse variance weighted	2	-0.000459321925220151	0.000590816348334895	0.436901553260886	-0.00161732196795655	0.000698678117516243	0.999540783546946	0.998383985192423	1.00069892224993
eqtl-a-ENSG00000006638	ieu-b-4874	Bladder cancer	TBXA2R	MR Egger	3	-0.00167338093976281	0.00249516181368691	0.623913423229077	-0.00656389809458916	0.00321713621506354	0.998328018381481	0.99345759722776	1.00322231675178
eqtl-a-ENSG00000006638	ieu-b-4874	Bladder cancer	TBXA2R	Weighted median	3	-5.07097681876345e-05	0.000703948543568614	0.942573110414898	-0.00143044891358212	0.00132902937720685	0.999949291517531	0.998570573690812	1.00132991292813
eqtl-a-ENSG00000006638	ieu-b-4874	Bladder cancer	TBXA2R	Inverse variance weighted	3	0.000104742116641469	0.000670090625973008	0.875788379250324	-0.00120863551026563	0.00141811974354857	1.00010474760229	0.998792094595459	1.00141912575084
eqtl-a-ENSG00000006638	ieu-b-4874	Bladder cancer	TBXA2R	Simple mode	3	-8.67711896352086e-05	0.000901949300279213	0.932130308860557	-0.00185459181818247	0.00168104943891205	0.999913232574876	0.998147126874568	1.00168246319461
eqtl-a-ENSG00000006638	ieu-b-4874	Bladder cancer	TBXA2R	Weighted mode	3	-7.46729273042404e-05	0.000844149151384604	0.937571765547724	-0.00172920526401806	0.00157985940940958	0.999925329860649	0.998272288950013	1.00158110804476
eqtl-a-ENSG00000006652	ieu-b-4874	Bladder cancer	IFRD1	MR Egger	7	0.000200740362417747	0.000403205682014849	0.639702598927631	-0.000589542774331356	0.000991023499166851	1.00020076051211	0.999410630971865	1.00099151472521
eqtl-a-ENSG00000006652	ieu-b-4874	Bladder cancer	IFRD1	Weighted median	7	2.4381385311201e-05	0.000259000640787803	0.925000813740731	-0.000483259870632893	0.000532022641255295	1.00002438168254	0.999516856880611	1.0005321641904
eqtl-a-ENSG00000006652	ieu-b-4874	Bladder cancer	IFRD1	Inverse variance weighted	7	-2.72516221226309e-05	0.000227180570313777	0.904518178746306	-0.000472525539937634	0.000418022295692372	0.9999727487492	0.999527586082673	1.00041810967919
eqtl-a-ENSG00000006652	ieu-b-4874	Bladder cancer	IFRD1	Simple mode	7	-0.000379467391906785	0.000464242617056669	0.44494263501797	-0.00128938292133786	0.000530448137524286	0.999620604596738	0.998711447975668	1.00053058885002
eqtl-a-ENSG00000006652	ieu-b-4874	Bladder cancer	IFRD1	Weighted mode	7	6.83596436401547e-06	0.00025381445035566	0.979386684861838	-0.000490640358333078	0.000504312287061109	1.00000683598773	0.999509479985965	1.00050443947388
eqtl-a-ENSG00000006715	ieu-b-4874	Bladder cancer	VPS41	MR Egger	3	-0.000360522221714043	0.00103342314634217	0.786311706813171	-0.0023860315885447	0.00166498714511661	0.999639542758613	0.997616812722171	1.00166637400581
eqtl-a-ENSG00000006715	ieu-b-4874	Bladder cancer	VPS41	Weighted median	3	-0.000156415314258275	0.000473504863596328	0.741146713809522	-0.00108448484690708	0.000771654218390529	0.999843596917979	0.998916102994264	1.0007719520201
eqtl-a-ENSG00000006715	ieu-b-4874	Bladder cancer	VPS41	Inverse variance weighted	3	-0.000148217919977706	0.000435208006030692	0.733428823416491	-0.00100122561179786	0.000704789771842449	0.999851793063755	0.998999275447327	1.00070503819451
eqtl-a-ENSG00000006715	ieu-b-4874	Bladder cancer	VPS41	Simple mode	3	-0.00018210180427721	0.000579328983477798	0.783028361173256	-0.00131758661189369	0.000953383003339275	0.99981791477525	0.998683281024242	1.00095383761738
eqtl-a-ENSG00000006715	ieu-b-4874	Bladder cancer	VPS41	Weighted mode	3	-0.000157746428802172	0.00055751936248459	0.803816731408292	-0.00125048437927197	0.000934991521667624	0.999842266012512	0.998750297150522	1.0009354287625
eqtl-a-ENSG00000006744	ieu-b-4874	Bladder cancer	ELAC2	MR Egger	3	0.000711675478184362	0.000998843748693192	0.605890602113021	-0.00124605826925429	0.00266940922562302	1.00071192877926	0.998754717739	1.0026729752708
eqtl-a-ENSG00000006744	ieu-b-4874	Bladder cancer	ELAC2	Weighted median	3	0.0005772210728883	0.000357776712922525	0.106667267681052	-0.000124021284439849	0.00127846343021645	1.00057738769703	0.999875986405882	1.00127928101297
eqtl-a-ENSG00000006744	ieu-b-4874	Bladder cancer	ELAC2	Inverse variance weighted	3	0.000609372202889349	0.000342097313517977	0.0748661949498314	-6.11385316058854e-05	0.00127988293738458	1.00060955790785	0.999938863337316	1.00128070233709
eqtl-a-ENSG00000006744	ieu-b-4874	Bladder cancer	ELAC2	Simple mode	3	0.000533824631238599	0.000486086597874188	0.386663304600334	-0.00041890510059481	0.00148655436307201	1.00053396714096	0.999581182627896	1.00148765983272
eqtl-a-ENSG00000006744	ieu-b-4874	Bladder cancer	ELAC2	Weighted mode	3	0.000573909704833675	0.000368016213184078	0.259236496671378	-0.000147402073007119	0.00129522148267447	1.00057407442252	0.999852608790145	1.00129606064428
eqtl-a-ENSG00000007047	ieu-b-4874	Bladder cancer	MARK4	MR Egger	4	-0.000791678598491737	0.00141765135958305	0.632718756023646	-0.00357027526327452	0.00198691806629105	0.999208634696328	0.996436090591249	1.00198889329598
eqtl-a-ENSG00000007047	ieu-b-4874	Bladder cancer	MARK4	Weighted median	4	-0.000333636708252575	0.000334689680433061	0.318835438283662	-0.000989628481901375	0.000322355065396226	0.999666418942285	0.99901086103887	1.00032240702737
eqtl-a-ENSG00000007047	ieu-b-4874	Bladder cancer	MARK4	Inverse variance weighted	4	-0.000260951566040254	0.00034199088393825	0.445441560380499	-0.000931253698559223	0.000409350566478715	0.999739082478858	0.999069179783595	1.00040943436186
eqtl-a-ENSG00000007047	ieu-b-4874	Bladder cancer	MARK4	Simple mode	4	-0.00026188472831131	0.000691673317399014	0.730172883606422	-0.00161756443041338	0.00109379497379076	0.999738149560501	0.998383743121818	1.00109439338567
eqtl-a-ENSG00000007047	ieu-b-4874	Bladder cancer	MARK4	Weighted mode	4	-0.000338647064249513	0.000362873167099057	0.419539264336599	-0.00104987847176366	0.000372584343264638	0.999661410270195	0.998950672457819	1.00037265376143
eqtl-a-ENSG00000007129	ieu-b-4874	Bladder cancer	CEACAM21	MR Egger	5	0.000200093010188964	0.000664933835395652	0.783124764278372	-0.00110317730718651	0.00150336332756444	1.00020011303013	0.9988974309692	1.00150449394472
eqtl-a-ENSG00000007129	ieu-b-4874	Bladder cancer	CEACAM21	Weighted median	5	0.000614914820778751	0.000348309088271172	0.0774917628036633	-6.77709922327472e-05	0.00129760063379025	1.00061510391966	0.999932231304169	1.00129844288175
eqtl-a-ENSG00000007129	ieu-b-4874	Bladder cancer	CEACAM21	Inverse variance weighted	5	0.000618930241379441	0.000327677610854922	0.058913409059235	-2.3317875896205e-05	0.00126117835865509	1.00061912181822	0.999976682395963	1.00126197397852
eqtl-a-ENSG00000007129	ieu-b-4874	Bladder cancer	CEACAM21	Simple mode	5	0.00037958694046707	0.000625579813977406	0.57675358203446	-0.000846549494928646	0.00160572337586279	1.00037965899271	0.999153808727004	1.00160701323994
eqtl-a-ENSG00000007129	ieu-b-4874	Bladder cancer	CEACAM21	Weighted mode	5	0.000598102956671567	0.00037509483790872	0.186042456113678	-0.000137082925629524	0.00133328883897266	1.00059828185591	0.999862926469805	1.00133417806369
eqtl-a-ENSG00000007168	ieu-b-4874	Bladder cancer	PAFAH1B1	MR Egger	3	0.000601294747871142	0.00176537349798761	0.791010099905972	-0.00285883730818457	0.00406142680392686	1.0006014755618	0.997145245275785	1.00406968557478
eqtl-a-ENSG00000007168	ieu-b-4874	Bladder cancer	PAFAH1B1	Weighted median	3	-0.000175792947331714	0.00066605045684183	0.79183125497673	-0.0014812518427417	0.00112966594807827	0.999824222503343	0.998519844669299	1.00113030426099
eqtl-a-ENSG00000007168	ieu-b-4874	Bladder cancer	PAFAH1B1	Inverse variance weighted	3	-0.00021628281671429	0.000613223849455753	0.724314869341437	-0.00141820156164757	0.000985635928218987	0.999783740570728	0.998582803610952	1.00098612182694
eqtl-a-ENSG00000007168	ieu-b-4874	Bladder cancer	PAFAH1B1	Simple mode	3	-0.000819358342802211	0.0010407219744197	0.513590639979086	-0.00285917341266482	0.0012204567270604	0.999180977239584	0.997144910130857	1.00122120178745
eqtl-a-ENSG00000007168	ieu-b-4874	Bladder cancer	PAFAH1B1	Weighted mode	3	-4.61084857964547e-05	0.000720977144454897	0.954824729996555	-0.00145922368892805	0.00136700671733514	0.999953892577183	0.998541840460286	1.00136794149692
eqtl-a-ENSG00000007237	ieu-b-4874	Bladder cancer	GAS7	MR Egger	11	0.000927331358669109	0.000537573600454013	0.118606092434648	-0.000126312898220757	0.00198097561555898	1.00092776146333	0.999873695078918	1.00198293904404
eqtl-a-ENSG00000007237	ieu-b-4874	Bladder cancer	GAS7	Weighted median	11	0.000401376617516436	0.000381694431330841	0.292999037116677	-0.000346744467892011	0.00114949770292488	1.00040145717989	0.999653315641023	1.00115015862863
eqtl-a-ENSG00000007237	ieu-b-4874	Bladder cancer	GAS7	Inverse variance weighted	11	0.000318272639755176	0.000340264584008706	0.349598627258095	-0.000348645944901887	0.00098519122441224	1.00031832329387	0.999651414825033	1.0009856766847
eqtl-a-ENSG00000007237	ieu-b-4874	Bladder cancer	GAS7	Simple mode	11	0.000735565982486526	0.000657013971353679	0.289071162703514	-0.000552181401366685	0.00202331336633974	1.00073583657749	0.999447971022727	1.00202536164603
eqtl-a-ENSG00000007237	ieu-b-4874	Bladder cancer	GAS7	Weighted mode	11	0.000407470100458696	0.000378945116986229	0.307510452022145	-0.000335262328834312	0.0011502025297517	1.00040755312768	0.9996647938653	1.00115086426637
eqtl-a-ENSG00000007264	ieu-b-4874	Bladder cancer	MATK	MR Egger	6	-0.000590545241213209	0.00114037585115469	0.631885132230026	-0.00282568190947641	0.00164459142704999	0.999409629096308	0.997178306572039	1.00164594450918
eqtl-a-ENSG00000007264	ieu-b-4874	Bladder cancer	MATK	Weighted median	6	9.30066012038271e-06	0.000653641191558649	0.988647284153793	-0.00127183607533457	0.00129043739557533	1.00000930070337	0.998728972365396	1.00129127036817
eqtl-a-ENSG00000007264	ieu-b-4874	Bladder cancer	MATK	Inverse variance weighted	6	0.000138402151336373	0.000535889575604941	0.796201488747862	-0.000911941416849311	0.00118874571952206	1.00013841172936	0.999088474275353	1.00118945255777
eqtl-a-ENSG00000007264	ieu-b-4874	Bladder cancer	MATK	Simple mode	6	4.76541304659682e-05	0.000919954985689789	0.960693457410312	-0.00175545764148602	0.00185076590241796	1.00004765526594	0.998246082273063	1.0018524796267
eqtl-a-ENSG00000007264	ieu-b-4874	Bladder cancer	MATK	Weighted mode	6	1.78180138702081e-05	0.00078383864240727	0.982743544481713	-0.00151850572524804	0.00155414175298846	1.00001781817261	0.998482646621215	1.00155535005716
eqtl-a-ENSG00000007312	ieu-b-4874	Bladder cancer	CD79B	MR Egger	7	0.00113245760790015	0.00254676770530487	0.675149935475687	-0.0038592070944974	0.0061241223102977	1.00113309908014	0.996148230074933	1.00614291308675
eqtl-a-ENSG00000007312	ieu-b-4874	Bladder cancer	CD79B	Weighted median	7	-0.000546349018737753	0.000700612528498516	0.435499053413317	-0.00191954957459484	0.000826851537119338	0.99945380020271	0.998082291582437	1.00082719347309
eqtl-a-ENSG00000007312	ieu-b-4874	Bladder cancer	CD79B	Inverse variance weighted	7	-0.000362711121889354	0.000664547843190538	0.585202482850251	-0.00166522489454281	0.000939802650764101	0.999637354649837	0.998336160823148	1.00094024440365
eqtl-a-ENSG00000007312	ieu-b-4874	Bladder cancer	CD79B	Simple mode	7	-0.000328364882469291	0.00113176700392836	0.781479407700759	-0.00254662821016887	0.00188989844523029	0.999671689023378	0.997456611696589	1.00189168542886
eqtl-a-ENSG00000007312	ieu-b-4874	Bladder cancer	CD79B	Weighted mode	7	-0.000405835077043589	0.000867258536543908	0.656333895502851	-0.00210566180866965	0.00129399165458247	0.999594247262872	0.997896553541957	1.00129482922301
eqtl-a-ENSG00000007341	ieu-b-4874	Bladder cancer	ST7L	MR Egger	3	-0.000746234612361505	0.00232627159251078	0.802383367411613	-0.00530572693368263	0.00381325770895962	0.999254043751441	0.994708323575094	1.00382053742634
eqtl-a-ENSG00000007341	ieu-b-4874	Bladder cancer	ST7L	Weighted median	3	0.000206859557991729	0.000358733989074851	0.564184196654224	-0.00049625906059498	0.000909978176578437	1.00020688095491	0.999503864055566	1.00091039233233
eqtl-a-ENSG00000007341	ieu-b-4874	Bladder cancer	ST7L	Inverse variance weighted	3	0.000240587351077228	0.000346356791980345	0.48729167203455	-0.000438271961204248	0.000919446663358705	1.00024061629453	0.999561824065923	1.00091986948402
eqtl-a-ENSG00000007341	ieu-b-4874	Bladder cancer	ST7L	Simple mode	3	0.000327654560181908	0.000709684981969842	0.689655243075075	-0.00106332800447898	0.0017186371248428	1.0003277082448	0.998937237128419	1.00172011482805
eqtl-a-ENSG00000007341	ieu-b-4874	Bladder cancer	ST7L	Weighted mode	3	0.000189395474464305	0.000346989963880513	0.639931722427661	-0.000490704854741501	0.000869495803670111	1.00018941341092	0.999509415521195	1.00086987392473
eqtl-a-ENSG00000007516	ieu-b-4874	Bladder cancer	BAIAP3	MR Egger	3	0.00398031763776617	0.00547949431139978	0.60005840520606	-0.0067594912125774	0.0147201264881097	1.00398824962246	0.993263302760678	1.01482900111014
eqtl-a-ENSG00000007516	ieu-b-4874	Bladder cancer	BAIAP3	Weighted median	3	-0.000807773702684133	0.00116560008539854	0.488302636579284	-0.00309234987006527	0.00147680246469701	0.999192552458666	0.996912426519104	1.00147789347446
eqtl-a-ENSG00000007516	ieu-b-4874	Bladder cancer	BAIAP3	Inverse variance weighted	3	-0.00158419863784352	0.00105338319543115	0.132603291035948	-0.00364882970088857	0.00048043242520154	0.998417055542441	0.996357819188857	1.00048054785134
eqtl-a-ENSG00000007516	ieu-b-4874	Bladder cancer	BAIAP3	Simple mode	3	-0.000714645560671092	0.00146914873111348	0.674741303397234	-0.0035941770736535	0.00216488595231132	0.999285609737648	0.996412274249385	1.00216723100986
eqtl-a-ENSG00000007516	ieu-b-4874	Bladder cancer	BAIAP3	Weighted mode	3	-0.000762687091768549	0.00125227353760518	0.604462524792912	-0.00321714322547471	0.00169176904193761	0.999237603680104	0.996788026234675	1.00169320089052
eqtl-a-ENSG00000007541	ieu-b-4874	Bladder cancer	PIGQ	MR Egger	3	0.000906508545522733	0.000899270403491903	0.497448237140695	-0.000856061445321396	0.00266907853636686	1.00090691954858	0.999144304870741	1.00267264369768
eqtl-a-ENSG00000007541	ieu-b-4874	Bladder cancer	PIGQ	Weighted median	3	0.000182387124362983	0.000369856199297736	0.621920855334122	-0.00054253102626058	0.000907305274986546	1.00018240375791	0.999457616117086	1.00090771700093
eqtl-a-ENSG00000007541	ieu-b-4874	Bladder cancer	PIGQ	Inverse variance weighted	3	0.000179235643087643	0.000358728291750594	0.617327332029069	-0.000523871808743521	0.000882343094918808	1.00017925170676	0.999476265388134	1.0008827324741
eqtl-a-ENSG00000007541	ieu-b-4874	Bladder cancer	PIGQ	Simple mode	3	-0.000692396729921247	0.000684385788035628	0.41817065767505	-0.00203379287447108	0.000648999414628585	0.99930784292138	0.997968273880902	1.00064921006032
eqtl-a-ENSG00000007541	ieu-b-4874	Bladder cancer	PIGQ	Weighted mode	3	0.000334841919132173	0.000397356628482307	0.48812159740582	-0.00044397707269315	0.0011136609109575	1.00033489798495	0.999556121470543	1.00111428126154
eqtl-a-ENSG00000007944	ieu-b-4874	Bladder cancer	MYLIP	MR Egger	7	0.000248429116371051	0.000714585712500172	0.742256228308386	-0.00115215888012929	0.00164901711287139	1.00024845997744	0.998848504600077	1.00165037748925
eqtl-a-ENSG00000007944	ieu-b-4874	Bladder cancer	MYLIP	Weighted median	7	0.000612047505605713	0.000469578669259506	0.19243920436444	-0.000308326686142919	0.00153242169735435	1.0006122348449	0.999691720841645	1.00153359645548
eqtl-a-ENSG00000007944	ieu-b-4874	Bladder cancer	MYLIP	Inverse variance weighted	7	0.000773663168875436	0.000406672611476829	0.057115928119464	-2.34151496191481e-05	0.00157074148737002	1.00077396252342	0.999976585124513	1.00157197574793
eqtl-a-ENSG00000007944	ieu-b-4874	Bladder cancer	MYLIP	Simple mode	7	0.00165654174163303	0.00088039717403585	0.108915484989215	-6.90367194772349e-05	0.0033821202027433	1.00165791456485	0.999930965663502	1.0033878460246
eqtl-a-ENSG00000007944	ieu-b-4874	Bladder cancer	MYLIP	Weighted mode	7	0.000592926613316738	0.000488772632483641	0.270681481693418	-0.000365067746351198	0.00155092097298467	1.00059310242905	0.99963499888277	1.00155212427291
eqtl-a-ENSG00000007968	ieu-b-4874	Bladder cancer	E2F2	MR Egger	12	0.00026249115966347	0.00151785349339796	0.866152103391254	-0.00271250168739653	0.00323748400672347	1.00026252561348	0.99729117382128	1.00324273031816
eqtl-a-ENSG00000007968	ieu-b-4874	Bladder cancer	E2F2	Weighted median	12	0.000533374937003624	0.000588453554774117	0.364723601890356	-0.000619994030353645	0.00168674390436089	1.00053351720671	0.999380198126231	1.00168816725703
eqtl-a-ENSG00000007968	ieu-b-4874	Bladder cancer	E2F2	Inverse variance weighted	12	0.000752176247191231	0.000436457287780648	0.0848221121494384	-0.000103280036858839	0.0016076325312413	1.00075245920268	0.999896725296341	1.00160892546518
eqtl-a-ENSG00000007968	ieu-b-4874	Bladder cancer	E2F2	Simple mode	12	-2.73147942853849e-05	0.000970621918850337	0.978053336406126	-0.00192973375523205	0.00187510416666128	0.99997268557876	0.998072126983848	1.00187686327381
eqtl-a-ENSG00000007968	ieu-b-4874	Bladder cancer	E2F2	Weighted mode	12	-8.81835188563632e-05	0.000944618989138051	0.927301341226633	-0.00193963673756694	0.00176326969985422	0.999911820369196	0.998062243142146	1.00176482517398
eqtl-a-ENSG00000008018	ieu-b-4874	Bladder cancer	PSMB1	Wald ratio	1	9.17891737262395e-05	0.000373883078010581	0.806067489945315	-0.000641021659174499	0.000824600006626978	1.00009179338648	0.999359183751316	1.00082494008268
eqtl-a-ENSG00000008083	ieu-b-4874	Bladder cancer	JARID2	MR Egger	7	-0.000137452138702037	0.000367006964696361	0.723374871798907	-0.000856785789506905	0.000581881512102831	0.99986255730741	0.999143581146635	1.00058205083799
eqtl-a-ENSG00000008083	ieu-b-4874	Bladder cancer	JARID2	Weighted median	7	-7.73955144987232e-05	0.000291235644705622	0.790432700026164	-0.000648217378121743	0.000493426349124296	0.999922607480457	0.999351992669375	1.00049354810393
eqtl-a-ENSG00000008083	ieu-b-4874	Bladder cancer	JARID2	Inverse variance weighted	7	-5.93438943515041e-05	0.000249551870827511	0.812034790579066	-0.000548465561173425	0.000429777772470417	0.999940657866463	0.999451684818568	1.00042987014017
eqtl-a-ENSG00000008083	ieu-b-4874	Bladder cancer	JARID2	Simple mode	7	0.000163164655288811	0.000520196288613384	0.764397723826852	-0.00085642007039342	0.00118274938097104	1.00016317796737	0.999143946552607	1.00118344910486
eqtl-a-ENSG00000008083	ieu-b-4874	Bladder cancer	JARID2	Weighted mode	7	-6.74913203390229e-05	0.000282668957950414	0.819234271986208	-0.000621522477921834	0.000486539837243789	0.999932510957149	0.999378670627165	1.00048665821695
eqtl-a-ENSG00000008256	ieu-b-4874	Bladder cancer	CYTH3	MR Egger	5	0.000333402999577232	0.000956395939330373	0.750417217951139	-0.0015411330415103	0.00220793904066476	1.00033345858453	0.998460053894195	1.00221037833301
eqtl-a-ENSG00000008256	ieu-b-4874	Bladder cancer	CYTH3	Weighted median	5	0.000374440985014499	0.000673022391547566	0.577966557731652	-0.00094468290241873	0.00169356487244773	1.00037451109679	0.999055763169998	1.00169499976335
eqtl-a-ENSG00000008256	ieu-b-4874	Bladder cancer	CYTH3	Inverse variance weighted	5	0.000388945783800685	0.000546964072860883	0.477022687353696	-0.000683103799006645	0.00146099536660802	1.00038902143302	0.999317129463276	1.00146206314028
eqtl-a-ENSG00000008256	ieu-b-4874	Bladder cancer	CYTH3	Simple mode	5	0.000382879639439461	0.000857055258106173	0.678184228114113	-0.00129694866644864	0.00206270794532756	1.0003829529472	0.998703892007997	1.00206483679084
eqtl-a-ENSG00000008256	ieu-b-4874	Bladder cancer	CYTH3	Weighted mode	5	0.000359704786025286	0.000713166690807714	0.640512601834041	-0.00103810192795783	0.0017575115000084	1.00035976948755	0.998962436713444	1.00175905682852
eqtl-a-ENSG00000008283	ieu-b-4874	Bladder cancer	CYB561	MR Egger	4	0.00262528815480441	0.00532454887557783	0.67079254513665	-0.00781082764132814	0.013061403950937	1.00262873724137	0.992219597605905	1.01314707668323
eqtl-a-ENSG00000008283	ieu-b-4874	Bladder cancer	CYB561	Weighted median	4	-0.000912463535913781	0.0011215720747655	0.415898410261563	-0.00311074480245417	0.00128581773062661	0.999087952632349	0.996894088551083	1.00128664474867
eqtl-a-ENSG00000008283	ieu-b-4874	Bladder cancer	CYB561	Inverse variance weighted	4	-0.000705714216119463	0.000956515637026746	0.460637912764028	-0.00258048486469189	0.00116905643245296	0.99929453474159	0.997422841724357	1.00116974004529
eqtl-a-ENSG00000008283	ieu-b-4874	Bladder cancer	CYB561	Simple mode	4	-0.00103984831511157	0.00149095049918394	0.535719031803738	-0.00396211129351209	0.00188241466328896	0.998960692139801	0.99604572751328	1.00188418751801
eqtl-a-ENSG00000008283	ieu-b-4874	Bladder cancer	CYB561	Weighted mode	4	-0.00105113853968047	0.00137853006363234	0.501229211326048	-0.00375305746439985	0.00165078038503891	0.998949413712919	0.996253976453448	1.00165214367304
eqtl-a-ENSG00000008294	ieu-b-4874	Bladder cancer	SPAG9	MR Egger	5	-0.000315843002952911	0.00190306411068158	0.878738551502936	-0.0040458486598888	0.00341416265398298	0.999684206870198	0.995962324759279	1.00341999754583
eqtl-a-ENSG00000008294	ieu-b-4874	Bladder cancer	SPAG9	Weighted median	5	0.000465728134144381	0.000614790349057945	0.448726554137638	-0.000739260950009191	0.00167071721829795	1.00046583660233	0.999261012236044	1.00167211364388
eqtl-a-ENSG00000008294	ieu-b-4874	Bladder cancer	SPAG9	Inverse variance weighted	5	-0.000168947034610615	0.000839534287017793	0.840511703001725	-0.00181443423716549	0.00147654016794426	0.999831067236136	0.998187210853515	1.00147763079009
eqtl-a-ENSG00000008294	ieu-b-4874	Bladder cancer	SPAG9	Simple mode	5	0.000713401734948514	0.000819300665423773	0.433032561672753	-0.000892427569282081	0.00231923103917911	1.00071365626649	0.999107970525769	1.00232192253582
eqtl-a-ENSG00000008294	ieu-b-4874	Bladder cancer	SPAG9	Weighted mode	5	0.000501994673226093	0.000607257112419381	0.454889385682221	-0.000688229267115893	0.00169221861356808	1.00050212069364	0.999312007508324	1.00169365122347
eqtl-a-ENSG00000008300	ieu-b-4874	Bladder cancer	CELSR3	MR Egger	3	0.000324926453736094	0.000878774190760131	0.774534931513752	-0.00139747096015376	0.00204732386762595	1.00032497924805	0.998603505047688	1.00204942106611
eqtl-a-ENSG00000008300	ieu-b-4874	Bladder cancer	CELSR3	Weighted median	3	0.000251228629594862	0.000536918998015404	0.639850468747989	-0.000801132606515329	0.00130358986570505	1.00025126019015	0.999199188214532	1.0013044399083
eqtl-a-ENSG00000008300	ieu-b-4874	Bladder cancer	CELSR3	Inverse variance weighted	3	0.000213850226179948	0.000524924758087052	0.683719991023688	-0.000815002299670673	0.00124270275203057	1.00021387309377	0.999185329724497	1.00124347522705
eqtl-a-ENSG00000008300	ieu-b-4874	Bladder cancer	CELSR3	Simple mode	3	0.000236394546872028	0.000762604408457911	0.785891838026151	-0.00125831009370548	0.00173109918744953	1.00023642249026	0.998742481246489	1.00173259840462
eqtl-a-ENSG00000008300	ieu-b-4874	Bladder cancer	CELSR3	Weighted mode	3	0.000261514512168279	0.000628541087326214	0.717758297393839	-0.000970426018991101	0.00149345504332766	1.00026154871007	0.999030044692062	1.00149457080269
eqtl-a-ENSG00000008394	ieu-b-4874	Bladder cancer	MGST1	MR Egger	8	-0.000435872940918649	0.000605126618001986	0.498428120019997	-0.00162192111220254	0.000750175230365244	0.999564222037892	0.998379393491021	1.00075045668218
eqtl-a-ENSG00000008394	ieu-b-4874	Bladder cancer	MGST1	Weighted median	8	-0.000258422465233865	0.000443167480055272	0.559808504483402	-0.0011270307261422	0.000610185795674467	0.999741610922975	0.998873604134462	1.0006103719969
eqtl-a-ENSG00000008394	ieu-b-4874	Bladder cancer	MGST1	Inverse variance weighted	8	-0.000198931265053707	0.000365695956275007	0.586455275742338	-0.000915695339352719	0.000517832809245306	0.999801088520458	0.999084723781686	1.0005179669078
eqtl-a-ENSG00000008394	ieu-b-4874	Bladder cancer	MGST1	Simple mode	8	-0.00010430761305363	0.000802543491064142	0.900245173239664	-0.00167729285553935	0.00146867762943209	0.999895697826796	0.998324113013994	1.00146975666461
eqtl-a-ENSG00000008394	ieu-b-4874	Bladder cancer	MGST1	Weighted mode	8	-0.000302669258548413	0.000470659825799553	0.540660970312158	-0.00122516251711554	0.000619824000018711	0.999697376541171	0.998775587688075	1.00062001613061
eqtl-a-ENSG00000008438	ieu-b-4874	Bladder cancer	PGLYRP1	MR Egger	7	0.000582062447512166	0.000589537837608869	0.368823954845551	-0.000573431714201217	0.00173755660922555	1.00058223187873	0.999426732666342	1.0017390670354
eqtl-a-ENSG00000008438	ieu-b-4874	Bladder cancer	PGLYRP1	Weighted median	7	0.000247618863417271	0.000343076067597094	0.470441542560629	-0.000424810229073033	0.000920047955907574	1.0002476495235	0.999575279990016	1.00092047132986
eqtl-a-ENSG00000008438	ieu-b-4874	Bladder cancer	PGLYRP1	Inverse variance weighted	7	0.000157601056844012	0.000301053201428364	0.600627030683376	-0.000432463217955581	0.000747665331643605	1.00015761347654	0.999567630280783	1.00074794490304
eqtl-a-ENSG00000008438	ieu-b-4874	Bladder cancer	PGLYRP1	Simple mode	7	0.000238191070262289	0.000570992074350903	0.691080759759427	-0.00088095339546548	0.00135733553599006	1.00023821944001	0.999119434530054	1.00135825713279
eqtl-a-ENSG00000008438	ieu-b-4874	Bladder cancer	PGLYRP1	Weighted mode	7	0.000193466801106583	0.000390563441009687	0.637967481075292	-0.000572037543272404	0.00095897114548557	1.00019348551702	0.99942812603901	1.00095943110533
eqtl-a-ENSG00000008441	ieu-b-4874	Bladder cancer	NFIX	MR Egger	3	0.0014406275316146	0.0018558004897214	0.579759952828698	-0.00219674142823935	0.00507799649146855	1.00144166573395	0.997805669642389	1.00509091136696
eqtl-a-ENSG00000008441	ieu-b-4874	Bladder cancer	NFIX	Weighted median	3	0.00230565550711363	0.00113508000568667	0.0422274749668041	8.08986959677511e-05	0.0045304123182595	1.00230831557478	1.00008090196836	1.00454069015123
eqtl-a-ENSG00000008441	ieu-b-4874	Bladder cancer	NFIX	Inverse variance weighted	3	0.00199502582059436	0.000933268556036994	0.0325430463623442	0.000165819450761849	0.00382423219042687	1.00199701720868	1.00016583319957	1.00383155389668
eqtl-a-ENSG00000008441	ieu-b-4874	Bladder cancer	NFIX	Simple mode	3	0.00231960616432227	0.00128939519485914	0.213835216520523	-0.00020760841760164	0.00484682074624618	1.00232229853204	0.999792413131535	1.00485858558159
eqtl-a-ENSG00000008441	ieu-b-4874	Bladder cancer	NFIX	Weighted mode	3	0.00231960616432227	0.0012886090796901	0.213652139540062	-0.000206067631870326	0.00484527996051486	1.00232229853204	0.999793953598606	1.00485703731101
eqtl-a-ENSG00000008513	ieu-b-4874	Bladder cancer	ST3GAL1	MR Egger	5	0.00101561480696671	0.000816513318655421	0.30189275257816	-0.000584751297597913	0.00261598091153134	1.00101613071833	0.999415419636123	1.00261940557523
eqtl-a-ENSG00000008513	ieu-b-4874	Bladder cancer	ST3GAL1	Weighted median	5	0.000414470228925941	0.00035139115372337	0.238194195383073	-0.000274256432371863	0.00110319689022375	1.00041455613358	0.999725781172486	1.00110380563575
eqtl-a-ENSG00000008513	ieu-b-4874	Bladder cancer	ST3GAL1	Inverse variance weighted	5	0.00038403549391735	0.000315387036256771	0.223351617938464	-0.000234123097145921	0.00100219408498062	1.00038410924499	0.999765904307528	1.00100269644928
eqtl-a-ENSG00000008513	ieu-b-4874	Bladder cancer	ST3GAL1	Simple mode	5	0.000776055360950354	0.000526571754669903	0.214543962340757	-0.000256025278202656	0.00180813600010336	1.00077635656983	0.999744007493472	1.00180977166369
eqtl-a-ENSG00000008513	ieu-b-4874	Bladder cancer	ST3GAL1	Weighted mode	5	0.000376503363544295	0.000399469337975158	0.399297990973913	-0.000406456538887014	0.0011594632659756	1.00037657424983	0.999593626053382	1.00116013570337
eqtl-a-ENSG00000008516	ieu-b-4874	Bladder cancer	MMP25	MR Egger	7	0.000296374001750349	0.000418185860420556	0.510168112477864	-0.00052327028467394	0.00111601828817464	1.00029641792486	0.999476866597345	1.00111664126832
eqtl-a-ENSG00000008516	ieu-b-4874	Bladder cancer	MMP25	Weighted median	7	0.000227086901694407	0.000299045644181975	0.447630032629313	-0.000359042560902264	0.000813216364291079	1.00022711268788	0.999641021887165	1.00081354711437
eqtl-a-ENSG00000008516	ieu-b-4874	Bladder cancer	MMP25	Inverse variance weighted	7	0.00019233485934229	0.000276195846698117	0.486196335061721	-0.000349009000186019	0.000733678718870599	1.00019235335688	0.99965105189637	1.00073394792694
eqtl-a-ENSG00000008516	ieu-b-4874	Bladder cancer	MMP25	Simple mode	7	-0.000176477217830039	0.000572252721628213	0.768211694468028	-0.00129809255222134	0.000945138116561259	0.999823538353358	0.998702749605477	1.00094558490034
eqtl-a-ENSG00000008516	ieu-b-4874	Bladder cancer	MMP25	Weighted mode	7	0.000293852005258428	0.000316585977061692	0.389122879829762	-0.000326656509782489	0.000914360520299344	1.00029389518399	0.999673396836646	1.00091477867532
eqtl-a-ENSG00000008517	ieu-b-4874	Bladder cancer	IL32	MR Egger	4	-1.81452879913257e-05	0.000491101623904958	0.973882636887604	-0.000980704470845044	0.000944413894862393	0.999981854876633	0.999019776262619	1.00094485999409
eqtl-a-ENSG00000008517	ieu-b-4874	Bladder cancer	IL32	Weighted median	4	-0.000423396130372809	0.000281475574383836	0.132529355243941	-0.000975088256165127	0.00012829599541951	0.99957669348912	0.999025386987908	1.0001283042257
eqtl-a-ENSG00000008517	ieu-b-4874	Bladder cancer	IL32	Inverse variance weighted	4	-0.000508873704419335	0.000361178653496469	0.158857288969078	-0.00121678386527241	0.000199036456433744	0.999491255749845	0.998783956116052	1.0001990562655
eqtl-a-ENSG00000008517	ieu-b-4874	Bladder cancer	IL32	Simple mode	4	-0.000686461220492251	0.00047997598881221	0.248023174193207	-0.00162721415856418	0.000254291717579681	0.999313774340107	0.99837410903659	1.00025432405246
eqtl-a-ENSG00000008517	ieu-b-4874	Bladder cancer	IL32	Weighted mode	4	-0.00039977296158383	0.00026433615644932	0.227636532997331	-0.000917871828224498	0.000118325905056837	0.999600306936979	0.999082549287269	1.00011833290584
eqtl-a-ENSG00000009335	ieu-b-4874	Bladder cancer	UBE3C	MR Egger	3	-0.00169466007342063	0.000805143039783987	0.282362996179658	-0.00327274043139725	-0.000116579715444018	0.998306775052164	0.996732609146051	0.999883427079707
eqtl-a-ENSG00000009335	ieu-b-4874	Bladder cancer	UBE3C	Weighted median	3	-0.000144268924081367	0.000363252809599793	0.691250617307767	-0.000856244430896962	0.000567706582734227	0.999855741482179	0.999144122041762	1.00056786775861
eqtl-a-ENSG00000009335	ieu-b-4874	Bladder cancer	UBE3C	Inverse variance weighted	3	-0.000116268992994865	0.00055762018048854	0.834831322573445	-0.0012092045467524	0.000976666560762674	0.999883737765982	0.998791526246476	1.00097714365486
eqtl-a-ENSG00000009335	ieu-b-4874	Bladder cancer	UBE3C	Simple mode	3	0.0023391705959639	0.00161283253934217	0.284030202060501	-0.000821981181146752	0.00550032237307455	1.00234190858996	0.999178356552841	1.0055154769184
eqtl-a-ENSG00000009335	ieu-b-4874	Bladder cancer	UBE3C	Weighted mode	3	-0.000378308753830452	0.000363531428528877	0.407318859354599	-0.00109083035374705	0.000334212846086147	0.999621762795903	0.99890976438541	1.00033426870142
eqtl-a-ENSG00000009790	ieu-b-4874	Bladder cancer	TRAF3IP3	MR Egger	3	0.000600316589393974	0.000625836601938054	0.513248099329828	-0.000626323150404611	0.00182695632919256	1.00060049681546	0.999373872948997	1.0018286262307
eqtl-a-ENSG00000009790	ieu-b-4874	Bladder cancer	TRAF3IP3	Weighted median	3	0.000472504923550662	0.000333117702926682	0.156064578744062	-0.000180405774185635	0.00112541562128696	1.00047261657159	0.999819610497958	1.00112604913908
eqtl-a-ENSG00000009790	ieu-b-4874	Bladder cancer	TRAF3IP3	Inverse variance weighted	3	0.000447854001242209	0.000329800778275866	0.174478554963576	-0.000198555524178488	0.00109426352666291	1.00044795430282	0.999801464186665	1.00109486245144
eqtl-a-ENSG00000009790	ieu-b-4874	Bladder cancer	TRAF3IP3	Simple mode	3	0.000713820500055051	0.000534564987868231	0.313462465642761	-0.000333926876166682	0.00176156787627678	1.00071407533054	0.999666128871207	1.00176312034843
eqtl-a-ENSG00000009790	ieu-b-4874	Bladder cancer	TRAF3IP3	Weighted mode	3	0.000585575821170622	0.000376410013170873	0.260048913701716	-0.000152187804644289	0.00132333944698553	1.00058574730416	0.999847823775332	1.001324215447
eqtl-a-ENSG00000009830	ieu-b-4874	Bladder cancer	POMT2	MR Egger	3	0.000584968774845375	0.000870170504407302	0.623213159590565	-0.00112056541379294	0.00229050296348369	1.00058513990245	0.998880062185187	1.00229312816936
eqtl-a-ENSG00000009830	ieu-b-4874	Bladder cancer	POMT2	Weighted median	3	0.000104046430227236	0.000483865406550551	0.829742556394976	-0.000844329766611844	0.00105242262706632	1.00010405184324	0.999156026579467	1.00105297661809
eqtl-a-ENSG00000009830	ieu-b-4874	Bladder cancer	POMT2	Inverse variance weighted	3	1.38309737827362e-05	0.000448661487686562	0.975407354714947	-0.000865545542082926	0.000893207489648398	1.00001383106943	0.99913482893441	1.00089360651825
eqtl-a-ENSG00000009830	ieu-b-4874	Bladder cancer	POMT2	Simple mode	3	-6.82276559715385e-05	0.000802560488908619	0.93999541760013	-0.00164124621423243	0.00150479090228936	0.999931774671482	0.998360099893803	1.00150592366824
eqtl-a-ENSG00000009830	ieu-b-4874	Bladder cancer	POMT2	Weighted mode	3	0.000164376766409565	0.000497438669614662	0.772467966472127	-0.000810603026035172	0.0011393565588543	1.00016439027701	0.999189725423844	1.00114000587211
eqtl-a-ENSG00000010030	ieu-b-4874	Bladder cancer	ETV7	MR Egger	3	0.000479624135497811	0.000605937338219272	0.573743861014628	-0.000708013047411963	0.00166726131840759	1.00047973917354	0.999292237534684	1.00166865197131
eqtl-a-ENSG00000010030	ieu-b-4874	Bladder cancer	ETV7	Weighted median	3	7.21282191437966e-05	0.000239664463817575	0.763448807959961	-0.00039761412993865	0.000541870568226243	1.00007213082045	0.999602464908084	1.0005420174066
eqtl-a-ENSG00000010030	ieu-b-4874	Bladder cancer	ETV7	Inverse variance weighted	3	4.96538415122639e-05	0.000234631893607876	0.832400046038404	-0.000410224669959173	0.000509532352983701	1.00004965507428	0.999589859460676	1.00050966218664
eqtl-a-ENSG00000010030	ieu-b-4874	Bladder cancer	ETV7	Simple mode	3	7.82719640478309e-05	0.000293631122729661	0.814771378126718	-0.000497245036502305	0.000653788964597967	1.00007827502738	0.999502878569323	1.00065400273119
eqtl-a-ENSG00000010030	ieu-b-4874	Bladder cancer	ETV7	Weighted mode	3	7.09809788738609e-05	0.000261431206130178	0.811457271486425	-0.000441424185141289	0.00058338614288901	1.00007098349808	0.99955867322818	1.00058355634568
eqtl-a-ENSG00000010165	ieu-b-4874	Bladder cancer	METTL13	MR Egger	4	-0.00183403410377381	0.00125176974581364	0.280496257962788	-0.00428750280556854	0.000619434598020932	0.99816764670906	0.995721675412688	1.00061962648725
eqtl-a-ENSG00000010165	ieu-b-4874	Bladder cancer	METTL13	Weighted median	4	-0.000632074320267558	0.000337849066565454	0.0613620199730336	-0.00129425849073585	3.01098502007325e-05	0.999368125396625	0.998706578700565	1.00003011030351
eqtl-a-ENSG00000010165	ieu-b-4874	Bladder cancer	METTL13	Inverse variance weighted	4	-0.000598589987197025	0.000658494304011023	0.363335164060916	-0.00188923882305863	0.000692058848664581	0.999401589132048	0.998112544665285	1.00069229837664
eqtl-a-ENSG00000010165	ieu-b-4874	Bladder cancer	METTL13	Simple mode	4	-0.000989508801580278	0.000690209005344894	0.247131572992492	-0.00234231845205627	0.000363300848895715	0.999010980600818	0.997660422635225	1.00036336685064
eqtl-a-ENSG00000010165	ieu-b-4874	Bladder cancer	METTL13	Weighted mode	4	-0.000657523046338422	0.000371375531815689	0.174777355821936	-0.00138541908869717	7.03729960203286e-05	0.999342693074569	0.99861554016129	1.00007037547226
eqtl-a-ENSG00000010219	ieu-b-4874	Bladder cancer	DYRK4	MR Egger	3	-0.000682307932787756	0.00164973870203681	0.750341382039256	-0.0039157957887799	0.00255117992320438	0.999317924786338	0.996091860942224	1.00255443695187
eqtl-a-ENSG00000010219	ieu-b-4874	Bladder cancer	DYRK4	Weighted median	3	5.65803858959347e-05	0.000439448322463596	0.897552923522595	-0.000804738326132714	0.000917899097924583	1.0000565819866	0.999195585388913	1.00091832049623
eqtl-a-ENSG00000010219	ieu-b-4874	Bladder cancer	DYRK4	Inverse variance weighted	3	7.90333575262102e-05	0.000424924461370592	0.852449545420509	-0.000753818586760151	0.000911885301812571	1.00007903648074	0.999246465463092	1.00091230119562
eqtl-a-ENSG00000010219	ieu-b-4874	Bladder cancer	DYRK4	Simple mode	3	0.000403998078411214	0.0006790701794186	0.612236458501476	-0.000926979473249242	0.00173497563007167	1.00040407969663	0.999073450039496	1.00173648157109
eqtl-a-ENSG00000010219	ieu-b-4874	Bladder cancer	DYRK4	Weighted mode	3	5.26272181910787e-06	0.000470685918751712	0.992094112359836	-0.000917281678934248	0.000927807122572464	1.00000526273567	0.9990831388953	1.00092823766875
eqtl-a-ENSG00000010270	ieu-b-4874	Bladder cancer	STARD3NL	MR Egger	3	-0.00115373116857385	0.00199335240227187	0.665979977818079	-0.00506070187702672	0.00275323953987902	0.99884693412335	0.994952081900663	1.00275703318467
eqtl-a-ENSG00000010270	ieu-b-4874	Bladder cancer	STARD3NL	Weighted median	3	-0.000226737830602326	0.000501978118720476	0.651493278975178	-0.00121061494329446	0.000757139282089808	0.999773287872477	0.998790117555355	1.00075742598439
eqtl-a-ENSG00000010270	ieu-b-4874	Bladder cancer	STARD3NL	Inverse variance weighted	3	-2.28364010247403e-05	0.000873462254798369	0.979141930719699	-0.00173482242042954	0.00168914961838006	0.999977163859724	0.998266681514173	1.00169057703519
eqtl-a-ENSG00000010270	ieu-b-4874	Bladder cancer	STARD3NL	Simple mode	3	-0.000922097277523419	0.000763722241069867	0.350701199236002	-0.00241899287002036	0.00057479831497352	0.99907832772353	0.997583930535525	1.00057496354318
eqtl-a-ENSG00000010270	ieu-b-4874	Bladder cancer	STARD3NL	Weighted mode	3	-0.000254383511576649	0.000505066417109902	0.664498366800666	-0.00124431368911206	0.000735546665958759	0.999745648841165	0.998756460148168	1.00073581724675
eqtl-a-ENSG00000010278	ieu-b-4874	Bladder cancer	CD9	MR Egger	6	-0.000278220853083783	0.00029663001427275	0.40137848249586	-0.000859615681058372	0.000303173974890806	0.999721817846749	0.999140753682657	1.00030321993676
eqtl-a-ENSG00000010278	ieu-b-4874	Bladder cancer	CD9	Weighted median	6	8.67626295819489e-05	0.000202308078960557	0.668022280733423	-0.000309761205180742	0.00048328646434464	1.00008676639357	0.999690286765868	1.00048340326606
eqtl-a-ENSG00000010278	ieu-b-4874	Bladder cancer	CD9	Inverse variance weighted	6	1.83749359305625e-05	0.000182335443449115	0.919728717560201	-0.000339002533229703	0.000375752405090828	1.00001837510475	0.999661054921636	1.00037582300887
eqtl-a-ENSG00000010278	ieu-b-4874	Bladder cancer	CD9	Simple mode	6	-9.35983989124505e-05	0.000332612397380709	0.789674976715339	-0.00074551869777864	0.00055832189995374	0.999906405981281	0.999254759132239	1.00055847779064
eqtl-a-ENSG00000010278	ieu-b-4874	Bladder cancer	CD9	Weighted mode	6	6.16474103324329e-05	0.000217516316089644	0.788218780057463	-0.000364684569203268	0.000487979389868134	1.00006164931057	0.999635381920131	1.00048809847118
eqtl-a-ENSG00000010292	ieu-b-4874	Bladder cancer	NCAPD2	MR Egger	4	-0.000579474440857446	0.000345880869303824	0.235850129723422	-0.00125740094469294	9.84520629780497e-05	0.999420693422031	0.998743389252642	1.00009845690954
eqtl-a-ENSG00000010292	ieu-b-4874	Bladder cancer	NCAPD2	Weighted median	4	-0.000527968893627447	0.000217493509766521	0.0152026319113678	-0.000954256172769828	-0.000101681614485067	0.999472170457423	0.999046198984861	0.999898323554915
eqtl-a-ENSG00000010292	ieu-b-4874	Bladder cancer	NCAPD2	Inverse variance weighted	4	-0.000512294217584398	0.000200321116883169	0.0105468480130996	-0.000904923606675409	-0.000119664828493387	0.999487836982693	0.999095485713214	0.999880342331057
eqtl-a-ENSG00000010292	ieu-b-4874	Bladder cancer	NCAPD2	Simple mode	4	-0.000574911883924348	0.000337325994837629	0.186868598287815	-0.0012360708338061	8.62470659574055e-05	0.999425253346247	0.998764692787085	1.00008625078534
eqtl-a-ENSG00000010292	ieu-b-4874	Bladder cancer	NCAPD2	Weighted mode	4	-0.000553707771770408	0.0002182864783346	0.0849310099314846	-0.000981549269306224	-0.000125866274234592	0.999446445496088	0.999018932292606	0.999874141646593
eqtl-a-ENSG00000010295	ieu-b-4874	Bladder cancer	IFFO1	MR Egger	3	-0.00019412723585212	0.00109111144156354	0.887907463285886	-0.00233270566131665	0.00194445118961241	0.999805891605621	0.997670012982192	1.00194634286072
eqtl-a-ENSG00000010295	ieu-b-4874	Bladder cancer	IFFO1	Weighted median	3	-0.000613420648785286	0.000352497853906043	0.0818219718578756	-0.00130431644244113	7.74751448705575e-05	0.999386767455197	0.998696533808544	1.00007747814615
eqtl-a-ENSG00000010295	ieu-b-4874	Bladder cancer	IFFO1	Inverse variance weighted	3	-0.000670450740527537	0.000350246809805284	0.0555915800758288	-0.00135693448774589	1.60330066908204e-05	0.99932977396135	0.998643985731583	1.00001603313522
eqtl-a-ENSG00000010295	ieu-b-4874	Bladder cancer	IFFO1	Simple mode	3	-0.00119295560587608	0.000884615242214642	0.309891820580608	-0.00292680148061678	0.000540890268864618	0.998807755682789	0.997077477427314	1.00054103657638
eqtl-a-ENSG00000010295	ieu-b-4874	Bladder cancer	IFFO1	Weighted mode	3	-0.00055306594144086	0.000358250298389766	0.262623633655897	-0.0012552365262848	0.000149104643403081	0.999447086971335	0.998745550953558	1.00014911576005
eqtl-a-ENSG00000010327	ieu-b-4874	Bladder cancer	STAB1	MR Egger	12	-0.000179052495681195	0.000460932433214589	0.705819697237997	-0.00108248006478179	0.000724375073419399	0.99982096353326	0.998918105605419	1.0007246374964
eqtl-a-ENSG00000010327	ieu-b-4874	Bladder cancer	STAB1	Weighted median	12	-2.20844641209753e-05	0.000327380067071471	0.946216952150289	-0.000663749395581059	0.000619580467339108	0.999977915779739	0.99933647083732	1.00061977244696
eqtl-a-ENSG00000010327	ieu-b-4874	Bladder cancer	STAB1	Inverse variance weighted	12	0.000115356752907667	0.00032926802677939	0.726081287739429	-0.000530008579579939	0.000760722085395272	1.00011536340675	0.999470131850157	1.00076101150783
eqtl-a-ENSG00000010327	ieu-b-4874	Bladder cancer	STAB1	Simple mode	12	-1.4742684799245e-05	0.000607571853268714	0.981075882281709	-0.00120558351720592	0.00117609814760743	0.999985257423874	0.998795142906652	1.00117679002224
eqtl-a-ENSG00000010327	ieu-b-4874	Bladder cancer	STAB1	Weighted mode	12	9.94836616163668e-06	0.000328371968273301	0.976373662007299	-0.000633660691654033	0.000653557423977306	1.00000994841565	0.999366540028884	1.00065377103916
eqtl-a-ENSG00000010539	ieu-b-4874	Bladder cancer	ZNF200	MR Egger	5	1.23801386706164e-05	0.000691715213505554	0.986844215226466	-0.00134338167980027	0.0013681419571415	1.0000123802153	0.998657520253443	1.00136907829031
eqtl-a-ENSG00000010539	ieu-b-4874	Bladder cancer	ZNF200	Weighted median	5	-7.59875277629632e-05	0.000367843904475759	0.836341418486163	-0.000796961580535451	0.000644986525009524	0.999924015359216	0.999203355908997	1.00064519457355
eqtl-a-ENSG00000010539	ieu-b-4874	Bladder cancer	ZNF200	Inverse variance weighted	5	-6.48061379783486e-05	0.00035940995522463	0.856907176467005	-0.000769249650218623	0.000639637374261926	0.999935195961894	0.999231046146442	1.00063984198587
eqtl-a-ENSG00000010539	ieu-b-4874	Bladder cancer	ZNF200	Simple mode	5	0.000682315950252321	0.000887525123675004	0.484898352808296	-0.00105723329215069	0.00242186519265533	1.00068254878073	0.998943325382066	1.00242480027714
eqtl-a-ENSG00000010539	ieu-b-4874	Bladder cancer	ZNF200	Weighted mode	5	-4.44800554264737e-05	0.000353641774805214	0.905976753284788	-0.000737617934044693	0.000648657823191746	0.999955520933796	0.999262654039189	1.00064886824717
eqtl-a-ENSG00000010610	ieu-b-4874	Bladder cancer	CD4	MR Egger	4	0.000907743743078498	0.000939189386133339	0.435754160231955	-0.000933067453742847	0.00274855493989984	1.00090815586712	0.999067367718335	1.00275233568009
eqtl-a-ENSG00000010610	ieu-b-4874	Bladder cancer	CD4	Weighted median	4	0.000572578725977362	0.00039797012841031	0.150221934462093	-0.000207442725706846	0.00135260017766157	1.00057274268047	0.999792578789048	1.00135351535386
eqtl-a-ENSG00000010610	ieu-b-4874	Bladder cancer	CD4	Inverse variance weighted	4	0.000642094052384755	0.000387660981091561	0.0976552487268075	-0.000117721470554705	0.00140190957532421	1.0006423002389	0.999882285458346	1.00140289270992
eqtl-a-ENSG00000010610	ieu-b-4874	Bladder cancer	CD4	Simple mode	4	0.000136626945346045	0.0008668689001226	0.884775130262609	-0.00156243609889425	0.00183568998958634	1.00013663627923	0.998438783868931	1.0018373758999
eqtl-a-ENSG00000010610	ieu-b-4874	Bladder cancer	CD4	Weighted mode	4	0.00055076193390437	0.000410511270898173	0.272226114202	-0.000253840157056048	0.00135536402486479	1.00055091363111	0.999746192057631	1.0013562829458
eqtl-a-ENSG00000010626	ieu-b-4874	Bladder cancer	LRRC23	MR Egger	3	-0.00122863818886118	0.0010955995793401	0.463599811433007	-0.00337601336436777	0.000918736986645416	0.998772116278018	0.99662967896116	1.00091915915475
eqtl-a-ENSG00000010626	ieu-b-4874	Bladder cancer	LRRC23	Weighted median	3	3.71741917080442e-05	0.000290845862907266	0.898296119967139	-0.000532883699590196	0.000607232083006285	1.00003717488268	0.999467258257712	1.00060741648573
eqtl-a-ENSG00000010626	ieu-b-4874	Bladder cancer	LRRC23	Inverse variance weighted	3	9.91359792597978e-05	0.000314791093122016	0.752817648484933	-0.000517854563259354	0.00071612652177895	1.00009914089339	0.999482279500272	1.0007163830016
eqtl-a-ENSG00000010626	ieu-b-4874	Bladder cancer	LRRC23	Simple mode	3	-8.93154480034939e-05	0.000759895562815856	0.917174721339794	-0.00157871075112257	0.00140007985511558	0.999910688540502	0.998422534757177	1.00140106042449
eqtl-a-ENSG00000010626	ieu-b-4874	Bladder cancer	LRRC23	Weighted mode	3	2.80832342902967e-05	0.000303110827187753	0.934626660548831	-0.000566013986997698	0.000622180455578292	1.00002808362863	0.999434146168701	1.00062237404999
eqtl-a-ENSG00000010810	ieu-b-4874	Bladder cancer	FYN	MR Egger	3	0.00358707164169733	0.00321261722305155	0.464977140737041	-0.00270965811548372	0.00988380139887838	1.00359351288261	0.997294009694483	1.00993280748633
eqtl-a-ENSG00000010810	ieu-b-4874	Bladder cancer	FYN	Weighted median	3	0.000549737491704952	0.000826160845242737	0.505786894611235	-0.00106953776497081	0.00216901274838072	1.00054988862505	0.99893103398669	1.00217136675818
eqtl-a-ENSG00000010810	ieu-b-4874	Bladder cancer	FYN	Inverse variance weighted	3	0.000515881375766156	0.00088580607435258	0.560306466682722	-0.0012202985299649	0.00225206128149721	1.00051601446545	0.998780445731515	1.00225459907624
eqtl-a-ENSG00000010810	ieu-b-4874	Bladder cancer	FYN	Simple mode	3	-0.000801201310301015	0.0016492742522975	0.675126987734378	-0.00403377884480412	0.00243137622420209	0.999199119565768	0.995974345912917	1.00243433441638
eqtl-a-ENSG00000010810	ieu-b-4874	Bladder cancer	FYN	Weighted mode	3	0.00129181882084755	0.000956641274093446	0.309407063197145	-0.000583198076375607	0.0031668357180707	1.00129265357819	0.999416971950568	1.00317185543978
eqtl-a-ENSG00000011007	ieu-b-4874	Bladder cancer	ELOA	MR Egger	3	0.000917424519068994	0.00292962329011585	0.806798016331037	-0.00482463712955807	0.00665948616769606	1.00091784548167	0.995186982737433	1.00668170985109
eqtl-a-ENSG00000011007	ieu-b-4874	Bladder cancer	ELOA	Weighted median	3	0.000159991603861022	0.000361043428897271	0.657666840593175	-0.000547653516777628	0.000867636724499672	1.0001600044032	0.999452496418038	1.00086801323012
eqtl-a-ENSG00000011007	ieu-b-4874	Bladder cancer	ELOA	Inverse variance weighted	3	8.00959051186731e-05	0.000371782581140193	0.829426245447051	-0.000648597953916106	0.000808789764153452	1.00008009911288	0.999351612340269	1.00080911692279
eqtl-a-ENSG00000011007	ieu-b-4874	Bladder cancer	ELOA	Simple mode	3	0.000228434713219377	0.000686708388354298	0.771028778500167	-0.00111751372795505	0.0015743831543938	1.00022846080642	0.998883110457977	1.00157562314621
eqtl-a-ENSG00000011007	ieu-b-4874	Bladder cancer	ELOA	Weighted mode	3	0.000157881567193256	0.000375974809527685	0.71535108652378	-0.000579029059481006	0.000894792193867519	1.00015789403114	0.999421138545494	1.00089519263983
eqtl-a-ENSG00000011021	ieu-b-4874	Bladder cancer	CLCN6	MR Egger	3	0.000376092821607889	0.000520522193499037	0.601675168011991	-0.000644130677650224	0.001396316320866	1.00037616355338	0.99935607672998	1.00139729162439
eqtl-a-ENSG00000011021	ieu-b-4874	Bladder cancer	CLCN6	Weighted median	3	0.000249918871619892	0.000320737161827879	0.43586103763623	-0.00037872596556275	0.000878563708802534	1.00024995010394	0.999621345742063	1.00087894975895
eqtl-a-ENSG00000011021	ieu-b-4874	Bladder cancer	CLCN6	Inverse variance weighted	3	0.000173399952343411	0.000318144441941776	0.585729237506039	-0.000450163153862471	0.000796963058549292	1.00017341498698	0.999549938154368	1.00079728071799
eqtl-a-ENSG00000011021	ieu-b-4874	Bladder cancer	CLCN6	Simple mode	3	0.000240065080411084	0.000472993893688159	0.662207579877355	-0.000687002951217707	0.00116713311203987	1.00024009389834	0.999313232981278	1.00116781447695
eqtl-a-ENSG00000011021	ieu-b-4874	Bladder cancer	CLCN6	Weighted mode	3	0.000260609349600122	0.000341270568449241	0.524865994502088	-0.000408280964560391	0.000929499663760634	1.00026064331117	0.999591802370771	1.00092993178245
eqtl-a-ENSG00000011105	ieu-b-4874	Bladder cancer	TSPAN9	MR Egger	15	0.000310784283928775	0.000340189729519467	0.377579459626106	-0.00035598758592938	0.000977556153786931	1.00031083258237	0.999644075770133	1.00097803411754
eqtl-a-ENSG00000011105	ieu-b-4874	Bladder cancer	TSPAN9	Weighted median	15	1.74641671921117e-05	0.000268220371703051	0.948085412802487	-0.000508247761345868	0.000543176095730091	1.00001746431969	0.999491881374669	1.00054332364258
eqtl-a-ENSG00000011105	ieu-b-4874	Bladder cancer	TSPAN9	Inverse variance weighted	15	1.42304960227758e-05	0.000202240541295553	0.943903776485826	-0.000382160964916508	0.00041062195696206	1.00001423059728	0.999617912049284	1.0004107062737
eqtl-a-ENSG00000011105	ieu-b-4874	Bladder cancer	TSPAN9	Simple mode	15	-0.000783938210987263	0.000555054110358958	0.17968497468909	-0.00187184426729082	0.000303967845316294	0.999216368988292	0.998129906540606	1.00030401404822
eqtl-a-ENSG00000011105	ieu-b-4874	Bladder cancer	TSPAN9	Weighted mode	15	4.42637940517984e-05	0.000254075771194958	0.864190680611009	-0.00045372471749032	0.000542252305593916	1.00004426477371	0.999546378200003	1.00054239935095
eqtl-a-ENSG00000011114	ieu-b-4874	Bladder cancer	BTBD7	MR Egger	3	0.00095455827714166	0.00102036363982911	0.521204636500493	-0.00104535445692339	0.00295447101120671	1.00095501401289	0.998955191735709	1.00295883976207
eqtl-a-ENSG00000011114	ieu-b-4874	Bladder cancer	BTBD7	Weighted median	3	-0.000939699191491366	0.000461027309413421	0.041522709086795	-0.00184331271794167	-3.60856650410598e-05	0.999060742187529	0.998158385139559	0.999963914986039
eqtl-a-ENSG00000011114	ieu-b-4874	Bladder cancer	BTBD7	Inverse variance weighted	3	-0.0010823158202572	0.000707344463661331	0.125989159488646	-0.00246871096903341	0.000304079328519004	0.998918269672262	0.997534333791831	1.00030412556532
eqtl-a-ENSG00000011114	ieu-b-4874	Bladder cancer	BTBD7	Simple mode	3	-0.00180268808673874	0.00131496660775503	0.303974102927178	-0.0043800226379386	0.000774646464461108	0.998198935779509	0.995629555671709	1.00077494658052
eqtl-a-ENSG00000011114	ieu-b-4874	Bladder cancer	BTBD7	Weighted mode	3	-0.000746252589900644	0.000467905056676889	0.251785718725786	-0.00166334650098735	0.000170841321186058	0.999254025787312	0.99833803609312	1.0001708559154
eqtl-a-ENSG00000011198	ieu-b-4874	Bladder cancer	ABHD5	MR Egger	5	-0.000773007187010022	0.000971221617184831	0.484243760954848	-0.00267660155669229	0.00113058718267225	0.999227291506077	0.997326977347442	1.00113122653729
eqtl-a-ENSG00000011198	ieu-b-4874	Bladder cancer	ABHD5	Weighted median	5	-0.000523502711313816	0.00048787057287082	0.283254942721151	-0.00147972903414062	0.000432723611512992	0.999476634292322	0.998521365225064	1.00043281724988
eqtl-a-ENSG00000011198	ieu-b-4874	Bladder cancer	ABHD5	Inverse variance weighted	5	-0.000149418298864137	0.00059122285985665	0.800478764855686	-0.00130821510418317	0.0010093785064549	0.999850592863494	0.998692640236166	1.00100988810038
eqtl-a-ENSG00000011198	ieu-b-4874	Bladder cancer	ABHD5	Simple mode	5	0.000208828654452278	0.0011025223692135	0.858994433336184	-0.00195211518920618	0.00236977249811074	1.00020885046067	0.998049788948416	1.00237258262831
eqtl-a-ENSG00000011198	ieu-b-4874	Bladder cancer	ABHD5	Weighted mode	5	-0.000295065382020314	0.000513145572826374	0.596078315102906	-0.00130083070476001	0.000710699940719379	0.999704978145488	0.998700015008751	1.00071095254776
eqtl-a-ENSG00000011295	ieu-b-4874	Bladder cancer	TTC19	Wald ratio	1	-0.00105359920970595	0.00109940787099751	0.33789470042481	-0.00320843863686107	0.00110124021744917	0.998946955631064	0.996796702902142	1.0011018468051
eqtl-a-ENSG00000011376	ieu-b-4874	Bladder cancer	LARS2	MR Egger	3	0.00181992845993998	0.00264125348740587	0.615906851061751	-0.00335692837537552	0.00699678529525548	1.00182158553484	0.996648699809118	1.00702131998543
eqtl-a-ENSG00000011376	ieu-b-4874	Bladder cancer	LARS2	Weighted median	3	0.0004516106107766	0.000344737821891064	0.190191847493543	-0.000224075520129886	0.00112729674168309	1.0004517126022	0.999775949582914	1.00112793237948
eqtl-a-ENSG00000011376	ieu-b-4874	Bladder cancer	LARS2	Inverse variance weighted	3	0.000416431405134828	0.000339365261951152	0.219789113863651	-0.000248724508289429	0.00108158731855909	1.00041651812473	0.999751306421087	1.00108217244506
eqtl-a-ENSG00000011376	ieu-b-4874	Bladder cancer	LARS2	Simple mode	3	0.000579764094562846	0.000688365683935873	0.48831925791321	-0.000769432645951466	0.00192896083507716	1.00057993219025	0.999230863291441	1.00193082247685
eqtl-a-ENSG00000011376	ieu-b-4874	Bladder cancer	LARS2	Weighted mode	3	0.000510630773940412	0.00035197273281724	0.283929495266097	-0.000179235782381377	0.0012004973302622	1.00051076116803	0.999820780279392	1.00120121821563
eqtl-a-ENSG00000011405	ieu-b-4874	Bladder cancer	PIK3C2A	MR Egger	3	0.0012032144290069	0.000920842135008594	0.415861053122951	-0.000601636155609947	0.00300806501362374	1.0012039385819	0.999398544791132	1.00301259378099
eqtl-a-ENSG00000011405	ieu-b-4874	Bladder cancer	PIK3C2A	Weighted median	3	0.000920374175087366	0.0003532862288929	0.00918260371428828	0.000227933166457283	0.00161281518371745	1.00092079784937	1.0002279591452	1.00161411646961
eqtl-a-ENSG00000011405	ieu-b-4874	Bladder cancer	PIK3C2A	Inverse variance weighted	3	0.000872437279714849	0.000391924637999982	0.0260119536551605	0.000104264989234884	0.00164060957019481	1.00087281796382	1.00010427042502	1.00164195610635
eqtl-a-ENSG00000011405	ieu-b-4874	Bladder cancer	PIK3C2A	Simple mode	3	0.00130725085033547	0.000743737193857605	0.220879366051671	-0.000150474049625435	0.00276497575029638	1.00130810567518	0.999849537271027	1.00276880182126
eqtl-a-ENSG00000011405	ieu-b-4874	Bladder cancer	PIK3C2A	Weighted mode	3	0.00101515222450533	0.000372726440121089	0.112509828508316	0.000284608401867999	0.00174569604714267	1.00101566766593	1.00028464890668	1.00174722066153
eqtl-a-ENSG00000011422	ieu-b-4874	Bladder cancer	PLAUR	MR Egger	7	-4.69071543057983e-05	0.00151941304139615	0.976566113717841	-0.00302495671544225	0.00293114240683065	0.999953093945818	0.996979613856367	1.00293544240501
eqtl-a-ENSG00000011422	ieu-b-4874	Bladder cancer	PLAUR	Weighted median	7	-0.00040741246641666	0.000554883470903269	0.462808159898036	-0.00149498406938707	0.000680159136553747	0.999592670514773	0.998506132862629	1.00068039049723
eqtl-a-ENSG00000011422	ieu-b-4874	Bladder cancer	PLAUR	Inverse variance weighted	7	-0.000254046168253124	0.000464917264076563	0.584768282685942	-0.00116528400584319	0.00065719166933694	0.999745986098742	0.99883539467392	1.0006574076671
eqtl-a-ENSG00000011422	ieu-b-4874	Bladder cancer	PLAUR	Simple mode	7	-0.000494185990344396	0.000700784612022423	0.507131231064173	-0.00186772382990834	0.000879351849219553	0.99950593609944	0.998134019280859	1.00087973859241
eqtl-a-ENSG00000011422	ieu-b-4874	Bladder cancer	PLAUR	Weighted mode	7	-0.000557154568518318	0.00064081967956795	0.418024761278653	-0.0018131611404715	0.000698852003434864	0.999443000613267	0.998188481643162	1.00069909625739
eqtl-a-ENSG00000012061	ieu-b-4874	Bladder cancer	ERCC1	MR Egger	4	0.000591796624865259	0.00098736051590536	0.609779573777332	-0.00134342998630925	0.00252702323603976	1.00059197177104	0.998657472011786	1.00253021885049
eqtl-a-ENSG00000012061	ieu-b-4874	Bladder cancer	ERCC1	Weighted median	4	0.00011408983316211	0.000317996467834715	0.719761886112964	-0.000509183243793932	0.000737362910118152	1.00011409634165	0.999490946367994	1.00073763482898
eqtl-a-ENSG00000012061	ieu-b-4874	Bladder cancer	ERCC1	Inverse variance weighted	4	5.39106073468347e-05	0.000514714135457114	0.916582970869023	-0.000954929098149108	0.00106275031284278	1.00005391206055	0.999045526701545	1.00106331523206
eqtl-a-ENSG00000012061	ieu-b-4874	Bladder cancer	ERCC1	Simple mode	4	0.000852000668951563	0.000715044440545555	0.319115932693421	-0.000549486434517725	0.00225348777242085	1.00085236372462	0.999450664505505	1.00225602878435
eqtl-a-ENSG00000012061	ieu-b-4874	Bladder cancer	ERCC1	Weighted mode	4	0.000113120577538444	0.000334425614558797	0.757460943722605	-0.000542353626996798	0.000768594782073685	1.00011312697591	0.999457793420147	1.00076889022673
eqtl-a-ENSG00000012124	ieu-b-4874	Bladder cancer	CD22	MR Egger	7	-0.00012249728485765	0.00148485914799253	0.937451849738154	-0.00303282121492302	0.00278782664520772	0.999877510217628	0.996971773141544	1.00279171624758
eqtl-a-ENSG00000012124	ieu-b-4874	Bladder cancer	CD22	Weighted median	7	-0.000157003326782357	0.000588296983400807	0.789563351885286	-0.00131006541424794	0.000996058760683226	0.999843008997595	0.998690792346832	1.00099655499196
eqtl-a-ENSG00000012124	ieu-b-4874	Bladder cancer	CD22	Inverse variance weighted	7	-5.05726366853245e-05	0.000681032974465715	0.940804523293086	-0.00138539726663813	0.00128425199326748	0.999949428642089	0.998615561953137	1.00128507699799
eqtl-a-ENSG00000012124	ieu-b-4874	Bladder cancer	CD22	Simple mode	7	-3.44633422736211e-05	0.000914634619582382	0.971165293737136	-0.00182714719665509	0.00175822051210785	0.999965537251581	0.998174521020603	1.00175976708807
eqtl-a-ENSG00000012124	ieu-b-4874	Bladder cancer	CD22	Weighted mode	7	-0.000199758046367713	0.000582258540922293	0.743243296871746	-0.00134098478657541	0.00094146869383998	0.999800261903942	0.998659913931756	1.0009419120146
eqtl-a-ENSG00000012223	ieu-b-4874	Bladder cancer	LTF	MR Egger	7	0.00062641876064307	0.00181273028127591	0.74373268956493	-0.00292653259065771	0.00417937011194385	1.00062661500185	0.997077745531472	1.00418811585887
eqtl-a-ENSG00000012223	ieu-b-4874	Bladder cancer	LTF	Weighted median	7	6.24524344928777e-05	0.000593530600209871	0.916199710727479	-0.00110086754191847	0.00122577241090422	1.00006245438469	0.998899738190457	1.00122652397696
eqtl-a-ENSG00000012223	ieu-b-4874	Bladder cancer	LTF	Inverse variance weighted	7	-0.000164356937408932	0.000474777195088485	0.729209710810032	-0.00109492023978236	0.000766206364964499	0.999835656568453	0.998905678966669	1.00076649997605
eqtl-a-ENSG00000012223	ieu-b-4874	Bladder cancer	LTF	Simple mode	7	-0.00125146860391728	0.0010387697815171	0.273655502828414	-0.0032874573756908	0.000784520167856234	0.998749314156349	0.996717940395706	1.00078482798429
eqtl-a-ENSG00000012223	ieu-b-4874	Bladder cancer	LTF	Weighted mode	7	0.000464501426299164	0.00079519574899033	0.580411762953406	-0.00109408224172188	0.00202308509432021	1.00046460932379	0.998906516048041	1.00202513291171
eqtl-a-ENSG00000012232	ieu-b-4874	Bladder cancer	EXTL3	MR Egger	7	-0.00131151239258361	0.00165866046687197	0.464949938181234	-0.00456248690765268	0.00193946212248545	0.998689347263937	0.995447905424771	1.00194134409562
eqtl-a-ENSG00000012232	ieu-b-4874	Bladder cancer	EXTL3	Weighted median	7	-0.00054289726004504	0.000615588332470127	0.37782218107939	-0.00174945039168649	0.000663655871596409	0.999457250082007	0.998252079004652	1.00066387613988
eqtl-a-ENSG00000012232	ieu-b-4874	Bladder cancer	EXTL3	Inverse variance weighted	7	-0.000730963463028835	0.000488864240847949	0.134854968712984	-0.00168913737509082	0.000227210449033145	0.999269303625682	0.998312288414547	1.00022723626328
eqtl-a-ENSG00000012232	ieu-b-4874	Bladder cancer	EXTL3	Simple mode	7	-0.0010214160811098	0.000881874207533261	0.290783644435701	-0.00274988952787499	0.000707057365655388	0.998979105386735	0.997253887954986	1.00070730738964
eqtl-a-ENSG00000012232	ieu-b-4874	Bladder cancer	EXTL3	Weighted mode	7	-0.00057593572037147	0.000699077335324134	0.441534369292714	-0.00194612729760677	0.000794255856863832	0.99942423009877	0.998055765180256	1.00079457136157
eqtl-a-ENSG00000012660	ieu-b-4874	Bladder cancer	ELOVL5	MR Egger	3	-0.000117368156322164	0.00153358994959484	0.951373233094692	-0.00312320445752806	0.00288846814488373	0.99988263873105	0.996881667671975	1.00289264378843
eqtl-a-ENSG00000012660	ieu-b-4874	Bladder cancer	ELOVL5	Weighted median	3	-0.000263905300242129	0.000561575629746084	0.638399858742104	-0.00136459353454445	0.000836782934060195	0.999736129519698	0.998636337099852	1.00083713313457
eqtl-a-ENSG00000012660	ieu-b-4874	Bladder cancer	ELOVL5	Inverse variance weighted	3	-0.000294900944790673	0.000551301514152259	0.592706759748288	-0.0013754519125291	0.000785650022947755	0.999705142534219	0.998625493587906	1.00078595872677
eqtl-a-ENSG00000012660	ieu-b-4874	Bladder cancer	ELOVL5	Simple mode	3	-0.000121352283301256	0.00087120839990621	0.901980048870869	-0.00182892074711743	0.00158621618051492	0.999878655079589	0.99817275070929	1.00158747488684
eqtl-a-ENSG00000012660	ieu-b-4874	Bladder cancer	ELOVL5	Weighted mode	3	-0.000226180820500564	0.00062091996630673	0.75056567440621	-0.00144318395446175	0.000990822313460626	0.999773844756453	0.99855785693471	1.00099131334005
eqtl-a-ENSG00000012779	ieu-b-4874	Bladder cancer	ALOX5	MR Egger	6	0.000812227656147367	0.00068004443978139	0.298313539792247	-0.000520659445824158	0.00214511475811889	1.00081255760235	0.999479476073784	1.00214741716279
eqtl-a-ENSG00000012779	ieu-b-4874	Bladder cancer	ALOX5	Weighted median	6	0.000128866170678768	0.000388625105773048	0.740195039760057	-0.000632839036636406	0.000890571377993942	1.00012887447428	0.999367361163753	1.00089096805443
eqtl-a-ENSG00000012779	ieu-b-4874	Bladder cancer	ALOX5	Inverse variance weighted	6	0.000255137366666431	0.000365663258821647	0.485340689896338	-0.000461562620623998	0.000971837353956859	1.00025516991697	0.999538543883016	1.00097230974089
eqtl-a-ENSG00000012779	ieu-b-4874	Bladder cancer	ALOX5	Simple mode	6	-0.000449701625612825	0.000671927209270911	0.532979018877491	-0.00176667895578381	0.000867275704558161	0.999550399475008	0.998234880702875	1.00086765189688
eqtl-a-ENSG00000012779	ieu-b-4874	Bladder cancer	ALOX5	Weighted mode	6	0.000113329035103521	0.000415051632418062	0.795735015178861	-0.00070017216443588	0.000926830234642923	1.00011333545708	0.999300072898895	1.00092725987451
eqtl-a-ENSG00000012822	ieu-b-4874	Bladder cancer	CALCOCO1	MR Egger	4	0.00104084197169655	0.0014862346063815	0.556229424779582	-0.0018721778568112	0.0039538618002043	1.00104138383568	0.998129573574985	1.00396168862377
eqtl-a-ENSG00000012822	ieu-b-4874	Bladder cancer	CALCOCO1	Weighted median	4	0.0004985906278104	0.000726811968635772	0.492715175661224	-0.000925960830715713	0.00192314208633651	1.00049871494478	0.999074467738725	1.0019249925101
eqtl-a-ENSG00000012822	ieu-b-4874	Bladder cancer	CALCOCO1	Inverse variance weighted	4	0.000530228577419569	0.000621680156612182	0.393716927856776	-0.000688264529540308	0.00174872168437945	1.00053036917344	0.999311972270161	1.00175025158981
eqtl-a-ENSG00000012822	ieu-b-4874	Bladder cancer	CALCOCO1	Simple mode	4	-4.98531305888959e-05	0.000910115307209949	0.959760173903062	-0.0018336791327204	0.0017339728715426	0.999950148112058	0.998168001029744	1.00173547707179
eqtl-a-ENSG00000012822	ieu-b-4874	Bladder cancer	CALCOCO1	Weighted mode	4	0.000471411787856971	0.000842689067912179	0.61492746148682	-0.0011802587852509	0.00212308236096484	1.00047152291986	0.998820437446211	1.00212533769613
eqtl-a-ENSG00000013016	ieu-b-4874	Bladder cancer	EHD3	MR Egger	4	-0.000794523006581596	0.000886207052650315	0.464575128556796	-0.00253148882977621	0.000942442816613022	0.999205792543246	0.997471712685968	1.00094288705539
eqtl-a-ENSG00000013016	ieu-b-4874	Bladder cancer	EHD3	Weighted median	4	-0.000115846445748958	0.000368753794013476	0.753402087702619	-0.00083860388201537	0.000606910990517454	0.999884160264191	0.999161747647948	1.00060709519826
eqtl-a-ENSG00000013016	ieu-b-4874	Bladder cancer	EHD3	Inverse variance weighted	4	3.38362709877752e-05	0.000337678012050789	0.92018334973559	-0.000628012632631772	0.000695685174607322	1.00003383684344	0.999372184526027	1.00069592721966
eqtl-a-ENSG00000013016	ieu-b-4874	Bladder cancer	EHD3	Simple mode	4	-0.000168880416385854	0.000543437218284317	0.776320971612748	-0.00123401736422312	0.000896256531451407	0.999831133843109	0.998766743722108	1.00089665828935
eqtl-a-ENSG00000013016	ieu-b-4874	Bladder cancer	EHD3	Weighted mode	4	-5.39102091621257e-05	0.000382050460013768	0.896727347245976	-0.000802729110789112	0.00069490869246486	0.999946091243967	0.999197592990031	1.00069515019745
eqtl-a-ENSG00000013288	ieu-b-4874	Bladder cancer	MAN2B2	MR Egger	3	0.00061030577777652	0.000506912971390843	0.441251475459734	-0.000383243646149531	0.00160385520170257	1.00061049205224	0.999616829782316	1.00160514206535
eqtl-a-ENSG00000013288	ieu-b-4874	Bladder cancer	MAN2B2	Weighted median	3	0.000440930742814074	0.000309816982988689	0.154678922144647	-0.000166310543843756	0.0010481720294719	1.00044102796706	0.999833703284988	1.00104872155376
eqtl-a-ENSG00000013288	ieu-b-4874	Bladder cancer	MAN2B2	Inverse variance weighted	3	0.000444903736018179	0.000303699421150712	0.142935216534236	-0.000150347129437216	0.00104015460147358	1.00044500272036	0.999849664172126	1.00104069574988
eqtl-a-ENSG00000013288	ieu-b-4874	Bladder cancer	MAN2B2	Simple mode	3	0.000360413638423142	0.000533425042454825	0.568909897222764	-0.000685099444788315	0.0014059267216346	1.00036047859522	0.999315135182252	1.00140691549994
eqtl-a-ENSG00000013288	ieu-b-4874	Bladder cancer	MAN2B2	Weighted mode	3	0.00045279944769789	0.000305536379524011	0.276545540280162	-0.000146051856169172	0.00105165075156495	1.00045290197684	0.999853958808884	1.00105220393012
eqtl-a-ENSG00000013306	ieu-b-4874	Bladder cancer	SLC25A39	MR Egger	7	-0.00023569451486256	0.00128876368929617	0.862073272955653	-0.00276167134588304	0.00229028231615792	0.999764333258908	0.997242138560385	1.00229290701609
eqtl-a-ENSG00000013306	ieu-b-4874	Bladder cancer	SLC25A39	Weighted median	7	0.000176354326665093	0.000576240430527078	0.759571937153344	-0.000953076917167979	0.00130578557049817	1.000176369878	0.999047377116383	1.00130663847967
eqtl-a-ENSG00000013306	ieu-b-4874	Bladder cancer	SLC25A39	Inverse variance weighted	7	0.000366741972038896	0.000451528035285121	0.416663027841946	-0.00051825297711994	0.00125173692119773	1.0003668092301	0.999481881292758	1.00125252067084
eqtl-a-ENSG00000013306	ieu-b-4874	Bladder cancer	SLC25A39	Simple mode	7	4.54738858494683e-05	0.000958336301553336	0.963693892289954	-0.00183286526519507	0.00192381303689401	1.0000454749198	0.998168813406595	1.00192566475246
eqtl-a-ENSG00000013306	ieu-b-4874	Bladder cancer	SLC25A39	Weighted mode	7	1.27244806944742e-05	0.000684503442206918	0.985771441712957	-0.00132890226603109	0.00135435122742003	1.00001272456165	0.998671980333579	1.00135526877522
eqtl-a-ENSG00000013374	ieu-b-4874	Bladder cancer	NUB1	MR Egger	5	-0.00092696613949736	0.00122616623542546	0.504601292575904	-0.00333025196093126	0.00147631968193654	0.999073463360894	0.996675287177515	1.00147740997831
eqtl-a-ENSG00000013374	ieu-b-4874	Bladder cancer	NUB1	Weighted median	5	-0.000183023434090883	0.00044150385607421	0.678474656525398	-0.00104837099199633	0.000682324123814568	0.999816993313676	0.998952178356882	1.00068255695987
eqtl-a-ENSG00000013374	ieu-b-4874	Bladder cancer	NUB1	Inverse variance weighted	5	-6.62467144684775e-05	0.000574105955253793	0.908135137464668	-0.00119149438676591	0.00105900095782896	0.999933755479797	0.998809215160836	1.00105956189734
eqtl-a-ENSG00000013374	ieu-b-4874	Bladder cancer	NUB1	Simple mode	5	0.000203828869404272	0.000654520202162354	0.771038962947533	-0.00107903072683394	0.00148668846564249	1.00020384964392	0.99892155121749	1.0014877941348
eqtl-a-ENSG00000013374	ieu-b-4874	Bladder cancer	NUB1	Weighted mode	5	-0.000204765220954297	0.000440733764947288	0.666379792914131	-0.00106860340025098	0.000659072958342386	0.999795255742013	0.998931967353041	1.00065929019465
eqtl-a-ENSG00000013523	ieu-b-4874	Bladder cancer	ANGEL1	MR Egger	3	-0.00168039430827582	0.00138298855446705	0.438387433952145	-0.00439105187503123	0.00103026325847959	0.998321016763743	0.995618574697839	1.00103079416198
eqtl-a-ENSG00000013523	ieu-b-4874	Bladder cancer	ANGEL1	Weighted median	3	3.74919081338311e-05	0.0003105404149651	0.903903968200065	-0.000571167305197766	0.000646151121465428	1.00003749261096	0.999428995779796	1.00064635992207
eqtl-a-ENSG00000013523	ieu-b-4874	Bladder cancer	ANGEL1	Inverse variance weighted	3	0.000110182072571341	0.000319359297585892	0.730087038122873	-0.000515762150697006	0.000736126295839689	1.00011018814284	0.999484370831738	1.0007363973033
eqtl-a-ENSG00000013523	ieu-b-4874	Bladder cancer	ANGEL1	Simple mode	3	7.09302971710431e-05	0.000484942864257896	0.897123597084186	-0.000879557716774433	0.00102141831111652	1.00007093281278	0.999120828980732	1.00102194013645
eqtl-a-ENSG00000013523	ieu-b-4874	Bladder cancer	ANGEL1	Weighted mode	3	-0.000126090772845627	0.000337014621043405	0.744241778050078	-0.0007866394300907	0.000534457884399446	0.999873917176262	0.999213669889593	1.00053460073246
eqtl-a-ENSG00000013561	ieu-b-4874	Bladder cancer	RNF14	Inverse variance weighted	2	0.000284255162572914	0.000443296739658525	0.521373269575437	-0.000584606447157795	0.00115311677230362	1.0002842955669	0.999415564401896	1.00115378186707
eqtl-a-ENSG00000013573	ieu-b-4874	Bladder cancer	DDX11	MR Egger	6	0.000304292882610887	0.000334213016047558	0.414074845520876	-0.000350764628842326	0.0009593503940641	1.00030433918439	0.999649296881878	1.00095981071785
eqtl-a-ENSG00000013573	ieu-b-4874	Bladder cancer	DDX11	Weighted median	6	-4.50158003035413e-05	0.000182225612340576	0.804882427640138	-0.000402178000491071	0.000312146399883988	0.999954985212892	0.99959790286224	1.00031219512264
eqtl-a-ENSG00000013573	ieu-b-4874	Bladder cancer	DDX11	Inverse variance weighted	6	-2.1068599843472e-05	0.000167045390433985	0.899632978470354	-0.000348477565094083	0.000306340365407139	0.999978931622098	0.99965158314616	1.00030638729241
eqtl-a-ENSG00000013573	ieu-b-4874	Bladder cancer	DDX11	Simple mode	6	1.78340616388229e-05	0.000330357119842946	0.959038352466218	-0.000629665893253351	0.000665334016530997	1.00001783422067	0.999370532304714	1.0006655554003
eqtl-a-ENSG00000013573	ieu-b-4874	Bladder cancer	DDX11	Weighted mode	6	-4.14756828661543e-05	0.000186400398565668	0.832721646367872	-0.000406820464054864	0.000323869098322555	0.999958525177238	0.99959326227617	1.00032392154958
eqtl-a-ENSG00000013725	ieu-b-4874	Bladder cancer	CD6	MR Egger	7	0.000186453586982027	0.000608547722182875	0.771654947307449	-0.00100629994849641	0.00137920712246046	1.00018647097053	0.998994206201503	1.00138015866601
eqtl-a-ENSG00000013725	ieu-b-4874	Bladder cancer	CD6	Weighted median	7	0.000343870270243294	0.000357784337043832	0.336496628799765	-0.000357387030362617	0.0010451275708492	1.0003439294004	0.999642676824775	1.00104567390698
eqtl-a-ENSG00000013725	ieu-b-4874	Bladder cancer	CD6	Inverse variance weighted	7	0.000424572144948412	0.000310975591339284	0.172161638011818	-0.000184940014076584	0.00103408430397341	1.00042466228846	0.999815077086274	1.00103461915349
eqtl-a-ENSG00000013725	ieu-b-4874	Bladder cancer	CD6	Simple mode	7	0.000812507290853511	0.000626707954058288	0.242441613250837	-0.000415840299100735	0.00204085488080776	1.00081283746432	0.999584246150493	1.00204293884258
eqtl-a-ENSG00000013725	ieu-b-4874	Bladder cancer	CD6	Weighted mode	7	0.000336764498267726	0.000367632871530664	0.394974065975702	-0.000383795929932376	0.00105732492646783	1.0003368212098	0.999616277710304	1.00105788409152
eqtl-a-ENSG00000013810	ieu-b-4874	Bladder cancer	TACC3	Inverse variance weighted	2	0.0018364276711914	0.0031331830331552	0.557793497671802	-0.00430461107379279	0.0079774664161756	1.00183811493718	0.995704640484908	1.0080093711847
eqtl-a-ENSG00000014216	ieu-b-4874	Bladder cancer	CAPN1	Inverse variance weighted	2	-0.000435279911223847	0.00062300761293986	0.484755093508977	-0.00165637483258597	0.00078581501013828	0.999564814809333	0.998344996199122	1.00078612384364
eqtl-a-ENSG00000014257	ieu-b-4874	Bladder cancer	ACP3	MR Egger	7	0.000131433676477863	0.000528821395628545	0.813601700926355	-0.000905056258954085	0.00116792361190981	1.00013144231426	0.99909535318093	1.00116860590029
eqtl-a-ENSG00000014257	ieu-b-4874	Bladder cancer	ACP3	Weighted median	7	7.37839694379542e-05	0.00030908603820512	0.811325340665599	-0.000532024665444081	0.000679592604319989	1.00007378669154	0.999468116834583	1.00067982357969
eqtl-a-ENSG00000014257	ieu-b-4874	Bladder cancer	ACP3	Inverse variance weighted	7	-2.00399487547034e-05	0.000308874439676043	0.948269093336354	-0.000625433850519747	0.00058535395301034	0.999979960252044	0.999374761692462	1.00058552530607
eqtl-a-ENSG00000014257	ieu-b-4874	Bladder cancer	ACP3	Simple mode	7	1.05250821518248e-05	0.000663480111189644	0.987857671382965	-0.00128989593577988	0.00131094610008353	1.00001052513754	0.998710935622403	1.00131180576554
eqtl-a-ENSG00000014257	ieu-b-4874	Bladder cancer	ACP3	Weighted mode	7	9.04751183561461e-05	0.00032400541978521	0.78943665918494	-0.000544575504422865	0.000725525741135158	1.00009047921135	0.999455572749904	1.0007257889986
eqtl-a-ENSG00000014824	ieu-b-4874	Bladder cancer	SLC30A9	MR Egger	3	-0.000416252670898683	0.000762766490571992	0.681978513296049	-0.00191127499241979	0.00107876965062242	0.999583833950225	0.998090550330545	1.00107935173189
eqtl-a-ENSG00000014824	ieu-b-4874	Bladder cancer	SLC30A9	Weighted median	3	0.000136931589494588	0.000425945325115407	0.747849003002954	-0.000697921247731611	0.000971784426720786	1.00013694096505	0.999302322242653	1.0009722567622
eqtl-a-ENSG00000014824	ieu-b-4874	Bladder cancer	SLC30A9	Inverse variance weighted	3	0.000164793051887547	0.000423121090383793	0.696928357497148	-0.000664524285264686	0.000994110389039781	1.00016480663101	0.999335696462098	1.00099460468055
eqtl-a-ENSG00000014824	ieu-b-4874	Bladder cancer	SLC30A9	Simple mode	3	-0.000123879537464241	0.000748053620081325	0.883696031205053	-0.00159006463282364	0.00134230555789516	0.999876128135289	0.998411198850183	1.00134320685323
eqtl-a-ENSG00000014824	ieu-b-4874	Bladder cancer	SLC30A9	Weighted mode	3	-5.94352091391504e-05	0.000458166015977357	0.908654648243703	-0.00095744060045477	0.000838570182176469	0.999940566557098	0.999043017599552	1.00083892188045
eqtl-a-ENSG00000014914	ieu-b-4874	Bladder cancer	MTMR11	MR Egger	18	-0.000595527916873636	0.000682062483864054	0.395508609581357	-0.00193237038524718	0.000741314551499909	0.99940464937468	0.99806949544039	1.00074158939304
eqtl-a-ENSG00000014914	ieu-b-4874	Bladder cancer	MTMR11	Weighted median	18	-0.000107304314251201	0.000456314046001203	0.814088797571992	-0.00100167984441356	0.000787071215911157	0.999892701442651	0.998998821669376	1.00078738103774
eqtl-a-ENSG00000014914	ieu-b-4874	Bladder cancer	MTMR11	Inverse variance weighted	18	0.000193302502806836	0.000323104294259001	0.549662068760397	-0.000439981913940805	0.000826586919554477	1.00019332118694	0.999560114863908	1.00082692863667
eqtl-a-ENSG00000014914	ieu-b-4874	Bladder cancer	MTMR11	Simple mode	18	0.00108523579738868	0.000809630034942637	0.197752062623465	-0.000501639071098888	0.00267211066587625	1.00108582487883	0.999498486728744	1.0026756839356
eqtl-a-ENSG00000014914	ieu-b-4874	Bladder cancer	MTMR11	Weighted mode	18	-0.000201529594464213	0.000547959092664216	0.717574690061991	-0.00127552941608608	0.00087247022715765	0.99979849071126	0.998725283725794	1.00087285094002
eqtl-a-ENSG00000017483	ieu-b-4874	Bladder cancer	SLC38A5	MR Egger	3	-0.00114222230431589	0.000555165487775739	0.288017733705847	-0.00223034666035634	-5.40979482754409e-05	0.99885842978328	0.997772138714664	0.999945903514992
eqtl-a-ENSG00000017483	ieu-b-4874	Bladder cancer	SLC38A5	Weighted median	3	-0.000366272513656435	0.000316856320919543	0.24769844698995	-0.00098731090265874	0.00025476587534587	0.999633794555932	0.999013176328388	1.00025479833093
eqtl-a-ENSG00000017483	ieu-b-4874	Bladder cancer	SLC38A5	Inverse variance weighted	3	-0.000318412972642999	0.000408463393417155	0.435662522000297	-0.00111900122374062	0.000482175278454624	0.999681637715388	0.998881624624665	1.00048229154364
eqtl-a-ENSG00000017483	ieu-b-4874	Bladder cancer	SLC38A5	Simple mode	3	0.000259986527619637	0.00078332820328845	0.771519236143733	-0.00127533675082572	0.001795309806065	1.00026002032705	0.998725476145479	1.00179692233957
eqtl-a-ENSG00000017483	ieu-b-4874	Bladder cancer	SLC38A5	Weighted mode	3	-0.000423189355989206	0.00032017336567757	0.317179972100561	-0.00105072915271724	0.00020435044073883	0.999576900175996	0.99894982266987	1.00020437132171
eqtl-a-ENSG00000017797	ieu-b-4874	Bladder cancer	RALBP1	MR Egger	7	1.55305507487372e-05	0.000420874313836804	0.971992132770668	-0.000809383104371399	0.000840444205868873	1.00001553067135	0.99919094435778	1.00084079747806
eqtl-a-ENSG00000017797	ieu-b-4874	Bladder cancer	RALBP1	Weighted median	7	-5.34799798683806e-05	0.000222065751654149	0.809687278923407	-0.000488728853110513	0.000381768893373751	0.99994652145016	0.999511390555382	1.00038184177639
eqtl-a-ENSG00000017797	ieu-b-4874	Bladder cancer	RALBP1	Inverse variance weighted	7	-4.16303287656514e-05	0.00028216466190707	0.88270649629646	-0.000594673066103509	0.000511412408572207	0.999958370537764	0.99940550371688	1.00051154320219
eqtl-a-ENSG00000017797	ieu-b-4874	Bladder cancer	RALBP1	Simple mode	7	-0.000123888154878632	0.000725600750796453	0.870041380127115	-0.00154606562643968	0.00129828931668242	0.999876119518942	0.998455128917327	1.0012991324591
eqtl-a-ENSG00000017797	ieu-b-4874	Bladder cancer	RALBP1	Weighted mode	7	-8.31186915602519e-05	0.000217731423738624	0.715801825737487	-0.000509872282087956	0.000343634898967452	0.999916884762702	0.999490257680695	1.0003436939482
eqtl-a-ENSG00000018280	ieu-b-4874	Bladder cancer	SLC11A1	MR Egger	10	-0.000273771488092039	0.000286594150786244	0.367417521698522	-0.000835496023633077	0.000287953047449	0.999726265983902	0.999164852905986	1.00028799450991
eqtl-a-ENSG00000018280	ieu-b-4874	Bladder cancer	SLC11A1	Weighted median	10	-0.000366007192504617	0.000260457963392697	0.159948503530432	-0.000876504800754303	0.00014449041574507	0.999634059779957	0.999123879217372	1.00014450085499
eqtl-a-ENSG00000018280	ieu-b-4874	Bladder cancer	SLC11A1	Inverse variance weighted	10	-0.000379273738836878	0.000211928139754377	0.0735128187264306	-0.000794652892755458	3.61054150817018e-05	0.999620798176356	0.999205662760237	1.00003610606689
eqtl-a-ENSG00000018280	ieu-b-4874	Bladder cancer	SLC11A1	Simple mode	10	-0.000579458665390432	0.000395197695493753	0.176628471856394	-0.00135404614855819	0.000195128817777323	0.999420709188359	0.998646870158307	1.00019514785664
eqtl-a-ENSG00000018280	ieu-b-4874	Bladder cancer	SLC11A1	Weighted mode	10	-0.000380585509163822	0.000254601167925071	0.169169893478861	-0.000879603798296961	0.000118432779969317	0.999619486904314	0.999120782939724	1.00011843979341
eqtl-a-ENSG00000018699	ieu-b-4874	Bladder cancer	TTC27	MR Egger	3	-0.000707476692463926	0.00137569989417665	0.697608316021604	-0.00340384848505017	0.00198889510012232	0.999292773510164	0.996601938039858	1.00199087426388
eqtl-a-ENSG00000018699	ieu-b-4874	Bladder cancer	TTC27	Weighted median	3	-0.000578318235560446	0.000316917417156701	0.0680277230808452	-0.00119947637318758	4.28399020666882e-05	0.999421848958198	0.99880124271106	1.00004284081971
eqtl-a-ENSG00000018699	ieu-b-4874	Bladder cancer	TTC27	Inverse variance weighted	3	-0.000472606726648915	0.000524869854993479	0.367893323374202	-0.00150135164243613	0.000556138189138304	0.999527504934319	0.998499774822131	1.00055629286265
eqtl-a-ENSG00000018699	ieu-b-4874	Bladder cancer	TTC27	Simple mode	3	-0.000750476855749798	0.000464051895043101	0.247225116129736	-0.00166001857003428	0.00015906485853468	0.999249804681572	0.9983413584987	1.00015907751002
eqtl-a-ENSG00000018699	ieu-b-4874	Bladder cancer	TTC27	Weighted mode	3	-0.000579753498396168	0.000318195081802089	0.210038301215313	-0.00120341585872826	4.39088619359269e-05	0.999420414526191	0.998797307955757	1.00004390982594
eqtl-a-ENSG00000019102	ieu-b-4874	Bladder cancer	VSIG2	MR Egger	4	0.00156720647319258	0.00171136200913634	0.456461649528271	-0.00178706306471466	0.00492147601109981	1.00156843518305	0.998214532781716	1.00493360636575
eqtl-a-ENSG00000019102	ieu-b-4874	Bladder cancer	VSIG2	Weighted median	4	-0.000211509433875907	0.000595406485149386	0.72241328056004	-0.0013785061447687	0.00095548727701689	0.999788512932667	0.998622443558386	1.00095594390041
eqtl-a-ENSG00000019102	ieu-b-4874	Bladder cancer	VSIG2	Inverse variance weighted	4	-0.000338038129208034	0.000523073328640226	0.51811499904644	-0.00136326185334288	0.000687185594926809	0.999662018999243	0.998637666965975	1.00068742176104
eqtl-a-ENSG00000019102	ieu-b-4874	Bladder cancer	VSIG2	Simple mode	4	1.61626261800099e-05	0.000857812865953891	0.986150483743296	-0.00166515059108962	0.00169747584344964	1.0000161627568	0.998336235002975	1.00169891737111
eqtl-a-ENSG00000019102	ieu-b-4874	Bladder cancer	VSIG2	Weighted mode	4	-0.000101352792931416	0.000655183494138614	0.886884232216354	-0.0013855124414431	0.00118280685558027	0.999898652343089	0.998615446937791	1.00118350664749
eqtl-a-ENSG00000019169	ieu-b-4874	Bladder cancer	MARCO	MR Egger	10	0.000646275226882644	0.000387351408670965	0.133781018884047	-0.000112933534112447	0.00140548398787774	1.00064648410771	0.999887072842639	1.00140647214339
eqtl-a-ENSG00000019169	ieu-b-4874	Bladder cancer	MARCO	Weighted median	10	0.000443912772156646	0.000277649658149454	0.109859846728003	-0.000100280557816284	0.000988106102129576	1.00044401131601	0.999899724470111	1.00098859443979
eqtl-a-ENSG00000019169	ieu-b-4874	Bladder cancer	MARCO	Inverse variance weighted	10	0.000141030843175903	0.000264706742578447	0.594184873438538	-0.000377794372277853	0.000659856058629659	1.00014104078849	0.99962227698303	1.00066007381153
eqtl-a-ENSG00000019169	ieu-b-4874	Bladder cancer	MARCO	Simple mode	10	-0.000128079910889988	0.000601790796319042	0.836201134871615	-0.00130758987167531	0.00105143004989533	0.999871928290992	0.998693264651465	1.00105198299625
eqtl-a-ENSG00000019169	ieu-b-4874	Bladder cancer	MARCO	Weighted mode	10	0.000464461065984572	0.000263507073314851	0.111800956434354	-5.20127977125362e-05	0.000980934929681681	1.00046456894473	0.99994798855493	1.0009814162037
eqtl-a-ENSG00000019485	ieu-b-4874	Bladder cancer	PRDM11	MR Egger	3	0.00129023165108804	0.00525715829604743	0.846786619797231	-0.00901379860916492	0.011594261911341	1.00129106435803	0.991026703888378	1.01166173588413
eqtl-a-ENSG00000019485	ieu-b-4874	Bladder cancer	PRDM11	Weighted median	3	0.000569045502685212	0.000898309085483532	0.526431383134868	-0.00119164030486251	0.00232973131023294	1.00056920743979	0.998809069416507	1.00233244724294
eqtl-a-ENSG00000019485	ieu-b-4874	Bladder cancer	PRDM11	Inverse variance weighted	3	0.000344937844117142	0.000865682112431173	0.690292713119901	-0.00135179909624796	0.00204167478448224	1.00034499734202	0.998649114172585	1.0020437604216
eqtl-a-ENSG00000019485	ieu-b-4874	Bladder cancer	PRDM11	Simple mode	3	0.000866149583008995	0.00119973710395524	0.545323813597209	-0.00148533514074328	0.00321763430676127	1.00086652479888	0.998515767423537	1.00322281644862
eqtl-a-ENSG00000019485	ieu-b-4874	Bladder cancer	PRDM11	Weighted mode	3	0.000674806913475049	0.00103530964743599	0.581429785257842	-0.00135439999549949	0.00270401382244959	1.00067503464688	0.99864651679023	1.00270767296521
eqtl-a-ENSG00000019582	ieu-b-4874	Bladder cancer	CD74	MR Egger	3	0.00353579823311233	0.0220506488168864	0.898780335743381	-0.0396834734479851	0.0467550699142098	1.00354205654155	0.961093602656083	1.0478653239023
eqtl-a-ENSG00000019582	ieu-b-4874	Bladder cancer	CD74	Weighted median	3	-0.000356623140450004	0.00151464146602143	0.813859068602768	-0.00332532041385201	0.002612074132952	0.999643440442024	0.996680202340737	1.00261548857086
eqtl-a-ENSG00000019582	ieu-b-4874	Bladder cancer	CD74	Inverse variance weighted	3	0.000357750648571313	0.00124497096124755	0.773839272582163	-0.00208239243547389	0.00279789373261652	1.00035781464897	0.997919774239437	1.00280181149026
eqtl-a-ENSG00000019582	ieu-b-4874	Bladder cancer	CD74	Simple mode	3	-0.000990187833780841	0.0018751846502601	0.650202164409691	-0.00466554974829064	0.00268517408072896	0.999010302240424	0.995345317022548	1.00268878238957
eqtl-a-ENSG00000019582	ieu-b-4874	Bladder cancer	CD74	Weighted mode	3	-0.000956389826215788	0.00193362729174859	0.669866952627252	-0.00474629931804302	0.00283351966561145	0.99904406736877	0.995264946561427	1.00283753787679
eqtl-a-ENSG00000019995	ieu-b-4874	Bladder cancer	ZRANB1	MR Egger	4	0.000380657438204829	0.00030151313157078	0.334043013165902	-0.0002103082996739	0.000971623176083557	1.00038072989744	0.999789713813566	1.0009720953548
eqtl-a-ENSG00000019995	ieu-b-4874	Bladder cancer	ZRANB1	Weighted median	4	0.000450627569094538	0.000235135020952728	0.0553061876658666	-1.02370719728099e-05	0.000911492210161886	1.00045072911695	0.999989762980426	1.00091190774543
eqtl-a-ENSG00000019995	ieu-b-4874	Bladder cancer	ZRANB1	Inverse variance weighted	4	0.000448890385954102	0.000237672058184008	0.0589325070315778	-1.69468480865535e-05	0.000914727619994757	1.00044899115232	0.999983053295511	1.0009151461109
eqtl-a-ENSG00000019995	ieu-b-4874	Bladder cancer	ZRANB1	Simple mode	4	0.00118031928934262	0.000669929974153771	0.176306035032716	-0.000132743459998773	0.00249338203868401	1.0011810161403	0.999867265350024	1.00249649310083
eqtl-a-ENSG00000019995	ieu-b-4874	Bladder cancer	ZRANB1	Weighted mode	4	0.000433293097079181	0.00024512274740771	0.175279115350516	-4.71474878399307e-05	0.000913733681998294	1.00043338698209	0.999952853623585	1.0009141512638
eqtl-a-ENSG00000020922	ieu-b-4874	Bladder cancer	MRE11	MR Egger	5	8.32804835383641e-05	0.000412451135246384	0.852899035241818	-0.000725123741544548	0.000891684708621276	1.00008328395145	0.999275139097142	1.00089208237762
eqtl-a-ENSG00000020922	ieu-b-4874	Bladder cancer	MRE11	Weighted median	5	-0.000254668658775861	0.000215296045328057	0.236858048124084	-0.000676648907618853	0.00016731159006713	0.999745363766534	0.999323579967628	1.00016732558743
eqtl-a-ENSG00000020922	ieu-b-4874	Bladder cancer	MRE11	Inverse variance weighted	5	-0.00028237677374178	0.000208338684638413	0.175298524729477	-0.000690720595633069	0.000125967048149509	0.999717663090827	0.999309517896924	1.00012597498233
eqtl-a-ENSG00000020922	ieu-b-4874	Bladder cancer	MRE11	Simple mode	5	-0.000258207008777133	0.000323122786505854	0.468993729636408	-0.000891527670328608	0.000375113652774341	0.999741826323784	0.99910886962239	1.0003751840167
eqtl-a-ENSG00000020922	ieu-b-4874	Bladder cancer	MRE11	Weighted mode	5	-0.000251893054953591	0.000225054755335422	0.325701541898371	-0.000693000375411017	0.000189214265503836	0.999748138667438	0.99930723969389	1.00018923216765
eqtl-a-ENSG00000021300	ieu-b-4874	Bladder cancer	PLEKHB1	MR Egger	8	0.000324282861170004	0.000541803458338397	0.571377542579565	-0.000737651917173253	0.00138621763951326	1.00032433544654	0.999262620081118	1.0013871788833
eqtl-a-ENSG00000021300	ieu-b-4874	Bladder cancer	PLEKHB1	Weighted median	8	0.000396011270856147	0.000368268581987148	0.282225773941319	-0.000325795149838663	0.00111781769155096	1.00039608969367	0.999674257915638	1.0011184426826
eqtl-a-ENSG00000021300	ieu-b-4874	Bladder cancer	PLEKHB1	Inverse variance weighted	8	0.000355112649224429	0.000339206111326621	0.295148732565033	-0.000309731328975749	0.00101995662742461	1.00035517570919	0.99969031663282	1.00102047696008
eqtl-a-ENSG00000021300	ieu-b-4874	Bladder cancer	PLEKHB1	Simple mode	8	0.000876365892724171	0.000685241289972862	0.241689720204117	-0.000466707035622638	0.00221943882107098	1.00087675001352	0.999533401855165	1.00222190359855
eqtl-a-ENSG00000021300	ieu-b-4874	Bladder cancer	PLEKHB1	Weighted mode	8	0.000404221882893809	0.000391721671710895	0.33644281965499	-0.000363552593659546	0.00117199635944716	1.00040430359157	0.999636513483577	1.00117268341556
eqtl-a-ENSG00000021355	ieu-b-4874	Bladder cancer	SERPINB1	MR Egger	5	5.25032231699184e-05	0.000424960426595302	0.909485522182015	-0.000780419212956873	0.000885425659296709	1.00005250460149	0.999219885234913	1.00088581776431
eqtl-a-ENSG00000021355	ieu-b-4874	Bladder cancer	SERPINB1	Weighted median	5	0.000175216371442603	0.000295461950558271	0.553164312231728	-0.000403889051651608	0.000754321794536815	1.00017523172273	0.999596192500552	1.00075460636677
eqtl-a-ENSG00000021355	ieu-b-4874	Bladder cancer	SERPINB1	Inverse variance weighted	5	0.000228665174416252	0.000280039144554523	0.414187249573578	-0.000320211548910613	0.000777541897743117	1.00022869132029	0.999679839713336	1.00077784426181
eqtl-a-ENSG00000021355	ieu-b-4874	Bladder cancer	SERPINB1	Simple mode	5	0.000192049030402477	0.000593466669835527	0.762449369237234	-0.000971145642475154	0.00135524370328011	1.000192067473	0.99902932576684	1.00135616246103
eqtl-a-ENSG00000021355	ieu-b-4874	Bladder cancer	SERPINB1	Weighted mode	5	0.000173456805038795	0.000287342837391984	0.578632174677702	-0.000389735156249495	0.000736648766327084	1.00017347184954	0.999610340780631	1.00073692015867
eqtl-a-ENSG00000021488	ieu-b-4874	Bladder cancer	SLC7A9	MR Egger	5	-0.000985186058767698	0.000915129726759945	0.36054296562573	-0.00277884032321719	0.000808468205681793	0.999015299077688	0.997225017079691	1.00080879510419
eqtl-a-ENSG00000021488	ieu-b-4874	Bladder cancer	SLC7A9	Weighted median	5	-0.000300325570713326	0.000302536553965145	0.320860149060817	-0.000893297216485009	0.000292646075058358	0.999699719522497	0.999107101654695	1.0002926889001
eqtl-a-ENSG00000021488	ieu-b-4874	Bladder cancer	SLC7A9	Inverse variance weighted	5	-0.000211249660478289	0.000273281567534593	0.439515864871045	-0.000746881532846092	0.000324382211889513	0.99978877265116	0.99925339731374	1.00032443482949
eqtl-a-ENSG00000021488	ieu-b-4874	Bladder cancer	SLC7A9	Simple mode	5	0.000342738065473658	0.000408961417805874	0.449149288723739	-0.000458826313425855	0.00114430244437317	1.00034279680688	0.99954127893127	1.00114495740822
eqtl-a-ENSG00000021488	ieu-b-4874	Bladder cancer	SLC7A9	Weighted mode	5	-0.000312400625971273	0.000277583352748513	0.323364621037141	-0.000856463997358358	0.000231662745415811	0.999687648166023	0.999143902663246	1.0002316895813
eqtl-a-ENSG00000021762	ieu-b-4874	Bladder cancer	OSBPL5	MR Egger	4	0.000280262062394556	0.000604739288580347	0.688591179931238	-0.000905026943222924	0.00146555106801204	1.00028030133948	0.999095382470142	1.0014666255128
eqtl-a-ENSG00000021762	ieu-b-4874	Bladder cancer	OSBPL5	Weighted median	4	-2.86794296382663e-05	0.000364429519435017	0.937273806896904	-0.000742961287730899	0.000685602428454367	0.999971320981613	0.999257314639668	1.00068583750752
eqtl-a-ENSG00000021762	ieu-b-4874	Bladder cancer	OSBPL5	Inverse variance weighted	4	5.94091203430008e-05	0.000322222631008958	0.853720929445223	-0.000572147236434558	0.000690965477120559	1.0000594108851	0.999428016408584	1.00069120424876
eqtl-a-ENSG00000021762	ieu-b-4874	Bladder cancer	OSBPL5	Simple mode	4	-5.7022849118513e-05	0.000590833215177559	0.929199533194773	-0.00121505595086653	0.0011010102526295	0.999942978776653	0.998785681930729	1.00110161658692
eqtl-a-ENSG00000021762	ieu-b-4874	Bladder cancer	OSBPL5	Weighted mode	4	-6.42766874561402e-05	0.000344398491572657	0.863854906564319	-0.000739297730938548	0.000610744356026267	0.999935725378246	0.999260975482296	1.00061093089834
eqtl-a-ENSG00000022277	ieu-b-4874	Bladder cancer	RTF2	MR Egger	3	-0.00125165889401232	0.00114128126421373	0.470655843862983	-0.00348857017187122	0.000985252383846592	0.998749124104265	0.996517507819164	1.00098573790442
eqtl-a-ENSG00000022277	ieu-b-4874	Bladder cancer	RTF2	Weighted median	3	-0.000786247314352702	0.000518187302981401	0.12919012079203	-0.00180189442819625	0.000229399799490844	0.999214061697075	0.998199728008936	1.00022942611364
eqtl-a-ENSG00000022277	ieu-b-4874	Bladder cancer	RTF2	Inverse variance weighted	3	-0.000669275414636943	0.000497378045694681	0.178429270446561	-0.00164413638419852	0.000305585554924633	0.999330948500197	0.998357214467597	1.00030563225095
eqtl-a-ENSG00000022277	ieu-b-4874	Bladder cancer	RTF2	Simple mode	3	-0.00101746097053953	0.000801645933004049	0.332076006838111	-0.00258868699922746	0.000553765058148408	0.998983056467368	0.997414660761571	1.00055391841432
eqtl-a-ENSG00000022277	ieu-b-4874	Bladder cancer	RTF2	Weighted mode	3	-0.000803272217493075	0.000538530696069369	0.27431920848976	-0.00185879238178904	0.000252247946802889	0.999197050319267	0.998142934102879	1.00025227976399
eqtl-a-ENSG00000022556	ieu-b-4874	Bladder cancer	NLRP2	MR Egger	5	0.00117758433109282	0.00088459987424465	0.27524239815696	-0.000556231422426696	0.00291140008461233	1.00117827795576	0.999443923245593	1.00291564232579
eqtl-a-ENSG00000022556	ieu-b-4874	Bladder cancer	NLRP2	Weighted median	5	-0.000206868437394813	0.000248194815172146	0.404567206712675	-0.000693330275132219	0.000279593400342594	0.999793152958405	0.999306910022765	1.00027963249022
eqtl-a-ENSG00000022556	ieu-b-4874	Bladder cancer	NLRP2	Inverse variance weighted	5	-0.00028022466723763	0.000322479665089725	0.384864366512147	-0.000912284810813491	0.000351835476338232	0.999719814592027	0.99908813119446	1.0003518973777
eqtl-a-ENSG00000022556	ieu-b-4874	Bladder cancer	NLRP2	Simple mode	5	-0.00104863001906225	0.000562871413986496	0.135927432189628	-0.00215185799047578	5.45979523512779e-05	0.998951919601263	0.997850455596129	1.00005459944285
eqtl-a-ENSG00000022556	ieu-b-4874	Bladder cancer	NLRP2	Weighted mode	5	-0.000235507018179881	0.000263991593565475	0.422755714064407	-0.000752930541568213	0.00028191650520845	0.999764520711421	0.999247352839505	1.0002819562474
eqtl-a-ENSG00000022567	ieu-b-4874	Bladder cancer	SLC45A4	MR Egger	8	0.000194435381734457	0.000409084113652217	0.651385647374033	-0.000607369481023887	0.000996240244492802	1.00019445428552	0.999392814930482	1.00099673665664
eqtl-a-ENSG00000022567	ieu-b-4874	Bladder cancer	SLC45A4	Weighted median	8	1.57616347258687e-05	0.000308534665300594	0.959257423593587	-0.000588966309263296	0.000620489578715034	1.00001576175894	0.999411207097348	1.0006206821222
eqtl-a-ENSG00000022567	ieu-b-4874	Bladder cancer	SLC45A4	Inverse variance weighted	8	-8.51002210759803e-05	0.000270242068712141	0.75283478981529	-0.000614774675751777	0.000444574233599817	0.999914903399845	0.99938541425948	1.00044467307137
eqtl-a-ENSG00000022567	ieu-b-4874	Bladder cancer	SLC45A4	Simple mode	8	-0.000556603097093486	0.000723893389581704	0.467096523043909	-0.00197543414067363	0.000862227946486653	0.999443551777674	0.99802651574518	1.00086259977186
eqtl-a-ENSG00000022567	ieu-b-4874	Bladder cancer	SLC45A4	Weighted mode	8	0.000216754453430466	0.000324582126832253	0.525661537695806	-0.000419426515160749	0.000852935422021681	1.00021677794637	0.999580661431844	1.00085329927488
eqtl-a-ENSG00000022840	ieu-b-4874	Bladder cancer	RNF10	MR Egger	9	3.10463814113274e-06	0.000405935198552604	0.994111149614315	-0.000792528351021971	0.000798737627304236	1.00000310464296	0.999207785616623	1.00079905670315
eqtl-a-ENSG00000022840	ieu-b-4874	Bladder cancer	RNF10	Weighted median	9	-3.68130507457623e-05	0.000275526327976406	0.893711039195726	-0.000576844653579519	0.000503218552087994	0.999963187626846	0.999423321689311	1.00050334518778
eqtl-a-ENSG00000022840	ieu-b-4874	Bladder cancer	RNF10	Inverse variance weighted	9	-3.41137712986653e-05	0.000235842794314433	0.884990194008981	-0.000496365648154954	0.000428138105557624	0.999965886810569	0.999503757520894	1.00042822976976
eqtl-a-ENSG00000022840	ieu-b-4874	Bladder cancer	RNF10	Simple mode	9	-5.17995284105895e-05	0.000442824226152683	0.909762930012628	-0.000919735011669848	0.000816135954848669	0.999948201813162	0.999080687814937	1.00081646908442
eqtl-a-ENSG00000022840	ieu-b-4874	Bladder cancer	RNF10	Weighted mode	9	-5.17995284105895e-05	0.000256517222251946	0.845008813779045	-0.000554573284024403	0.000450974227203224	0.999948201813162	0.999445580463317	1.00045107593137
eqtl-a-ENSG00000022976	ieu-b-4874	Bladder cancer	ZNF839	MR Egger	3	0.000992493785691608	0.00363608489767549	0.830362734434624	-0.00613423261375235	0.00811922018513557	1.00099298647063	0.993884543379407	1.00815227044022
eqtl-a-ENSG00000022976	ieu-b-4874	Bladder cancer	ZNF839	Weighted median	3	0.000714748562377323	0.000921190045040314	0.437809823327154	-0.00109078392590169	0.00252028105065634	1.000715004056	0.99890981076264	1.00252345962869
eqtl-a-ENSG00000022976	ieu-b-4874	Bladder cancer	ZNF839	Inverse variance weighted	3	0.000859171437395608	0.000858393873321075	0.316872334821768	-0.000823280554313699	0.00254162342910491	1.0008595406309	0.999177058248139	1.00254485609209
eqtl-a-ENSG00000022976	ieu-b-4874	Bladder cancer	ZNF839	Simple mode	3	0.000692884355617314	0.00120563885561796	0.6235224113802	-0.00167016780139388	0.00305593651262851	1.00069312445543	0.998331226152695	1.00306061064669
eqtl-a-ENSG00000022976	ieu-b-4874	Bladder cancer	ZNF839	Weighted mode	3	0.000700093475575014	0.00106966250347668	0.579997499818356	-0.00139644503123927	0.0027966319823893	1.00070033859821	0.998604529544423	1.00280054620564
eqtl-a-ENSG00000023171	ieu-b-4874	Bladder cancer	GRAMD1B	MR Egger	4	-0.00031942499307398	0.00402963567319673	0.944036231223886	-0.00821751091253957	0.00757866092639161	0.999680626017658	0.991816160535304	1.0076074516629
eqtl-a-ENSG00000023171	ieu-b-4874	Bladder cancer	GRAMD1B	Weighted median	4	-0.000347622943488847	0.000415693505547766	0.403015290700361	-0.00116238221436247	0.000467136327384775	0.999652437470366	0.998838293090164	1.00046724545255
eqtl-a-ENSG00000023171	ieu-b-4874	Bladder cancer	GRAMD1B	Inverse variance weighted	4	-0.000144113533624443	0.0005654039655664	0.798811179038483	-0.00125230530613459	0.000964078238885702	0.999855896850232	0.998748478500933	1.00096454311169
eqtl-a-ENSG00000023171	ieu-b-4874	Bladder cancer	GRAMD1B	Simple mode	4	-0.00102633937251534	0.000901152664791009	0.337448843503188	-0.00279259859550572	0.00073991985047504	0.998974187133598	0.997211297080755	1.0007401936587
eqtl-a-ENSG00000023171	ieu-b-4874	Bladder cancer	GRAMD1B	Weighted mode	4	0.00066512404634632	0.000722683292312926	0.425263637145866	-0.000751335206587015	0.00208158329927966	1.00066534529039	0.999248946975034	1.00208375129782
eqtl-a-ENSG00000023892	ieu-b-4874	Bladder cancer	DEF6	MR Egger	6	0.000390784300084042	0.000507930139398938	0.484589517287142	-0.000604758773137878	0.00138632737330596	1.00039086066622	0.999395424056591	1.00138728876932
eqtl-a-ENSG00000023892	ieu-b-4874	Bladder cancer	DEF6	Weighted median	6	2.18104267918591e-05	0.000350697587087909	0.950410290976237	-0.000665556843900443	0.000709177697484162	1.00002181066464	0.999334664589927	1.00070942922344
eqtl-a-ENSG00000023892	ieu-b-4874	Bladder cancer	DEF6	Inverse variance weighted	6	-0.000230549575413752	0.000382155783570426	0.54631785064156	-0.000979574911211786	0.000518475760384283	0.999769476999097	0.999020904715669	1.00051861019217
eqtl-a-ENSG00000023892	ieu-b-4874	Bladder cancer	DEF6	Simple mode	6	-0.000108786625392818	0.000680700246626403	0.879281763993573	-0.00144295910878057	0.00122538585799493	0.999891219291658	0.998558081456157	1.00122613695001
eqtl-a-ENSG00000023892	ieu-b-4874	Bladder cancer	DEF6	Weighted mode	6	2.61766288279699e-05	0.000323574266799417	0.938661145601627	-0.000608028934098888	0.000660382191754828	1.00002617697144	0.999392155878035	1.00066060029208
eqtl-a-ENSG00000023902	ieu-b-4874	Bladder cancer	PLEKHO1	MR Egger	4	-0.0012535536719789	0.000797929960342273	0.256778105826193	-0.00281749639424975	0.000310389050291959	0.998747231698223	0.997186469023658	1.00031043722596
eqtl-a-ENSG00000023902	ieu-b-4874	Bladder cancer	PLEKHO1	Weighted median	4	-0.000797158606611206	0.000573092035420369	0.164231995807722	-0.00192041899603513	0.000326101782812717	0.9992031590399	0.998081423828671	1.00032615495978
eqtl-a-ENSG00000023902	ieu-b-4874	Bladder cancer	PLEKHO1	Inverse variance weighted	4	-0.000734652699438216	0.000505523967594737	0.146154357794585	-0.0017254796759239	0.000256174277047469	0.999265617091785	0.998276008108295	1.00025620709248
eqtl-a-ENSG00000023902	ieu-b-4874	Bladder cancer	PLEKHO1	Simple mode	4	-0.000226001246503651	0.00101713450116002	0.838429843951082	-0.0022195848687773	0.00176758237577	0.999774024289854	0.997782876588243	1.00176914547033
eqtl-a-ENSG00000023902	ieu-b-4874	Bladder cancer	PLEKHO1	Weighted mode	4	-0.000885695820134242	0.00058967364492358	0.230101905809185	-0.00204145616418446	0.000270064523915974	0.999114696292636	0.997960626190198	1.00027010099462
eqtl-a-ENSG00000024048	ieu-b-4874	Bladder cancer	UBR2	MR Egger	4	-0.000842290571918641	0.00101618861197579	0.494348362158227	-0.00283402025139119	0.00114943910755391	0.999158064055212	0.997169991793035	1.00115009996587
eqtl-a-ENSG00000024048	ieu-b-4874	Bladder cancer	UBR2	Weighted median	4	-0.000151770727349209	0.000614856917105664	0.805032750023207	-0.00135689028487631	0.00105334883017789	0.999848240789245	0.998644029874514	1.0010539037969
eqtl-a-ENSG00000024048	ieu-b-4874	Bladder cancer	UBR2	Inverse variance weighted	4	-0.000134642687450019	0.000539002732515449	0.802742299727466	-0.0011910880431803	0.000921802668280262	0.99986536637647	0.998809621020636	1.00092222765894
eqtl-a-ENSG00000024048	ieu-b-4874	Bladder cancer	UBR2	Simple mode	4	0.000256030815443511	0.000923307771104652	0.799561993937398	-0.00155365241592161	0.00206571404680863	1.00025606359413	0.998447553877192	1.00206784910396
eqtl-a-ENSG00000024048	ieu-b-4874	Bladder cancer	UBR2	Weighted mode	4	-0.000179671302983178	0.000670842703308745	0.806189706682679	-0.00149452300146832	0.00113518039550196	0.999820344836939	0.99850659324188	1.00113582495664
eqtl-a-ENSG00000024862	ieu-b-4874	Bladder cancer	CCDC28A	MR Egger	3	0.000633415468049052	0.00120925425752359	0.692823912407563	-0.00173672287669718	0.00300355381279528	1.00063361611799	0.998264784353805	1.00300806899995
eqtl-a-ENSG00000024862	ieu-b-4874	Bladder cancer	CCDC28A	Weighted median	3	0.000163033803620512	0.000412206400942068	0.692462873531961	-0.000644890742225941	0.000970958349466966	1.00016304709435	0.999355317155116	1.00097142988213
eqtl-a-ENSG00000024862	ieu-b-4874	Bladder cancer	CCDC28A	Inverse variance weighted	3	3.60307578073986e-05	0.00043515905238102	0.934011321471567	-0.000816880984859401	0.000888942500474198	1.00003603140692	0.999183452571581	1.00088933772696
eqtl-a-ENSG00000024862	ieu-b-4874	Bladder cancer	CCDC28A	Simple mode	3	0.000335896671097125	0.000600351727129979	0.632118150351178	-0.000840792714077634	0.00151258605627188	1.0003359530907	0.999159560653073	1.00151373059156
eqtl-a-ENSG00000024862	ieu-b-4874	Bladder cancer	CCDC28A	Weighted mode	3	0.000173076724261188	0.000447597136186312	0.736257266689687	-0.000704213662663984	0.00105036711118636	1.0001730917029	0.999296034237582	1.00105091893991
eqtl-a-ENSG00000025039	ieu-b-4874	Bladder cancer	RRAGD	MR Egger	5	-6.84055826391138e-06	0.000517571066661992	0.990284745329214	-0.00102127984892142	0.00100759873239359	0.999993159465133	0.998979241479854	1.00100810653053
eqtl-a-ENSG00000025039	ieu-b-4874	Bladder cancer	RRAGD	Weighted median	5	-7.1398206737466e-05	0.00031115811395106	0.818511741531394	-0.000681268110081543	0.000538471696606611	0.999928604342054	0.999318963900347	1.00053861669852
eqtl-a-ENSG00000025039	ieu-b-4874	Bladder cancer	RRAGD	Inverse variance weighted	5	-2.40482887337212e-05	0.000297462265678243	0.935565349036356	-0.000607074329463077	0.000558977751995634	0.999975952000424	0.999393109902875	1.00055913400917
eqtl-a-ENSG00000025039	ieu-b-4874	Bladder cancer	RRAGD	Simple mode	5	9.20374962081142e-05	0.00055609946414533	0.876574215383508	-0.000997917453516732	0.00118199244593296	1.00009204173179	0.999002580300519	1.00118269127431
eqtl-a-ENSG00000025039	ieu-b-4874	Bladder cancer	RRAGD	Weighted mode	5	-0.000205805439434576	0.000336967284725486	0.574360648450121	-0.000866261317496528	0.000454650438627376	0.999794215737052	0.99913411377852	1.0004547538078
eqtl-a-ENSG00000025156	ieu-b-4874	Bladder cancer	HSF2	MR Egger	4	-0.000775590524611118	0.000869015138045856	0.466303630808462	-0.002478860195181	0.00092767914595876	0.999224710167977	0.997524209641663	1.00092810957335
eqtl-a-ENSG00000025156	ieu-b-4874	Bladder cancer	HSF2	Weighted median	4	-0.000234544971533945	0.000342454750295849	0.493411240374198	-0.000905756282113809	0.000436666339045919	0.999765482531988	0.999094653791289	1.00043676169167
eqtl-a-ENSG00000025156	ieu-b-4874	Bladder cancer	HSF2	Inverse variance weighted	4	-0.000351559734209662	0.000325683593194137	0.280386378899574	-0.000989899576870171	0.000286780108450847	0.999648502055673	0.999010590212089	1.0002868212338
eqtl-a-ENSG00000025156	ieu-b-4874	Bladder cancer	HSF2	Simple mode	4	0.000157608800938598	0.000576896144261586	0.8024264944744	-0.000973107641814111	0.00128832524369131	1.00015762122186	0.999027365673886	1.00128915549116
eqtl-a-ENSG00000025156	ieu-b-4874	Bladder cancer	HSF2	Weighted mode	4	-0.000264379812740059	0.000367226373199161	0.523584472768336	-0.000984143504210415	0.000455383878730297	0.999735655132523	0.999016340606184	1.00045548758171
eqtl-a-ENSG00000025434	ieu-b-4874	Bladder cancer	NR1H3	MR Egger	7	-6.69346721644448e-05	0.000647508362753091	0.921685382395203	-0.0013360510631605	0.00120218171883161	0.999933067567911	0.998664841055712	1.00120290462893
eqtl-a-ENSG00000025434	ieu-b-4874	Bladder cancer	NR1H3	Weighted median	7	-0.000259718700739058	0.000302779745057777	0.391013424601085	-0.000853167001052301	0.000333729599574185	0.999740315023243	0.999147196842433	1.00033378529349
eqtl-a-ENSG00000025434	ieu-b-4874	Bladder cancer	NR1H3	Inverse variance weighted	7	-0.000168636148932847	0.00031279647439694	0.589801158606297	-0.000781717238750849	0.000444444940885154	0.999831378069343	0.99921858822257	1.00044454372117
eqtl-a-ENSG00000025434	ieu-b-4874	Bladder cancer	NR1H3	Simple mode	7	-0.000481016162999489	0.000589040845032348	0.445355948187237	-0.00163553621926289	0.000673503893263914	0.999519099506728	0.998365800541227	1.00067373074794
eqtl-a-ENSG00000025434	ieu-b-4874	Bladder cancer	NR1H3	Weighted mode	7	-0.000206504798605314	0.000291070445094888	0.504657557828398	-0.000777002870991293	0.000363993273780666	0.999793516522043	0.999223298917571	1.00036405952737
eqtl-a-ENSG00000025708	ieu-b-4874	Bladder cancer	TYMP	MR Egger	5	0.00127424529228756	0.00108320787397199	0.324296865530232	-0.000848842140697533	0.00339733272527265	1.00127505748776	0.999151518023878	1.00340311020091
eqtl-a-ENSG00000025708	ieu-b-4874	Bladder cancer	TYMP	Weighted median	5	0.000573310364576883	0.000311019637873416	0.0652815306336469	-3.62881256550122e-05	0.00118290885480878	1.00057347473837	0.999963712532751	1.00118360876744
eqtl-a-ENSG00000025708	ieu-b-4874	Bladder cancer	TYMP	Inverse variance weighted	5	0.000579635106228876	0.000280395942195924	0.0387151057872706	3.00590595248639e-05	0.00112921115293289	1.00057980312712	1.0000300595113	1.00112984895189
eqtl-a-ENSG00000025708	ieu-b-4874	Bladder cancer	TYMP	Simple mode	5	-6.27280027631744e-05	0.000581937718632955	0.91935139139928	-0.00120332593128377	0.00107786992575742	0.999937273964597	0.998797397775051	1.00107845103631
eqtl-a-ENSG00000025708	ieu-b-4874	Bladder cancer	TYMP	Weighted mode	5	0.000663494845987178	0.00031007935338831	0.0991147327555168	5.57393133460907e-05	0.00127125037862827	1.00066371500738	1.00005574086681	1.00127205875991
eqtl-a-ENSG00000025772	ieu-b-4874	Bladder cancer	TOMM34	MR Egger	3	0.0013456561388361	0.000828794392551314	0.351434034018721	-0.000278780870564474	0.00297009314823668	1.00134656194031	0.999721257985212	1.00297450824489
eqtl-a-ENSG00000025772	ieu-b-4874	Bladder cancer	TOMM34	Weighted median	3	0.00078201481993111	0.000307885653270583	0.0110867643172516	0.000178558939520768	0.00138547070034145	1.00078232067324	1.00017857488212	1.00138643090827
eqtl-a-ENSG00000025772	ieu-b-4874	Bladder cancer	TOMM34	Inverse variance weighted	3	0.000769042382816787	0.000298331114445956	0.00994272508490349	0.000184313398502712	0.00135377136713086	1.00076933817173	1.00018433038526	1.00135468812924
eqtl-a-ENSG00000025772	ieu-b-4874	Bladder cancer	TOMM34	Simple mode	3	0.000476318397401022	0.000461343780564712	0.410357650975385	-0.000427915412505813	0.00138055220730786	1.00047643185502	0.999572176130236	1.0013815056082
eqtl-a-ENSG00000025772	ieu-b-4874	Bladder cancer	TOMM34	Weighted mode	3	0.000828319101552301	0.000324257432916847	0.125122667169133	0.000192774533035281	0.00146386367006932	1.00082866225256	1.00019279311524	1.0014649356415
eqtl-a-ENSG00000026025	ieu-b-4874	Bladder cancer	VIM	MR Egger	6	-0.000734929110225451	0.00119942880459078	0.573176383873717	-0.00308580956722338	0.00161595134677248	0.999265340884027	0.996918946649602	1.00161725769972
eqtl-a-ENSG00000026025	ieu-b-4874	Bladder cancer	VIM	Weighted median	6	-0.000513997934915083	0.000525068776436123	0.327621760115023	-0.00154313273672988	0.000515136866899718	0.999486134139394	0.998458057280395	1.00051526957268
eqtl-a-ENSG00000026025	ieu-b-4874	Bladder cancer	VIM	Inverse variance weighted	6	-0.000518818045161114	0.000462453500596444	0.261912810787358	-0.00142522690633015	0.000387590816007917	0.999481316517649	0.998575788247205	1.00038766593903
eqtl-a-ENSG00000026025	ieu-b-4874	Bladder cancer	VIM	Simple mode	6	-0.000509099434847888	0.000753165165139613	0.529070808254949	-0.00198530315852153	0.000967104288825754	0.999491030134281	0.998016666252286	1.00096757208497
eqtl-a-ENSG00000026025	ieu-b-4874	Bladder cancer	VIM	Weighted mode	6	-0.000509099434847888	0.000562428861445307	0.406870622580726	-0.00161146000328069	0.000593261133584913	0.999491030134281	0.99838983770123	1.00059343714778
eqtl-a-ENSG00000026103	ieu-b-4874	Bladder cancer	FAS	MR Egger	5	-0.000451313116698628	0.000464609298205327	0.403005774629807	-0.00136194734118107	0.000459321107783813	0.999548788709747	0.998638979688196	1.00045942661188
eqtl-a-ENSG00000026103	ieu-b-4874	Bladder cancer	FAS	Weighted median	5	0.00010665555974304	0.000293439977746674	0.716256540102254	-0.00046848679664044	0.00068179791612652	1.00010666124765	0.999531622926164	1.00068203039316
eqtl-a-ENSG00000026103	ieu-b-4874	Bladder cancer	FAS	Inverse variance weighted	5	0.000154216177224478	0.000276258204833658	0.576685954803391	-0.000387249904249492	0.000695682258698448	1.00015422806915	0.999612825067317	1.00069592430173
eqtl-a-ENSG00000026103	ieu-b-4874	Bladder cancer	FAS	Simple mode	5	0.00124257559524125	0.000859999428905117	0.222008882136398	-0.000443023285412783	0.00292817447589528	1.00124334791215	0.999557074834913	1.0029324657663
eqtl-a-ENSG00000026103	ieu-b-4874	Bladder cancer	FAS	Weighted mode	5	-6.96211051152166e-05	0.000307834006099045	0.832160290239264	-0.000672975757069344	0.000533733546838911	0.999930381318378	0.999327250640326	1.00053387600793
eqtl-a-ENSG00000026297	ieu-b-4874	Bladder cancer	RNASET2	MR Egger	5	2.45301905537469e-05	0.000340252507623998	0.947064385992235	-0.000642364724389289	0.000691425105496783	1.00002453049142	0.999357841547661	1.00069166419494
eqtl-a-ENSG00000026297	ieu-b-4874	Bladder cancer	RNASET2	Weighted median	5	3.28744572452852e-05	0.000174759812909664	0.850788678018142	-0.000309654776057657	0.000375403690548228	1.00003287499762	0.999690393162034	1.00037547416333
eqtl-a-ENSG00000026297	ieu-b-4874	Bladder cancer	RNASET2	Inverse variance weighted	5	-4.25216843149513e-06	0.000162007997870658	0.979060601386671	-0.000321787844257985	0.000313283507394995	0.999995747840609	0.999678263923897	1.0003133325858
eqtl-a-ENSG00000026297	ieu-b-4874	Bladder cancer	RNASET2	Simple mode	5	9.10232086343077e-05	0.000302364026808363	0.778384847254038	-0.000501610283910083	0.000683656701178699	1.00009102735137	0.999498515501496	1.00068389044769
eqtl-a-ENSG00000026297	ieu-b-4874	Bladder cancer	RNASET2	Weighted mode	5	4.10568420163362e-05	0.000170146430823243	0.821185091506111	-0.000292430162397219	0.000374543846429892	1.00004105768486	0.999707612591135	1.00037461399673
eqtl-a-ENSG00000026508	ieu-b-4874	Bladder cancer	CD44	MR Egger	4	-0.00319127553253174	0.00191940880528899	0.23828095626529	-0.00695331679089817	0.000570765725834694	0.996813811174764	0.993070801583025	1.00057092864359
eqtl-a-ENSG00000026508	ieu-b-4874	Bladder cancer	CD44	Weighted median	4	-0.000602460837776908	0.000609276521855768	0.322754407782118	-0.00179664282061421	0.000591721145060398	0.999397720605314	0.998204970175961	1.00059189624655
eqtl-a-ENSG00000026508	ieu-b-4874	Bladder cancer	CD44	Inverse variance weighted	4	-0.000411982754726268	0.000513968570578989	0.422800647687289	-0.00141936115306109	0.00059539564360855	0.999588102098516	0.998581645663579	1.00059557292678
eqtl-a-ENSG00000026508	ieu-b-4874	Bladder cancer	CD44	Simple mode	4	-0.000405204796505071	0.000862632924835694	0.670582377123189	-0.00209596532918303	0.00128555573617289	0.999594877287871	0.997906229672331	1.00128638241716
eqtl-a-ENSG00000026508	ieu-b-4874	Bladder cancer	CD44	Weighted mode	4	-0.000843341400936839	0.000691065349791741	0.309507406163516	-0.00219782948652865	0.000511146684654974	0.999157014111476	0.99780458397225	1.00051127734238
eqtl-a-ENSG00000026652	ieu-b-4874	Bladder cancer	AGPAT4	MR Egger	5	-0.000187758906849611	0.00136652838502161	0.899419010527433	-0.00286615454149196	0.00249063672779274	0.999812258718751	0.997137948958078	1.00249374094007
eqtl-a-ENSG00000026652	ieu-b-4874	Bladder cancer	AGPAT4	Weighted median	5	0.000284830066637006	0.000620591373784866	0.646258898881578	-0.00093152902598133	0.00150118915925534	1.00028487063457	0.999068904712491	1.00150231650775
eqtl-a-ENSG00000026652	ieu-b-4874	Bladder cancer	AGPAT4	Inverse variance weighted	5	0.000376738912942443	0.000535387418157762	0.481634993193481	-0.000672620426646771	0.00142609825253166	1.00037680988796	0.999327605731763	1.00142711561421
eqtl-a-ENSG00000026652	ieu-b-4874	Bladder cancer	AGPAT4	Simple mode	5	0.00097393773179321	0.000902342561847498	0.341172703933561	-0.000794653689427886	0.00274252915301431	1.00097441216316	0.999205661964198	1.00274629332642
eqtl-a-ENSG00000026652	ieu-b-4874	Bladder cancer	AGPAT4	Weighted mode	5	0.000145946240120153	0.000661849053228931	0.836269643398135	-0.00115127790420855	0.00144317038444886	1.00014595689079	0.998849384561946	1.00144421225597
eqtl-a-ENSG00000026950	ieu-b-4874	Bladder cancer	BTN3A1	MR Egger	4	0.000455369344760132	0.000455073405645779	0.422399507473463	-0.000436574530305594	0.00134731321982586	1.00045547304112	0.999563520754488	1.00134822125404
eqtl-a-ENSG00000026950	ieu-b-4874	Bladder cancer	BTN3A1	Weighted median	4	0.000831687763688057	0.000283259532419465	0.00332331412611401	0.000276499080145906	0.00138687644723021	1.00083203371186	1.00027653730954	1.00138783860512
eqtl-a-ENSG00000026950	ieu-b-4874	Bladder cancer	BTN3A1	Inverse variance weighted	4	0.000890176851584401	0.000275030237873904	0.00120941288308773	0.000351117585351548	0.00142923611781725	1.00089057317659	1.00035117923435	1.00143025796252
eqtl-a-ENSG00000026950	ieu-b-4874	Bladder cancer	BTN3A1	Simple mode	4	0.00125755750779339	0.000602187538603466	0.127982464282761	7.72699321305952e-05	0.00243784508345618	1.0012583485648	1.00007727291753	1.00244081904398
eqtl-a-ENSG00000026950	ieu-b-4874	Bladder cancer	BTN3A1	Weighted mode	4	0.000792474329249458	0.000299692756791661	0.0773710953383114	0.000205076525937803	0.00137987213256111	1.00079278841999	1.00020509755557	1.00138082459415
eqtl-a-ENSG00000027075	ieu-b-4874	Bladder cancer	PRKCH	MR Egger	3	0.00649899545992964	0.00732271427173321	0.537895179602748	-0.00785352451266745	0.0208515154325267	1.00652015975497	0.992177233837812	1.02107042718012
eqtl-a-ENSG00000027075	ieu-b-4874	Bladder cancer	PRKCH	Weighted median	3	-0.00029726344603955	0.00103122469055442	0.773145781298717	-0.00231846383952622	0.00172393694744712	0.999702780732361	0.997684221721901	1.00172542378103
eqtl-a-ENSG00000027075	ieu-b-4874	Bladder cancer	PRKCH	Inverse variance weighted	3	0.000250782811464494	0.000944361250112058	0.79057953227278	-0.00160016523875514	0.00210173086168413	1.0002508142601	0.998401114343035	1.00210394104612
eqtl-a-ENSG00000027075	ieu-b-4874	Bladder cancer	PRKCH	Simple mode	3	-0.000375108866706319	0.00126126006357496	0.79420231511624	-0.00284717859131325	0.00209696085790061	0.999624961477829	0.997156870777648	1.00209916101793
eqtl-a-ENSG00000027075	ieu-b-4874	Bladder cancer	PRKCH	Weighted mode	3	-0.000343142718433952	0.00118227343528851	0.798959717107268	-0.00266039865159944	0.00197411321473154	0.999656916148295	0.997343137072719	1.00197606305908
eqtl-a-ENSG00000027697	ieu-b-4874	Bladder cancer	IFNGR1	MR Egger	4	-0.000812265177389932	0.00113917719366225	0.549798030520377	-0.00304505247696793	0.00142052212218807	0.999188064620669	0.99695957899311	1.00142153154165
eqtl-a-ENSG00000027697	ieu-b-4874	Bladder cancer	IFNGR1	Weighted median	4	-0.000347552668200689	0.000593354094026838	0.558048617032718	-0.00151052669249329	0.000815421356091913	0.999652507721231	0.998490613578742	1.00081575390247
eqtl-a-ENSG00000027697	ieu-b-4874	Bladder cancer	IFNGR1	Inverse variance weighted	4	-0.000235996117411322	0.000558002862668384	0.672346377504827	-0.00132968172824135	0.00085768949341871	0.999764031727482	0.998671201906813	1.00085805741423
eqtl-a-ENSG00000027697	ieu-b-4874	Bladder cancer	IFNGR1	Simple mode	4	-0.000221849835357371	0.000890616829949483	0.819366413805187	-0.00196745882205836	0.00152375915134362	0.999778174771498	0.99803447535637	1.0015249206622
eqtl-a-ENSG00000027697	ieu-b-4874	Bladder cancer	IFNGR1	Weighted mode	4	-0.000383906809534434	0.000649198189082177	0.595882782505186	-0.0016563352601355	0.000888521641066634	0.999616166873255	0.99834503570608	1.00088891649336
eqtl-a-ENSG00000027847	ieu-b-4874	Bladder cancer	B4GALT7	MR Egger	3	-0.000292458933680582	0.00310076262857385	0.940132157189878	-0.00636995368568532	0.00578503581832416	0.999707583828265	0.993650291459605	1.00580180145237
eqtl-a-ENSG00000027847	ieu-b-4874	Bladder cancer	B4GALT7	Weighted median	3	0.000703465689470105	0.000357465981098489	0.0490768453352203	2.83236651706716e-06	0.00140409901242314	1.00070371317949	1.00000283237053	1.00140508522097
eqtl-a-ENSG00000027847	ieu-b-4874	Bladder cancer	B4GALT7	Inverse variance weighted	3	0.000700378318115486	0.000342562329841269	0.0409014018019364	2.89561516265981e-05	0.00137180048460437	1.00070062364028	1.00002895657086	1.00137274183329
eqtl-a-ENSG00000027847	ieu-b-4874	Bladder cancer	B4GALT7	Simple mode	3	0.00100101971812336	0.000634016595122435	0.255123259551608	-0.000241652808316613	0.00224369224456333	1.00100152090558	0.999758376387372	1.00224621120558
eqtl-a-ENSG00000027847	ieu-b-4874	Bladder cancer	B4GALT7	Weighted mode	3	0.00077029444247418	0.000366546624799219	0.170366253453695	5.18630578677109e-05	0.00148872582708065	1.00077059119543	1.00005186440278	1.00148983452949
eqtl-a-ENSG00000028137	ieu-b-4874	Bladder cancer	TNFRSF1B	MR Egger	4	0.000642805355777976	0.00102954251683261	0.596120237550642	-0.00137509797721394	0.00266070868876989	1.00064301199942	0.998625847036798	1.00266425151558
eqtl-a-ENSG00000028137	ieu-b-4874	Bladder cancer	TNFRSF1B	Weighted median	4	0.000468137113191236	0.000557089792143851	0.400725550392751	-0.000623758879410711	0.00156003310579318	1.00046824670647	0.999376435617717	1.00156125059046
eqtl-a-ENSG00000028137	ieu-b-4874	Bladder cancer	TNFRSF1B	Inverse variance weighted	4	0.000498053908084638	0.000532672120823664	0.349783002356986	-0.000545983448729743	0.00154209126489902	1.00049817795753	0.999454165573111	1.00154328089906
eqtl-a-ENSG00000028137	ieu-b-4874	Bladder cancer	TNFRSF1B	Simple mode	4	0.000509355811764902	0.000983628451380349	0.640339389848896	-0.00141855595294058	0.00243726757647039	1.00050948555546	0.998582449721964	1.00244024012757
eqtl-a-ENSG00000028137	ieu-b-4874	Bladder cancer	TNFRSF1B	Weighted mode	4	0.000442281344239359	0.000661574397633687	0.551636826315789	-0.000854404475122667	0.00173896716360139	1.00044237916505	0.99914596042445	1.00174048004382
eqtl-a-ENSG00000029534	ieu-b-4874	Bladder cancer	ANK1	MR Egger	4	0.000755898745347179	0.00111523056668072	0.56780102886136	-0.00142995316534704	0.00294175065604139	1.0007561845088	0.998571068730535	1.00294608185056
eqtl-a-ENSG00000029534	ieu-b-4874	Bladder cancer	ANK1	Weighted median	4	0.000642867419466367	0.000496141650177087	0.195067272199113	-0.000329570214880722	0.00161530505381346	1.00064307410301	0.999670484087417	1.00161661036175
eqtl-a-ENSG00000029534	ieu-b-4874	Bladder cancer	ANK1	Inverse variance weighted	4	0.000497562888611436	0.000443630356017331	0.262044938943827	-0.000371952609182533	0.0013670783864054	1.00049768669356	0.999628116556613	1.00136801326403
eqtl-a-ENSG00000029534	ieu-b-4874	Bladder cancer	ANK1	Simple mode	4	0.000692448520554294	0.000773939037691349	0.436869529396235	-0.00082447199332075	0.00220936903442934	1.00069268831838	0.999175867790326	1.00221181148862
eqtl-a-ENSG00000029534	ieu-b-4874	Bladder cancer	ANK1	Weighted mode	4	0.000651834565478687	0.000535584911975407	0.310591995761062	-0.000397911861993111	0.00170158099295049	1.0006520470558	0.999602167294432	1.00170302950336
eqtl-a-ENSG00000029639	ieu-b-4874	Bladder cancer	TFB1M	Inverse variance weighted	2	0.000116453484528709	0.000403550753150676	0.772908855686062	-0.000674505991646616	0.000907412960704033	1.0001164602655	0.999325721436383	1.0009078247844
eqtl-a-ENSG00000029725	ieu-b-4874	Bladder cancer	RABEP1	MR Egger	7	0.000278832983073125	0.00120391074128207	0.826024068110896	-0.00208083206983974	0.00263849803598599	1.0002788718606	0.997921331360373	1.00264198193534
eqtl-a-ENSG00000029725	ieu-b-4874	Bladder cancer	RABEP1	Weighted median	7	-0.000388832043645227	0.00033138629211908	0.240655554424255	-0.00103834917619862	0.00026068508890817	0.999611243541737	0.99896218972177	1.00026071907022
eqtl-a-ENSG00000029725	ieu-b-4874	Bladder cancer	RABEP1	Inverse variance weighted	7	-0.00053971765429901	0.000248507384112968	0.0298679225177848	-0.00102679212716043	-5.26431814375924e-05	0.999460427967075	0.998973734843497	0.99994735820419
eqtl-a-ENSG00000029725	ieu-b-4874	Bladder cancer	RABEP1	Simple mode	7	-0.00122700002482953	0.000537782628456494	0.0626627774020144	-0.00228105397660426	-0.000172946073054804	0.998773752431915	0.997721545650013	0.999827068881255
eqtl-a-ENSG00000029725	ieu-b-4874	Bladder cancer	RABEP1	Weighted mode	7	-0.000461526002019162	0.000332654293452659	0.214654238246851	-0.00111352841718637	0.00019047641314805	0.999538580484723	0.998887091325527	1.00019049455493
eqtl-a-ENSG00000030110	ieu-b-4874	Bladder cancer	BAK1	MR Egger	4	-0.00170292146224702	0.0039875446542345	0.710916146607371	-0.00951850898454663	0.00611266606005259	0.998298527685794	0.990526648630798	1.00613138652778
eqtl-a-ENSG00000030110	ieu-b-4874	Bladder cancer	BAK1	Weighted median	4	0.000505215620945038	0.000776583856075522	0.515329537749905	-0.00101688873696298	0.00202731997885306	1.00050534326385	0.998983628119179	1.00202937638143
eqtl-a-ENSG00000030110	ieu-b-4874	Bladder cancer	BAK1	Inverse variance weighted	4	0.000664891573830259	0.00068724952092552	0.333310382082613	-0.000682117487183761	0.00201190063484428	1.00066511266323	0.999318115102062	1.00201392586489
eqtl-a-ENSG00000030110	ieu-b-4874	Bladder cancer	BAK1	Simple mode	4	-5.04068199166522e-05	0.00126801230687215	0.970787894819617	-0.00253571094138607	0.00243489730155277	0.999949594450486	0.99746750125796	1.00243786407143
eqtl-a-ENSG00000030110	ieu-b-4874	Bladder cancer	BAK1	Weighted mode	4	4.66901574556994e-05	0.00121391891917268	0.971735427730957	-0.00233259092412276	0.00242597123903416	1.00004669124746	0.997670127452056	1.00242891628831
eqtl-a-ENSG00000030582	ieu-b-4874	Bladder cancer	GRN	MR Egger	5	-0.00243867168401557	0.00159376765735129	0.223474846467034	-0.0055624562924241	0.000685112924392963	0.99756429946007	0.994452985522837	1.00068534766786
eqtl-a-ENSG00000030582	ieu-b-4874	Bladder cancer	GRN	Weighted median	5	-0.000358114846446092	0.0007736141818135	0.643427854946684	-0.00187439864280055	0.00115816894990837	0.999641949269022	0.998127356945274	1.00115883988656
eqtl-a-ENSG00000030582	ieu-b-4874	Bladder cancer	GRN	Inverse variance weighted	5	-0.000159794883516681	0.000678360899868348	0.81377389809907	-0.00148938224725864	0.00116979248022528	0.999840217883006	0.998511726332046	1.00117047695432
eqtl-a-ENSG00000030582	ieu-b-4874	Bladder cancer	GRN	Simple mode	5	-2.7855873634193e-05	0.00116169167736284	0.982018117692835	-0.00230477156126535	0.00224905981399697	0.999972144514337	0.997697882385404	1.00225159084615
eqtl-a-ENSG00000030582	ieu-b-4874	Bladder cancer	GRN	Weighted mode	5	-0.000615915454336946	0.000831563610615394	0.50001392319249	-0.00224578013114312	0.00101394922246923	0.999384274182651	0.997756739746339	1.00101446344277
eqtl-a-ENSG00000031081	ieu-b-4874	Bladder cancer	ARHGAP31	MR Egger	3	-0.00226355295706562	0.00135808575309934	0.344032221987684	-0.00492540103314033	0.00039829511900909	0.997739006947072	0.995086708864337	1.00039837444904
eqtl-a-ENSG00000031081	ieu-b-4874	Bladder cancer	ARHGAP31	Weighted median	3	-0.000425996019013655	0.000575577452631206	0.459227569126527	-0.00155412782617082	0.000702135788143509	0.999574094704407	0.998447079205105	1.00070238234318
eqtl-a-ENSG00000031081	ieu-b-4874	Bladder cancer	ARHGAP31	Inverse variance weighted	3	-0.00017883562517279	0.000690810110517381	0.795729277778946	-0.00153282344178686	0.00117515219144128	0.999821180364964	0.998468350732055	1.00117584295333
eqtl-a-ENSG00000031081	ieu-b-4874	Bladder cancer	ARHGAP31	Simple mode	3	-0.000625462395736752	0.000848315228308407	0.537705601248485	-0.00228816024322123	0.00103723545174773	0.999374733165093	0.997714455599892	1.00103777356647
eqtl-a-ENSG00000031081	ieu-b-4874	Bladder cancer	ARHGAP31	Weighted mode	3	-0.000438116312050158	0.000621290514329526	0.55376643422708	-0.00165584572013603	0.000779613096035713	0.999561979646887	0.998345524436028	1.00077991707332
eqtl-a-ENSG00000031691	ieu-b-4874	Bladder cancer	CENPQ	MR Egger	3	0.000852854111709668	0.000697515741880519	0.436426436970937	-0.000514276742376149	0.00221998496579549	1.00085321789519	0.999485855475241	1.0022224509569
eqtl-a-ENSG00000031691	ieu-b-4874	Bladder cancer	CENPQ	Weighted median	3	0.000446485460886861	0.000345488038625659	0.196241981236537	-0.00023067109481943	0.00112364201659315	1.00044658515036	0.999769355507712	1.0011242735388
eqtl-a-ENSG00000031691	ieu-b-4874	Bladder cancer	CENPQ	Inverse variance weighted	3	0.000417234185516173	0.00034645933146786	0.228481216026723	-0.000261826104160832	0.00109629447519318	1.00041732123981	0.999738208169302	1.00109689562564
eqtl-a-ENSG00000031691	ieu-b-4874	Bladder cancer	CENPQ	Simple mode	3	0.00068725239030516	0.000595766842708146	0.367919735081965	-0.000480450621402806	0.00185495540201313	1.00068748860234	0.999519664776515	1.00185667689605
eqtl-a-ENSG00000031691	ieu-b-4874	Bladder cancer	CENPQ	Weighted mode	3	0.000460372972029208	0.000373665981391699	0.343125361502663	-0.000272012351498521	0.00119275829555694	1.00046047895993	0.999728024640507	1.00119346991463
eqtl-a-ENSG00000032742	ieu-b-4874	Bladder cancer	IFT88	MR Egger	3	0.00147939477424177	0.000707168193285713	0.283870566968956	9.33451154017679e-05	0.00286544443308176	1.00148048961853	1.00009334947219	1.00286955374304
eqtl-a-ENSG00000032742	ieu-b-4874	Bladder cancer	IFT88	Weighted median	3	0.000145543107011608	0.000348334599037685	0.676074644543982	-0.000537192707102255	0.000828278921125472	1.00014555369892	0.999462951555067	1.00082862203884
eqtl-a-ENSG00000032742	ieu-b-4874	Bladder cancer	IFT88	Inverse variance weighted	3	9.16799259605851e-05	0.000614618074556013	0.881422896604057	-0.0011129715001692	0.00129633135209037	1.00009168412869	0.998887647622901	1.00129717195277
eqtl-a-ENSG00000032742	ieu-b-4874	Bladder cancer	IFT88	Simple mode	3	-0.00228034626621728	0.00157128955875075	0.283811723755304	-0.00536007380136875	0.000799381268934194	0.997722251748164	0.994654265762396	1.00079970085929
eqtl-a-ENSG00000032742	ieu-b-4874	Bladder cancer	IFT88	Weighted mode	3	0.000310221645018809	0.00034814848581676	0.466916620400624	-0.000372149387182039	0.000992592677219658	1.00031026976873	0.999627919851812	1.00099308546036
eqtl-a-ENSG00000033122	ieu-b-4874	Bladder cancer	LRRC7	MR Egger	3	0.00186011773358837	0.00237956766817276	0.577612393519016	-0.00280383489603023	0.00652407036320697	1.00186184882576	0.997200092177886	1.00654539846705
eqtl-a-ENSG00000033122	ieu-b-4874	Bladder cancer	LRRC7	Weighted median	3	0.000849368401526968	0.000359506777255126	0.0181475594159461	0.000144735118106921	0.00155400168494702	1.00084972921702	1.00014474559274	1.00155520977127
eqtl-a-ENSG00000033122	ieu-b-4874	Bladder cancer	LRRC7	Inverse variance weighted	3	0.000812111796885591	0.000407491362743052	0.0462664157128528	1.34287259092084e-05	0.00161079486786197	1.00081244164896	1.00001342881607	1.00161209289477
eqtl-a-ENSG00000033122	ieu-b-4874	Bladder cancer	LRRC7	Simple mode	3	0.00125036096912466	0.000690111492513761	0.211706705889665	-0.000102257556202311	0.00260297949445163	1.00125114299631	0.999897747671923	1.00260637018691
eqtl-a-ENSG00000033122	ieu-b-4874	Bladder cancer	LRRC7	Weighted mode	3	0.000852444813464168	0.000364911894530875	0.144548784722083	0.000137217500183653	0.00156767212674468	1.00085280824781	1.00013722691494	1.00156890156706
eqtl-a-ENSG00000033627	ieu-b-4874	Bladder cancer	ATP6V0A1	MR Egger	4	-0.000233426795318303	0.00117823886691218	0.861266234224723	-0.00254277497446618	0.00207592138382957	0.999766600446596	0.997460455139422	1.00207807760041
eqtl-a-ENSG00000033627	ieu-b-4874	Bladder cancer	ATP6V0A1	Weighted median	4	-3.47885264973942e-06	0.000706806193992395	0.996072881597541	-0.00138881899287483	0.00138186128757536	0.999996521153401	0.998612144969914	1.00138281649782
eqtl-a-ENSG00000033627	ieu-b-4874	Bladder cancer	ATP6V0A1	Inverse variance weighted	4	9.57265358496121e-05	0.000590504916964756	0.871219519866077	-0.00106166310140131	0.00125311617310053	1.00009573111778	0.998938900263484	1.00125390165124
eqtl-a-ENSG00000033627	ieu-b-4874	Bladder cancer	ATP6V0A1	Simple mode	4	2.26450563952537e-05	0.000927838443619461	0.982061213799319	-0.00179591829309889	0.0018412084058894	1.0000226453128	0.99820569340319	1.00184290447086
eqtl-a-ENSG00000033627	ieu-b-4874	Bladder cancer	ATP6V0A1	Weighted mode	4	-3.51897675143992e-05	0.000768944960428794	0.966374512330397	-0.00154232188995484	0.00147194235492604	0.999964810851638	0.998458866877219	1.00147302619379
eqtl-a-ENSG00000033800	ieu-b-4874	Bladder cancer	PIAS1	MR Egger	3	0.000291987604725293	0.00135080209915672	0.864474226861807	-0.00235558450962188	0.00293955971907246	1.00029203023726	0.997647187702415	1.00294388446132
eqtl-a-ENSG00000033800	ieu-b-4874	Bladder cancer	PIAS1	Weighted median	3	0.000572307091997189	0.000365207049086277	0.117096998429075	-0.000143498724211914	0.00128811290820629	1.00057247089095	0.999856511571238	1.00128894288197
eqtl-a-ENSG00000033800	ieu-b-4874	Bladder cancer	PIAS1	Inverse variance weighted	3	0.000648734250690055	0.000511215581884824	0.204439893870466	-0.000353248289804201	0.00165071679118431	1.00064894472427	0.999646814095027	1.00165207997412
eqtl-a-ENSG00000033800	ieu-b-4874	Bladder cancer	PIAS1	Simple mode	3	0.000138239304449992	0.000745980415626461	0.870075133942086	-0.00132388231017787	0.00160036091907785	1.00013824885994	0.998676993635416	1.00160164218002
eqtl-a-ENSG00000033800	ieu-b-4874	Bladder cancer	PIAS1	Weighted mode	3	0.000397869276206948	0.000377264218537116	0.402194586218247	-0.000341568592125799	0.00113730714453969	1.00039794843669	0.999658489735785	1.00113795412356
eqtl-a-ENSG00000034053	ieu-b-4874	Bladder cancer	APBA2	MR Egger	5	0.000397243944470075	0.000674383589916264	0.597244678059775	-0.000924547891765803	0.00171903578070595	1.00039732285629	0.999075879370951	1.00172051416973
eqtl-a-ENSG00000034053	ieu-b-4874	Bladder cancer	APBA2	Weighted median	5	0.000324037680585725	0.000482573653711295	0.501915952796147	-0.000621806680688414	0.00126988204185986	1.00032409018647	0.999378386601022	1.00127068868347
eqtl-a-ENSG00000034053	ieu-b-4874	Bladder cancer	APBA2	Inverse variance weighted	5	0.000272211875521808	0.00045708533225403	0.551483626998276	-0.000623675375696091	0.00116809912673971	1.00027224892854	0.999376519069365	1.00116878162024
eqtl-a-ENSG00000034053	ieu-b-4874	Bladder cancer	APBA2	Simple mode	5	0.000288227805623539	0.000811690831270612	0.740450429462049	-0.00130268622366686	0.00187914183491394	1.00028826934725	0.998698161903711	1.00188090852838
eqtl-a-ENSG00000034053	ieu-b-4874	Bladder cancer	APBA2	Weighted mode	5	0.000320532294018117	0.000492424393466869	0.550594361996144	-0.000644619517176946	0.00128568410521318	1.00032058366998	0.999355588205348	1.00128651095134
eqtl-a-ENSG00000034152	ieu-b-4874	Bladder cancer	MAP2K3	MR Egger	10	0.00076908445295436	0.000540918694549079	0.192873098047037	-0.000291116188361836	0.00182928509427056	1.00076938027423	0.999708926181844	1.00183095925693
eqtl-a-ENSG00000034152	ieu-b-4874	Bladder cancer	MAP2K3	Weighted median	10	0.000244691444924302	0.000344783286692732	0.477892447420944	-0.000431083796993452	0.000920466686842057	1.00024472138432	0.999569009106276	1.00092089044631
eqtl-a-ENSG00000034152	ieu-b-4874	Bladder cancer	MAP2K3	Inverse variance weighted	10	9.84655260978198e-05	0.000302179854640039	0.744537294886362	-0.000493806988996658	0.000690738041192297	1.00009847037399	0.999506314913608	1.00069097665565
eqtl-a-ENSG00000034152	ieu-b-4874	Bladder cancer	MAP2K3	Simple mode	10	-0.00035380363789147	0.000753932133196483	0.650031588238744	-0.00183151061895658	0.00112390334317364	0.999646258943235	0.99817016557314	1.00112453515921
eqtl-a-ENSG00000034152	ieu-b-4874	Bladder cancer	MAP2K3	Weighted mode	10	0.000408543920677642	0.000360776854334041	0.286732830762303	-0.000298578713817078	0.00111566655517236	1.00040862738611	0.999701465856371	1.00111628914262
eqtl-a-ENSG00000035115	ieu-b-4874	Bladder cancer	SH3YL1	MR Egger	5	-0.00130282330421785	0.000476329018778781	0.0716307240511554	-0.00223642818102426	-0.000369218427411437	0.998698025001626	0.997766070761231	0.999630849725324
eqtl-a-ENSG00000035115	ieu-b-4874	Bladder cancer	SH3YL1	Weighted median	5	-0.00036028461498407	0.000286711395442	0.208894628607141	-0.00092223895005039	0.000201669720082249	0.999639780279724	0.999078186181589	1.00020169005679
eqtl-a-ENSG00000035115	ieu-b-4874	Bladder cancer	SH3YL1	Inverse variance weighted	5	-0.000141649439606372	0.000400453327996184	0.723546695437197	-0.000926537962478894	0.000643239083266149	0.999858360592202	0.999073891141282	1.00064344600589
eqtl-a-ENSG00000035115	ieu-b-4874	Bladder cancer	SH3YL1	Simple mode	5	6.46394041410895e-06	0.000596992751607619	0.991879571577532	-0.00116364185273682	0.00117656973356504	1.00000646396131	0.998837034915913	1.00117726216327
eqtl-a-ENSG00000035115	ieu-b-4874	Bladder cancer	SH3YL1	Weighted mode	5	-0.000363725052464253	0.000262642881001513	0.238326591373818	-0.000878505099227217	0.000151054994298712	0.999636341087473	0.999121880673401	1.00015106640368
eqtl-a-ENSG00000035403	ieu-b-4874	Bladder cancer	VCL	MR Egger	12	-0.000189611200941338	0.000292661465923082	0.531651567775044	-0.000763227674150578	0.000384005272267903	0.999810406774126	0.999237063510006	1.00038407901173
eqtl-a-ENSG00000035403	ieu-b-4874	Bladder cancer	VCL	Weighted median	12	-0.0001653175315528	0.00024893741637741	0.506630954879844	-0.000653234867652523	0.000322599804546923	0.999834696132637	0.999346978443794	1.00032265184546
eqtl-a-ENSG00000035403	ieu-b-4874	Bladder cancer	VCL	Inverse variance weighted	12	-3.70844490666454e-05	0.000198150756376128	0.851540909410937	-0.000425459931563856	0.000351291033430566	0.999962916238553	0.999574630563678	1.00035135274335
eqtl-a-ENSG00000035403	ieu-b-4874	Bladder cancer	VCL	Simple mode	12	-8.58548729624868e-05	0.000467248121652006	0.857556191226769	-0.00100166119140042	0.000829951445475445	0.999914148812462	0.998998840303714	1.00083029595048
eqtl-a-ENSG00000035403	ieu-b-4874	Bladder cancer	VCL	Weighted mode	12	-0.000156556931570939	0.000225678919600403	0.502247108191714	-0.000598887613987729	0.000285773750845852	0.999843455322826	0.999401291683405	1.00028581458805
eqtl-a-ENSG00000035664	ieu-b-4874	Bladder cancer	DAPK2	MR Egger	4	-0.00121314648032885	0.000804897685232309	0.270754517906151	-0.00279074594338417	0.000364452982726479	0.998787589084383	0.997213144568092	1.00036451940378
eqtl-a-ENSG00000035664	ieu-b-4874	Bladder cancer	DAPK2	Weighted median	4	-0.000470180106547106	0.000525304682309167	0.370754101627822	-0.00149977728387307	0.000559417070778862	0.999529930410798	0.998501346820039	1.00055957357369
eqtl-a-ENSG00000035664	ieu-b-4874	Bladder cancer	DAPK2	Inverse variance weighted	4	-0.000175037774140472	0.000500999786375782	0.726806340357073	-0.001156997355437	0.00080692180715606	0.999824977544077	0.998843671707944	1.00080724745614
eqtl-a-ENSG00000035664	ieu-b-4874	Bladder cancer	DAPK2	Simple mode	4	-0.00021761913980772	0.00115856759963163	0.862993031445017	-0.00248841163508572	0.00205317335547028	0.99978240453752	0.997514681894623	1.00205528255916
eqtl-a-ENSG00000035664	ieu-b-4874	Bladder cancer	DAPK2	Weighted mode	4	-0.000501469558104204	0.000532816129832089	0.416051290731257	-0.0015457891725751	0.000542850056366689	0.99949865615674	0.998455404944144	1.00054299742612
eqtl-a-ENSG00000035681	ieu-b-4874	Bladder cancer	NSMAF	Inverse variance weighted	2	-0.000887794040863461	0.000310832024792902	0.00428764032718687	-0.00149702480945755	-0.000278563272269372	0.999112599931669	0.998504095173232	0.999721475522877
eqtl-a-ENSG00000035687	ieu-b-4874	Bladder cancer	ADSS2	MR Egger	4	0.000329213276496495	0.000414701506721226	0.510506718510905	-0.000483601676677108	0.0011420282296701	1.00032926747313	0.999516515239766	1.00114268059222
eqtl-a-ENSG00000035687	ieu-b-4874	Bladder cancer	ADSS2	Weighted median	4	0.000184858992853573	0.000267740954023805	0.489917697249873	-0.000339913277033085	0.00070963126274023	1.00018487608033	0.99966014448694	1.00070988311057
eqtl-a-ENSG00000035687	ieu-b-4874	Bladder cancer	ADSS2	Inverse variance weighted	4	0.000163168596106288	0.000270012098169971	0.545643504274091	-0.000366055116306855	0.000692392308519431	1.00016318190883	0.999634011873693	1.00069263206741
eqtl-a-ENSG00000035687	ieu-b-4874	Bladder cancer	ADSS2	Simple mode	4	0.000227120182712208	0.000493315158764797	0.676552400198983	-0.000739777528466794	0.00119401789389121	1.00022714597645	0.999260496039465	1.00119473101706
eqtl-a-ENSG00000035687	ieu-b-4874	Bladder cancer	ADSS2	Weighted mode	4	0.000227120182712208	0.000292974898896299	0.494706911232611	-0.000347110619124537	0.000801350984548953	1.00022714597645	0.999652949616797	1.00080167215203
eqtl-a-ENSG00000035720	ieu-b-4874	Bladder cancer	STAP1	MR Egger	6	-0.00191974248218976	0.00257272444359294	0.497018895229099	-0.00696228239163192	0.00312279742725239	0.998082099044801	0.99306189814663	1.00312767843862
eqtl-a-ENSG00000035720	ieu-b-4874	Bladder cancer	STAP1	Weighted median	6	-0.000583123653910561	0.000741545917458965	0.431655341878729	-0.00203655365213013	0.00087030634430901	0.999417046329645	0.99796551871619	1.00087068517077
eqtl-a-ENSG00000035720	ieu-b-4874	Bladder cancer	STAP1	Inverse variance weighted	6	9.18090439617203e-05	0.000629766583929886	0.884092969757239	-0.00114253346054086	0.0013261515484643	1.00009181325854	0.99885811898231	1.00132703127627
eqtl-a-ENSG00000035720	ieu-b-4874	Bladder cancer	STAP1	Simple mode	6	-0.000551562714825615	0.0014199982713164	0.713690038566969	-0.00333475932660576	0.00223163389695453	0.999448589367926	0.996670794807662	1.00223412584524
eqtl-a-ENSG00000035720	ieu-b-4874	Bladder cancer	STAP1	Weighted mode	6	-0.000867611896831426	0.000835635040348447	0.346724946014471	-0.00250545657591438	0.000770232782251531	0.999132764369545	0.997497679460798	1.00077052948769
eqtl-a-ENSG00000035862	ieu-b-4874	Bladder cancer	TIMP2	MR Egger	5	-0.000117054537062478	0.000526170828100055	0.83823715666837	-0.00114834936013859	0.000914240286013629	0.999882952313553	0.998852309740671	1.00091465833105
eqtl-a-ENSG00000035862	ieu-b-4874	Bladder cancer	TIMP2	Weighted median	5	-0.000144550448165008	0.000370030984055627	0.696060268779985	-0.000869811176914036	0.00058071028058402	0.999855459998748	0.999130566999172	1.00058087892544
eqtl-a-ENSG00000035862	ieu-b-4874	Bladder cancer	TIMP2	Inverse variance weighted	5	-9.80830779757351e-05	0.000342291157463473	0.774457917586608	-0.000768973746604142	0.000572807590652671	0.999901921732012	0.999231321837937	1.00057297167625
eqtl-a-ENSG00000035862	ieu-b-4874	Bladder cancer	TIMP2	Simple mode	5	-0.000622529478316714	0.000759166033178781	0.458257306516193	-0.00211049490334713	0.000865435946713698	0.999377664252956	0.997891730625091	1.00086581054446
eqtl-a-ENSG00000035862	ieu-b-4874	Bladder cancer	TIMP2	Weighted mode	5	-0.000158749084679517	0.000383260722439946	0.69997079807015	-0.00090994010066181	0.000592441931302776	0.99984126351529	0.99909047376929	1.00059261745969
eqtl-a-ENSG00000036448	ieu-b-4874	Bladder cancer	MYOM2	MR Egger	9	-8.00470400684403e-05	0.000225162382985787	0.73268067048993	-0.000521365310720582	0.000361271230583701	0.99991995616361	0.999478770576556	1.00036133649689
eqtl-a-ENSG00000036448	ieu-b-4874	Bladder cancer	MYOM2	Weighted median	9	9.52542822243555e-05	0.000194699812084756	0.624674170964424	-0.000286357349461767	0.000476865913910478	1.00009525881906	0.999713683646891	1.00047697963254
eqtl-a-ENSG00000036448	ieu-b-4874	Bladder cancer	MYOM2	Inverse variance weighted	9	5.84411805443929e-05	0.000162605839084052	0.719292921647776	-0.000260266264060349	0.000377148625149135	1.00005844288826	0.999739767602266	1.00037721975463
eqtl-a-ENSG00000036448	ieu-b-4874	Bladder cancer	MYOM2	Simple mode	9	0.000164614573069941	0.00030262409907415	0.601297390448049	-0.000428528661115393	0.000757757807255276	1.00016462812279	0.999571563144177	1.00075804497823
eqtl-a-ENSG00000036448	ieu-b-4874	Bladder cancer	MYOM2	Weighted mode	9	7.05176852503473e-05	0.00019370384603794	0.725255327283113	-0.000309141852984015	0.000450177223484709	1.00007052017168	0.999690905926435	1.00045027856846
eqtl-a-ENSG00000036565	ieu-b-4874	Bladder cancer	SLC18A1	MR Egger	3	-0.0013032510805995	0.0012361889687558	0.48319190645931	-0.00372618145936086	0.00111967929816186	0.99869759778229	0.99628075214015	1.00112030637305
eqtl-a-ENSG00000036565	ieu-b-4874	Bladder cancer	SLC18A1	Weighted median	3	-0.00028525190945303	0.000305533780746512	0.350500855077093	-0.000884098119716192	0.000313594300810133	0.999714788771005	0.999116292579879	1.00031364347664
eqtl-a-ENSG00000036565	ieu-b-4874	Bladder cancer	SLC18A1	Inverse variance weighted	3	-0.000195086761417488	0.000397986854231203	0.624003749286886	-0.000975140995710646	0.00058496747287567	0.999804932266767	0.999025334299764	1.00058513859971
eqtl-a-ENSG00000036565	ieu-b-4874	Bladder cancer	SLC18A1	Simple mode	3	-0.000554988214997553	0.000601740010043674	0.453735351116147	-0.00173439863468315	0.000624422204688047	0.999445165762475	0.998267104565454	1.00062461719682
eqtl-a-ENSG00000036565	ieu-b-4874	Bladder cancer	SLC18A1	Weighted mode	3	-0.000298570928722814	0.000319981482841554	0.449278177369465	-0.000925734635092259	0.000328592777646632	0.999701473639141	0.999074693725022	1.00032864677017
eqtl-a-ENSG00000037474	ieu-b-4874	Bladder cancer	NSUN2	MR Egger	7	-0.000749784875878067	0.000342750399356696	0.0803440481788785	-0.00142157565861719	-7.7994093138942e-05	0.999250496142563	0.998579434301424	0.999922008948321
eqtl-a-ENSG00000037474	ieu-b-4874	Bladder cancer	NSUN2	Weighted median	7	-8.7211989597868e-06	0.000237928372065137	0.970760308873195	-0.000475060808207455	0.000457618410287881	0.99999127883907	0.999525052015312	1.00045772313357
eqtl-a-ENSG00000037474	ieu-b-4874	Bladder cancer	NSUN2	Inverse variance weighted	7	0.000127167245576107	0.000295285785923634	0.666716915098838	-0.000451592894834215	0.000705927385986429	1.00012717533167	0.99954850905789	1.00070617661137
eqtl-a-ENSG00000037474	ieu-b-4874	Bladder cancer	NSUN2	Simple mode	7	-0.000190708615609733	0.000376834882226822	0.630852457424156	-0.000929304984774304	0.000547887753554837	0.999809309568122	0.999071126685375	1.00054803787146
eqtl-a-ENSG00000037474	ieu-b-4874	Bladder cancer	NSUN2	Weighted mode	7	-2.42500161686636e-05	0.000251611260463436	0.926358245887058	-0.000517408086676998	0.000468908054339671	0.999975750277861	0.999482725745804	1.00046901800891
eqtl-a-ENSG00000037757	ieu-b-4874	Bladder cancer	MRI1	Inverse variance weighted	2	-0.000307753138555756	0.000723023841648864	0.670364876036598	-0.00172487986818753	0.00110937359107602	0.999692294212584	0.998276606882148	1.00110998917357
eqtl-a-ENSG00000038002	ieu-b-4874	Bladder cancer	AGA	MR Egger	5	6.3969389926272e-05	0.000475261124689162	0.90145220244775	-0.000867542414464486	0.00099548119431703	1.00006397143601	0.999132833791657	1.00099597685018
eqtl-a-ENSG00000038002	ieu-b-4874	Bladder cancer	AGA	Weighted median	5	8.84337268887832e-06	0.000302499919026764	0.976677727302455	-0.000584056468603579	0.000601743213981335	1.00000884341179	0.999416114059175	1.00060192429775
eqtl-a-ENSG00000038002	ieu-b-4874	Bladder cancer	AGA	Inverse variance weighted	5	3.3040129673096e-05	0.000231229782767172	0.886378060503449	-0.000420170244550561	0.000486250503896753	1.0000330406755	0.999579918014605	1.00048636874284
eqtl-a-ENSG00000038002	ieu-b-4874	Bladder cancer	AGA	Simple mode	5	-0.000503822283293385	0.000477170911656682	0.350586304291164	-0.00143907727014048	0.000431432703553712	0.999496304613841	0.998561957705025	1.00043152578403
eqtl-a-ENSG00000038002	ieu-b-4874	Bladder cancer	AGA	Weighted mode	5	-0.000230224852983208	0.000317046468860184	0.507956077551571	-0.000851635931949169	0.000391186225982752	0.999769801646725	0.999148726607007	1.00039126274929
eqtl-a-ENSG00000038427	ieu-b-4874	Bladder cancer	VCAN	MR Egger	9	0.00357465592543588	0.00230606771520239	0.165049420094319	-0.000945236796360796	0.00809454864723256	1.00358105262766	0.999055209799216	1.00812739808009
eqtl-a-ENSG00000038427	ieu-b-4874	Bladder cancer	VCAN	Weighted median	9	4.99500223941715e-05	0.00075286268744884	0.947101732469751	-0.00142566084500555	0.0015255608897939	1.00004995126992	0.998575354926644	1.00152672514978
eqtl-a-ENSG00000038427	ieu-b-4874	Bladder cancer	VCAN	Inverse variance weighted	9	0.000380234120269205	0.000559791769987785	0.496984495470488	-0.000716957748906854	0.00147742598944526	1.00038030641843	0.999283299203888	1.00147851792091
eqtl-a-ENSG00000038427	ieu-b-4874	Bladder cancer	VCAN	Simple mode	9	2.36568257128335e-05	0.00123906612993728	0.985234934735704	-0.00240491278896424	0.00245222644038991	1.00002365710554	0.997597976697012	1.00245523560686
eqtl-a-ENSG00000038427	ieu-b-4874	Bladder cancer	VCAN	Weighted mode	9	9.83786950749669e-05	0.00119086895645265	0.936190571758671	-0.00223572445957222	0.00243248184972216	1.00009838353442	0.997766772910867	1.00243544273398
eqtl-a-ENSG00000038945	ieu-b-4874	Bladder cancer	MSR1	MR Egger	4	-4.91825340788612e-05	0.00259075055567477	0.986577569045545	-0.00512705362320141	0.00502868855504368	0.999950818675362	0.994886067282786	1.00504135363001
eqtl-a-ENSG00000038945	ieu-b-4874	Bladder cancer	MSR1	Weighted median	4	-0.000443706412941663	0.000371106087767172	0.231840093969337	-0.00117107434496532	0.000283661519081994	0.999556392010191	0.998829611095002	1.00028370175481
eqtl-a-ENSG00000038945	ieu-b-4874	Bladder cancer	MSR1	Inverse variance weighted	4	-0.000449019090488505	0.000488460975794704	0.35796339094194	-0.00140640260304612	0.000508364422069114	0.999551081703497	0.998594585917621	1.00050849366116
eqtl-a-ENSG00000038945	ieu-b-4874	Bladder cancer	MSR1	Simple mode	4	-0.0017005221238117	0.00102119332153865	0.194456235494153	-0.00370206103402745	0.000301016786404057	0.998300922944695	0.996304783145461	1.0003010620965
eqtl-a-ENSG00000038945	ieu-b-4874	Bladder cancer	MSR1	Weighted mode	4	0.000180080800843577	0.000422775482689727	0.698857278835191	-0.000648559145228289	0.00100872074691544	1.00018009701636	0.999351651123794	1.0010092296768
eqtl-a-ENSG00000039068	ieu-b-4874	Bladder cancer	CDH1	Inverse variance weighted	2	-0.000124425140563681	0.000398264561101144	0.754722637960763	-0.000905023680321923	0.000656173399194562	0.999875582599923	0.999095385730091	1.00065638872805
eqtl-a-ENSG00000039523	ieu-b-4874	Bladder cancer	RIPOR1	MR Egger	3	0.000132107036376316	0.000642432409952765	0.870888048124341	-0.0011270604871311	0.00139127455988374	1.0001321157629	0.998873574406996	1.00139224283133
eqtl-a-ENSG00000039523	ieu-b-4874	Bladder cancer	RIPOR1	Weighted median	3	3.79660412461998e-05	0.000450966457702222	0.932906822991397	-0.000845928215850154	0.000921860298342554	1.00003796676197	0.999154429480554	1.00092228534215
eqtl-a-ENSG00000039523	ieu-b-4874	Bladder cancer	RIPOR1	Inverse variance weighted	3	-9.58072189439806e-05	0.000447725626983277	0.830557621257355	-0.000973349447831204	0.000781735009943243	0.999904197370421	0.999027124103087	1.00078204064439
eqtl-a-ENSG00000039523	ieu-b-4874	Bladder cancer	RIPOR1	Simple mode	3	1.17720530237535e-06	0.000886920438231719	0.99906146092743	-0.00173718685363179	0.00173954126423655	1.000001177206	0.998264321182077	1.00174105514383
eqtl-a-ENSG00000039523	ieu-b-4874	Bladder cancer	RIPOR1	Weighted mode	3	5.15075569284566e-05	0.000498001868923897	0.927059856087438	-0.000924576106162381	0.00102759122001929	1.00005150888347	0.999075851182629	1.00102811937277
eqtl-a-ENSG00000039560	ieu-b-4874	Bladder cancer	RAI14	MR Egger	3	-0.000905793332930341	0.000982170918728831	0.525740414004765	-0.00283084833363885	0.00101926166777817	0.999094616774017	0.99717315473925	1.00101978129148
eqtl-a-ENSG00000039560	ieu-b-4874	Bladder cancer	RAI14	Weighted median	3	-0.00019091472410477	0.000541175904396426	0.724255195566772	-0.00125161949672177	0.000869790048512225	0.999809103498951	0.998749163452275	1.00087016842557
eqtl-a-ENSG00000039560	ieu-b-4874	Bladder cancer	RAI14	Inverse variance weighted	3	-9.4062245148254e-05	0.000520621127786587	0.856624156173871	-0.00111447965560996	0.000926355165313457	0.999905942178566	0.998886141146196	1.00092678436478
eqtl-a-ENSG00000039560	ieu-b-4874	Bladder cancer	RAI14	Simple mode	3	-0.000271454282581864	0.000662874987984519	0.721858629647589	-0.00157068925903152	0.00102778069386779	0.999728582557798	0.998430543627764	1.00102830904144
eqtl-a-ENSG00000039560	ieu-b-4874	Bladder cancer	RAI14	Weighted mode	3	-0.00022249793665722	0.000634008707835727	0.759153888073264	-0.00146515500401524	0.00102015913070081	0.999777526814173	0.998535917811567	1.00102067967002
eqtl-a-ENSG00000039650	ieu-b-4874	Bladder cancer	PNKP	MR Egger	4	-0.000580663180231134	0.000540168943162334	0.394858367982646	-0.00163939430882931	0.00047806794836704	0.999419505372008	0.998361948763978	1.00047818224106
eqtl-a-ENSG00000039650	ieu-b-4874	Bladder cancer	PNKP	Weighted median	4	1.25762565423123e-05	0.000283813792405812	0.964655987944965	-0.000543698776573079	0.000568851289657703	1.00001257633562	0.999456449000823	1.00056901311624
eqtl-a-ENSG00000039650	ieu-b-4874	Bladder cancer	PNKP	Inverse variance weighted	4	5.2902271933493e-05	0.000259593423988721	0.838518426364262	-0.0004559008390844	0.000561705382951385	1.00005290367128	0.999544203067912	1.00056186316896
eqtl-a-ENSG00000039650	ieu-b-4874	Bladder cancer	PNKP	Simple mode	4	0.000190601072021772	0.00041945635172145	0.68040378386646	-0.000631533377352271	0.00101273552139581	1.00019061923756	0.999368665997878	1.00101324851117
eqtl-a-ENSG00000039650	ieu-b-4874	Bladder cancer	PNKP	Weighted mode	4	1.44944184693029e-05	0.000300472029745324	0.964557711379016	-0.000574430759831532	0.000603419596770138	1.00001449452351	0.999425734193931	1.000603601691
eqtl-a-ENSG00000040275	ieu-b-4874	Bladder cancer	SPDL1	Inverse variance weighted	2	-0.000102628721443419	0.000446868793465871	0.818354528544918	-0.000978491556636526	0.000773234113749688	0.999897376544704	0.999021987010123	1.00077353313631
eqtl-a-ENSG00000040633	ieu-b-4874	Bladder cancer	PHF23	MR Egger	3	-0.00104914044389173	0.000872495536891657	0.441643221988603	-0.00275923169619938	0.000660950808415915	0.99895140971153	0.997244571484821	1.00066116928453
eqtl-a-ENSG00000040633	ieu-b-4874	Bladder cancer	PHF23	Weighted median	3	-0.000188084086894273	0.000444699843258477	0.67233455011956	-0.00105969577968089	0.000683527605892342	0.999811933599809	0.998940865499613	1.00068376126412
eqtl-a-ENSG00000040633	ieu-b-4874	Bladder cancer	PHF23	Inverse variance weighted	3	-0.000137125925137527	0.000461251125879352	0.766244159069222	-0.00104117813186106	0.000766926281586003	0.999862883476192	0.998959363706024	1.00076722044474
eqtl-a-ENSG00000040633	ieu-b-4874	Bladder cancer	PHF23	Simple mode	3	-0.000258974280448348	0.000588238022259843	0.702763135555771	-0.00141192080407764	0.000893972243180944	0.999741059250496	0.998589075487151	1.00089437195547
eqtl-a-ENSG00000040633	ieu-b-4874	Bladder cancer	PHF23	Weighted mode	3	-0.000168367994899044	0.000494364858750914	0.765871085963629	-0.00113732311805083	0.000800587128252746	0.999831646178196	0.998863323388768	1.00080090768367
eqtl-a-ENSG00000041353	ieu-b-4874	Bladder cancer	RAB27B	MR Egger	9	-0.000306316836972183	0.000502774695423553	0.561601647169544	-0.00129175524000235	0.000679121566057982	0.99969373007324	0.99870907871667	1.00067935222132
eqtl-a-ENSG00000041353	ieu-b-4874	Bladder cancer	RAB27B	Weighted median	9	-1.3315480080599e-05	0.000309535944912393	0.965687538534469	-0.00062000593210889	0.000593374971947692	0.99998668460857	0.999380186231853	1.0005935510537
eqtl-a-ENSG00000041353	ieu-b-4874	Bladder cancer	RAB27B	Inverse variance weighted	9	5.02036040812102e-05	0.000276196821142694	0.855765195399555	-0.00049114216535847	0.00059154937352089	1.0000502048643	0.999508978425212	1.00059172437336
eqtl-a-ENSG00000041353	ieu-b-4874	Bladder cancer	RAB27B	Simple mode	9	-6.4917600800009e-05	0.000490474709263725	0.897970631549312	-0.00102624803095691	0.000896412829356892	0.999935084506302	0.998974278381462	1.00089681472742
eqtl-a-ENSG00000041353	ieu-b-4874	Bladder cancer	RAB27B	Weighted mode	9	-3.26961356618065e-05	0.000333153617385712	0.924234499296008	-0.000685677225737801	0.000620284954414188	0.999967304398851	0.999314557797171	1.00062047737091
eqtl-a-ENSG00000041515	ieu-b-4874	Bladder cancer	MYO16	MR Egger	3	0.000694675719387635	0.0004992230555279	0.396695622287333	-0.000283801469447049	0.00167315290822232	1.00069491706245	0.999716238798381	1.00167455340952
eqtl-a-ENSG00000041515	ieu-b-4874	Bladder cancer	MYO16	Weighted median	3	-7.77181193409044e-06	0.000287644018118445	0.978444695635783	-0.000571554087446244	0.000556010463578063	0.999992228218266	0.999428609218477	1.00055616506605
eqtl-a-ENSG00000041515	ieu-b-4874	Bladder cancer	MYO16	Inverse variance weighted	3	-1.3574110115195e-05	0.00031873468772674	0.966030368505023	-0.000638294098059605	0.000611145877829215	0.999986425982013	0.999361909568283	1.00061133266552
eqtl-a-ENSG00000041515	ieu-b-4874	Bladder cancer	MYO16	Simple mode	3	-0.00127601513832907	0.000927742222031675	0.302799525241452	-0.00309438989351116	0.000542359616853009	0.998724798622827	0.996910392796454	1.00054250672042
eqtl-a-ENSG00000041515	ieu-b-4874	Bladder cancer	MYO16	Weighted mode	3	0.000142955727163751	0.000288148694479615	0.668970139792667	-0.000421815714016294	0.000707727168343797	1.00014296594582	0.999578273237725	1.00070797766631
eqtl-a-ENSG00000041802	ieu-b-4874	Bladder cancer	LSG1	Inverse variance weighted	2	-2.48632135085575e-05	0.00022699509553109	0.912780588572586	-0.000469773600749495	0.00042004717373238	0.999975137095579	0.999530336725592	1.0004201354059
eqtl-a-ENSG00000042317	ieu-b-4874	Bladder cancer	SPATA7	MR Egger	3	-0.00120677611488952	0.000925677928195139	0.416562409427846	-0.00302110485415199	0.000607552624372951	0.998793951746588	0.996983454090945	1.00060773722185
eqtl-a-ENSG00000042317	ieu-b-4874	Bladder cancer	SPATA7	Weighted median	3	-0.000580008184038094	0.000381185081553661	0.128111334490083	-0.00132713094388327	0.000167114575807082	0.999420159988193	0.998673749304943	1.00016712854023
eqtl-a-ENSG00000042317	ieu-b-4874	Bladder cancer	SPATA7	Inverse variance weighted	3	-0.000586636653771323	0.00037113875821459	0.113960444083753	-0.00131406861987192	0.000140795312329273	0.999413535383868	0.998686794390237	1.00014080522445
eqtl-a-ENSG00000042317	ieu-b-4874	Bladder cancer	SPATA7	Simple mode	3	-0.000718016975428443	0.00057306042065298	0.336857261202882	-0.00184121539990828	0.000405181449051399	0.999282240737076	0.998160478597335	1.00040526354614
eqtl-a-ENSG00000042317	ieu-b-4874	Bladder cancer	SPATA7	Weighted mode	3	-0.000641550280613801	0.000405236828661608	0.254223296102059	-0.00143581446479055	0.000152713903562951	0.999358655468766	0.998565215823638	1.00015272556492
eqtl-a-ENSG00000042445	ieu-b-4874	Bladder cancer	RETSAT	MR Egger	3	0.00112304180988298	0.00249963134898093	0.731182534163791	-0.00377623563411964	0.00602231925388561	1.00112367265747	0.996230885377304	1.0060404898766
eqtl-a-ENSG00000042445	ieu-b-4874	Bladder cancer	RETSAT	Weighted median	3	3.97010375514578e-05	0.000332460706203189	0.904946000625053	-0.000611921946606792	0.000691324021709707	1.00003970182565	0.999388265239445	1.00069156304124
eqtl-a-ENSG00000042445	ieu-b-4874	Bladder cancer	RETSAT	Inverse variance weighted	3	-5.62265582970261e-05	0.000349584197602701	0.872220690734159	-0.000741411585598321	0.000628958469004268	0.999943775022386	0.999258863192059	1.00062915630486
eqtl-a-ENSG00000042445	ieu-b-4874	Bladder cancer	RETSAT	Simple mode	3	7.4143185162987e-06	0.000475173938295466	0.988967417186711	-0.000923926600542814	0.000938755237575412	1.000007414346	0.999076500088219	1.00093919600619
eqtl-a-ENSG00000042445	ieu-b-4874	Bladder cancer	RETSAT	Weighted mode	3	4.54170637187589e-05	0.000319179159241533	0.899888896300324	-0.000580174088394646	0.000671008215832164	1.00004541809509	0.999419994180049	1.00067123339221
eqtl-a-ENSG00000042493	ieu-b-4874	Bladder cancer	CAPG	MR Egger	4	0.00108860150028226	0.000739058555584635	0.278655448362205	-0.000359953268663625	0.00253715626922815	1.00108919424196	0.999640111506742	1.00254037757394
eqtl-a-ENSG00000042493	ieu-b-4874	Bladder cancer	CAPG	Weighted median	4	0.000633291194417245	0.000264067372422736	0.016475045135319	0.000115719144468683	0.00115086324436581	1.00063349176562	1.00011572584019	1.00115152574159
eqtl-a-ENSG00000042493	ieu-b-4874	Bladder cancer	CAPG	Inverse variance weighted	4	0.000505191616252413	0.000266385764472834	0.0578984165197323	-1.69244821143417e-05	0.00102730771461917	1.00050531924703	0.999983075661104	1.00102783557593
eqtl-a-ENSG00000042493	ieu-b-4874	Bladder cancer	CAPG	Simple mode	4	0.000499556687928865	0.000379522970200269	0.279616225443919	-0.000244308333663662	0.00124342170952139	1.00049968148715	0.999755721507187	1.0012441950788
eqtl-a-ENSG00000042493	ieu-b-4874	Bladder cancer	CAPG	Weighted mode	4	0.00065112706084741	0.000262571463826709	0.0892850609623816	0.000136486991747059	0.00116576712994776	1.00065133909009	1.00013649630652	1.00116644690057
eqtl-a-ENSG00000042753	ieu-b-4874	Bladder cancer	AP2S1	Wald ratio	1	-0.00181030166367785	0.00120899841977238	0.134300516092883	-0.0041799385664317	0.00055933523907601	0.998191335944042	0.995828785217585	1.0005594916962
eqtl-a-ENSG00000042832	ieu-b-4874	Bladder cancer	TG	MR Egger	3	0.000648446435590534	0.000735251055286185	0.539885317271116	-0.000792645632770389	0.00208953850395146	1.00064865672243	0.999207668427794	1.00209172311087
eqtl-a-ENSG00000042832	ieu-b-4874	Bladder cancer	TG	Weighted median	3	0.000258266861509785	0.000380581560686827	0.497384324523581	-0.000487672997436396	0.00100420672045597	1.00025830021527	0.999512445895712	1.00100471110485
eqtl-a-ENSG00000042832	ieu-b-4874	Bladder cancer	TG	Inverse variance weighted	3	0.000239521794555815	0.000359822551690133	0.505624333293885	-0.000465730406756846	0.000944773995868476	1.00023955048219	0.999534378028815	1.0009452204354
eqtl-a-ENSG00000042832	ieu-b-4874	Bladder cancer	TG	Simple mode	3	-0.000809879181962988	0.000837225715987215	0.435428623563291	-0.00245084158529793	0.000831083221371953	0.999190448681666	0.997552159274895	1.00083142866672
eqtl-a-ENSG00000042832	ieu-b-4874	Bladder cancer	TG	Weighted mode	3	0.00037023941046803	0.000386777034445765	0.439462223718599	-0.000387843577045669	0.00112832239798173	1.00037030795754	0.999612231624552	1.00112895919318
eqtl-a-ENSG00000042980	ieu-b-4874	Bladder cancer	ADAM28	MR Egger	4	0.0014961755693401	0.000938898908961478	0.252062129761101	-0.000344066292224394	0.0033364174309046	1.00149729539842	0.999655992891794	1.0033419894667
eqtl-a-ENSG00000042980	ieu-b-4874	Bladder cancer	ADAM28	Weighted median	4	-3.61989432330991e-05	0.000470492823884995	0.938672586227296	-0.00095836487804769	0.000885966991581492	0.999963801711941	0.999042094206903	1.00088635957627
eqtl-a-ENSG00000042980	ieu-b-4874	Bladder cancer	ADAM28	Inverse variance weighted	4	-0.000144533762857198	0.000724393859404779	0.841853084772944	-0.00156434572729056	0.00127527820157617	0.999855476681644	0.998436877223698	1.0012760917146
eqtl-a-ENSG00000042980	ieu-b-4874	Bladder cancer	ADAM28	Simple mode	4	-0.00147179703887034	0.00145221424817408	0.385463816647192	-0.00431813696529155	0.00137454288755086	0.998529285523222	0.995691172783057	1.00137548800461
eqtl-a-ENSG00000042980	ieu-b-4874	Bladder cancer	ADAM28	Weighted mode	4	8.60169805355273e-05	0.000479039358581042	0.868940172057956	-0.000852900162283314	0.00102493412335437	1.0000860206801	0.999147463453677	1.00102545954783
eqtl-a-ENSG00000043462	ieu-b-4874	Bladder cancer	LCP2	MR Egger	3	-0.000516619749571708	0.00118718742231212	0.738701320527897	-0.00284350709730346	0.00181026759816004	0.999483513675433	0.997160531839847	1.00181190712172
eqtl-a-ENSG00000043462	ieu-b-4874	Bladder cancer	LCP2	Weighted median	3	0.000439773132893562	0.000536365846071647	0.412265914722275	-0.000611503925406865	0.00149105019119399	1.00043986984727	0.999388683005014	1.00149216235923
eqtl-a-ENSG00000043462	ieu-b-4874	Bladder cancer	LCP2	Inverse variance weighted	3	0.00039699659324451	0.000488511125654284	0.416409332347297	-0.000560485213037886	0.00135447839952691	1.00039707540682	0.999439671829458	1.00135539611969
eqtl-a-ENSG00000043462	ieu-b-4874	Bladder cancer	LCP2	Simple mode	3	0.00106286088351701	0.000833261382911155	0.330237594475886	-0.000570331426988859	0.00269605319402287	1.00106342592031	0.999429831181064	1.00269969081377
eqtl-a-ENSG00000043462	ieu-b-4874	Bladder cancer	LCP2	Weighted mode	3	3.46275893624785e-05	0.000557639826190691	0.956133274100472	-0.00105834646997127	0.00112760164869623	1.0000346281889	0.998942213381131	1.00112823763046
eqtl-a-ENSG00000043514	ieu-b-4874	Bladder cancer	TRIT1	MR Egger	3	0.00038319657612146	0.00211647621957702	0.885972668228841	-0.00376509681424949	0.00453148996649241	1.00038327000531	0.996241982275488	1.00454177269331
eqtl-a-ENSG00000043514	ieu-b-4874	Bladder cancer	TRIT1	Weighted median	3	0.00018916171886257	0.000341491717165752	0.579628332236732	-0.000480162046782304	0.000858485484507443	1.00018917961107	0.999519953212565	1.00085885408864
eqtl-a-ENSG00000043514	ieu-b-4874	Bladder cancer	TRIT1	Inverse variance weighted	3	0.000198425600822379	0.000330411463059702	0.548145804722984	-0.000449180866774637	0.000846032068419395	1.00019844528848	0.999550919999848	1.0008463900545
eqtl-a-ENSG00000043514	ieu-b-4874	Bladder cancer	TRIT1	Simple mode	3	8.12091242377807e-05	0.000533500592280313	0.892982782773622	-0.000964452036631633	0.00112687028510719	1.00008121242179	0.999036012897753	1.00112750544198
eqtl-a-ENSG00000043514	ieu-b-4874	Bladder cancer	TRIT1	Weighted mode	3	0.000173646271029425	0.000359698470293439	0.676944302277295	-0.000531362730745715	0.000878655272804565	1.00017366134842	0.999468778417429	1.00087904140343
eqtl-a-ENSG00000044115	ieu-b-4874	Bladder cancer	CTNNA1	MR Egger	7	0.000639786180951329	0.000682120718493589	0.391336998381683	-0.000697170427296106	0.00197674278919876	1.00063999088778	0.99930307253954	1.00197869783322
eqtl-a-ENSG00000044115	ieu-b-4874	Bladder cancer	CTNNA1	Weighted median	7	0.000139578055940836	0.000301465926409947	0.643365955359369	-0.000451295159822661	0.000730451271704333	1.00013958779741	0.999548806658521	1.0007307181162
eqtl-a-ENSG00000044115	ieu-b-4874	Bladder cancer	CTNNA1	Inverse variance weighted	7	8.76294119018632e-05	0.000233450234188583	0.707387869195891	-0.00036993304710776	0.000545191870911487	1.00008763325147	0.999630135369685	1.00054534051501
eqtl-a-ENSG00000044115	ieu-b-4874	Bladder cancer	CTNNA1	Simple mode	7	0.000277640181566375	0.000492690234443603	0.593501005357335	-0.000688032677943086	0.00124331304107584	1.00027767872717	0.999312203962265	1.00124408627516
eqtl-a-ENSG00000044115	ieu-b-4874	Bladder cancer	CTNNA1	Weighted mode	7	0.000180904719271735	0.000321696498572139	0.594250758812591	-0.000449620417929657	0.000811429856473128	1.00018092108352	0.999550480646183	1.00081175915474
eqtl-a-ENSG00000044574	ieu-b-4874	Bladder cancer	HSPA5	MR Egger	5	-0.000303979043564636	0.00134583123478127	0.835817878576834	-0.00294180826373593	0.00233385017660666	0.999696067153384	0.997062514614129	1.00233657572486
eqtl-a-ENSG00000044574	ieu-b-4874	Bladder cancer	HSPA5	Weighted median	5	-0.000463822222204306	0.000704492246702954	0.510295244876114	-0.0018446270257421	0.000916982581333484	0.999536285326694	0.998157073253069	1.0009174031384
eqtl-a-ENSG00000044574	ieu-b-4874	Bladder cancer	HSPA5	Inverse variance weighted	5	5.22845589854574e-05	0.000813077424961708	0.948727749128987	-0.00154134719393949	0.0016459163119104	1.00005228592585	0.998459840071572	1.00164727157561
eqtl-a-ENSG00000044574	ieu-b-4874	Bladder cancer	HSPA5	Simple mode	5	-0.00109932232209166	0.00130279142948455	0.446278063030615	-0.00365279352388138	0.00145414887969807	0.99890128171133	0.996353869810652	1.00145520666684
eqtl-a-ENSG00000044574	ieu-b-4874	Bladder cancer	HSPA5	Weighted mode	5	-0.000947668935155418	0.000823937213723399	0.314158838647194	-0.00256258587405328	0.000667248003742444	0.999052779961237	0.997440694746239	1.00066747066321
eqtl-a-ENSG00000047056	ieu-b-4874	Bladder cancer	WDR37	MR Egger	4	-0.000376103943642517	0.000981155364858828	0.738386503829558	-0.00229916845876582	0.00154696057148079	0.99962396677458	0.997703472604564	1.00154815773223
eqtl-a-ENSG00000047056	ieu-b-4874	Bladder cancer	WDR37	Weighted median	4	0.000109510278716439	0.00059854299982205	0.85482828795018	-0.00106363400093478	0.00128265455836766	1.00010951627519	0.998936931457211	1.00128347751154
eqtl-a-ENSG00000047056	ieu-b-4874	Bladder cancer	WDR37	Inverse variance weighted	4	0.000183347354668536	0.000531473338861803	0.730109856000894	-0.000858340389500597	0.00122503509883767	1.00018336416382	0.999142027879237	1.00122578576083
eqtl-a-ENSG00000047056	ieu-b-4874	Bladder cancer	WDR37	Simple mode	4	8.53507755299654e-05	0.0010369114776845	0.939582572635996	-0.00194699572073165	0.00211769727179158	1.00008535441801	0.998054898445926	1.00211994117635
eqtl-a-ENSG00000047056	ieu-b-4874	Bladder cancer	WDR37	Weighted mode	4	-2.66150617945571e-05	0.000666252292911666	0.970644850957803	-0.00133246955590142	0.00127923943231231	0.999973385292383	0.998668417787494	1.00128005800809
eqtl-a-ENSG00000047188	ieu-b-4874	Bladder cancer	YTHDC2	MR Egger	4	-0.000819243762294983	0.000722732664598616	0.374576677776418	-0.00223579978490827	0.000597312260318305	0.999181091726254	0.997766697753752	1.00059749068681
eqtl-a-ENSG00000047188	ieu-b-4874	Bladder cancer	YTHDC2	Weighted median	4	-0.000399170918819369	0.000380308471455381	0.293903088514632	-0.00114457552287192	0.000346233685233178	0.999600908739292	0.998856079253854	1.00034629363103
eqtl-a-ENSG00000047188	ieu-b-4874	Bladder cancer	YTHDC2	Inverse variance weighted	4	-0.00020690758586561	0.000425116066177924	0.626464949126365	-0.00104013507557434	0.00062631990384312	0.999793113818033	0.998960405677412	1.00062651608311
eqtl-a-ENSG00000047188	ieu-b-4874	Bladder cancer	YTHDC2	Simple mode	4	-0.000500676305254506	0.000981690005754032	0.645194555348778	-0.00242478871653241	0.0014234361060234	0.999499449012211	0.997578148708936	1.00142444967206
eqtl-a-ENSG00000047188	ieu-b-4874	Bladder cancer	YTHDC2	Weighted mode	4	-0.000420761106673338	0.000394816642325929	0.364712776896111	-0.00119460172563216	0.000353079512285484	0.999579327400867	0.998806111526963	1.00035314185219
eqtl-a-ENSG00000047365	ieu-b-4874	Bladder cancer	ARAP2	MR Egger	4	-6.26137033205174e-06	0.000620658942058128	0.992866702666071	-0.00122275289676598	0.00121023015610188	0.99999373864927	0.998777994360956	1.00121096278014
eqtl-a-ENSG00000047365	ieu-b-4874	Bladder cancer	ARAP2	Weighted median	4	0.000144522647278707	0.000412789434644411	0.726254440503724	-0.000664544644624339	0.000953589939181753	1.00014453309118	0.999335676116264	1.00095404475062
eqtl-a-ENSG00000047365	ieu-b-4874	Bladder cancer	ARAP2	Inverse variance weighted	4	0.000134378954042583	0.000405032818220061	0.740060671889704	-0.000659485369668737	0.000928243277753903	1.0001343879833	0.999340732043012	1.00092867422888
eqtl-a-ENSG00000047365	ieu-b-4874	Bladder cancer	ARAP2	Simple mode	4	0.00143751712607335	0.000984079780346125	0.240213668364981	-0.000491279243405055	0.00336631349555176	1.00143855084909	0.999508841414483	1.00337198589206
eqtl-a-ENSG00000047365	ieu-b-4874	Bladder cancer	ARAP2	Weighted mode	4	0.000106453242053053	0.000414049303240784	0.813724703846014	-0.000705083392298883	0.00091798987640499	1.0001064589084	0.999295165120585	1.00091841135807
eqtl-a-ENSG00000047410	ieu-b-4874	Bladder cancer	TPR	MR Egger	4	0.000470342645480501	0.000659547543552511	0.549747034977708	-0.00082237053988242	0.00176305583084342	1.00047045327393	0.999177967514095	1.00176461092755
eqtl-a-ENSG00000047410	ieu-b-4874	Bladder cancer	TPR	Weighted median	4	0.000224194154017046	0.000429231791861411	0.601451107024249	-0.000617100158031318	0.00106548846606541	1.0002242192874	0.999383090209111	1.00106605630056
eqtl-a-ENSG00000047410	ieu-b-4874	Bladder cancer	TPR	Inverse variance weighted	4	5.17894931446897e-05	0.000410254871918573	0.899544036612216	-0.000752310055815713	0.000855889042105092	1.00005179083424	0.999247972858443	1.00085625541965
eqtl-a-ENSG00000047410	ieu-b-4874	Bladder cancer	TPR	Simple mode	4	0.000233196353787018	0.000773031414942128	0.782610125686444	-0.00128194521949955	0.00174833792707359	1.00023322354617	0.998718876121265	1.0017498671609
eqtl-a-ENSG00000047410	ieu-b-4874	Bladder cancer	TPR	Weighted mode	4	0.000233196353787018	0.000462530749555161	0.648836385938435	-0.000673363915341099	0.00113975662291513	1.00023322354617	0.999326862743263	1.00114040639233
eqtl-a-ENSG00000047579	ieu-b-4874	Bladder cancer	DTNBP1	MR Egger	3	0.00033574578800289	0.000910444869455983	0.775083128105431	-0.00144872615613084	0.00212021773213662	1.00033580215693	0.998552322741024	1.00212246698311
eqtl-a-ENSG00000047579	ieu-b-4874	Bladder cancer	DTNBP1	Weighted median	3	0.000377059596822745	0.000333310175074473	0.25794677542164	-0.000276228346323222	0.00103034753996871	1.00037713069273	0.999723809801214	1.00103087853035
eqtl-a-ENSG00000047579	ieu-b-4874	Bladder cancer	DTNBP1	Inverse variance weighted	3	0.000437539987421242	0.000318337657630066	0.169301248934493	-0.000186401821533686	0.00106148179637617	1.000437635722	0.999813615550206	1.00106204536757
eqtl-a-ENSG00000047579	ieu-b-4874	Bladder cancer	DTNBP1	Simple mode	3	0.00036572165923952	0.000425678071319752	0.480791768036537	-0.000468607360547195	0.00120005067902623	1.00036578854356	0.999531502418734	1.00120077102797
eqtl-a-ENSG00000047579	ieu-b-4874	Bladder cancer	DTNBP1	Weighted mode	3	0.000375066506885583	0.000368097276327664	0.415431062608938	-0.000346404154716637	0.0010965371684878	1.00037513685312	0.999653655836275	1.00109713858517
eqtl-a-ENSG00000047597	ieu-b-4874	Bladder cancer	XK	MR Egger	4	0.010048822743544	0.00580329827004911	0.225489190311284	-0.00132564186575225	0.0214232873528403	1.01009948170827	0.99867523640929	1.02165441351663
eqtl-a-ENSG00000047597	ieu-b-4874	Bladder cancer	XK	Weighted median	4	0.000395914476469663	0.00114321621563577	0.729104976288573	-0.00184478930617645	0.00263661825911578	1.00039599286095	0.998156911271719	1.00264009719391
eqtl-a-ENSG00000047597	ieu-b-4874	Bladder cancer	XK	Inverse variance weighted	4	0.000247557442787493	0.000967456922491461	0.798039854349158	-0.00164865812529577	0.00214377301087076	1.00024758808766	0.998352700164957	1.00214607253516
eqtl-a-ENSG00000047597	ieu-b-4874	Bladder cancer	XK	Simple mode	4	-0.000852444975587301	0.00181991772631724	0.671432767922584	-0.00441948371916909	0.00271459376799449	0.999147918252413	0.995590267828112	1.0027182816139
eqtl-a-ENSG00000047597	ieu-b-4874	Bladder cancer	XK	Weighted mode	4	0.00121538090879863	0.00143649603037815	0.459658308357094	-0.00160015131074255	0.00403091312833981	1.00121611978348	0.998401128248779	1.00403904818556
eqtl-a-ENSG00000047617	ieu-b-4874	Bladder cancer	ANO2	MR Egger	3	-0.0106379659906321	0.00841482363231413	0.426051497338252	-0.0271310203099677	0.00585508832870363	0.989418417058808	0.973233719786913	1.00587226286148
eqtl-a-ENSG00000047617	ieu-b-4874	Bladder cancer	ANO2	Weighted median	3	0.000151806132743164	0.00113043344705297	0.893173102980736	-0.00206384342348065	0.00236745568896698	1.00015181765588	0.997938284836974	1.00237026032503
eqtl-a-ENSG00000047617	ieu-b-4874	Bladder cancer	ANO2	Inverse variance weighted	3	-0.000595499992582638	0.00111136677347859	0.592078326244343	-0.00277377886860068	0.00158277888343541	0.999404677282347	0.997230064501631	1.00158403213905
eqtl-a-ENSG00000047617	ieu-b-4874	Bladder cancer	ANO2	Simple mode	3	0.000288923374548085	0.00136557563249881	0.852039677011612	-0.00238760486514959	0.00296545161424576	1.00028896511693	0.997615243196214	1.00296985291542
eqtl-a-ENSG00000047617	ieu-b-4874	Bladder cancer	ANO2	Weighted mode	3	0.000302665304633745	0.0013151469515604	0.839380695027812	-0.00227502272042464	0.00288035332969213	1.0003027111124	0.997727563182397	1.00288450553299
eqtl-a-ENSG00000047644	ieu-b-4874	Bladder cancer	WWC3	MR Egger	5	-0.000182197218336103	0.00341471477064537	0.960802154891909	-0.00687503816880102	0.00651064373212882	0.999817819378569	0.993148540839639	1.00653188404405
eqtl-a-ENSG00000047644	ieu-b-4874	Bladder cancer	WWC3	Weighted median	5	0.000952509654277607	0.00109577169258984	0.384705358936568	-0.00119520286319848	0.00310022217175369	1.00095296343566	0.998805511107269	1.0031050328306
eqtl-a-ENSG00000047644	ieu-b-4874	Bladder cancer	WWC3	Inverse variance weighted	5	-0.00061659266790699	0.00105408577072309	0.558578022375954	-0.00268260077852424	0.00144941544271026	0.999383597386288	0.997320994179613	1.00145046635295
eqtl-a-ENSG00000047644	ieu-b-4874	Bladder cancer	WWC3	Simple mode	5	-0.00301196729861319	0.0021334938213833	0.230870165655668	-0.00719361518852446	0.00116968059129807	0.99699256412425	0.992832196929981	1.00117036493444
eqtl-a-ENSG00000047644	ieu-b-4874	Bladder cancer	WWC3	Weighted mode	5	0.00097031976484677	0.00117511085366702	0.455361333600557	-0.00133289750834058	0.00327353703803412	1.00097079067737	0.998667990405	1.00327890091175
eqtl-a-ENSG00000048162	ieu-b-4874	Bladder cancer	NOP16	Inverse variance weighted	2	0.000239085555053273	0.000460176626370321	0.603376060011747	-0.000662860632632556	0.0011410317427391	1.00023911413828	0.999337359010943	1.00114168296712
eqtl-a-ENSG00000048392	ieu-b-4874	Bladder cancer	RRM2B	Inverse variance weighted	2	0.00121977264532677	0.000775515042290726	0.115752416777079	-0.000300236837563049	0.00273978212821659	1.00122051687054	0.999699808229006	1.00274353876127
eqtl-a-ENSG00000048462	ieu-b-4874	Bladder cancer	TNFRSF17	MR Egger	3	0.00667423941103581	0.00531282844745146	0.428005478124692	-0.00373890434596904	0.0170873831680407	1.00669656178087	0.996268076653745	1.01723420758934
eqtl-a-ENSG00000048462	ieu-b-4874	Bladder cancer	TNFRSF17	Weighted median	3	-0.000567716285503763	0.00111667475661057	0.611173581627493	-0.00275639880846049	0.00162096623745296	0.999432444834895	0.997247396570741	1.00162228071337
eqtl-a-ENSG00000048462	ieu-b-4874	Bladder cancer	TNFRSF17	Inverse variance weighted	3	-0.00115992757038058	0.0016530207075469	0.48286516365972	-0.00439984815717251	0.00207999301641136	0.998840744885579	0.995609816994468	1.00208215770247
eqtl-a-ENSG00000048462	ieu-b-4874	Bladder cancer	TNFRSF17	Simple mode	3	0.000127723075470664	0.00153658581149252	0.94132559537782	-0.00288398511505467	0.003139431265996	1.00012773123241	0.997120169575036	1.00314436444144
eqtl-a-ENSG00000048462	ieu-b-4874	Bladder cancer	TNFRSF17	Weighted mode	3	-0.000345706310149003	0.00119108204079465	0.79895581948742	-0.00268022711010651	0.0019888144898085	0.999654353439392	0.997323361491769	1.00199079349309
eqtl-a-ENSG00000048471	ieu-b-4874	Bladder cancer	SNX29	MR Egger	6	-0.00021395946521944	0.000790586843895159	0.800063477891827	-0.00176350967925395	0.00133559074881507	0.999786063422475	0.998238044390267	1.00133648304734
eqtl-a-ENSG00000048471	ieu-b-4874	Bladder cancer	SNX29	Weighted median	6	-0.000621061944295388	0.000311574306576586	0.0462282976787291	-0.0012317475851855	-1.03763034052786e-05	0.999379130874754	0.998769010704499	0.999989623750428
eqtl-a-ENSG00000048471	ieu-b-4874	Bladder cancer	SNX29	Inverse variance weighted	6	-0.000360802480418543	0.000358915856881777	0.314773379141284	-0.00106427755990683	0.000342672599069739	0.999639262600969	0.998936288582593	1.00034273131803
eqtl-a-ENSG00000048471	ieu-b-4874	Bladder cancer	SNX29	Simple mode	6	-0.000658450793381633	0.000456437677319891	0.208720827083287	-0.00155306864092862	0.000236167054165353	0.99934176593777	0.998448136746076	1.0002361949438
eqtl-a-ENSG00000048471	ieu-b-4874	Bladder cancer	SNX29	Weighted mode	6	-0.000658450793381633	0.000307888941950816	0.0854687944463387	-0.00126191311960523	-5.49884671580332e-05	0.99934176593777	0.998738882757944	0.99994501304468
eqtl-a-ENSG00000049089	ieu-b-4874	Bladder cancer	COL9A2	MR Egger	4	0.000470782581032474	0.000690140688846738	0.565544997671731	-0.000881893169107133	0.00182345833117208	1.00047089341654	0.999118495584386	1.00182512184228
eqtl-a-ENSG00000049089	ieu-b-4874	Bladder cancer	COL9A2	Weighted median	4	0.000147145268185451	0.000367694638624609	0.689021485236557	-0.000573536223518783	0.000867826759889684	1.00014715609458	0.999426628216942	1.00086820343049
eqtl-a-ENSG00000049089	ieu-b-4874	Bladder cancer	COL9A2	Inverse variance weighted	4	0.000163846269942974	0.00036111235773168	0.650025643663552	-0.000543933951211119	0.000871626491097067	1.00016385969348	0.999456213954042	1.00087200646786
eqtl-a-ENSG00000049089	ieu-b-4874	Bladder cancer	COL9A2	Simple mode	4	5.29614131383623e-05	0.000525907610170798	0.926137718137789	-0.000977817502796402	0.00108374032907313	1.00005296281562	0.999022660404956	1.00108432778782
eqtl-a-ENSG00000049089	ieu-b-4874	Bladder cancer	COL9A2	Weighted mode	4	0.000134353464599679	0.000394771183512255	0.756043411287647	-0.00063939805508434	0.000908104984283698	1.00013436249043	0.999360806316292	1.00090851743646
eqtl-a-ENSG00000049239	ieu-b-4874	Bladder cancer	H6PD	MR Egger	5	0.000820716170385675	0.000466129197608368	0.176510253413956	-9.28970569267255e-05	0.00173432939769808	1.00082105305006	0.999907107257871	1.00173583421675
eqtl-a-ENSG00000049239	ieu-b-4874	Bladder cancer	H6PD	Weighted median	5	9.38515354176668e-05	0.000287640606411101	0.744212102163847	-0.000469924053148091	0.000657627123983425	1.00009385593961	0.999530186343866	1.00065784340811
eqtl-a-ENSG00000049239	ieu-b-4874	Bladder cancer	H6PD	Inverse variance weighted	5	-3.77121375865219e-05	0.000403698616910544	0.925572632080334	-0.000828961426731188	0.000753537151558144	0.999962288573507	0.999171382066871	1.000753821132
eqtl-a-ENSG00000049239	ieu-b-4874	Bladder cancer	H6PD	Simple mode	5	-0.000759593064499408	0.00104267944765137	0.506666181260829	-0.00280324478189609	0.00128405865289727	0.999240695353281	0.997200680639928	1.00128488340918
eqtl-a-ENSG00000049239	ieu-b-4874	Bladder cancer	H6PD	Weighted mode	5	0.00014275425952232	0.000304284061004272	0.663393003820337	-0.000453642500046052	0.000739151019090693	1.0001427644494	0.999546460380155	1.00073942425852
eqtl-a-ENSG00000049245	ieu-b-4874	Bladder cancer	VAMP3	MR Egger	3	-0.000447805351839131	0.00056565179429344	0.573696210998375	-0.00155648286865427	0.000660872164976011	0.999552294898013	0.998444727822584	1.0006610905891
eqtl-a-ENSG00000049245	ieu-b-4874	Bladder cancer	VAMP3	Weighted median	3	-0.000206065433751553	0.000341861017197008	0.546658070428418	-0.000876113027457688	0.000463982159954583	0.999793955796272	0.999124270647505	1.00046408981633
eqtl-a-ENSG00000049245	ieu-b-4874	Bladder cancer	VAMP3	Inverse variance weighted	3	-0.000158525865976828	0.000339816661547587	0.640854713288153	-0.000824566522610097	0.000507514790656442	0.999841486698584	0.999175773338946	1.00050764359808
eqtl-a-ENSG00000049245	ieu-b-4874	Bladder cancer	VAMP3	Simple mode	3	-0.000369878565875031	0.000519775511075681	0.550511208412874	-0.00138863856758337	0.000648881435833304	0.999630189830769	0.998612325144818	1.00064909200493
eqtl-a-ENSG00000049245	ieu-b-4874	Bladder cancer	VAMP3	Weighted mode	3	-0.000204090112364169	0.000370154454809459	0.636756829534981	-0.000929592843790709	0.000521412619062371	0.999795930712606	0.999070839093784	1.00052154857825
eqtl-a-ENSG00000049246	ieu-b-4874	Bladder cancer	PER3	MR Egger	5	0.000443627080338729	0.000501823203472343	0.44178433142716	-0.000539946398467063	0.00142720055914452	1.00044372549738	0.999460199346357	1.00142821949455
eqtl-a-ENSG00000049246	ieu-b-4874	Bladder cancer	PER3	Weighted median	5	0.000115918707603536	0.000367390607226473	0.752367646753277	-0.000604166882560351	0.000836004297767424	1.00011592542644	0.999396015589501	1.00083635384676
eqtl-a-ENSG00000049246	ieu-b-4874	Bladder cancer	PER3	Inverse variance weighted	5	-6.00053491935988e-05	0.000319163378270062	0.850870181533262	-0.00068556557060292	0.000565554872215723	0.999939996451091	0.999314669375779	1.00056571482853
eqtl-a-ENSG00000049246	ieu-b-4874	Bladder cancer	PER3	Simple mode	5	3.59414567183049e-06	0.00049078526083049	0.994507620029417	-0.00095834496555593	0.000965533256899591	1.00000359415213	0.999042114100321	1.00096599953419
eqtl-a-ENSG00000049246	ieu-b-4874	Bladder cancer	PER3	Weighted mode	5	9.41420184497337e-05	0.000374149412015012	0.81373630369112	-0.00063919082909969	0.000827474865999157	1.00009414644995	0.99936101340984	1.00082781731778
eqtl-a-ENSG00000049247	ieu-b-4874	Bladder cancer	UTS2	MR Egger	3	0.000801759037624435	0.0006016603753411	0.409838832206546	-0.000377495298044121	0.00198101337329299	1.00080208053232	0.999622575944341	1.00198297687665
eqtl-a-ENSG00000049247	ieu-b-4874	Bladder cancer	UTS2	Weighted median	3	0.000610562473368623	0.00038739725710361	0.115011290834622	-0.000148736150554452	0.0013698610972917	1.00061074890458	0.999851274910118	1.00137079978558
eqtl-a-ENSG00000049247	ieu-b-4874	Bladder cancer	UTS2	Inverse variance weighted	3	0.000641037950718141	0.000374067741263092	0.086584788657455	-9.21348221575182e-05	0.0013742107235938	1.00064124345946	0.999907869422125	1.00137515538382
eqtl-a-ENSG00000049247	ieu-b-4874	Bladder cancer	UTS2	Simple mode	3	0.000495692930624817	0.000528147392700277	0.44703805730626	-0.000539475959067725	0.00153086182031736	1.00049581580667	0.999460669531923	1.00153203418744
eqtl-a-ENSG00000049247	ieu-b-4874	Bladder cancer	UTS2	Weighted mode	3	0.0006339198941724	0.000446850712496486	0.291789426156136	-0.000241907502320713	0.00150974729066551	1.00063412086385	0.99975812175494	1.00151088753286
eqtl-a-ENSG00000049249	ieu-b-4874	Bladder cancer	TNFRSF9	MR Egger	6	-0.000490099512203139	0.0007059121762484	0.525721876474997	-0.00187368737765	0.000893488353243724	0.999510020566945	0.998128066878731	1.00089388763287
eqtl-a-ENSG00000049249	ieu-b-4874	Bladder cancer	TNFRSF9	Weighted median	6	-0.000350405926346892	0.000492405836489649	0.476700011914286	-0.0013155213658666	0.000614709513172819	0.99964965545864	0.998685343553051	1.00061489848578
eqtl-a-ENSG00000049249	ieu-b-4874	Bladder cancer	TNFRSF9	Inverse variance weighted	6	-0.000228214872335464	0.000418343706243303	0.585395906466435	-0.00104816853657234	0.000591738791901409	0.999771811166698	0.998952380600189	1.00059191390384
eqtl-a-ENSG00000049249	ieu-b-4874	Bladder cancer	TNFRSF9	Simple mode	6	-0.000292615953774426	0.000680670725251444	0.685170158750706	-0.00162673057526726	0.0010414986677184	0.999707426854098	0.99837459183375	1.00104204121579
eqtl-a-ENSG00000049249	ieu-b-4874	Bladder cancer	TNFRSF9	Weighted mode	6	-0.000437561981906702	0.000509981499646536	0.430093892364973	-0.00143712572121391	0.000562001757400509	0.999562533734376	0.998563906449443	1.00056215970998
eqtl-a-ENSG00000049323	ieu-b-4874	Bladder cancer	LTBP1	MR Egger	3	0.000373784239678004	0.000973108192297229	0.766528119756523	-0.00153350781722457	0.00228107629658057	1.00037385410571	0.998467667405074	1.00228367993044
eqtl-a-ENSG00000049323	ieu-b-4874	Bladder cancer	LTBP1	Weighted median	3	-4.01921696694278e-05	0.000414502038529794	0.922754228657491	-0.000852616165187825	0.000772231825848969	0.999959808638025	0.999147747208695	1.00077253007361
eqtl-a-ENSG00000049323	ieu-b-4874	Bladder cancer	LTBP1	Inverse variance weighted	3	-0.00011895417726819	0.00040621698556425	0.769648977416744	-0.000915139468974119	0.000677231114437739	0.999881052897499	0.999085279143444	1.00067746048721
eqtl-a-ENSG00000049323	ieu-b-4874	Bladder cancer	LTBP1	Simple mode	3	-8.93074309174153e-05	0.000626435089235326	0.899699998671728	-0.00131712020581865	0.00113850534398382	0.999910696556872	0.9986837468163	1.00113915368722
eqtl-a-ENSG00000049323	ieu-b-4874	Bladder cancer	LTBP1	Weighted mode	3	-2.53047797620434e-07	0.000453292609587387	0.999605262040596	-0.000888706562588898	0.000888200466993658	0.999999746952234	0.999111688220131	1.00088859503384
eqtl-a-ENSG00000050165	ieu-b-4874	Bladder cancer	DKK3	MR Egger	7	-0.00017728757155184	0.000363215225232451	0.646125700547391	-0.000889189413007444	0.000534614269903764	0.999822728142961	0.999111205798751	1.00053475720158
eqtl-a-ENSG00000050165	ieu-b-4874	Bladder cancer	DKK3	Weighted median	7	-0.000214924805791581	0.000289693840638547	0.458145948392455	-0.000782724733443134	0.000352875121859971	0.99978509828889	0.999217581515653	1.00035293738961
eqtl-a-ENSG00000050165	ieu-b-4874	Bladder cancer	DKK3	Inverse variance weighted	7	-0.000155918749664682	0.000261355100337349	0.550789043968201	-0.000668174746325886	0.000356337246996522	0.999844093405032	0.99933204843271	1.00035640074266
eqtl-a-ENSG00000050165	ieu-b-4874	Bladder cancer	DKK3	Simple mode	7	7.28888545503638e-06	0.000541734054151579	0.98970123025512	-0.00105450986068206	0.00106908763159213	1.00000728891202	0.998946045939458	1.00106965930948
eqtl-a-ENSG00000050165	ieu-b-4874	Bladder cancer	DKK3	Weighted mode	7	-0.000214145866628216	0.000284786213304749	0.480526147394931	-0.000772326844705524	0.000344035111449091	0.999785877060961	0.999227971322906	1.00034409429832
eqtl-a-ENSG00000050344	ieu-b-4874	Bladder cancer	NFE2L3	MR Egger	3	7.67028161278774e-05	0.000556796062033476	0.912849398297202	-0.00101461746545774	0.00116802309771349	1.00007670575786	0.998985897084804	1.00116870550235
eqtl-a-ENSG00000050344	ieu-b-4874	Bladder cancer	NFE2L3	Weighted median	3	-3.84085746863734e-05	0.000290659144095507	0.894871175750093	-0.000608100497113567	0.00053128334774082	0.999961592162913	0.999392084358522	1.00053142450374
eqtl-a-ENSG00000050344	ieu-b-4874	Bladder cancer	NFE2L3	Inverse variance weighted	3	-3.23829274002588e-05	0.000300656867648696	0.91422791041067	-0.000621670387991703	0.000556904533191185	0.999967617596921	0.999378522809007	1.00055705963331
eqtl-a-ENSG00000050344	ieu-b-4874	Bladder cancer	NFE2L3	Simple mode	3	-0.000217556618075367	0.000602917871177511	0.752768716698348	-0.00139927564558329	0.000964162409432555	0.99978246704565	0.998601702884119	1.00096462736343
eqtl-a-ENSG00000050344	ieu-b-4874	Bladder cancer	NFE2L3	Weighted mode	3	-3.28023525622105e-05	0.000318781397725141	0.927431114733599	-0.000657613892103486	0.000592009186979065	0.999967198185429	0.999342602288522	1.000592184459
eqtl-a-ENSG00000050405	ieu-b-4874	Bladder cancer	LIMA1	MR Egger	3	0.00159285524796581	0.00216584770390521	0.596307520642787	-0.00265220625168841	0.00583791674762002	1.00159412451572	0.997351307740016	1.00585499059265
eqtl-a-ENSG00000050405	ieu-b-4874	Bladder cancer	LIMA1	Weighted median	3	0.000494782521796536	0.000371380949662141	0.18276898372007	-0.000233124139541261	0.00122268918313433	1.00049490494686	0.99976690303178	1.00122343697229
eqtl-a-ENSG00000050405	ieu-b-4874	Bladder cancer	LIMA1	Inverse variance weighted	3	0.000378064932734433	0.000455517847838756	0.406557254175565	-0.000514750049029528	0.00127087991449839	1.00037813640829	0.999485382412048	1.00127168782459
eqtl-a-ENSG00000050405	ieu-b-4874	Bladder cancer	LIMA1	Simple mode	3	0.000684619750729916	0.000589353206387503	0.365270201740387	-0.000470512533789589	0.00183975203524942	1.00068485415632	0.999529598139874	1.00184144541733
eqtl-a-ENSG00000050405	ieu-b-4874	Bladder cancer	LIMA1	Weighted mode	3	0.000501025490611768	0.00037970810522807	0.317800837950901	-0.000243202395635249	0.00124525337685878	1.00050115102485	0.99975682717567	1.00124602902677
eqtl-a-ENSG00000050426	ieu-b-4874	Bladder cancer	LETMD1	MR Egger	3	-0.000128969520789933	0.000639209768390453	0.873254644725968	-0.00138182066683522	0.00112388162525536	0.999871038795421	0.998619133607746	1.00112451341687
eqtl-a-ENSG00000050426	ieu-b-4874	Bladder cancer	LETMD1	Weighted median	3	0.00039014693829972	0.000403480472040306	0.333567176118673	-0.00040067478689928	0.00118096866349872	1.00039022305552	0.999599405472523	1.00118166628159
eqtl-a-ENSG00000050426	ieu-b-4874	Bladder cancer	LETMD1	Inverse variance weighted	3	0.000330062986296595	0.000405216887763156	0.415339026619049	-0.00046416211371919	0.00112428808631238	1.00033011746308	0.99953594559285	1.00112492033508
eqtl-a-ENSG00000050426	ieu-b-4874	Bladder cancer	LETMD1	Simple mode	3	0.00110209966491286	0.00070781128520976	0.259754951807462	-0.000285210454098272	0.00248940978392399	1.00110270719992	0.999714830214537	1.00249251093727
eqtl-a-ENSG00000050426	ieu-b-4874	Bladder cancer	LETMD1	Weighted mode	3	6.69845884680963e-05	0.000481739240341068	0.90215046368332	-0.000877224322600398	0.00101119349953659	1.00006698683199	0.999123160326173	1.00101170492805
eqtl-a-ENSG00000050767	ieu-b-4874	Bladder cancer	COL23A1	MR Egger	4	-0.000887597558414881	0.00108415451900399	0.498988931794013	-0.0030125404156627	0.00123734529883294	0.999112796239778	0.996991992730977	1.00123811112636
eqtl-a-ENSG00000050767	ieu-b-4874	Bladder cancer	COL23A1	Weighted median	4	-0.000358519210094556	0.000541324322439285	0.507778845048378	-0.00141951488207555	0.000702476461886442	0.999641545050238	0.998581492152618	1.00070272325626
eqtl-a-ENSG00000050767	ieu-b-4874	Bladder cancer	COL23A1	Inverse variance weighted	4	-9.24164145323422e-05	0.000513552471459314	0.857187774595632	-0.0010989792585926	0.000914146429527912	0.999907587855733	0.998901624397957	1.00091456438872
eqtl-a-ENSG00000050767	ieu-b-4874	Bladder cancer	COL23A1	Simple mode	4	0.00111130416311822	0.00101531599594245	0.353727021973385	-0.000878715188928991	0.00310132351516543	1.0011119218904	0.999121670768206	1.00310613759432
eqtl-a-ENSG00000050767	ieu-b-4874	Bladder cancer	COL23A1	Weighted mode	4	-0.000391011131565939	0.000568229750250873	0.540809816183899	-0.00150474144205765	0.000722719178925771	0.999609065303324	0.998496390113709	1.00072298040336
eqtl-a-ENSG00000051009	ieu-b-4874	Bladder cancer	FHIP1B	MR Egger	5	9.57735111507494e-05	0.000258416283869877	0.735545006241667	-0.000410722405234209	0.000602269427535708	1.00009577809758	0.999589361929666	1.00060245082818
eqtl-a-ENSG00000051009	ieu-b-4874	Bladder cancer	FHIP1B	Weighted median	5	1.85754049936142e-05	0.00021810850438117	0.932129507493429	-0.00040891726359348	0.000446068073580708	1.00001857557752	0.999591166331676	1.00044616757674
eqtl-a-ENSG00000051009	ieu-b-4874	Bladder cancer	FHIP1B	Inverse variance weighted	5	1.60873217539167e-06	0.000215997392734064	0.994057471333306	-0.000421746157583374	0.000424963621934157	1.00000160873347	0.999578342764826	1.00042505393177
eqtl-a-ENSG00000051009	ieu-b-4874	Bladder cancer	FHIP1B	Simple mode	5	0.00035807641927199	0.000501798348716318	0.514907629992212	-0.000625448344211993	0.00134160118275597	1.00035814053629	0.999374747207832	1.00134250153221
eqtl-a-ENSG00000051009	ieu-b-4874	Bladder cancer	FHIP1B	Weighted mode	5	1.03651148291133e-05	0.000234283427924848	0.96683219202177	-0.00044883040390359	0.000469560633561816	1.00001036516855	0.999551270305394	1.00046967089441
eqtl-a-ENSG00000051108	ieu-b-4874	Bladder cancer	HERPUD1	MR Egger	3	0.0010462773576435	0.000995619698890123	0.484209266059351	-0.000905137252181138	0.00299769196746814	1.00104682489674	0.999095272260977	1.00300218953902
eqtl-a-ENSG00000051108	ieu-b-4874	Bladder cancer	HERPUD1	Weighted median	3	0.000191276486811831	0.000386789505291987	0.620936537992114	-0.000566830943560463	0.000949383917184124	1.00019129478133	0.99943332967475	1.00094983472475
eqtl-a-ENSG00000051108	ieu-b-4874	Bladder cancer	HERPUD1	Inverse variance weighted	3	0.000120139085754198	0.000384998386039916	0.75500185469728	-0.000634457750884037	0.000874735922392433	1.00012014630274	0.999365743474876	1.00087511861544
eqtl-a-ENSG00000051108	ieu-b-4874	Bladder cancer	HERPUD1	Simple mode	3	0.000123655537833384	0.000561087515239571	0.846022385535429	-0.000976075992036174	0.00122338706770294	1.00012366318349	0.999024400215184	1.00122413571092
eqtl-a-ENSG00000051108	ieu-b-4874	Bladder cancer	HERPUD1	Weighted mode	3	0.000208730845975156	0.000388531656518199	0.644881125249098	-0.000552791200800513	0.000970252892750825	1.00020875263177	0.999447361560106	1.00097072374036
eqtl-a-ENSG00000051382	ieu-b-4874	Bladder cancer	PIK3CB	MR Egger	3	0.00259014161254114	0.0155350715803372	0.894824689630381	-0.0278585986849198	0.0330388819100021	1.00259349892734	0.972525873516667	1.03359072644163
eqtl-a-ENSG00000051382	ieu-b-4874	Bladder cancer	PIK3CB	Weighted median	3	-0.000401079783616975	0.0014200382964045	0.77760389748617	-0.00318435484456979	0.00238219527733584	0.999599000638127	0.996820709835979	1.00238503495895
eqtl-a-ENSG00000051382	ieu-b-4874	Bladder cancer	PIK3CB	Inverse variance weighted	3	4.47287098388901e-05	0.00135375403581448	0.973642291154476	-0.00260862920035748	0.00269808662003526	1.00004472971018	0.997394770316127	1.00270172973148
eqtl-a-ENSG00000051382	ieu-b-4874	Bladder cancer	PIK3CB	Simple mode	3	-0.000865090635369986	0.00179572321689133	0.67754658096294	-0.00438470814047699	0.00265452686973702	0.999135283447654	0.995624890657827	1.00265805324578
eqtl-a-ENSG00000051382	ieu-b-4874	Bladder cancer	PIK3CB	Weighted mode	3	-0.000742263305293771	0.00157194349406	0.683295323680556	-0.00382327255365137	0.00233874594306383	0.999258012103967	0.996184026847362	1.00234148294266
eqtl-a-ENSG00000051523	ieu-b-4874	Bladder cancer	CYBA	MR Egger	3	-0.000218577968693963	0.00108854435245998	0.87384542817437	-0.00235212489951552	0.00191496896212759	0.99978144591773	0.997650639178679	1.00191680368615
eqtl-a-ENSG00000051523	ieu-b-4874	Bladder cancer	CYBA	Weighted median	3	-0.00024703380336075	0.00039817488184463	0.534984377830326	-0.00102745657177623	0.000533388965054724	0.999752996706977	0.998973071080998	1.00053353124224
eqtl-a-ENSG00000051523	ieu-b-4874	Bladder cancer	CYBA	Inverse variance weighted	3	-0.000256029129832547	0.000394470995103954	0.516309777168629	-0.0010291922802363	0.000517134020571203	0.999744003642828	0.998971337156492	1.00051726775742
eqtl-a-ENSG00000051523	ieu-b-4874	Bladder cancer	CYBA	Simple mode	3	-0.000191660173097851	0.000536255001259529	0.754980066492322	-0.00124271997556653	0.000859399629370825	0.99980835819254	0.998758051881135	1.00085976901904
eqtl-a-ENSG00000051523	ieu-b-4874	Bladder cancer	CYBA	Weighted mode	3	-0.000255490572060486	0.000438072143992139	0.618751394162574	-0.00111411197428508	0.000603130830164105	0.999744542062876	0.998886508418044	1.00060331275014
eqtl-a-ENSG00000051620	ieu-b-4874	Bladder cancer	HEBP2	MR Egger	3	0.000553652703349408	0.00078432451510928	0.608686981464556	-0.000983623346264781	0.0020909287529636	1.0005538059973	0.999016860252606	1.00209311626887
eqtl-a-ENSG00000051620	ieu-b-4874	Bladder cancer	HEBP2	Weighted median	3	-0.000221878853730113	0.000256558061904635	0.387132648094127	-0.000724732655063198	0.000280974947602973	0.999778145759562	0.999275529900216	1.00028101442476
eqtl-a-ENSG00000051620	ieu-b-4874	Bladder cancer	HEBP2	Inverse variance weighted	3	-0.00033585472817896	0.000419717714540757	0.423599604531639	-0.00115850144867884	0.000486791992320925	0.999664201664707	0.998842169355057	1.00048691049477
eqtl-a-ENSG00000051620	ieu-b-4874	Bladder cancer	HEBP2	Simple mode	3	-0.000192859051148085	0.000324801973799323	0.61287583173637	-0.000829470919794757	0.000443752817498588	0.999807159544963	0.999170872996113	1.00044385129035
eqtl-a-ENSG00000051620	ieu-b-4874	Bladder cancer	HEBP2	Weighted mode	3	-0.000170788502494122	0.00024368723324137	0.555959879782534	-0.000648415479647207	0.000306838474658964	0.999829226081032	0.99935179469624	1.0003068855544
eqtl-a-ENSG00000052126	ieu-b-4874	Bladder cancer	PLEKHA5	MR Egger	3	-0.00370145723032467	0.00250835916554176	0.379158193868897	-0.00861784119478652	0.00121492673413718	0.996305384718159	0.991419185957594	1.00121566505659
eqtl-a-ENSG00000052126	ieu-b-4874	Bladder cancer	PLEKHA5	Weighted median	3	-0.000754845916168245	0.000350393581292343	0.0312182132200369	-0.00144161733550124	-6.80744968352535e-05	0.99924543890834	0.998559421295607	0.999931927820181
eqtl-a-ENSG00000052126	ieu-b-4874	Bladder cancer	PLEKHA5	Inverse variance weighted	3	-0.000753781724850914	0.000542658190434874	0.164816220990215	-0.00181739177810327	0.00030982832840144	0.999246502297225	0.998184258678341	1.00030987633016
eqtl-a-ENSG00000052126	ieu-b-4874	Bladder cancer	PLEKHA5	Simple mode	3	0.00153239756848301	0.00158680384057486	0.436074627193904	-0.00157773795904373	0.00464253309600974	1.00153357228961	0.998423506015182	1.004653326349
eqtl-a-ENSG00000052126	ieu-b-4874	Bladder cancer	PLEKHA5	Weighted mode	3	-0.00100543150834086	0.000351875323161921	0.103765687651564	-0.00169510714173823	-0.000315755874943494	0.998995073768563	0.998306328740933	0.999684293970696
eqtl-a-ENSG00000052749	ieu-b-4874	Bladder cancer	RRP12	MR Egger	9	-0.000456800473088495	0.00043599335498367	0.329588438229202	-0.00131134744885649	0.000397746502679499	0.999543303844363	0.998689511991493	1.00039782561431
eqtl-a-ENSG00000052749	ieu-b-4874	Bladder cancer	RRP12	Weighted median	9	-0.000464046934733224	0.000309300976471695	0.133534466249842	-0.00107027684861775	0.000142182979151298	0.999536060718393	0.998930295693371	1.00014219308763
eqtl-a-ENSG00000052749	ieu-b-4874	Bladder cancer	RRP12	Inverse variance weighted	9	-0.000533190583619832	0.000279908934392262	0.0567967619432125	-0.00108181209502867	1.54309277890011e-05	0.999466951537219	0.998918772852722	1.00001543104685
eqtl-a-ENSG00000052749	ieu-b-4874	Bladder cancer	RRP12	Simple mode	9	-0.000338971128136014	0.000703000021215109	0.642595073000789	-0.00171685116971763	0.0010389089134456	0.999661086316086	0.998284621776188	1.00103944876625
eqtl-a-ENSG00000052749	ieu-b-4874	Bladder cancer	RRP12	Weighted mode	9	-0.000427299802311711	0.000334658185504587	0.237476269168236	-0.0010832298459007	0.000228630241277279	0.999572791477247	0.998917356635765	1.00022865637916
eqtl-a-ENSG00000053254	ieu-b-4874	Bladder cancer	FOXN3	MR Egger	3	0.0011638524713859	0.00414913085465591	0.825899106234797	-0.00696844400373968	0.00929614894651148	1.0011645300105	0.993055779303265	1.00933949234391
eqtl-a-ENSG00000053254	ieu-b-4874	Bladder cancer	FOXN3	Weighted median	3	0.00118845036109145	0.00106333392831041	0.263710399253374	-0.000895684138396957	0.00327258486057986	1.00118915684807	0.999104716866907	1.00327794561266
eqtl-a-ENSG00000053254	ieu-b-4874	Bladder cancer	FOXN3	Inverse variance weighted	3	0.000984586772803515	0.00093319315166787	0.291392000805794	-0.00084447180446551	0.00281364535007254	1.00098507163748	0.9991558846615	1.00281760736518
eqtl-a-ENSG00000053254	ieu-b-4874	Bladder cancer	FOXN3	Simple mode	3	0.00189346277890063	0.00149855892611558	0.333740235166438	-0.00104371271628591	0.00483063827408716	1.00189525651149	0.998956831762388	1.00484232461708
eqtl-a-ENSG00000053254	ieu-b-4874	Bladder cancer	FOXN3	Weighted mode	3	0.0018585342021723	0.00152817869671001	0.347975431321769	-0.00113669604337931	0.00485376444772392	1.0018602623473	0.998863949750854	1.00486556304386
eqtl-a-ENSG00000053371	ieu-b-4874	Bladder cancer	AKR7A2	MR Egger	4	0.000210305750530195	0.00138859256392785	0.893515831705767	-0.0025113356747684	0.00293194717582879	1.00021032786633	0.997491815090572	1.00293624953669
eqtl-a-ENSG00000053371	ieu-b-4874	Bladder cancer	AKR7A2	Weighted median	4	-0.000245899861056141	0.000422242766493823	0.560320130037113	-0.00107349568338403	0.000581695961271751	0.999754130369837	0.998927080306981	1.00058186517918
eqtl-a-ENSG00000053371	ieu-b-4874	Bladder cancer	AKR7A2	Inverse variance weighted	4	-0.000472389415205878	0.000599092087234808	0.430399121610345	-0.0016466099061861	0.000701831075774345	0.999527722143107	0.99835474501213	1.00070207741683
eqtl-a-ENSG00000053371	ieu-b-4874	Bladder cancer	AKR7A2	Simple mode	4	-0.000176863190384332	0.000835388614884124	0.845897813695883	-0.00181422487555721	0.00146049849478855	0.999823152448988	0.998187419835617	1.00146156554213
eqtl-a-ENSG00000053371	ieu-b-4874	Bladder cancer	AKR7A2	Weighted mode	4	-9.21251004021677e-05	0.000410056953190193	0.836673017950287	-0.000895836728654946	0.000711586527850611	0.999907879142985	0.999104564413272	1.00071183976561
eqtl-a-ENSG00000053900	ieu-b-4874	Bladder cancer	ANAPC4	MR Egger	5	0.0010304272687689	0.000877085895858024	0.324824754644995	-0.000688661087112826	0.00274951562465063	1.00103095834134	0.99931157598551	1.00275329900943
eqtl-a-ENSG00000053900	ieu-b-4874	Bladder cancer	ANAPC4	Weighted median	5	0.000102919417671433	0.000333067627289088	0.757318053402111	-0.000549893131815179	0.000755731967158046	1.00010292471406	0.999450258031704	1.00075601760451
eqtl-a-ENSG00000053900	ieu-b-4874	Bladder cancer	ANAPC4	Inverse variance weighted	5	-0.000120363152089294	0.000549894463031208	0.826740336125636	-0.00119815629963046	0.000957429995451873	0.999879644091264	0.99880256120304	1.00095788847786
eqtl-a-ENSG00000053900	ieu-b-4874	Bladder cancer	ANAPC4	Simple mode	5	-3.12300087461932e-05	0.000859825371459906	0.972766480164097	-0.00171648773680761	0.00165402771931522	0.999968770478905	0.998284984585739	1.00165539637766
eqtl-a-ENSG00000053900	ieu-b-4874	Bladder cancer	ANAPC4	Weighted mode	5	0.000154052071847833	0.000333195600813856	0.667862705850544	-0.000499011305747324	0.000807115449442991	1.00015406393848	0.999501113179687	1.00080744125477
eqtl-a-ENSG00000054148	ieu-b-4874	Bladder cancer	PHPT1	MR Egger	3	-0.000380468621499838	0.000588600699010992	0.634684108217439	-0.00153412599156138	0.000773188748561707	0.999619603747508	0.998467050178176	1.00077348773604
eqtl-a-ENSG00000054148	ieu-b-4874	Bladder cancer	PHPT1	Weighted median	3	-0.000415966096310011	0.00035471645379814	0.240927315362716	-0.00111121034575437	0.000279278153134342	0.999584120405592	0.998889406819841	1.00027931715491
eqtl-a-ENSG00000054148	ieu-b-4874	Bladder cancer	PHPT1	Inverse variance weighted	3	-0.000387956212981176	0.000363768879033043	0.286201773020079	-0.00110094321588594	0.000325030789923589	0.9996121190323	0.998899662599753	1.00032508361815
eqtl-a-ENSG00000054148	ieu-b-4874	Bladder cancer	PHPT1	Simple mode	3	-0.00056658585000012	0.000700096112249532	0.503317450284846	-0.0019387742300092	0.000805602530008963	0.999433574629453	0.998063103978745	1.00080592711488
eqtl-a-ENSG00000054148	ieu-b-4874	Bladder cancer	PHPT1	Weighted mode	3	-0.0004260633160513	0.000366428516536319	0.364911465693144	-0.00114426320846249	0.000292136576359885	0.999574027436034	0.998856391211049	1.00029217925241
eqtl-a-ENSG00000054179	ieu-b-4874	Bladder cancer	ENTPD2	MR Egger	3	0.000369963715069847	0.000994437168492457	0.773256936621437	-0.00157913313517537	0.00231906056531506	1.00037003216009	0.998422113039509	1.00232175166614
eqtl-a-ENSG00000054179	ieu-b-4874	Bladder cancer	ENTPD2	Weighted median	3	0.000316959427460275	0.000351537993650147	0.367250083903496	-0.000372055040094013	0.00100597389501456	1.00031700966441	0.9996280141638	1.00100648005647
eqtl-a-ENSG00000054179	ieu-b-4874	Bladder cancer	ENTPD2	Inverse variance weighted	3	0.000190027495596228	0.00038317682521181	0.619946353782033	-0.000560999081818919	0.000941054073011375	1.00019004555196	0.999439158248744	1.00094149700333
eqtl-a-ENSG00000054179	ieu-b-4874	Bladder cancer	ENTPD2	Simple mode	3	4.3864602751575e-05	0.00085250724240137	0.963640837633017	-0.00162704959235511	0.00171477879785826	1.00004386556482	0.998374273335246	1.00171624987176
eqtl-a-ENSG00000054179	ieu-b-4874	Bladder cancer	ENTPD2	Weighted mode	3	0.000416189575718002	0.00038581077381945	0.393514321742504	-0.000339999540968119	0.00117237869240412	1.00041627619462	0.999660058252326	1.00117306619695
eqtl-a-ENSG00000054219	ieu-b-4874	Bladder cancer	LY75	MR Egger	4	-0.000852812229485122	0.0051704142660347	0.884154493106221	-0.0109868241909131	0.00928119973194289	0.999147551311513	0.989073310530629	1.00932440362405
eqtl-a-ENSG00000054219	ieu-b-4874	Bladder cancer	LY75	Weighted median	4	-0.00016380722410895	0.000323394916715259	0.612488981876952	-0.000797661260870859	0.000470046812652958	0.999836206191562	0.999202656786302	1.00047015730197
eqtl-a-ENSG00000054219	ieu-b-4874	Bladder cancer	LY75	Inverse variance weighted	4	-0.000118190202042773	0.000488121430826336	0.808677274224871	-0.00107490820646239	0.000838527802376845	0.999881816782144	0.998925669300423	1.0008388794651
eqtl-a-ENSG00000054219	ieu-b-4874	Bladder cancer	LY75	Simple mode	4	0.00087873841040683	0.000952288486663083	0.424186872432246	-0.000987747023452812	0.00274522384426647	1.00087912461412	0.999012740638063	1.00274899542173
eqtl-a-ENSG00000054219	ieu-b-4874	Bladder cancer	LY75	Weighted mode	4	-0.000451485703854948	0.0003584088284706	0.296864584028017	-0.00115396700765732	0.000250995599947427	0.999548616200479	0.998846698556233	1.00025102710198
eqtl-a-ENSG00000054277	ieu-b-4874	Bladder cancer	OPN3	MR Egger	4	-0.000535003609364922	0.000505710102255502	0.400991438764995	-0.00152619540978571	0.000456188191055861	0.999465139479547	0.998474968634167	1.00045629226071
eqtl-a-ENSG00000054277	ieu-b-4874	Bladder cancer	OPN3	Weighted median	4	-0.000120256202978584	0.000289191942702536	0.677530564854933	-0.000687072410675554	0.000446560004718386	0.999879751027509	0.999313163569525	1.00044665972748
eqtl-a-ENSG00000054277	ieu-b-4874	Bladder cancer	OPN3	Inverse variance weighted	4	-0.00010431203947824	0.000350158248651345	0.765779712017769	-0.000790622206834876	0.000581998127878397	0.999895693400833	0.999209690252551	1.00058216752165
eqtl-a-ENSG00000054277	ieu-b-4874	Bladder cancer	OPN3	Simple mode	4	-0.000177780631660184	0.00065905792179794	0.804843643770868	-0.00146953415838415	0.00111397289506378	0.99982223517038	0.998531545078214	1.00111459359333
eqtl-a-ENSG00000054277	ieu-b-4874	Bladder cancer	OPN3	Weighted mode	4	-0.000122045636293292	0.000328195078035809	0.734703715650275	-0.000765307989243477	0.000521216716656894	0.999877961810972	0.999234984784224	1.00052135257369
eqtl-a-ENSG00000054282	ieu-b-4874	Bladder cancer	SDCCAG8	MR Egger	3	-0.000694262799569289	0.00141312945842721	0.709281834910994	-0.00346399653808662	0.00207547093894804	0.999305978145085	0.996541996176344	1.00207762621957
eqtl-a-ENSG00000054282	ieu-b-4874	Bladder cancer	SDCCAG8	Weighted median	3	-0.000633157311148162	0.000367891548768764	0.0852429540714483	-0.00135422474673494	8.79101244386155e-05	0.999367043090645	0.998646691801813	1.00008791398865
eqtl-a-ENSG00000054282	ieu-b-4874	Bladder cancer	SDCCAG8	Inverse variance weighted	3	-0.000708740613936725	0.000492840474717825	0.15041332301405	-0.00167470794438366	0.000257226716510212	0.999291510483368	0.998326693596466	1.00025725980214
eqtl-a-ENSG00000054282	ieu-b-4874	Bladder cancer	SDCCAG8	Simple mode	3	-0.000192849639493093	0.000730843140466714	0.816579269031415	-0.00162530219480785	0.00123960291582167	0.999807168954803	0.998376017893527	1.00124037154108
eqtl-a-ENSG00000054282	ieu-b-4874	Bladder cancer	SDCCAG8	Weighted mode	3	-0.000462516678751582	0.00040824732924284	0.374779589015158	-0.00126268144406755	0.000337648086564385	0.999537590265599	0.998738115402724	1.0003377050961
eqtl-a-ENSG00000054356	ieu-b-4874	Bladder cancer	PTPRN	MR Egger	5	0.000678463525605811	0.000521795389109055	0.284392860008521	-0.000344255437047937	0.00170118248825956	1.00067869373404	0.999655803812056	1.00170263032008
eqtl-a-ENSG00000054356	ieu-b-4874	Bladder cancer	PTPRN	Weighted median	5	0.000591189632877907	0.000352436808612859	0.093457563794922	-9.95865120032963e-05	0.00128196577775911	1.00059136441991	0.999900418446569	1.00128278784714
eqtl-a-ENSG00000054356	ieu-b-4874	Bladder cancer	PTPRN	Inverse variance weighted	5	0.000636806317027811	0.000335737009873731	0.0578620646533281	-2.1238222324701e-05	0.00129485085638032	1.00063700912122	0.999978762003205	1.0012956895377
eqtl-a-ENSG00000054356	ieu-b-4874	Bladder cancer	PTPRN	Simple mode	5	0.000577409389446925	0.000898493967693741	0.555440403331692	-0.00118363878723281	0.00233845756612666	1.00057757612234	0.998817061436858	1.00234119389053
eqtl-a-ENSG00000054356	ieu-b-4874	Bladder cancer	PTPRN	Weighted mode	5	0.000577409389446925	0.000382179731047168	0.205355151781692	-0.000171662883405524	0.00132648166229937	1.00057757612234	0.999828351849824	1.00132736182823
eqtl-a-ENSG00000054523	ieu-b-4874	Bladder cancer	KIF1B	MR Egger	11	0.00026705955750615	0.000258731924432715	0.328923460020671	-0.000240055014381972	0.000774174129394272	1.00026709522108	0.999759973796518	1.00077447387953
eqtl-a-ENSG00000054523	ieu-b-4874	Bladder cancer	KIF1B	Weighted median	11	0.000135276983849845	0.000230169431898686	0.556714983406404	-0.000315855102671579	0.000586409070371269	1.00013528613419	0.9996841947743	1.00058658104178
eqtl-a-ENSG00000054523	ieu-b-4874	Bladder cancer	KIF1B	Inverse variance weighted	11	0.000160795907119057	0.000178635334689015	0.368048441444277	-0.000189329348871412	0.000510921163109526	1.00016080883547	0.999810688572799	1.00051105170556
eqtl-a-ENSG00000054523	ieu-b-4874	Bladder cancer	KIF1B	Simple mode	11	0.000120243065396938	0.00029864577182334	0.695694502615384	-0.000465102647376809	0.000705588778170684	1.00012025029488	0.999535005496093	1.00070583776449
eqtl-a-ENSG00000054523	ieu-b-4874	Bladder cancer	KIF1B	Weighted mode	11	0.00016120331210898	0.00024525879193626	0.525840289766064	-0.000319503920086091	0.00064191054430405	1.00016121630606	0.999680547115856	1.00064211661297
eqtl-a-ENSG00000054654	ieu-b-4874	Bladder cancer	SYNE2	MR Egger	5	-0.00106038208110615	0.000791630754136797	0.272846524642118	-0.00261197835921427	0.000491214197001977	0.998940179925308	0.997391429888192	1.00049133486245
eqtl-a-ENSG00000054654	ieu-b-4874	Bladder cancer	SYNE2	Weighted median	5	-0.000133383007415236	0.000416913640626475	0.749021711135114	-0.000950533743043127	0.000683767728212655	0.999866625887703	0.999049917871052	1.00068400155066
eqtl-a-ENSG00000054654	ieu-b-4874	Bladder cancer	SYNE2	Inverse variance weighted	5	6.53486115756792e-05	0.000469974508608752	0.889412898023796	-0.000855801425297474	0.000986498648448832	1.00006535074684	0.9991445646683	1.00098698539829
eqtl-a-ENSG00000054654	ieu-b-4874	Bladder cancer	SYNE2	Simple mode	5	-0.00037954728587887	0.000662368740686401	0.597307725367758	-0.00167779001762422	0.000918695445866476	0.99962052473308	0.99832361668522	1.00091911757579
eqtl-a-ENSG00000054654	ieu-b-4874	Bladder cancer	SYNE2	Weighted mode	5	-0.000157766650144048	0.00043180974534498	0.733341657798461	-0.00100411375102021	0.000688580450732113	0.999842245794359	0.998996390202503	1.00068881757667
eqtl-a-ENSG00000054793	ieu-b-4874	Bladder cancer	ATP9A	MR Egger	8	-0.000168153805672797	0.000354351740855847	0.651893647526327	-0.000862683217750258	0.000526375606404663	0.999831860331386	0.999137688786435	1.00052651416635
eqtl-a-ENSG00000054793	ieu-b-4874	Bladder cancer	ATP9A	Weighted median	8	-9.89825162443591e-05	0.000281385503978268	0.725011991623211	-0.000650498104041765	0.000452533071553047	0.999901022382363	0.999349713423981	1.00045263548009
eqtl-a-ENSG00000054793	ieu-b-4874	Bladder cancer	ATP9A	Inverse variance weighted	8	0.000144687046615777	0.000221214071559882	0.513073817630967	-0.000288892533641592	0.000578266626873146	1.00014469751429	0.999711149191788	1.00057843385525
eqtl-a-ENSG00000054793	ieu-b-4874	Bladder cancer	ATP9A	Simple mode	8	-7.50113537143686e-05	0.000360109648257545	0.840924803445614	-0.000780826264299157	0.00063080355687042	0.999924991459567	0.9992194785012	1.00063100255527
eqtl-a-ENSG00000054793	ieu-b-4874	Bladder cancer	ATP9A	Weighted mode	8	-0.000178503447411614	0.000300715048455093	0.571456210576963	-0.000767904942383596	0.000410898047560368	0.999821512483381	0.999232389821162	1.00041098247773
eqtl-a-ENSG00000054967	ieu-b-4874	Bladder cancer	RELT	MR Egger	3	-0.000668690344918123	0.000606104087525965	0.468770115448102	-0.00185665435646902	0.000519273666632768	0.999331533178645	0.998145068160026	1.00051940851254
eqtl-a-ENSG00000054967	ieu-b-4874	Bladder cancer	RELT	Weighted median	3	7.46661390065217e-05	0.000353466847849076	0.832700436361746	-0.000618128882777667	0.000767461160790711	1.00007466892659	0.999382062119524	1.00076775573446
eqtl-a-ENSG00000054967	ieu-b-4874	Bladder cancer	RELT	Inverse variance weighted	3	8.71069229457076e-05	0.000385516810575726	0.821241520163097	-0.000668506025782716	0.000842719871674131	1.00008711071686	0.999331717374586	1.00084307505983
eqtl-a-ENSG00000054967	ieu-b-4874	Bladder cancer	RELT	Simple mode	3	0.00251491815441968	0.00181065267557607	0.299292769514102	-0.00103396108970941	0.00606379739854877	1.00251808321381	0.998966573263875	1.006082219435
eqtl-a-ENSG00000054967	ieu-b-4874	Bladder cancer	RELT	Weighted mode	3	-3.54905934535428e-05	0.000311583532710966	0.919717725156043	-0.000646194317567036	0.000575213130659951	0.99996451003633	0.999354014421017	1.00057537859746
eqtl-a-ENSG00000054983	ieu-b-4874	Bladder cancer	GALC	MR Egger	3	-0.000281775021865898	0.00155947629243718	0.886199751601138	-0.00333834855504278	0.00277479851131098	0.999718264672987	0.996667217534922	1.00277865182793
eqtl-a-ENSG00000054983	ieu-b-4874	Bladder cancer	GALC	Weighted median	3	-0.000501026279697378	0.000353975742903	0.15694378834705	-0.00119481873578726	0.000192766176392502	0.99949909921301	0.998805894775918	1.00019278475699
eqtl-a-ENSG00000054983	ieu-b-4874	Bladder cancer	GALC	Inverse variance weighted	3	-0.00050192505137389	0.000346665042395171	0.14765410797643	-0.00118138853446842	0.000177538431720644	0.999498200891932	0.998819309030241	1.0001775541926
eqtl-a-ENSG00000054983	ieu-b-4874	Bladder cancer	GALC	Simple mode	3	-0.00049260434828096	0.000570383971583759	0.478815949975134	-0.00161055693258513	0.000625348236023207	0.999507516961321	0.998390739318243	1.000625543807
eqtl-a-ENSG00000054983	ieu-b-4874	Bladder cancer	GALC	Weighted mode	3	-0.000505709786846811	0.000367359467745361	0.302484749394747	-0.00122573434362772	0.000214314769934097	0.999494418062795	0.998775016561878	1.00021433773699
eqtl-a-ENSG00000055118	ieu-b-4874	Bladder cancer	KCNH2	MR Egger	5	-0.0017576743666957	0.00107748476038394	0.201330495560144	-0.00386954449704823	0.000354195763656829	0.998243869438259	0.996137932542904	1.00035425849838
eqtl-a-ENSG00000055118	ieu-b-4874	Bladder cancer	KCNH2	Weighted median	5	0.000429047923646125	0.000574336898873274	0.455044369582803	-0.000696652398145493	0.00155474824543774	1.00042913997787	0.999303590207796	1.0015559574931
eqtl-a-ENSG00000055118	ieu-b-4874	Bladder cancer	KCNH2	Inverse variance weighted	5	0.000352148375491609	0.000530559162278803	0.506862721327929	-0.000687747582574845	0.00139204433355806	1.00035221038701	0.999312488861586	1.00139301367701
eqtl-a-ENSG00000055118	ieu-b-4874	Bladder cancer	KCNH2	Simple mode	5	0.000980354554489434	0.000892058830651613	0.333479084160266	-0.000768080753587728	0.0027287898625666	1.00098083525909	0.999232214144927	1.0027325163985
eqtl-a-ENSG00000055118	ieu-b-4874	Bladder cancer	KCNH2	Weighted mode	5	-0.000607409974214707	0.000604768078340308	0.372029577650589	-0.00179275540776171	0.000577935459332297	0.999392774461879	0.998208850618334	1.00057810249621
eqtl-a-ENSG00000055163	ieu-b-4874	Bladder cancer	CYFIP2	MR Egger	7	0.000547761773771248	0.000869999516087299	0.556594008017754	-0.00115743727775986	0.00225296082530235	1.00054791182265	0.998843232294412	1.00225550064856
eqtl-a-ENSG00000055163	ieu-b-4874	Bladder cancer	CYFIP2	Weighted median	7	-2.59673322054383e-05	0.000555320056583398	0.962703696658233	-0.0011143946431089	0.00106245997869802	0.999974033004943	0.998886226064009	1.00106302458924
eqtl-a-ENSG00000055163	ieu-b-4874	Bladder cancer	CYFIP2	Inverse variance weighted	7	7.61842278540905e-05	0.000467029270585426	0.870419884631823	-0.000839193142493345	0.000991561598201526	1.00007618712995	0.999161158881593	1.00099205335793
eqtl-a-ENSG00000055163	ieu-b-4874	Bladder cancer	CYFIP2	Simple mode	7	0.000372110798710119	0.000941912823413982	0.706461695783573	-0.00147403833518129	0.00221825993260152	1.00037218004052	0.998527047525726	1.0022207220914
eqtl-a-ENSG00000055163	ieu-b-4874	Bladder cancer	CYFIP2	Weighted mode	7	-0.000210747756119158	0.00075002095390853	0.788156911744363	-0.00168078882577988	0.00125929331354156	0.999789274449629	0.998320622908705	1.00126008655631
eqtl-a-ENSG00000055211	ieu-b-4874	Bladder cancer	GINM1	MR Egger	3	0.000462007625946384	0.000467811671139258	0.503973806471677	-0.000454903249486561	0.00137891850137933	1.00046211436791	0.999545200203309	1.00137986964663
eqtl-a-ENSG00000055211	ieu-b-4874	Bladder cancer	GINM1	Weighted median	3	0.000535581513867239	0.000272980671140798	0.0497652833557448	5.39398431275849e-07	0.0010706236293032	1.00053572496325	1.00000053939858	1.00107119695137
eqtl-a-ENSG00000055211	ieu-b-4874	Bladder cancer	GINM1	Inverse variance weighted	3	0.000552438764214443	0.000272408539619526	0.0425624039060338	1.85180265601723e-05	0.00108635950186871	1.00055259138661	1.00001851819802	1.00108694980409
eqtl-a-ENSG00000055211	ieu-b-4874	Bladder cancer	GINM1	Simple mode	3	0.000526235326313599	0.000534515697770587	0.428658697939211	-0.000521415441316751	0.00157388609394395	1.00052637381241	0.999478720472091	1.0015751253027
eqtl-a-ENSG00000055211	ieu-b-4874	Bladder cancer	GINM1	Weighted mode	3	0.000535404120113028	0.00027580633308296	0.191741168216235	-5.17629272957308e-06	0.00107598453295563	1.00053554747448	0.999994823720667	1.00107656361199
eqtl-a-ENSG00000055332	ieu-b-4874	Bladder cancer	EIF2AK2	MR Egger	9	0.00118410601084722	0.000926327186067768	0.241900970195268	-0.0006314952738456	0.00299970729554005	1.00118480734116	0.99936870407733	1.00300421091953
eqtl-a-ENSG00000055332	ieu-b-4874	Bladder cancer	EIF2AK2	Weighted median	9	0.00042338318444106	0.000497748741246708	0.39499370487798	-0.000552204348402486	0.00139897071728461	1.00042347282375	0.999447948088359	1.0013999497333
eqtl-a-ENSG00000055332	ieu-b-4874	Bladder cancer	EIF2AK2	Inverse variance weighted	9	-1.13799879274744e-05	0.000470633751403886	0.980708922991752	-0.000933822140679091	0.000911062164824142	0.999988620076824	0.999066613735529	1.00091147730802
eqtl-a-ENSG00000055332	ieu-b-4874	Bladder cancer	EIF2AK2	Simple mode	9	0.000606007598582663	0.00105075519856981	0.579979886810986	-0.00145347259061416	0.00266548778777948	1.00060619125829	0.998547583189094	1.00266904335876
eqtl-a-ENSG00000055332	ieu-b-4874	Bladder cancer	EIF2AK2	Weighted mode	9	0.000713411628024611	0.000513426626602865	0.202125733100181	-0.000292904560117005	0.00171972781616623	1.00071366616663	0.999707138332236	1.00172120739608
eqtl-a-ENSG00000055483	ieu-b-4874	Bladder cancer	USP36	MR Egger	5	-0.00042372264565823	0.000734630194327603	0.604518786625528	-0.00186359782654033	0.00101615253522387	0.999576367112104	0.99813813759368	1.00101666899313
eqtl-a-ENSG00000055483	ieu-b-4874	Bladder cancer	USP36	Weighted median	5	-5.74660179855251e-05	0.00031575451614266	0.855585966756083	-0.000676344869625139	0.000561412833654089	0.999942535633154	0.99932388380001	1.00056157045533
eqtl-a-ENSG00000055483	ieu-b-4874	Bladder cancer	USP36	Inverse variance weighted	5	-0.000107765258666363	0.000277878435517771	0.698153388485629	-0.000652406992281195	0.000436876474948468	0.999892240547801	0.999347805778887	1.00043697191937
eqtl-a-ENSG00000055483	ieu-b-4874	Bladder cancer	USP36	Simple mode	5	-0.00011145526341923	0.000408223079517417	0.798349969098254	-0.000911572499273368	0.000688661972434908	0.999888550947488	0.999088842856719	1.00068889915453
eqtl-a-ENSG00000055483	ieu-b-4874	Bladder cancer	USP36	Weighted mode	5	-0.000120742629396691	0.00032294837992738	0.72747010002372	-0.000753721454054356	0.000512236195260975	0.999879264659701	0.99924656252261	1.00051236741062
eqtl-a-ENSG00000055732	ieu-b-4874	Bladder cancer	MCOLN3	MR Egger	4	-0.00152453010838878	0.00155331695253849	0.429849260543301	-0.00456903133536421	0.00151997111858666	0.998476631397312	0.995441390809231	1.00152112686018
eqtl-a-ENSG00000055732	ieu-b-4874	Bladder cancer	MCOLN3	Weighted median	4	-0.000484275263656002	0.000577413054272976	0.401638713589255	-0.00161600485003104	0.000647454322719031	0.999515841978683	0.998385300182732	1.00064766396651
eqtl-a-ENSG00000055732	ieu-b-4874	Bladder cancer	MCOLN3	Inverse variance weighted	4	-0.000202974865420331	0.000809899282655297	0.802109915366429	-0.00179037745942471	0.00138442772858405	0.999797045732584	0.998211224310232	1.00138538649105
eqtl-a-ENSG00000055732	ieu-b-4874	Bladder cancer	MCOLN3	Simple mode	4	-0.000508531038503695	0.000921734188752044	0.619582490534916	-0.0023151300484577	0.00129806797145031	0.99949159824149	0.997687547798193	1.00129891082633
eqtl-a-ENSG00000055732	ieu-b-4874	Bladder cancer	MCOLN3	Weighted mode	4	-0.000557145860993927	0.000581710456406722	0.408834634189139	-0.0016972983555511	0.000583006633563249	0.999443009315941	0.998304141240713	1.00058317661496
eqtl-a-ENSG00000055950	ieu-b-4874	Bladder cancer	MRPL43	MR Egger	4	-0.00132273351297222	0.000663868508821466	0.184532936470538	-0.00262391579026229	-2.15512356821464e-05	0.998678140913414	0.997379523667834	0.999978448996544
eqtl-a-ENSG00000055950	ieu-b-4874	Bladder cancer	MRPL43	Weighted median	4	4.57625240094454e-06	0.000366772834904875	0.990044992284748	-0.00071429850401261	0.000723451008814499	1.00000457626287	0.999285956546433	1.00072371276261
eqtl-a-ENSG00000055950	ieu-b-4874	Bladder cancer	MRPL43	Inverse variance weighted	4	0.000254163829259952	0.000596914540560282	0.670256495114199	-0.000915788670238201	0.00142411632875811	1.00025419613162	0.999084630536228	1.00142513086397
eqtl-a-ENSG00000055950	ieu-b-4874	Bladder cancer	MRPL43	Simple mode	4	0.000407899266544224	0.000969481918240819	0.702267274443293	-0.00149228529320778	0.00230808382629623	1.00040798246876	0.998508827610831	1.00231074950224
eqtl-a-ENSG00000055950	ieu-b-4874	Bladder cancer	MRPL43	Weighted mode	4	1.13228375410775e-05	0.000349604946907523	0.976197313096311	-0.000673902858397667	0.000696548533479822	1.00001132290164	0.999326324163134	1.00069679117974
eqtl-a-ENSG00000055955	ieu-b-4874	Bladder cancer	ITIH4	MR Egger	5	0.000586471274515324	0.000440349249473938	0.275060455207978	-0.000276613254453594	0.00144955580348424	1.00058664328242	0.999723424999465	1.00145060691732
eqtl-a-ENSG00000055955	ieu-b-4874	Bladder cancer	ITIH4	Weighted median	5	0.000392508922191763	0.000268412705628128	0.143649811190689	-0.000133579980839368	0.000918597825222894	1.0003925859639	0.999866428940569	1.00091901986542
eqtl-a-ENSG00000055955	ieu-b-4874	Bladder cancer	ITIH4	Inverse variance weighted	5	0.000307157227316015	0.000235071493866	0.191330075166774	-0.000153582900661345	0.000767897355293375	1.00030720440493	0.999846428892589	1.00076819226395
eqtl-a-ENSG00000055955	ieu-b-4874	Bladder cancer	ITIH4	Simple mode	5	0.00038771910809433	0.000336063634087382	0.312863035477003	-0.000270965614716938	0.0010464038309056	1.00038779428086	0.99972907109315	1.00104695150241
eqtl-a-ENSG00000055955	ieu-b-4874	Bladder cancer	ITIH4	Weighted mode	5	0.000371166683000902	0.000262273531865279	0.229934245017273	-0.000142889439455044	0.000885222805456847	1.00037123557388	0.999857120768755	1.0008856147308
eqtl-a-ENSG00000056558	ieu-b-4874	Bladder cancer	TRAF1	Inverse variance weighted	2	-0.00154117358362972	0.00125215278041675	0.218390522704476	-0.00399539303324655	0.000913045865987115	0.998460013414509	0.996012577930254	1.00091346281925
eqtl-a-ENSG00000056736	ieu-b-4874	Bladder cancer	IL17RB	MR Egger	3	0.00138476582837191	0.00100071916124765	0.398380561356662	-0.000576643727673495	0.00334617538441731	1.00138572505929	0.999423522499368	1.00335178007896
eqtl-a-ENSG00000056736	ieu-b-4874	Bladder cancer	IL17RB	Weighted median	3	0.000666970889694734	0.000485123344846519	0.169178554640798	-0.000283870866204444	0.00161781264559391	1.00066719336424	0.999716169421318	1.00161912201048
eqtl-a-ENSG00000056736	ieu-b-4874	Bladder cancer	IL17RB	Inverse variance weighted	3	0.000561948814410021	0.000467183071622981	0.229036313339942	-0.000353730005971023	0.00147762763479106	1.00056210673723	0.999646332549112	1.00147871986441
eqtl-a-ENSG00000056736	ieu-b-4874	Bladder cancer	IL17RB	Simple mode	3	-1.34368051242337e-05	0.00102096969933626	0.99069429324703	-0.00201453741582331	0.00198766380557484	0.999986563285149	0.997987490402743	1.00198964051874
eqtl-a-ENSG00000056736	ieu-b-4874	Bladder cancer	IL17RB	Weighted mode	3	0.000848630648501062	0.000511496468346404	0.238959405318297	-0.00015390242945789	0.00185116372646001	1.00084899083737	0.999846109412914	1.00185287818778
eqtl-a-ENSG00000057019	ieu-b-4874	Bladder cancer	DCBLD2	MR Egger	5	0.00105017373564049	0.000521773116052769	0.137623352378988	2.74984281770654e-05	0.00207284904310392	1.00105072536116	1.00002749880626	1.00207499887985
eqtl-a-ENSG00000057019	ieu-b-4874	Bladder cancer	DCBLD2	Weighted median	5	0.000629941242340495	0.000318460184668626	0.0479191439711804	5.75928038998904e-06	0.001254123204291	1.00063013969699	1.00000575929697	1.00125490994565
eqtl-a-ENSG00000057019	ieu-b-4874	Bladder cancer	DCBLD2	Inverse variance weighted	5	0.000556576282796249	0.000277696467666263	0.0450420773098839	1.22912061703745e-05	0.00110086135942212	1.00055673120012	1.00001229128171	1.0011014675297
eqtl-a-ENSG00000057019	ieu-b-4874	Bladder cancer	DCBLD2	Simple mode	5	0.000618418477626492	0.000493573873587089	0.278474315934854	-0.000348986314604203	0.00158582326985719	1.00061860973776	0.999651074574036	1.00158708135252
eqtl-a-ENSG00000057019	ieu-b-4874	Bladder cancer	DCBLD2	Weighted mode	5	0.000719255538019605	0.000348032727858881	0.107640162673118	3.71113914161989e-05	0.00140139968462301	1.00071951426431	1.00003711208005	1.00140238210403
eqtl-a-ENSG00000057252	ieu-b-4874	Bladder cancer	SOAT1	MR Egger	5	0.00083600591096002	0.000764643270436512	0.354182368776864	-0.000662694899095543	0.00233470672101558	1.0008363554613	0.999337524634672	1.00233743427102
eqtl-a-ENSG00000057252	ieu-b-4874	Bladder cancer	SOAT1	Weighted median	5	8.24683129299116e-05	0.000348932948711671	0.813165515301026	-0.000601440266544964	0.000766376892404787	1.00008247171353	0.999398740562398	1.00076667063421
eqtl-a-ENSG00000057252	ieu-b-4874	Bladder cancer	SOAT1	Inverse variance weighted	5	0.000132055612126409	0.000271470260153566	0.626651009159449	-0.000400026097774579	0.000664137322027398	1.00013206433185	0.999600053901997	1.00066435791005
eqtl-a-ENSG00000057252	ieu-b-4874	Bladder cancer	SOAT1	Simple mode	5	5.05887559349221e-05	0.00045204489600719	0.916285096078271	-0.00083541924023917	0.000936596752109014	1.00005059003557	0.999164929625258	1.00093703549581
eqtl-a-ENSG00000057252	ieu-b-4874	Bladder cancer	SOAT1	Weighted mode	5	0.00011558745918923	0.000418684695856642	0.796168625263474	-0.000705034544689789	0.000936209463068249	1.00011559413968	0.999295213933766	1.00093664784394
eqtl-a-ENSG00000057608	ieu-b-4874	Bladder cancer	GDI2	MR Egger	4	-0.000662677077493039	0.00113798202157086	0.619248372510708	-0.00289312183977193	0.00156776768478586	0.999337542444468	0.997111059204156	1.00156899727503
eqtl-a-ENSG00000057608	ieu-b-4874	Bladder cancer	GDI2	Weighted median	4	-0.000246442940082595	0.000311886770067212	0.429429671393655	-0.000857741009414331	0.000364855129249141	0.999753587424484	0.999142626745252	1.00036492169698
eqtl-a-ENSG00000057608	ieu-b-4874	Bladder cancer	GDI2	Inverse variance weighted	4	1.710199538703e-05	0.000451025686367063	0.969753055413867	-0.000866908349892414	0.000901112340666474	1.00001710214163	0.99913346730659	1.00090151846437
eqtl-a-ENSG00000057608	ieu-b-4874	Bladder cancer	GDI2	Simple mode	4	-0.000183392891498687	0.00060639400386367	0.782079007766306	-0.00137192513907148	0.00100513935607411	0.99981662392395	0.998629015520002	1.00100564467793
eqtl-a-ENSG00000057608	ieu-b-4874	Bladder cancer	GDI2	Weighted mode	4	-0.000248605262493844	0.000290665962496676	0.455258007391382	-0.00081831054898733	0.000321100023999642	0.999751425637234	0.999182024175781	1.00032115158213
eqtl-a-ENSG00000057704	ieu-b-4874	Bladder cancer	TMCC3	MR Egger	4	-0.00035641845442199	0.000697031818087536	0.659973667099608	-0.00172260081787356	0.00100976390902958	0.99964364505509	0.998278882007354	1.00101027389225
eqtl-a-ENSG00000057704	ieu-b-4874	Bladder cancer	TMCC3	Weighted median	4	-0.000234500919867561	0.000337265058313146	0.486866339272995	-0.000895540434161327	0.000426538594426205	0.999765526573324	0.999104860442497	1.00042662957495
eqtl-a-ENSG00000057704	ieu-b-4874	Bladder cancer	TMCC3	Inverse variance weighted	4	-0.000197767725384943	0.000332991162223796	0.552570413584742	-0.000850430403343583	0.000454894952573697	0.999802251829363	0.999149931110104	1.00045499843297
eqtl-a-ENSG00000057704	ieu-b-4874	Bladder cancer	TMCC3	Simple mode	4	-9.89544476568734e-05	0.00062831325672313	0.88486007954047	-0.00133044843083421	0.00113253953552046	0.999901050448173	0.998670436223307	1.0011331811006
eqtl-a-ENSG00000057704	ieu-b-4874	Bladder cancer	TMCC3	Weighted mode	4	-0.000257353352054904	0.000357603807230541	0.523732185500414	-0.000958256814226764	0.000443550110116957	0.999742679760478	0.999042202167215	1.00044364849301
eqtl-a-ENSG00000057757	ieu-b-4874	Bladder cancer	PITHD1	MR Egger	7	-0.00312991094528328	0.00306440479843068	0.353925650214295	-0.00913614435020742	0.00287632245964086	0.996874982119696	0.990905463408677	1.00288046304402
eqtl-a-ENSG00000057757	ieu-b-4874	Bladder cancer	PITHD1	Weighted median	7	-0.000282506316618035	0.000749085543744884	0.706073341508824	-0.00175071398235801	0.00118570134912194	0.999717533584534	0.998250817623434	1.00118640457088
eqtl-a-ENSG00000057757	ieu-b-4874	Bladder cancer	PITHD1	Inverse variance weighted	7	-0.000121758408181794	0.000638332860959002	0.848725863846899	-0.00137289081566144	0.00112937399929785	0.999878249004072	0.998628051167805	1.00113001198226
eqtl-a-ENSG00000057757	ieu-b-4874	Bladder cancer	PITHD1	Simple mode	7	-0.000717674129902662	0.00127857884497002	0.594915955042652	-0.0032236886660439	0.00178834040623858	0.99928258333658	0.996781501839242	1.0017899404406
eqtl-a-ENSG00000057757	ieu-b-4874	Bladder cancer	PITHD1	Weighted mode	7	-0.00057111692661624	0.00108442893091888	0.617328301819298	-0.00269659763121725	0.00155436377798477	0.999429046129613	0.997307034922263	1.00155557242751
eqtl-a-ENSG00000058668	ieu-b-4874	Bladder cancer	ATP2B4	Inverse variance weighted	2	-0.000387872952657439	0.00111270554914619	0.727400560632963	-0.00256877582898397	0.0017930299236691	0.999612202260332	0.997434520652401	1.00179463836301
eqtl-a-ENSG00000058799	ieu-b-4874	Bladder cancer	YIPF1	MR Egger	3	0.000751484491774965	0.00144746184934629	0.69514262354435	-0.00208554073294376	0.00358850971649369	1.00075176692699	0.997916632496082	1.00359495612618
eqtl-a-ENSG00000058799	ieu-b-4874	Bladder cancer	YIPF1	Weighted median	3	-0.00018093076086969	0.000650020987343434	0.780746745226695	-0.00145497189606282	0.00109311037432344	0.999819085606113	0.998546086062384	1.00109370803722
eqtl-a-ENSG00000058799	ieu-b-4874	Bladder cancer	YIPF1	Inverse variance weighted	3	3.60670517043186e-05	0.000611701518181248	0.952982496405222	-0.00116286792393093	0.00123500202733956	1.00003606770213	0.998837807944966	1.00123576495638
eqtl-a-ENSG00000058799	ieu-b-4874	Bladder cancer	YIPF1	Simple mode	3	-0.000240710126224322	0.000907108374822106	0.815580689834525	-0.00201864254087565	0.00153722228842701	0.999759318842134	0.997983393547703	1.00153840442026
eqtl-a-ENSG00000058799	ieu-b-4874	Bladder cancer	YIPF1	Weighted mode	3	-0.000197661509951475	0.000764032343526765	0.820051810283414	-0.00169516490326394	0.00129984188336098	0.999802358023798	0.998306271077238	1.00130068704397
eqtl-a-ENSG00000058866	ieu-b-4874	Bladder cancer	DGKG	Inverse variance weighted	2	-0.00091811304239878	0.00100201760025479	0.359528241961327	-0.00288206753889818	0.00104584145410061	0.999082308294426	0.997122081630732	1.00104638853698
eqtl-a-ENSG00000059122	ieu-b-4874	Bladder cancer	FLYWCH1	Inverse variance weighted	2	0.000374648053884898	0.000341171539477662	0.272151116784429	-0.000294048163491319	0.00104334427126111	1.00037471824323	0.999705995064433	1.00104388874424
eqtl-a-ENSG00000059377	ieu-b-4874	Bladder cancer	TBXAS1	MR Egger	6	-0.000360377775967433	0.000414836217531808	0.434015945503194	-0.00117345676232978	0.000452701210394912	0.999639687152303	0.998827231468827	1.00045280369505
eqtl-a-ENSG00000059377	ieu-b-4874	Bladder cancer	TBXAS1	Weighted median	6	-0.00016594003446226	0.000289769362636158	0.566873263630395	-0.00073388798522913	0.000402007916304609	0.999834073732824	0.999266381244693	1.00040208873232
eqtl-a-ENSG00000059377	ieu-b-4874	Bladder cancer	TBXAS1	Inverse variance weighted	6	-0.000102607071655627	0.00026531387413636	0.6989498612173	-0.000622622264962893	0.00041740812165164	0.99989739819227	0.999377571524058	1.00041749524854
eqtl-a-ENSG00000059377	ieu-b-4874	Bladder cancer	TBXAS1	Simple mode	6	0.000301973053763884	0.000454040692097205	0.535443236802172	-0.000587946702746637	0.00119189281027441	1.00030201865222	0.999412226104047	1.0011926033968
eqtl-a-ENSG00000059377	ieu-b-4874	Bladder cancer	TBXAS1	Weighted mode	6	-0.000161458173581516	0.000290013708062314	0.601712311549803	-0.000729885041383651	0.000406968694220619	0.999838554860088	0.999270381259909	1.00040705151721
eqtl-a-ENSG00000059588	ieu-b-4874	Bladder cancer	TARBP1	MR Egger	4	0.00357013946132099	0.00194775000083457	0.208263530417018	-0.000247450540314766	0.00738772946295675	1.00357652000009	0.999752580073045	1.00741508606249
eqtl-a-ENSG00000059588	ieu-b-4874	Bladder cancer	TARBP1	Weighted median	4	-2.02147184945003e-06	0.000792474036310014	0.997964728993322	-0.00155527058301708	0.00155122763931818	0.999997978530194	0.998445938223521	1.00155243141528
eqtl-a-ENSG00000059588	ieu-b-4874	Bladder cancer	TARBP1	Inverse variance weighted	4	-0.00010918646473049	0.000834343162163303	0.895881963273492	-0.00174449906257056	0.00152612613310958	0.999890819495895	0.998257021691473	1.00152729125623
eqtl-a-ENSG00000059588	ieu-b-4874	Bladder cancer	TARBP1	Simple mode	4	0.00016259841617851	0.00101477562419121	0.882880305883613	-0.00182636180723626	0.00215155863959328	1.00016261163602	0.998175304976618	1.00215387490278
eqtl-a-ENSG00000059588	ieu-b-4874	Bladder cancer	TARBP1	Weighted mode	4	6.75109590699855e-05	0.000822798690327647	0.939774381088365	-0.0015451744739722	0.00168019639211217	1.00006751323799	0.998456018693476	1.00168160871295
eqtl-a-ENSG00000059691	ieu-b-4874	Bladder cancer	GATB	MR Egger	3	-3.37349916807715e-05	0.000884344153958285	0.975726696054856	-0.00176704953343901	0.00169957955007747	0.999966265577338	0.998234510779403	1.00170102465397
eqtl-a-ENSG00000059691	ieu-b-4874	Bladder cancer	GATB	Weighted median	3	0.000473904498647619	0.000358501075427932	0.186199662275278	-0.000228757609191127	0.00117656660648637	1.00047401680913	0.999771268553836	1.00117725903251
eqtl-a-ENSG00000059691	ieu-b-4874	Bladder cancer	GATB	Inverse variance weighted	3	0.000490157636118764	0.000355407713625866	0.167851036247625	-0.000206441482587934	0.00118675675482546	1.000490277783	0.999793579824989	1.00118746122928
eqtl-a-ENSG00000059691	ieu-b-4874	Bladder cancer	GATB	Simple mode	3	0.00114504983948377	0.000654908779471788	0.222501419920026	-0.000138571368280936	0.00242867104724847	1.00114570565934	0.999861438232288	1.00243162265779
eqtl-a-ENSG00000059691	ieu-b-4874	Bladder cancer	GATB	Weighted mode	3	0.000429496138096154	0.0003728351002411	0.368441950396134	-0.000301260658376401	0.00116025293456871	1.00042958838477	0.999698784716059	1.0011609262884
eqtl-a-ENSG00000059728	ieu-b-4874	Bladder cancer	MXD1	MR Egger	3	0.00140810022259847	0.00691710894811693	0.872151654355182	-0.0121494333157107	0.0149656337609077	1.0014090920612	0.987924073061145	1.01507817959687
eqtl-a-ENSG00000059728	ieu-b-4874	Bladder cancer	MXD1	Weighted median	3	-0.000230806490889276	0.000883744025885489	0.793962229009988	-0.00196294478162484	0.00150133179984628	0.99976922014288	0.998038980534514	1.00150245936264
eqtl-a-ENSG00000059728	ieu-b-4874	Bladder cancer	MXD1	Inverse variance weighted	3	-0.00012227644704275	0.000781358889968934	0.875645192722346	-0.00165373987138186	0.00140918697729636	0.999877731028417	0.998347626802921	1.00141018034783
eqtl-a-ENSG00000059728	ieu-b-4874	Bladder cancer	MXD1	Simple mode	3	-0.000352361505534904	0.00115391736839256	0.788941099098935	-0.00261403954758432	0.00190931653651451	0.99964770056649	0.997389374078695	1.00191114044195
eqtl-a-ENSG00000059728	ieu-b-4874	Bladder cancer	MXD1	Weighted mode	3	-0.000267423200629043	0.00106976647609577	0.825933969318779	-0.00236416549377676	0.00182931909251868	0.999732612553768	0.997638626944435	1.00183099331743
eqtl-a-ENSG00000059804	ieu-b-4874	Bladder cancer	SLC2A3	MR Egger	4	0.000359752395559746	0.000747171437439663	0.677705405701885	-0.00110470362182199	0.00182420841294149	1.00035981711421	0.998895906338595	1.00182587329332
eqtl-a-ENSG00000059804	ieu-b-4874	Bladder cancer	SLC2A3	Weighted median	4	-8.62183033806807e-05	0.000399135243747151	0.82897780568898	-0.000868523381125096	0.000696086774363735	0.99991378541331	0.999131853676138	1.00069632909899
eqtl-a-ENSG00000059804	ieu-b-4874	Bladder cancer	SLC2A3	Inverse variance weighted	4	-0.000183368708826964	0.000380511281038956	0.629876384018375	-0.000929170819663318	0.000562433402009389	0.999816648102187	0.999071260725873	1.00056259159733
eqtl-a-ENSG00000059804	ieu-b-4874	Bladder cancer	SLC2A3	Simple mode	4	-0.000106973660621752	0.000704488711684319	0.888945360733645	-0.00148777153552302	0.00127382421427951	0.999893032060856	0.998513334647897	1.00127463587294
eqtl-a-ENSG00000059804	ieu-b-4874	Bladder cancer	SLC2A3	Weighted mode	4	-4.96867628103025e-05	0.000430175642272348	0.915343546671745	-0.000892831021664104	0.000793457496043499	0.999950314471556	0.999107567433359	1.00079377236672
eqtl-a-ENSG00000060138	ieu-b-4874	Bladder cancer	YBX3	MR Egger	8	0.000193397750164497	0.00066513174299501	0.781019159071557	-0.00111026046610572	0.00149705596643472	1.00019341645272	0.99889035564501	1.00149817711412
eqtl-a-ENSG00000060138	ieu-b-4874	Bladder cancer	YBX3	Weighted median	8	7.18426314866881e-05	0.000374968532686255	0.848058340696778	-0.000663095692578371	0.000806780955551748	1.00007184521223	0.999337124106785	1.00080710649085
eqtl-a-ENSG00000060138	ieu-b-4874	Bladder cancer	YBX3	Inverse variance weighted	8	8.95985407231467e-05	0.000323498287280763	0.781804993051224	-0.000544458102347149	0.000723655183793442	1.00008960255479	0.99945569008807	1.00072391708538
eqtl-a-ENSG00000060138	ieu-b-4874	Bladder cancer	YBX3	Simple mode	8	0.000168530957469685	0.00062264825136677	0.794453539385023	-0.00105185961520918	0.00138892153014855	1.00016854515961	0.998948693395202	1.00138988652837
eqtl-a-ENSG00000060138	ieu-b-4874	Bladder cancer	YBX3	Weighted mode	8	6.05419486530145e-05	0.000378130043397519	0.877317629463179	-0.000680592936406123	0.000801676833712152	1.00006054378135	0.999319638614433	1.00080199826247
eqtl-a-ENSG00000060558	ieu-b-4874	Bladder cancer	GNA15	MR Egger	3	-0.00273389433293698	0.00405855505967701	0.622614339550742	-0.0106886622499039	0.00522087358402997	0.997269839352899	0.989368258517644	1.00523452609352
eqtl-a-ENSG00000060558	ieu-b-4874	Bladder cancer	GNA15	Weighted median	3	-0.000997198544736263	0.000697479259107295	0.152798015858248	-0.00236425789258656	0.000369860803114035	0.999003298492504	0.997638534763818	1.00036992921005
eqtl-a-ENSG00000060558	ieu-b-4874	Bladder cancer	GNA15	Inverse variance weighted	3	-0.000972623074773181	0.00075545432055359	0.1979313031018	-0.00245331354305822	0.000508067393511856	0.999027849769737	0.997549693371142	1.00050819648161
eqtl-a-ENSG00000060558	ieu-b-4874	Bladder cancer	GNA15	Simple mode	3	-0.00179230417233557	0.00126734349794702	0.292891283798735	-0.00427629742831173	0.000691689083640579	0.998209301045631	0.995732832912215	1.0006919283557
eqtl-a-ENSG00000060558	ieu-b-4874	Bladder cancer	GNA15	Weighted mode	3	-0.000167649169608766	0.000902702648365242	0.86979467702135	-0.00193694636040464	0.00160164802118711	0.999832364882728	0.998064928309623	1.00160293134443
eqtl-a-ENSG00000060709	ieu-b-4874	Bladder cancer	RIMBP2	MR Egger	3	-0.00183662955658199	0.00180332477266389	0.494175231228562	-0.00537114611100322	0.00169788699783924	0.9981650560154	0.994643252703357	1.0016993292241
eqtl-a-ENSG00000060709	ieu-b-4874	Bladder cancer	RIMBP2	Weighted median	3	9.44914444415695e-05	0.000450650212983407	0.833918981564042	-0.000788782973005908	0.000977765861889047	1.0000944959089	0.999211528034506	1.00097824403076
eqtl-a-ENSG00000060709	ieu-b-4874	Bladder cancer	RIMBP2	Inverse variance weighted	3	0.000204243026215891	0.000449564947718949	0.64960383894092	-0.00067690427131325	0.00108539032374503	1.00020426388524	0.999323324776699	1.00108597957299
eqtl-a-ENSG00000060709	ieu-b-4874	Bladder cancer	RIMBP2	Simple mode	3	-3.64685375165961e-05	0.00062788326439564	0.958964618158953	-0.00126711973573205	0.00119418266069886	0.999963532127452	0.998733682721508	1.00119489598073
eqtl-a-ENSG00000060709	ieu-b-4874	Bladder cancer	RIMBP2	Weighted mode	3	9.44649193746945e-05	0.000460734580081182	0.856521157111563	-0.000808574857584422	0.000997504696333811	1.00009446938133	0.999191751950977	1.00099800236961
eqtl-a-ENSG00000060749	ieu-b-4874	Bladder cancer	QSER1	MR Egger	3	0.00190996468933134	0.00121089293898481	0.359712993183459	-0.000463385471078885	0.00428331484974157	1.00191178983369	0.999536721875387	1.00429250135434
eqtl-a-ENSG00000060749	ieu-b-4874	Bladder cancer	QSER1	Weighted median	3	0.000645900997077303	0.00065442016401191	0.323651406853637	-0.000636762524386041	0.00192856451854065	1.00064610963604	0.999363440165846	1.00193042539517
eqtl-a-ENSG00000060749	ieu-b-4874	Bladder cancer	QSER1	Inverse variance weighted	3	0.000462525396827794	0.00064853187653603	0.475729197239774	-0.000808597081182824	0.00173364787483841	1.00046263237819	0.999191729745341	1.00173515151112
eqtl-a-ENSG00000060749	ieu-b-4874	Bladder cancer	QSER1	Simple mode	3	0.00106741577304321	0.000945115900427456	0.375968508774391	-0.000785011391794608	0.00291984293788102	1.00106798566401	0.999215296649038	1.00292410983115
eqtl-a-ENSG00000060749	ieu-b-4874	Bladder cancer	QSER1	Weighted mode	3	0.000708306451732337	0.000718285485655598	0.428034351078078	-0.000699533100152634	0.00211614600361731	1.00070855735998	0.999300711516084	1.00211838662078
eqtl-a-ENSG00000060762	ieu-b-4874	Bladder cancer	MPC1	MR Egger	4	0.000269442300990911	0.000714555586664712	0.742367242310383	-0.00113108664887192	0.00166997125085375	1.00026947860383	0.998869552788523	1.00167136642937
eqtl-a-ENSG00000060762	ieu-b-4874	Bladder cancer	MPC1	Weighted median	4	6.20507535433907e-05	0.000335752170666095	0.853377141593743	-0.000596023500962156	0.000720125008048937	1.00006205267873	0.999404154085761	1.00072038436031
eqtl-a-ENSG00000060762	ieu-b-4874	Bladder cancer	MPC1	Inverse variance weighted	4	-1.88623176194348e-05	0.000300746074463102	0.949990731857805	-0.000608324623567115	0.000570599988328246	0.999981137860273	0.999391860368343	1.00057076281147
eqtl-a-ENSG00000060762	ieu-b-4874	Bladder cancer	MPC1	Simple mode	4	8.87263541986664e-05	0.000427674485350511	0.848933430166571	-0.000749515637088335	0.000926968345485667	1.0000887302905	0.999250765179594	1.00092739811343
eqtl-a-ENSG00000060762	ieu-b-4874	Bladder cancer	MPC1	Weighted mode	4	6.62001063202534e-05	0.00036573575328854	0.867901394946723	-0.000650641970125284	0.000783042182765791	1.0000662022976	0.999349569651462	1.00078334884033
eqtl-a-ENSG00000060982	ieu-b-4874	Bladder cancer	BCAT1	MR Egger	8	-0.000165894321032997	0.000337137582818683	0.640155527563808	-0.000826683983357615	0.000494895341291622	0.999834119438669	0.999173657625706	1.0004950178222
eqtl-a-ENSG00000060982	ieu-b-4874	Bladder cancer	BCAT1	Weighted median	8	-0.00031324213387704	0.000256515477676127	0.222031801721631	-0.000816012470122249	0.000189528202368169	0.999686806921318	0.999184320377511	1.00018954616397
eqtl-a-ENSG00000060982	ieu-b-4874	Bladder cancer	BCAT1	Inverse variance weighted	8	-0.000290746435697284	0.000227498350470073	0.201243933855321	-0.000736643202618627	0.000155150331224059	0.999709295826952	0.999263628052375	1.00015516236766
eqtl-a-ENSG00000060982	ieu-b-4874	Bladder cancer	BCAT1	Simple mode	8	-0.000506799850389096	0.00039840074361229	0.243969462890095	-0.00128766530786918	0.000274065607090993	0.999493328550963	0.998713163377375	1.0002741031665
eqtl-a-ENSG00000060982	ieu-b-4874	Bladder cancer	BCAT1	Weighted mode	8	-0.00030480894333171	0.000266030692560739	0.289547135782307	-0.00082622910075076	0.000216611214087339	0.999695237506195	0.999174112132527	1.00021663467599
eqtl-a-ENSG00000061273	ieu-b-4874	Bladder cancer	HDAC7	MR Egger	4	-0.00250041137745495	0.00237916856241157	0.403529163600325	-0.00716358175978163	0.00216275900487172	0.997502712047249	0.992862015532796	1.0021650994551
eqtl-a-ENSG00000061273	ieu-b-4874	Bladder cancer	HDAC7	Weighted median	4	-0.000926329065023865	0.000983504620096662	0.34626150831872	-0.00285399812041332	0.00100133999036559	0.999074099845297	0.997150070660538	1.00100184149863
eqtl-a-ENSG00000061273	ieu-b-4874	Bladder cancer	HDAC7	Inverse variance weighted	4	-0.000732606053184109	0.000930574806023087	0.43112859122609	-0.00255653267298936	0.00109132056662114	0.999267662237109	0.997446732473587	1.00109191627359
eqtl-a-ENSG00000061273	ieu-b-4874	Bladder cancer	HDAC7	Simple mode	4	0.00082233967787201	0.00155215862857169	0.632952916152432	-0.0022198912341285	0.00386457058987252	1.00082267789185	0.997782570902189	1.0038720476716
eqtl-a-ENSG00000061273	ieu-b-4874	Bladder cancer	HDAC7	Weighted mode	4	-0.00130124146685199	0.00114315211338664	0.337673182952944	-0.0035418196090898	0.000939336675385818	0.998699604780728	0.996464445235483	1.00093977799025
eqtl-a-ENSG00000061676	ieu-b-4874	Bladder cancer	NCKAP1	MR Egger	5	-0.000670123298500402	0.000724582920748981	0.423262292154686	-0.0020903058231684	0.0007500592261676	0.999330101183971	0.997911877344621	1.00075034059093
eqtl-a-ENSG00000061676	ieu-b-4874	Bladder cancer	NCKAP1	Weighted median	5	-0.000209461443246805	0.000406255761114508	0.606140735253796	-0.00100572273503124	0.00058679984853763	0.99979056049227	0.998994782834577	1.00058697204925
eqtl-a-ENSG00000061676	ieu-b-4874	Bladder cancer	NCKAP1	Inverse variance weighted	5	-0.000252119864887397	0.000358669472989747	0.482098796897394	-0.000955112031947302	0.000450872302172508	0.999747911914655	0.999045343942369	1.00045097396037
eqtl-a-ENSG00000061676	ieu-b-4874	Bladder cancer	NCKAP1	Simple mode	5	0.000520871811277187	0.00060753358445243	0.439579505555834	-0.000669894014249575	0.00171163763680395	1.00052100748855	0.999330330314651	1.00171310332463
eqtl-a-ENSG00000061676	ieu-b-4874	Bladder cancer	NCKAP1	Weighted mode	5	-0.000190618779713088	0.000428749150069023	0.679609936774079	-0.00103096711384837	0.000649729554422198	0.999809399386892	0.998969564150159	1.00064994067439
eqtl-a-ENSG00000061918	ieu-b-4874	Bladder cancer	GUCY1B1	MR Egger	4	0.000809276001478332	0.000665494445305604	0.348013570417338	-0.000495093111320652	0.00211364511427731	1.00080960355366	0.99950502942705	1.00211588043673
eqtl-a-ENSG00000061918	ieu-b-4874	Bladder cancer	GUCY1B1	Weighted median	4	-1.99301801347119e-05	0.000359859614879476	0.955833172862378	-0.000725255025298486	0.000685394665029062	0.99998007001847	0.999275007908559	1.00068562960162
eqtl-a-ENSG00000061918	ieu-b-4874	Bladder cancer	GUCY1B1	Inverse variance weighted	4	-0.000232264882881004	0.000461534767707548	0.614792306250116	-0.0011368730275878	0.000672343261825789	0.999767762088519	0.998863772967725	1.00067256933522
eqtl-a-ENSG00000061918	ieu-b-4874	Bladder cancer	GUCY1B1	Simple mode	4	-0.000267874729289654	0.000683268435255173	0.721213611799344	-0.00160708086238979	0.00107133140381049	0.999732161145942	0.998394209800567	1.00107190548429
eqtl-a-ENSG00000061918	ieu-b-4874	Bladder cancer	GUCY1B1	Weighted mode	4	-2.33529458768134e-05	0.00037321515617218	0.954042721119886	-0.000754854651974287	0.00070814876022066	0.999976647326801	0.999245430179125	1.00070839955675
eqtl-a-ENSG00000061938	ieu-b-4874	Bladder cancer	TNK2	MR Egger	4	0.0042434064568148	0.00216884531664041	0.189550005467614	-7.53036380041032e-06	0.00849434327743001	1.00425242245433	0.999992469664553	1.00853052257853
eqtl-a-ENSG00000061938	ieu-b-4874	Bladder cancer	TNK2	Weighted median	4	-0.000773157514806877	0.000817881219529859	0.344496753657964	-0.0023762047050854	0.000829889675471646	0.999227141294451	0.997626616234496	1.00083023412919
eqtl-a-ENSG00000061938	ieu-b-4874	Bladder cancer	TNK2	Inverse variance weighted	4	-0.000330862174251327	0.000895983878437815	0.711924648149877	-0.00208699057598944	0.00142526622748679	0.999669192554602	0.997915185674641	1.00142628240211
eqtl-a-ENSG00000061938	ieu-b-4874	Bladder cancer	TNK2	Simple mode	4	0.00106731573078245	0.00167798031480544	0.569936604562956	-0.00222152568623622	0.00435615714780111	1.00106788551491	0.997780940075695	1.00436565899252
eqtl-a-ENSG00000061938	ieu-b-4874	Bladder cancer	TNK2	Weighted mode	4	-0.00172919909245131	0.00144484709411735	0.317336484521016	-0.00456109939692131	0.0011027012120187	0.998272295110917	0.995449286620381	1.00110330941053
eqtl-a-ENSG00000062282	ieu-b-4874	Bladder cancer	DGAT2	MR Egger	4	-0.000190375042491291	0.000965175812265627	0.86186457398744	-0.00208211963453192	0.00170136954954934	0.999809643077687	0.997920046472929	1.00170281769988
eqtl-a-ENSG00000062282	ieu-b-4874	Bladder cancer	DGAT2	Weighted median	4	-0.00046391249575116	0.000588750159660971	0.430719189443088	-0.00161786280868666	0.000690037817184343	0.999536195095012	0.998383445225845	1.00069027594805
eqtl-a-ENSG00000062282	ieu-b-4874	Bladder cancer	DGAT2	Inverse variance weighted	4	-0.000394241867833072	0.000562719395388179	0.483551946902207	-0.0014971718827939	0.000708688147127759	0.999605835835281	0.998503948319914	1.0007089393259
eqtl-a-ENSG00000062282	ieu-b-4874	Bladder cancer	DGAT2	Simple mode	4	-0.000514717588710911	0.00101448530893634	0.646843294136726	-0.00250310879422614	0.00147367361680431	0.999485414855662	0.997500021370333	1.00147476000737
eqtl-a-ENSG00000062282	ieu-b-4874	Bladder cancer	DGAT2	Weighted mode	4	-0.000493691094228211	0.000643598757494939	0.498875451691299	-0.00175514465891829	0.000767762470461869	0.999506430751168	0.998246394706734	1.00076805727551
eqtl-a-ENSG00000062716	ieu-b-4874	Bladder cancer	VMP1	MR Egger	6	-0.00245978512694796	0.00119206802669333	0.108027822372476	-0.00479623845926688	-0.000123331794629035	0.997543237665506	0.995215245125739	0.999876675810424
eqtl-a-ENSG00000062716	ieu-b-4874	Bladder cancer	VMP1	Weighted median	6	-0.000460129703645038	0.000768716426945488	0.549460437054512	-0.00196681390045819	0.00104655449316812	0.999539976139793	0.998035119010568	1.00104710232242
eqtl-a-ENSG00000062716	ieu-b-4874	Bladder cancer	VMP1	Inverse variance weighted	6	-0.000357091024236723	0.000616557055632	0.56247482756284	-0.00156554285327544	0.000851360804801997	0.999642972725175	0.998435681969683	1.00085172331528
eqtl-a-ENSG00000062716	ieu-b-4874	Bladder cancer	VMP1	Simple mode	6	0.00117598017146608	0.00124871484709873	0.38955888469987	-0.00127150092884743	0.0036234612717796	1.00117667190728	0.998729307085958	1.00363003394378
eqtl-a-ENSG00000062716	ieu-b-4874	Bladder cancer	VMP1	Weighted mode	6	-0.000278689096967962	0.000980357656158131	0.787598039464756	-0.0022001901030379	0.00164281190910197	0.999721349733231	0.997802228541056	1.00164416206384
eqtl-a-ENSG00000063169	ieu-b-4874	Bladder cancer	BICRA	MR Egger	3	0.000471623108432186	0.000920882987801523	0.69867883648719	-0.0013333075476588	0.00227655376452317	1.0004717343401	0.998667580911942	1.00227914708061
eqtl-a-ENSG00000063169	ieu-b-4874	Bladder cancer	BICRA	Weighted median	3	0.000311510364974743	0.000557853591636434	0.576565252464063	-0.000781882674632666	0.00140490340458215	1.00031155888937	0.999218422915975	1.00140589074369
eqtl-a-ENSG00000063169	ieu-b-4874	Bladder cancer	BICRA	Inverse variance weighted	3	0.000351108799305206	0.000545015472172365	0.519434054261153	-0.000717121526152629	0.00141933912476304	1.00035117044521	0.999283135544035	1.00142034686326
eqtl-a-ENSG00000063169	ieu-b-4874	Bladder cancer	BICRA	Simple mode	3	0.00012905945349179	0.000822293063109588	0.889696324445807	-0.001482634950203	0.00174075385718658	1.00012906778202	0.998518463610006	1.00174226984871
eqtl-a-ENSG00000063169	ieu-b-4874	Bladder cancer	BICRA	Weighted mode	3	0.000264802561812162	0.00064543551221751	0.721383056235971	-0.00100025104213416	0.00152985616575848	1.00026483762511	0.999000249042189	1.00153102699269
eqtl-a-ENSG00000063245	ieu-b-4874	Bladder cancer	EPN1	MR Egger	3	-0.000534293368463331	0.000531110980644786	0.498098407440415	-0.00157527089052711	0.00050668415360045	0.999465849340821	0.998425969197419	1.0005068125397
eqtl-a-ENSG00000063245	ieu-b-4874	Bladder cancer	EPN1	Weighted median	3	-0.00017920384867611	0.000423614221763683	0.672269369735672	-0.00100948772333293	0.000651080025980709	0.999820812207375	0.998991021637986	1.00065129202459
eqtl-a-ENSG00000063245	ieu-b-4874	Bladder cancer	EPN1	Inverse variance weighted	3	-0.000132664745979202	0.00043945442371277	0.762739648866179	-0.000993995416456232	0.000728665924497828	0.999867344053599	0.999006498433346	1.00072893146601
eqtl-a-ENSG00000063245	ieu-b-4874	Bladder cancer	EPN1	Simple mode	3	0.00123247080086298	0.00114341894540737	0.393819430721762	-0.00100863033213546	0.00347357193386141	1.00123323060511	0.998991878164462	1.0034796117761
eqtl-a-ENSG00000063245	ieu-b-4874	Bladder cancer	EPN1	Weighted mode	3	-0.000331020911255038	0.00044523554342173	0.534669847715521	-0.00120368257636163	0.000541640753851552	0.999669033870122	0.998797041558939	1.00054178746769
eqtl-a-ENSG00000063761	ieu-b-4874	Bladder cancer	ADCK1	MR Egger	4	5.90169796358452e-05	0.000286773865852273	0.855996813641734	-0.000503059797434611	0.000621093756706301	1.00005901872117	0.99949706671593	1.00062128667537
eqtl-a-ENSG00000063761	ieu-b-4874	Bladder cancer	ADCK1	Weighted median	4	3.76086040206037e-06	0.00018308037292224	0.983610906103232	-0.00035507667052553	0.00036259839132965	1.00000376086747	0.999644986361735	1.00036266413807
eqtl-a-ENSG00000063761	ieu-b-4874	Bladder cancer	ADCK1	Inverse variance weighted	4	2.15064015197844e-07	0.000189716800589247	0.99909551383944	-0.000371629865139727	0.000372059993170122	1.00000021506404	0.999628439180685	1.00037212921607
eqtl-a-ENSG00000063761	ieu-b-4874	Bladder cancer	ADCK1	Simple mode	4	0.000127319239015378	0.00026284765673049	0.661275866221865	-0.000387862168176383	0.000642500646207139	1.00012732734445	0.999612213040631	1.00064270709396
eqtl-a-ENSG00000063761	ieu-b-4874	Bladder cancer	ADCK1	Weighted mode	4	2.20619154893886e-06	0.000199043661910603	0.99185234748868	-0.000387919385795842	0.00039233176889372	1.00000220619398	0.999612155845201	1.00039240874107
eqtl-a-ENSG00000063854	ieu-b-4874	Bladder cancer	HAGH	MR Egger	8	0.000335679956743765	0.000504552783088488	0.530585400127417	-0.000653243498109672	0.0013246034115972	1.00033573630357	0.999346969818972	1.00132548108618
eqtl-a-ENSG00000063854	ieu-b-4874	Bladder cancer	HAGH	Weighted median	8	0.000226892206937921	0.000348510255550449	0.515024203624338	-0.000456187893940959	0.0009099723078168	1.00022691794892	0.999543916143935	1.00091038645823
eqtl-a-ENSG00000063854	ieu-b-4874	Bladder cancer	HAGH	Inverse variance weighted	8	0.000294318074561705	0.000288455856087561	0.30757541360906	-0.000271055403369915	0.000859691552493325	1.00029436139038	0.999728981328827	1.00086006119319
eqtl-a-ENSG00000063854	ieu-b-4874	Bladder cancer	HAGH	Simple mode	8	0.000479002793585977	0.000528533170032792	0.394908511267881	-0.000556922219678296	0.00151492780685025	1.00047911753374	0.999443232832716	1.00151607588966
eqtl-a-ENSG00000063854	ieu-b-4874	Bladder cancer	HAGH	Weighted mode	8	0.000265744101988264	0.000375749617854335	0.502277827241754	-0.000470725149006232	0.00100221335298276	1.00026577941508	0.999529385624695	1.0010027157366
eqtl-a-ENSG00000064012	ieu-b-4874	Bladder cancer	CASP8	MR Egger	4	-0.000745578722776053	0.00148689586758101	0.665817860521396	-0.00365989462323482	0.00216873717768272	0.999254699151976	0.996346794627952	1.00217109058916
eqtl-a-ENSG00000064012	ieu-b-4874	Bladder cancer	CASP8	Weighted median	4	-0.000180778778973161	0.00043224360165893	0.675776363281501	-0.00102797623822466	0.00066641868027834	0.999819237560526	0.998972551948345	1.00066664078654
eqtl-a-ENSG00000064012	ieu-b-4874	Bladder cancer	CASP8	Inverse variance weighted	4	-0.000115718147109947	0.000514495856064951	0.822044928700968	-0.00112413002499725	0.000892693730777358	0.999884288547977	0.998876501572471	1.00089309230042
eqtl-a-ENSG00000064012	ieu-b-4874	Bladder cancer	CASP8	Simple mode	4	-0.000463909638523333	0.000968986515915391	0.664839694842036	-0.0023631232097175	0.00143530393267083	0.999536197950915	0.997639666767815	1.00143633447435
eqtl-a-ENSG00000064012	ieu-b-4874	Bladder cancer	CASP8	Weighted mode	4	-0.000216637623545619	0.000450129422710214	0.663241470379418	-0.00109889129205764	0.0006656160449664	0.99978338584069	0.998901712267876	1.00066583761648
eqtl-a-ENSG00000064042	ieu-b-4874	Bladder cancer	LIMCH1	MR Egger	3	-0.00389294217187217	0.00365091726924567	0.479582730930218	-0.0110487400195937	0.00326285567584934	0.996114625504145	0.989012073132783	1.00326818458367
eqtl-a-ENSG00000064042	ieu-b-4874	Bladder cancer	LIMCH1	Weighted median	3	0.00015864895231814	0.00065935862932743	0.809856608390836	-0.00113369396116362	0.0014509918657999	1.00015866153773	0.998866948427055	1.00145204506383
eqtl-a-ENSG00000064042	ieu-b-4874	Bladder cancer	LIMCH1	Inverse variance weighted	3	6.74469803595476e-06	0.000851097865599548	0.993677067795474	-0.00166140711853916	0.00167489651461107	1.00000674472078	0.998339972254262	1.0016762999372
eqtl-a-ENSG00000064042	ieu-b-4874	Bladder cancer	LIMCH1	Simple mode	3	0.00127947229777813	0.00133677693696731	0.439506501784921	-0.00134061049867781	0.00389955509423406	1.00128029117166	0.998660287718146	1.00390716825196
eqtl-a-ENSG00000064042	ieu-b-4874	Bladder cancer	LIMCH1	Weighted mode	3	-0.00105684452481953	0.000780989240506912	0.308647531393833	-0.00258758343621308	0.000473894386574014	0.998943713738672	0.997415761472108	1.00047400669226
eqtl-a-ENSG00000064201	ieu-b-4874	Bladder cancer	TSPAN32	MR Egger	3	0.000579072601913257	0.00100593855158485	0.667477146214443	-0.00139256695919304	0.00255071216301955	1.00057924029682	0.998608402212244	1.00255396799693
eqtl-a-ENSG00000064201	ieu-b-4874	Bladder cancer	TSPAN32	Weighted median	3	0.000313230179040532	0.000306479238100466	0.306767932004897	-0.000287469127636381	0.000913929485717446	1.00031327924074	0.999712572187654	1.00091434724653
eqtl-a-ENSG00000064201	ieu-b-4874	Bladder cancer	TSPAN32	Inverse variance weighted	3	0.000291923989013688	0.00030362905904963	0.336326235364065	-0.000303188966723587	0.000887036944750963	1.00029196660297	0.999696856990407	1.00088743047837
eqtl-a-ENSG00000064201	ieu-b-4874	Bladder cancer	TSPAN32	Simple mode	3	0.000380780713340271	0.000442943427400415	0.48056709087499	-0.000487388404364543	0.00124894983104509	1.00038085321952	0.99951273035007	1.00124973009369
eqtl-a-ENSG00000064201	ieu-b-4874	Bladder cancer	TSPAN32	Weighted mode	3	0.000302448623661686	0.000360451741897675	0.489734255976116	-0.000404036790457756	0.00100893403778113	1.00030249436586	0.999596044821415	1.00100944318294
eqtl-a-ENSG00000064225	ieu-b-4874	Bladder cancer	ST3GAL6	Inverse variance weighted	2	0.000320964100456599	0.000476985678302716	0.501010328599342	-0.000613927829016725	0.00125585602992992	1.00032101561494	0.999386260586113	1.00125664494733
eqtl-a-ENSG00000064419	ieu-b-4874	Bladder cancer	TNPO3	MR Egger	3	-0.000617351665994899	0.00145723676291063	0.744891981537441	-0.00347353572129974	0.00223883238930994	0.999382838856336	0.996532490025003	1.0022413404459
eqtl-a-ENSG00000064419	ieu-b-4874	Bladder cancer	TNPO3	Weighted median	3	0.000647256465332372	0.000342580995570881	0.0588445310578116	-2.42022859865561e-05	0.0013187152166513	1.000647465981	0.999975798006886	1.0013195851039
eqtl-a-ENSG00000064419	ieu-b-4874	Bladder cancer	TNPO3	Inverse variance weighted	3	0.000369670906696801	0.000342572970220151	0.280542611892018	-0.000301772114934694	0.0010411139283283	1.00036973924341	0.99969827341369	1.00104165607556
eqtl-a-ENSG00000064419	ieu-b-4874	Bladder cancer	TNPO3	Simple mode	3	0.000733771484977355	0.000625388987823812	0.361489484613854	-0.000491990931157318	0.00195953390111203	1.00073404076113	0.999508130076535	1.00196145504231
eqtl-a-ENSG00000064419	ieu-b-4874	Bladder cancer	TNPO3	Weighted mode	3	0.000821733163819918	0.000505438048414511	0.245506678213789	-0.000168925411072524	0.00181239173871236	1.00082207087901	0.999831088856021	1.00181403511328
eqtl-a-ENSG00000064490	ieu-b-4874	Bladder cancer	RFXANK	Inverse variance weighted	2	0.000579050132253042	0.000738251977824592	0.432833025470217	-0.000867923744283159	0.00202602400878924	1.00057921781414	0.999132452792587	1.0020280777822
eqtl-a-ENSG00000064547	ieu-b-4874	Bladder cancer	LPAR2	MR Egger	10	-0.000161277258746046	0.00033430253325208	0.64242438055607	-0.000816510223920123	0.000493955706428032	0.999838735745732	0.999183823029845	1.00049407772264
eqtl-a-ENSG00000064547	ieu-b-4874	Bladder cancer	LPAR2	Weighted median	10	-0.000101377730323253	0.000289040525748732	0.725784306011273	-0.000667897160790768	0.000465141700144262	0.999898627408225	0.99933232583287	1.00046524989532
eqtl-a-ENSG00000064547	ieu-b-4874	Bladder cancer	LPAR2	Inverse variance weighted	10	-8.66040323634934e-05	0.000228172545287843	0.704275763722224	-0.000533822221127666	0.000360614156400679	0.999913399717657	0.999466320236604	1.0003606791855
eqtl-a-ENSG00000064547	ieu-b-4874	Bladder cancer	LPAR2	Simple mode	10	0.000205178085366774	0.000433881061371976	0.647549634786249	-0.000645228794922299	0.00105558496565585	1.00020519913583	0.999354979320414	1.00105614229155
eqtl-a-ENSG00000064547	ieu-b-4874	Bladder cancer	LPAR2	Weighted mode	10	-0.00010256924713955	0.000299721169443396	0.740044579941782	-0.000690022739248607	0.000484884244969506	0.999897436012906	0.999310215271694	1.00048500182034
eqtl-a-ENSG00000064601	ieu-b-4874	Bladder cancer	CTSA	MR Egger	10	-0.00113036701323802	0.000723391105462895	0.156774206242184	-0.00254821357994529	0.000287479553469252	0.998870271610905	0.997455030360277	1.00028752087968
eqtl-a-ENSG00000064601	ieu-b-4874	Bladder cancer	CTSA	Weighted median	10	1.34492796670016e-06	0.000450757273859591	0.997619349192913	-0.000882139328798099	0.000884829184731499	1.00000134492887	0.999118249641716	1.00088522076156
eqtl-a-ENSG00000064601	ieu-b-4874	Bladder cancer	CTSA	Inverse variance weighted	10	0.000296638520649361	0.00037882556837361	0.433599054135648	-0.000445859593362914	0.00103913663466164	1.00029668252221	0.999554239787255	1.00103967672419
eqtl-a-ENSG00000064601	ieu-b-4874	Bladder cancer	CTSA	Simple mode	10	-9.90637506217834e-05	0.000668975538775426	0.885542075024434	-0.00141025580662162	0.00121212830537805	0.99990094115603	0.998590738136805	1.0012128632298
eqtl-a-ENSG00000064601	ieu-b-4874	Bladder cancer	CTSA	Weighted mode	10	-9.90637506217834e-05	0.000444534331151601	0.82862896001663	-0.00097035103967892	0.000772223538435354	0.99990094115603	0.999030119598651	1.0007725217798
eqtl-a-ENSG00000064607	ieu-b-4874	Bladder cancer	SUGP2	MR Egger	3	-0.000574678882266507	0.000694277876525131	0.559824599434234	-0.00193546352025576	0.000786105755722749	0.999425486214015	0.998066408281467	1.00078641481783
eqtl-a-ENSG00000064607	ieu-b-4874	Bladder cancer	SUGP2	Weighted median	3	-0.000145343634117674	0.00026431444625486	0.582395437860086	-0.0006633999487772	0.000372712680541853	0.999854666927757	0.999336820052317	1.00037278214654
eqtl-a-ENSG00000064607	ieu-b-4874	Bladder cancer	SUGP2	Inverse variance weighted	3	-0.000118135699651169	0.000264546759559529	0.655193604510901	-0.000636647348387845	0.000400375949085508	0.999881871278096	0.999363555268534	1.00040045611023
eqtl-a-ENSG00000064607	ieu-b-4874	Bladder cancer	SUGP2	Simple mode	3	-8.83219214082158e-05	0.000746399129976508	0.916618938670664	-0.00155126421616217	0.00137462037334574	0.999911681978858	0.998449938372247	1.00137556559699
eqtl-a-ENSG00000064607	ieu-b-4874	Bladder cancer	SUGP2	Weighted mode	3	-0.000149806478045558	0.0002424339395628	0.599611634158466	-0.000624976999588645	0.000325364043497529	0.999850204742385	0.999375218257857	1.00032541698012
eqtl-a-ENSG00000064666	ieu-b-4874	Bladder cancer	CNN2	MR Egger	4	0.000776180722233386	0.00055571822499163	0.297308368053672	-0.00031302699875021	0.00186538844321698	1.00077648202844	0.999687021989089	1.00186712936257
eqtl-a-ENSG00000064666	ieu-b-4874	Bladder cancer	CNN2	Weighted median	4	0.000340137753653319	0.000336304039649287	0.311825237482538	-0.000319018164059283	0.000999293671365921	1.00034019560706	0.999681032716824	1.00099979313164
eqtl-a-ENSG00000064666	ieu-b-4874	Bladder cancer	CNN2	Inverse variance weighted	4	0.000197687192276059	0.000322395481857743	0.53975582906334	-0.000434207952165117	0.000829582336717235	1.00019770673368	0.999565886302465	1.00082992653532
eqtl-a-ENSG00000064666	ieu-b-4874	Bladder cancer	CNN2	Simple mode	4	0.000390574308422527	0.000701369337801537	0.616459691034211	-0.000984109593668486	0.00176525821051354	1.0003906505925	0.99901637448337	1.00176681719599
eqtl-a-ENSG00000064666	ieu-b-4874	Bladder cancer	CNN2	Weighted mode	4	0.000390574308422527	0.000333019998442248	0.325516914878576	-0.00026214488852428	0.00104329350536933	1.0003906505925	0.999737889468445	1.00104383792535
eqtl-a-ENSG00000064687	ieu-b-4874	Bladder cancer	ABCA7	MR Egger	3	-0.00104073661565131	0.0014091392335216	0.595020395529695	-0.00380264951335364	0.00172117628205102	0.998959804762873	0.996204571402537	1.00172265835613
eqtl-a-ENSG00000064687	ieu-b-4874	Bladder cancer	ABCA7	Weighted median	3	7.4851708164776e-05	0.00034227772481206	0.826893832323945	-0.000596012632466861	0.000745716048796413	1.00007485450962	0.99940416494778	1.00074599416414
eqtl-a-ENSG00000064687	ieu-b-4874	Bladder cancer	ABCA7	Inverse variance weighted	3	0.000103096454034781	0.000334930349755822	0.758223406010058	-0.00055336703148663	0.000759559939556191	1.00010310176866	0.999446786047811	1.00075984847826
eqtl-a-ENSG00000064687	ieu-b-4874	Bladder cancer	ABCA7	Simple mode	3	0.000811361631766518	0.000660950481416718	0.344485318819002	-0.000484101311810248	0.00210682457534328	1.00081169087465	0.999516015846324	1.00210904548966
eqtl-a-ENSG00000064687	ieu-b-4874	Bladder cancer	ABCA7	Weighted mode	3	-0.000103797713255309	0.000353523195965108	0.796721601966156	-0.000796703177346921	0.000589107750836304	0.999896207673541	0.999203614106364	1.00058928130889
eqtl-a-ENSG00000064726	ieu-b-4874	Bladder cancer	BTBD1	MR Egger	3	2.04515314179704e-05	0.00183125489433276	0.992890499265971	-0.00356880806147424	0.00360971112431018	1.00002045174055	0.996437552565147	1.00361623397769
eqtl-a-ENSG00000064726	ieu-b-4874	Bladder cancer	BTBD1	Weighted median	3	0.000661780194760917	0.000707012784988676	0.349261370050002	-0.000723964863816887	0.00204752525333872	1.00066199921959	0.999276297135515	1.00204962286456
eqtl-a-ENSG00000064726	ieu-b-4874	Bladder cancer	BTBD1	Inverse variance weighted	3	0.000716087672221291	0.000674520516312339	0.288406074756746	-0.000605972539750893	0.00203814788419347	1.00071634412421	0.999394211024528	1.00204022631941
eqtl-a-ENSG00000064726	ieu-b-4874	Bladder cancer	BTBD1	Simple mode	3	0.000525209438392816	0.000921393189934976	0.626161853420888	-0.00128072121387974	0.00233114009066537	1.00052534738502	0.99872009855953	1.00233385931028
eqtl-a-ENSG00000064726	ieu-b-4874	Bladder cancer	BTBD1	Weighted mode	3	0.000640550541181914	0.000817422864816363	0.515327298660324	-0.000961598273858157	0.00224269935622198	1.00064075573749	0.999038863913604	1.0022452160875
eqtl-a-ENSG00000064763	ieu-b-4874	Bladder cancer	FAR2	MR Egger	6	-0.00169805928103026	0.00208825659584779	0.461762105720307	-0.00579104220889193	0.00239492364683141	0.998303381605945	0.994225693554619	1.00239779376725
eqtl-a-ENSG00000064763	ieu-b-4874	Bladder cancer	FAR2	Weighted median	6	-9.26440757205847e-05	0.000790188959264712	0.90666754136127	-0.00164141443587942	0.00145612628443825	0.999907360215609	0.998359931948037	1.00145718695108
eqtl-a-ENSG00000064763	ieu-b-4874	Bladder cancer	FAR2	Inverse variance weighted	6	-0.000128440902470629	0.000787205200237517	0.870391957406705	-0.00167136309493616	0.0014144812899949	0.999871567345709	0.99833003285454	1.00141548214049
eqtl-a-ENSG00000064763	ieu-b-4874	Bladder cancer	FAR2	Simple mode	6	0.00168139282897982	0.00143875482231136	0.295228833918578	-0.00113856662275045	0.00450135228071008	1.00168280716247	0.998862081298303	1.00451149858521
eqtl-a-ENSG00000064763	ieu-b-4874	Bladder cancer	FAR2	Weighted mode	6	-0.000123390271310935	0.000977107149568871	0.904430231993559	-0.00203852028446592	0.00179173974184405	0.999876617340955	0.997963556086861	1.0017933458666
eqtl-a-ENSG00000064886	ieu-b-4874	Bladder cancer	CHI3L2	MR Egger	5	-9.53445619503669e-05	0.000294526401756606	0.767403754643364	-0.000672616309393315	0.000481927185492582	0.999904659983198	0.999327609846248	1.00048204333106
eqtl-a-ENSG00000064886	ieu-b-4874	Bladder cancer	CHI3L2	Weighted median	5	-7.90465448234268e-05	0.000215567083690267	0.713849398304166	-0.00050155802885635	0.000343464939209497	0.999920956579272	0.999498567730346	1.00034352393005
eqtl-a-ENSG00000064886	ieu-b-4874	Bladder cancer	CHI3L2	Inverse variance weighted	5	-5.42897210547643e-05	0.000191025677267901	0.776256218587904	-0.00042870004849985	0.000320120606390322	0.999945711752605	0.999571391830236	1.00032017185046
eqtl-a-ENSG00000064886	ieu-b-4874	Bladder cancer	CHI3L2	Simple mode	5	-0.000289778778078128	0.000301167094885898	0.390443870828836	-0.000880066284054488	0.000300508727898232	0.999710263203737	0.999120320860698	1.00030055388517
eqtl-a-ENSG00000064886	ieu-b-4874	Bladder cancer	CHI3L2	Weighted mode	5	-8.21554217987762e-05	0.000217889190009384	0.725286062246599	-0.000509218234217168	0.000344907390619616	0.999917847952865	0.999490911395384	1.00034496687801
eqtl-a-ENSG00000065060	ieu-b-4874	Bladder cancer	BLTP3A	MR Egger	5	-0.000662622134338385	0.000562523910605894	0.323752649806495	-0.00176516899912594	0.000439924730449167	0.999337597351227	0.998236387995418	1.00044002151153
eqtl-a-ENSG00000065060	ieu-b-4874	Bladder cancer	BLTP3A	Weighted median	5	-0.000309265092622364	0.000254311172844858	0.223950911426959	-0.000807714991398286	0.000189184806153559	0.999690782724897	0.999192611122547	1.00018920270273
eqtl-a-ENSG00000065060	ieu-b-4874	Bladder cancer	BLTP3A	Inverse variance weighted	5	-0.000199362155931222	0.000223111831200575	0.371561319210069	-0.00063666134508435	0.000237937033221906	0.999800657715383	0.999363541280746	1.00023796534248
eqtl-a-ENSG00000065060	ieu-b-4874	Bladder cancer	BLTP3A	Simple mode	5	-0.000121718009323195	0.000316293335563863	0.719951889846612	-0.000741652947028368	0.000498216928381977	0.999878289398013	0.99925862200954	1.00049834105905
eqtl-a-ENSG00000065060	ieu-b-4874	Bladder cancer	BLTP3A	Weighted mode	5	-0.000335048419716059	0.000273339512359262	0.287521181908718	-0.000870793863940212	0.000200697024508095	0.999665007702738	0.999129585167009	1.0002007171655
eqtl-a-ENSG00000065135	ieu-b-4874	Bladder cancer	GNAI3	MR Egger	4	-0.000702734104155693	0.000536781361696077	0.320674211531527	-0.00175482557308	0.000349357364768618	0.999297512755626	0.998246713233072	1.00034941839716
eqtl-a-ENSG00000065135	ieu-b-4874	Bladder cancer	GNAI3	Weighted median	4	4.31076249999643e-06	0.000307249957539076	0.988805928457136	-0.000597899154276592	0.000606520679276585	1.00000431077179	0.999402279551805	1.00060670465014
eqtl-a-ENSG00000065135	ieu-b-4874	Bladder cancer	GNAI3	Inverse variance weighted	4	8.25783022715447e-05	0.000356536737837497	0.816839134978895	-0.00061623370388995	0.000781390308433039	1.00008258171195	0.999383956129103	1.00078169567337
eqtl-a-ENSG00000065135	ieu-b-4874	Bladder cancer	GNAI3	Simple mode	4	-0.000193019053982303	0.000435428974734841	0.687578762682949	-0.00104645984446259	0.000660421736497985	0.999806999572997	0.998954087503698	1.00066063986295
eqtl-a-ENSG00000065135	ieu-b-4874	Bladder cancer	GNAI3	Weighted mode	4	4.64831174735274e-05	0.000375360246410042	0.9092763069319	-0.000689222965490155	0.00078218920043721	1.00004648419783	0.999311014494101	1.00078249519019
eqtl-a-ENSG00000065154	ieu-b-4874	Bladder cancer	OAT	MR Egger	4	0.000143302638225826	0.000635182423629886	0.842462644773476	-0.00110165491208875	0.0013882601885404	1.00014331290654	0.998898951686909	1.0013892242678
eqtl-a-ENSG00000065154	ieu-b-4874	Bladder cancer	OAT	Weighted median	4	-3.84020480232854e-05	0.000389837026000192	0.921528955897283	-0.000802482618983661	0.000725678522937091	0.999961598689326	0.99919783928408	1.0007259418913
eqtl-a-ENSG00000065154	ieu-b-4874	Bladder cancer	OAT	Inverse variance weighted	4	-7.12081700587365e-05	0.000374734597089981	0.849291154093443	-0.000805687980355098	0.000663271640237626	0.999928794365183	0.999194636499057	1.00066349165351
eqtl-a-ENSG00000065154	ieu-b-4874	Bladder cancer	OAT	Simple mode	4	4.7818423796411e-05	0.000605631577536403	0.942039077056813	-0.00113921946817494	0.00123485631576776	1.00004781956712	0.998861429195976	1.00123561906476
eqtl-a-ENSG00000065154	ieu-b-4874	Bladder cancer	OAT	Weighted mode	4	-3.78732359398123e-05	0.000393746249871158	0.929437472384165	-0.000809615885687282	0.000733869413807658	0.999962127481242	0.999190711764824	1.00073413876185
eqtl-a-ENSG00000065268	ieu-b-4874	Bladder cancer	WDR18	Inverse variance weighted	2	-0.00126386365095945	0.00089114494128532	0.156118660613841	-0.00301050773587868	0.000482780433959776	0.998736934688339	0.996994019298505	1.00048289699119
eqtl-a-ENSG00000065308	ieu-b-4874	Bladder cancer	TRAM2	Inverse variance weighted	2	0.000181489097284283	0.000370937187535635	0.624649298618972	-0.000545547790285562	0.000908525984854129	1.00018150556743	0.999454600993853	1.0009089388196
eqtl-a-ENSG00000065457	ieu-b-4874	Bladder cancer	ADAT1	MR Egger	3	0.000569873472872804	0.000517274046738774	0.469222445346024	-0.000443983658735192	0.0015837306044808	1.00057003588161	0.999556114887425	1.00158498536811
eqtl-a-ENSG00000065457	ieu-b-4874	Bladder cancer	ADAT1	Weighted median	3	8.74912715652657e-05	0.000218206790889543	0.688452689326359	-0.000340194038578239	0.000515176581708771	1.00008749509904	0.999659863820852	1.00051530930796
eqtl-a-ENSG00000065457	ieu-b-4874	Bladder cancer	ADAT1	Inverse variance weighted	3	6.75904900379556e-05	0.000226887222410651	0.765776842206793	-0.000377108465886921	0.000512289445962832	1.00006759277433	0.999622962630573	1.00051242068861
eqtl-a-ENSG00000065457	ieu-b-4874	Bladder cancer	ADAT1	Simple mode	3	0.000186986107404386	0.000278134772370785	0.57066468245462	-0.000358158046442352	0.000732130261251125	1.0001870035904	0.999641906084494	1.00073239833403
eqtl-a-ENSG00000065457	ieu-b-4874	Bladder cancer	ADAT1	Weighted mode	3	7.2512365713377e-05	0.0002354586535663	0.787224355590637	-0.000388986595276571	0.000534011326703325	1.0000725149948	0.9996110890502	1.00053415393614
eqtl-a-ENSG00000065491	ieu-b-4874	Bladder cancer	TBC1D22B	MR Egger	5	0.000147703366118098	0.00142824268437522	0.92415834664857	-0.00265165229525733	0.00294705902749353	1.0001477142748	0.99735186022934	1.00295140587504
eqtl-a-ENSG00000065491	ieu-b-4874	Bladder cancer	TBC1D22B	Weighted median	5	6.8702880839352e-05	0.000705780794273259	0.922453940445481	-0.00131462747593624	0.00145203323761494	1.00006870524094	0.998686236268222	1.00145308794831
eqtl-a-ENSG00000065491	ieu-b-4874	Bladder cancer	TBC1D22B	Inverse variance weighted	5	-0.000133652709199466	0.000587096061509763	0.819917960879628	-0.0012843609897586	0.00101705557135967	0.999866356221926	0.998716463448821	1.00101757294776
eqtl-a-ENSG00000065491	ieu-b-4874	Bladder cancer	TBC1D22B	Simple mode	5	0.000160161362830173	0.000995488074839965	0.879980859880448	-0.00179099526385616	0.0021113179895165	1.00016017418935	0.998210607611105	1.00211354839076
eqtl-a-ENSG00000065491	ieu-b-4874	Bladder cancer	TBC1D22B	Weighted mode	5	0.000235148205764642	0.000893392040120167	0.8053920731039	-0.00151590019287088	0.00198619660440017	1.00023517585527	0.998485248203468	1.00198817039944
eqtl-a-ENSG00000065534	ieu-b-4874	Bladder cancer	MYLK	MR Egger	11	0.00162265471046791	0.00112260737413064	0.182240287116866	-0.000577655742828133	0.00382296516376396	1.00162397192699	0.999422511068129	1.00383028201614
eqtl-a-ENSG00000065534	ieu-b-4874	Bladder cancer	MYLK	Weighted median	11	-8.63821538474095e-05	0.000572130307095539	0.879988845348785	-0.00120775755575467	0.00103499324805985	0.999913621576983	0.998792971489869	1.0010355290384
eqtl-a-ENSG00000065534	ieu-b-4874	Bladder cancer	MYLK	Inverse variance weighted	11	-0.000140429058111456	0.000412323315248423	0.733419818213652	-0.000948582755998364	0.000667724639775453	0.999859580801587	0.999051867006401	1.0006679476175
eqtl-a-ENSG00000065534	ieu-b-4874	Bladder cancer	MYLK	Simple mode	11	-0.00108528756801017	0.000999437595047027	0.303006659380342	-0.00304418525430234	0.000873610118282003	0.998915301143549	0.996960443579428	1.00087399182675
eqtl-a-ENSG00000065534	ieu-b-4874	Bladder cancer	MYLK	Weighted mode	11	0.000655719649965867	0.000800699007124104	0.431907326717191	-0.000913650403997377	0.00222508970392911	1.00065593468109	0.999086766847449	1.00222756705313
eqtl-a-ENSG00000065613	ieu-b-4874	Bladder cancer	SLK	MR Egger	6	0.00195806834347553	0.000788884392261651	0.0680597789859301	0.00041185493464269	0.00350428175230836	1.00195998661112	1.00041193975853	1.00351042892599
eqtl-a-ENSG00000065613	ieu-b-4874	Bladder cancer	SLK	Weighted median	6	0.00123935975231707	0.000433955954555181	0.00429072598199008	0.000388806081388918	0.00208991342324523	1.00124012807599	1.00038888167627	1.00209209881446
eqtl-a-ENSG00000065613	ieu-b-4874	Bladder cancer	SLK	Inverse variance weighted	6	0.00105382111001018	0.000391019304274293	0.00703756201739146	0.00028742327363257	0.0018202189463878	1.00105437657458	1.00028746458366	1.00182187655048
eqtl-a-ENSG00000065613	ieu-b-4874	Bladder cancer	SLK	Simple mode	6	0.000967224259124525	0.000766366133743438	0.262583974093229	-0.000534853363012614	0.00246930188126166	1.00096769217135	0.99946528964555	1.00247235311811
eqtl-a-ENSG00000065613	ieu-b-4874	Bladder cancer	SLK	Weighted mode	6	0.00127931662463783	0.000456093282329969	0.03777264435135	0.000385373791271087	0.00217325945800457	1.00128013529923	1.00038544805729	1.00217562269801
eqtl-a-ENSG00000065618	ieu-b-4874	Bladder cancer	COL17A1	MR Egger	4	0.00164380484745967	0.00118453972558538	0.299611548251536	-0.000677893014687673	0.00396550270960701	1.00164515663524	0.999322336702871	1.00397337571885
eqtl-a-ENSG00000065618	ieu-b-4874	Bladder cancer	COL17A1	Weighted median	4	0.000975585346176126	0.000566288683073484	0.084930064707137	-0.000134340472647903	0.00208551116500015	1.00097606138435	0.999865668550629	1.00208768735597
eqtl-a-ENSG00000065618	ieu-b-4874	Bladder cancer	COL17A1	Inverse variance weighted	4	0.000576005650294013	0.000615176322422617	0.349105311046304	-0.000629739941654317	0.00178175124224234	1.0005761715734	0.999370458302926	1.00178333950414
eqtl-a-ENSG00000065618	ieu-b-4874	Bladder cancer	COL17A1	Simple mode	4	-0.00120989326601689	0.00137807970868831	0.444602829004394	-0.00391092949504597	0.00149114296301219	0.998790838359748	0.9960967082296	1.00149225526948
eqtl-a-ENSG00000065618	ieu-b-4874	Bladder cancer	COL17A1	Weighted mode	4	0.00114615395082179	0.000638304728231154	0.170425700164863	-0.000104923316511267	0.00239723121815486	1.00114681103628	0.999895082187747	1.00240010687432
eqtl-a-ENSG00000065665	ieu-b-4874	Bladder cancer	SEC61A2	MR Egger	4	0.000161395988737256	0.00280503460138722	0.959348145030853	-0.0053364718299817	0.00565926380745621	1.00016140901377	0.994677741840956	1.00567530769212
eqtl-a-ENSG00000065665	ieu-b-4874	Bladder cancer	SEC61A2	Weighted median	4	0.00053390750202989	0.000330919671811423	0.106656515473801	-0.000114695054720498	0.00118251005878028	1.00053405005601	0.999885311522506	1.00118320949947
eqtl-a-ENSG00000065665	ieu-b-4874	Bladder cancer	SEC61A2	Inverse variance weighted	4	0.000564716380006539	0.000477798965737609	0.237240579469462	-0.000371769592839174	0.00150120235285225	1.00056487586232	0.999628299504913	1.00150232972117
eqtl-a-ENSG00000065665	ieu-b-4874	Bladder cancer	SEC61A2	Simple mode	4	-6.19838619137026e-05	0.000610763369841791	0.925567419339512	-0.00125908006680361	0.00113511234297621	0.999938018059046	0.998741712241942	1.00113575682682
eqtl-a-ENSG00000065665	ieu-b-4874	Bladder cancer	SEC61A2	Weighted mode	4	0.000522836755725079	0.000354708067428209	0.236920370951493	-0.000172391056434211	0.00121806456788437	1.00052297345869	0.99982762380205	1.00121880670983
eqtl-a-ENSG00000065675	ieu-b-4874	Bladder cancer	PRKCQ	MR Egger	3	0.00140862669463344	0.00120679029408199	0.45096809721151	-0.000956682281767259	0.00377393567103413	1.00140961927522	0.999043775192829	1.00378106593315
eqtl-a-ENSG00000065675	ieu-b-4874	Bladder cancer	PRKCQ	Weighted median	3	-0.00030684251872762	0.00055411449904548	0.579747956537058	-0.00139290693685676	0.000779221899401521	0.999693204552623	0.99860806270775	1.00077952557166
eqtl-a-ENSG00000065675	ieu-b-4874	Bladder cancer	PRKCQ	Inverse variance weighted	3	-0.000310054437136964	0.00062088750687527	0.617516659053638	-0.00152699395061249	0.000906885076338565	0.999689993624773	0.998474171311459	1.00090729642095
eqtl-a-ENSG00000065675	ieu-b-4874	Bladder cancer	PRKCQ	Simple mode	3	-0.00185505027080026	0.0012217245930404	0.268236614519493	-0.00424963047315945	0.000539529931558919	0.99814666927151	0.995759386429064	1.00053967550401
eqtl-a-ENSG00000065675	ieu-b-4874	Bladder cancer	PRKCQ	Weighted mode	3	0.000178843199151371	0.000615378393734037	0.798704894578516	-0.00102729845256734	0.00138498485087008	1.00017885919255	0.998973229037842	1.00138594438532
eqtl-a-ENSG00000065802	ieu-b-4874	Bladder cancer	ASB1	MR Egger	3	-0.000401560581253575	0.000714975780974417	0.674217719034608	-0.00180291311196343	0.000999791949456283	0.999598520033406	0.998198711159594	1.00100029190803
eqtl-a-ENSG00000065802	ieu-b-4874	Bladder cancer	ASB1	Weighted median	3	-0.000205080326680797	0.000268112959903288	0.444329486600746	-0.00073058172809124	0.000320421074729647	0.999794940700852	0.99926968508176	1.00032047241505
eqtl-a-ENSG00000065802	ieu-b-4874	Bladder cancer	ASB1	Inverse variance weighted	3	-0.000183896149533523	0.000261432529377817	0.481795762711649	-0.000696303907114044	0.000328511608046997	0.999816120758327	0.999303938456195	1.00032856557389
eqtl-a-ENSG00000065802	ieu-b-4874	Bladder cancer	ASB1	Simple mode	3	-0.00039806978221408	0.000681046014599233	0.618035567096209	-0.00173291997082858	0.000936780406400416	0.99960200943705	0.99826858066803	1.00093721932221
eqtl-a-ENSG00000065802	ieu-b-4874	Bladder cancer	ASB1	Weighted mode	3	-0.000241558937375123	0.000247880796268087	0.43259195859571	-0.000727405298060574	0.000244287423310329	0.999758470235636	0.999272859197038	1.00024431726391
eqtl-a-ENSG00000065809	ieu-b-4874	Bladder cancer	FAM107B	MR Egger	5	4.17565310229732e-05	0.00082203979064252	0.96268081385428	-0.00156944145863637	0.00165295452068231	1.00004175740284	0.998431789470568	1.00165432140303
eqtl-a-ENSG00000065809	ieu-b-4874	Bladder cancer	FAM107B	Weighted median	5	3.87492361532066e-05	0.00026936346291803	0.885615102132687	-0.000489203151166131	0.000566701623472545	1.00003874998691	0.999510916489185	1.00056686222917
eqtl-a-ENSG00000065809	ieu-b-4874	Bladder cancer	FAM107B	Inverse variance weighted	5	-9.06293284784693e-05	0.000237127801635832	0.702315890978822	-0.000555399819684701	0.000374141162727762	0.999909374778235	0.999444754386245	1.00037421116226
eqtl-a-ENSG00000065809	ieu-b-4874	Bladder cancer	FAM107B	Simple mode	5	7.07658260046754e-05	0.000368689997439026	0.857140360775334	-0.000651866568975815	0.000793398220985166	1.00007076832996	0.999348345849877	1.00079371304461
eqtl-a-ENSG00000065809	ieu-b-4874	Bladder cancer	FAM107B	Weighted mode	5	3.99764251313582e-05	0.000294675140265188	0.898641222411046	-0.000537586849788409	0.000617539700051126	1.0000399772242	0.999462557624132	1.00061773041695
eqtl-a-ENSG00000065882	ieu-b-4874	Bladder cancer	TBC1D1	MR Egger	4	-0.000619822096766888	0.00101066793569365	0.602144727469553	-0.00260073125072645	0.00136108705719267	0.999380369953268	0.997402647720892	1.00136201375657
eqtl-a-ENSG00000065882	ieu-b-4874	Bladder cancer	TBC1D1	Weighted median	4	-2.16264614451297e-05	0.000477547234360423	0.963878916766344	-0.000957619040791559	0.0009143661179013	0.999978373772405	0.999042839329995	1.00091478427804
eqtl-a-ENSG00000065882	ieu-b-4874	Bladder cancer	TBC1D1	Inverse variance weighted	4	0.000192564572667182	0.000552747375338664	0.727556937054267	-0.0008908202829966	0.00127594942833096	1.00019258311441	0.999109576379598	1.00127676379813
eqtl-a-ENSG00000065882	ieu-b-4874	Bladder cancer	TBC1D1	Simple mode	4	-2.57033860459189e-05	0.000644484965780744	0.970692850543311	-0.00128889391897618	0.00123748714688434	0.999974296944283	0.998711936348044	1.00123825315004
eqtl-a-ENSG00000065882	ieu-b-4874	Bladder cancer	TBC1D1	Weighted mode	4	-1.64884115982461e-05	0.000483364150388804	0.97493073513134	-0.000963882146360302	0.00093090532316381	0.999983511724335	0.99903658223882	1.00093133875001
eqtl-a-ENSG00000065978	ieu-b-4874	Bladder cancer	YBX1	MR Egger	3	0.00130483243507077	0.00276953960726589	0.71970158774635	-0.00412346519517038	0.00673313006531192	1.0013056840993	0.995885024614284	1.00675584854576
eqtl-a-ENSG00000065978	ieu-b-4874	Bladder cancer	YBX1	Weighted median	3	0.000864993164995502	0.00110793738175083	0.43496491586672	-0.00130656410323613	0.00303655043322713	1.00086536737947	0.998694289080022	1.00304116542253
eqtl-a-ENSG00000065978	ieu-b-4874	Bladder cancer	YBX1	Inverse variance weighted	3	0.000934974008019352	0.000924601631644052	0.31191200143941	-0.000877245190002989	0.00274719320604169	1.00093541123247	0.999123139477068	1.00275097019922
eqtl-a-ENSG00000065978	ieu-b-4874	Bladder cancer	YBX1	Simple mode	3	0.000728674245839421	0.00126891221612048	0.623776564056422	-0.00175839369775672	0.00321574218943556	1.00072893979341	0.998243151370696	1.00322091823514
eqtl-a-ENSG00000065978	ieu-b-4874	Bladder cancer	YBX1	Weighted mode	3	0.000741502378264929	0.0013084063429634	0.628022991065192	-0.00182297405394333	0.00330597881047318	1.00074177735912	0.998178686554022	1.00331144958552
eqtl-a-ENSG00000065989	ieu-b-4874	Bladder cancer	PDE4A	MR Egger	3	0.000842219401981949	0.000984542268610851	0.549499008694734	-0.00108748344449532	0.00277192224845922	1.00084257416833	0.998913107651337	1.0027757675771
eqtl-a-ENSG00000065989	ieu-b-4874	Bladder cancer	PDE4A	Weighted median	3	-1.18341227285443e-05	0.000627119850421692	0.984944339678963	-0.00124098902955506	0.00121732078409797	0.999988165947294	0.998759780678898	1.00121806201979
eqtl-a-ENSG00000065989	ieu-b-4874	Bladder cancer	PDE4A	Inverse variance weighted	3	-0.000292026464152942	0.000572498671458657	0.609987655907256	-0.00141412386021191	0.000830070931906026	0.999708016171425	0.998586875541786	1.00083041553612
eqtl-a-ENSG00000065989	ieu-b-4874	Bladder cancer	PDE4A	Simple mode	3	-2.63186039396743e-05	0.000889557609995132	0.97908399421913	-0.00176985151953013	0.00171721431165078	0.999973681742392	0.998231713744106	1.00171868956847
eqtl-a-ENSG00000065989	ieu-b-4874	Bladder cancer	PDE4A	Weighted mode	3	5.46170915030099e-06	0.000604937605746072	0.993615981482911	-0.001180215998112	0.0011911394164126	1.00000546172407	0.998820480182881	1.00119184910472
eqtl-a-ENSG00000066027	ieu-b-4874	Bladder cancer	PPP2R5A	MR Egger	9	-0.000219708953511062	0.000426764472485233	0.622527971236029	-0.00105616731958212	0.000616749412559995	0.999780315180734	0.998944390228816	1.00061693964158
eqtl-a-ENSG00000066027	ieu-b-4874	Bladder cancer	PPP2R5A	Weighted median	9	-0.000347258051035323	0.000377905136258262	0.358146466203814	-0.00108795211810152	0.000393436016030872	0.999652802236063	0.998912639487239	1.00039351342213
eqtl-a-ENSG00000066027	ieu-b-4874	Bladder cancer	PPP2R5A	Inverse variance weighted	9	-0.000365204086569721	0.000308615212447248	0.236664977013307	-0.000970089902966327	0.000239681729826886	0.999634862592325	0.999030380482126	1.00023971045579
eqtl-a-ENSG00000066027	ieu-b-4874	Bladder cancer	PPP2R5A	Simple mode	9	-0.000356263814999367	0.0004891719456689	0.487198081946988	-0.00131504082851041	0.000602513198511676	0.999643799639418	0.998685823458781	1.00060269474605
eqtl-a-ENSG00000066027	ieu-b-4874	Bladder cancer	PPP2R5A	Weighted mode	9	-0.000342968444755199	0.000398461808598926	0.414436692553818	-0.00112395358960909	0.000438016700098696	0.999657090362199	0.99887667780965	1.00043811264342
eqtl-a-ENSG00000066084	ieu-b-4874	Bladder cancer	DIP2B	MR Egger	5	-0.000731393920813679	0.000815995512667747	0.436130707634912	-0.00233074512564246	0.000867957284015106	0.999268873482524	0.997671968951761	1.00086833406794
eqtl-a-ENSG00000066084	ieu-b-4874	Bladder cancer	DIP2B	Weighted median	5	-0.000260685030450219	0.000477982770021058	0.58548818302504	-0.00119753125969149	0.000676161198791054	0.99973934894494	0.998803185494727	1.00067638984731
eqtl-a-ENSG00000066084	ieu-b-4874	Bladder cancer	DIP2B	Inverse variance weighted	5	-0.00035430607795668	0.000430035212978162	0.409996293250591	-0.00119717509539388	0.000488562939480517	0.99964575668103	0.998803541232825	1.00048868230579
eqtl-a-ENSG00000066084	ieu-b-4874	Bladder cancer	DIP2B	Simple mode	5	-0.000887706081134128	0.000941228691258784	0.399013438034458	-0.00273251431600134	0.000957102153733087	0.999112687813346	0.997271215603116	1.00095756032216
eqtl-a-ENSG00000066084	ieu-b-4874	Bladder cancer	DIP2B	Weighted mode	5	-0.000307460274339074	0.000497003105299196	0.569650177242483	-0.0012815863607255	0.000666665812047349	0.999692586986727	0.99871923452036	1.00066688808309
eqtl-a-ENSG00000066230	ieu-b-4874	Bladder cancer	SLC9A3	MR Egger	6	-0.000338135613431862	0.00113832978771814	0.781218619426031	-0.00256926199735941	0.00189299077049569	0.999661921547972	0.997434035731398	1.00189478360862
eqtl-a-ENSG00000066230	ieu-b-4874	Bladder cancer	SLC9A3	Weighted median	6	-0.000288151905903748	0.000316197670308849	0.362135712264135	-0.000907899339709092	0.000331595527901595	0.999711889605869	0.999092512676197	1.00033165051178
eqtl-a-ENSG00000066230	ieu-b-4874	Bladder cancer	SLC9A3	Inverse variance weighted	6	-0.000321359469742995	0.000285268082237306	0.259946562828965	-0.000880484910928116	0.000237765971442125	0.999678692160681	0.99911990260217	1.00023779424001
eqtl-a-ENSG00000066230	ieu-b-4874	Bladder cancer	SLC9A3	Simple mode	6	-0.000306707023473842	0.000457744582473557	0.532528205174994	-0.00120388640512201	0.00059047235817433	0.999693340006317	0.998796837975396	1.00059064672129
eqtl-a-ENSG00000066230	ieu-b-4874	Bladder cancer	SLC9A3	Weighted mode	6	-0.000277718445079502	0.000321596190045993	0.427301789143062	-0.000908046977569648	0.000352610087410644	0.999722320115118	0.999092365172327	1.00035267226166
eqtl-a-ENSG00000066294	ieu-b-4874	Bladder cancer	CD84	MR Egger	3	0.000840761815976368	0.000872025784749495	0.511619100143715	-0.000868408722132642	0.00254993235408538	1.00084111535527	0.999131968235596	1.0025531861967
eqtl-a-ENSG00000066294	ieu-b-4874	Bladder cancer	CD84	Weighted median	3	0.000228486289755069	0.000351156914875117	0.515261334895683	-0.000459781263400161	0.000916753842910298	1.00022851239474	0.999540324419807	1.00091717419016
eqtl-a-ENSG00000066294	ieu-b-4874	Bladder cancer	CD84	Inverse variance weighted	3	0.000198797060772669	0.000514706611262842	0.699323565988401	-0.000810027897302501	0.00120762201884784	1.00019881682222	0.99919030008673	1.00120835148793
eqtl-a-ENSG00000066294	ieu-b-4874	Bladder cancer	CD84	Simple mode	3	-0.000737460103480521	0.000808100568093294	0.457793961784044	-0.00232133721694338	0.000846417009982336	0.99926281175339	0.997681355002708	1.00084677532195
eqtl-a-ENSG00000066294	ieu-b-4874	Bladder cancer	CD84	Weighted mode	3	0.000568214267192276	0.000393145039344122	0.285247259433808	-0.000202350009922204	0.00133877854430676	1.0005683757315	0.99979767046146	1.00133967510836
eqtl-a-ENSG00000066336	ieu-b-4874	Bladder cancer	SPI1	MR Egger	3	-0.000160018854247001	0.000560063634294321	0.82282822715509	-0.00125774357746387	0.000937705868969868	0.999839993948087	0.998743047050486	1.00093814565257
eqtl-a-ENSG00000066336	ieu-b-4874	Bladder cancer	SPI1	Weighted median	3	-0.00037022915163953	0.000351654282891378	0.292422858693522	-0.00105947154610663	0.000319013242827571	0.999629839374716	0.998941089495718	1.00031906413296
eqtl-a-ENSG00000066336	ieu-b-4874	Bladder cancer	SPI1	Inverse variance weighted	3	-0.000374352135860925	0.00033885663132742	0.269267582950125	-0.00103851113326267	0.000289806861540817	0.999625717925157	0.998962027932799	1.00028984885961
eqtl-a-ENSG00000066336	ieu-b-4874	Bladder cancer	SPI1	Simple mode	3	-0.000143548148081195	0.000542066950829589	0.815945643897739	-0.00120599937170719	0.0009189030755448	0.999856462154461	0.998794727553282	1.00091932539632
eqtl-a-ENSG00000066336	ieu-b-4874	Bladder cancer	SPI1	Weighted mode	3	-0.000312509119260388	0.00035125601558747	0.467504072934727	-0.00100097090981183	0.000375952671291052	0.999687539706628	0.998999529894459	1.00037602335035
eqtl-a-ENSG00000066379	ieu-b-4874	Bladder cancer	POLR1H	MR Egger	3	0.00082850683419637	0.000550952076590166	0.373596310233448	-0.000251359235920355	0.0019083729043131	1.00082885014079	0.999748672352166	1.00191019500678
eqtl-a-ENSG00000066379	ieu-b-4874	Bladder cancer	POLR1H	Weighted median	3	0.000806456502659173	0.000403740780325313	0.0457751163039992	1.51245732215588e-05	0.00159778843209679	1.00080678177614	1.0000151246876	1.00159906557615
eqtl-a-ENSG00000066379	ieu-b-4874	Bladder cancer	POLR1H	Inverse variance weighted	3	0.000807980776838442	0.000387343191934309	0.0369826272388572	4.87881206471968e-05	0.00156717343302969	1.00080830728124	1.00004878931081	1.00156840209107
eqtl-a-ENSG00000066379	ieu-b-4874	Bladder cancer	POLR1H	Simple mode	3	0.000767197713030953	0.000607974356087215	0.334218860908814	-0.000424432024899988	0.00195882745096189	1.00076749208447	0.99957565803363	1.00196074720674
eqtl-a-ENSG00000066379	ieu-b-4874	Bladder cancer	POLR1H	Weighted mode	3	0.000799890302765035	0.000406622706118268	0.188047263917725	2.90979877322947e-06	0.00159687080675684	1.00080021030033	1.00000290980301	1.00159814648388
eqtl-a-ENSG00000066382	ieu-b-4874	Bladder cancer	MPPED2	MR Egger	3	-0.000851415382045292	0.000990831204152886	0.548085862031934	-0.00279344454218495	0.00109061377809436	0.999148946969187	0.997210453493527	1.00109120871356
eqtl-a-ENSG00000066382	ieu-b-4874	Bladder cancer	MPPED2	Weighted median	3	-0.000613232756900702	0.00054166253267579	0.25757950940925	-0.00167489132094525	0.000448425807143847	0.999386955231877	0.998326510526766	1.00044852636503
eqtl-a-ENSG00000066382	ieu-b-4874	Bladder cancer	MPPED2	Inverse variance weighted	3	-0.000514206650371458	0.000517342787421751	0.320253057549078	-0.00152819851371809	0.000499785212975173	0.999485925531211	0.998472968587034	1.00049991012641
eqtl-a-ENSG00000066382	ieu-b-4874	Bladder cancer	MPPED2	Simple mode	3	-0.000932456429904446	0.000781956161739948	0.355374236757966	-0.00246509050691474	0.000600177647105853	0.999067978172499	0.997537945333636	1.00060035778975
eqtl-a-ENSG00000066382	ieu-b-4874	Bladder cancer	MPPED2	Weighted mode	3	-0.000644545358785277	0.000541155992306635	0.355821182756815	-0.00170521110370628	0.000416120386135727	0.999355662315954	0.998296241942713	1.00041620697623
eqtl-a-ENSG00000066583	ieu-b-4874	Bladder cancer	ISOC1	MR Egger	8	-0.000867868912740911	0.00059398673045968	0.194296076673455	-0.00203208290444188	0.000296345078960062	0.999132507576562	0.9979699803782	1.0002963889935
eqtl-a-ENSG00000066583	ieu-b-4874	Bladder cancer	ISOC1	Weighted median	8	-0.000468103037203703	0.000239652195983615	0.0507888001587513	-0.000937821341331589	1.61526692418371e-06	0.99953200650593	0.999062618275664	1.00000161526823
eqtl-a-ENSG00000066583	ieu-b-4874	Bladder cancer	ISOC1	Inverse variance weighted	8	-0.000378451484257711	0.000206942016353329	0.0674325262196671	-0.000784057836310237	2.71548677948143e-05	0.999621620119472	0.999216249456718	1.00002715523649
eqtl-a-ENSG00000066583	ieu-b-4874	Bladder cancer	ISOC1	Simple mode	8	-0.000523792426013488	0.00033315617323156	0.159897370513769	-0.00117677852554734	0.000129193673520369	0.999476344729291	0.99882391360678	1.00012920201938
eqtl-a-ENSG00000066583	ieu-b-4874	Bladder cancer	ISOC1	Weighted mode	8	-0.000449756450809544	0.000230367100417777	0.0918494949201912	-0.000901275967628387	1.76306600929965e-06	0.999550344674462	0.999099130059567	1.00000176306756
eqtl-a-ENSG00000066855	ieu-b-4874	Bladder cancer	MTFR1	MR Egger	5	0.000387176971542433	0.000890740990823722	0.693171195476711	-0.00135867537047206	0.00213302931355693	1.00038725193422	0.998642247211032	1.00213530583893
eqtl-a-ENSG00000066855	ieu-b-4874	Bladder cancer	MTFR1	Weighted median	5	-7.18230128375517e-05	0.000317419637446998	0.820990274703988	-0.000693965502233668	0.000550319476558565	0.999928179566373	0.999306275236134	1.0005504709301
eqtl-a-ENSG00000066855	ieu-b-4874	Bladder cancer	MTFR1	Inverse variance weighted	5	9.73505686142257e-06	0.000264203654421498	0.970607165459417	-0.000508104105804713	0.000527574219527558	1.00000973510425	0.999492024957226	1.00052771341128
eqtl-a-ENSG00000066855	ieu-b-4874	Bladder cancer	MTFR1	Simple mode	5	-0.00010487128905259	0.000388449852503246	0.800536514060282	-0.000866232999958951	0.000656490421853772	0.999895134209749	0.999134142071539	1.00065670595885
eqtl-a-ENSG00000066855	ieu-b-4874	Bladder cancer	MTFR1	Weighted mode	5	-8.11508652080769e-05	0.000360828999600368	0.833078277027571	-0.000788375704424799	0.000626073974008645	0.999918852427434	0.99921193498205	1.00062626999923
eqtl-a-ENSG00000066923	ieu-b-4874	Bladder cancer	STAG3	MR Egger	5	0.000406780564889676	0.00051011066308152	0.483480722562733	-0.000593036334750104	0.00140659746452946	1.00040686331132	0.999407139476541	1.00140758718674
eqtl-a-ENSG00000066923	ieu-b-4874	Bladder cancer	STAG3	Weighted median	5	0.000130967590243286	0.000294616892191163	0.656655658091061	-0.000446481518451394	0.000708416698937966	1.00013097616687	0.999553618139589	1.00070866768531
eqtl-a-ENSG00000066923	ieu-b-4874	Bladder cancer	STAG3	Inverse variance weighted	5	1.31325760685325e-05	0.000272608640922461	0.9615777833577	-0.000521180360139491	0.000547445512276556	1.0000131326623	0.999478955430753	1.00054759538792
eqtl-a-ENSG00000066923	ieu-b-4874	Bladder cancer	STAG3	Simple mode	5	-0.0013596990926469	0.000636395058278897	0.099471049557038	-0.00260703340687354	-0.000112364778420266	0.998641224879342	0.997396361953472	0.999887641534265
eqtl-a-ENSG00000066923	ieu-b-4874	Bladder cancer	STAG3	Weighted mode	5	0.000129334794024243	0.000324429781176613	0.710513686279745	-0.000506547577081919	0.000765217165130404	1.00012934315813	0.999493580696482	1.00076551001848
eqtl-a-ENSG00000066926	ieu-b-4874	Bladder cancer	FECH	MR Egger	10	-0.000183591100426195	0.000263204854623034	0.505239215472889	-0.000699472615487342	0.000332290414634953	0.999816425751389	0.999300771958455	1.00033234562921
eqtl-a-ENSG00000066926	ieu-b-4874	Bladder cancer	FECH	Weighted median	10	-6.03667002185452e-06	0.000219505150345427	0.978059928314144	-0.000436266764698891	0.000424193424655182	0.999993963348199	0.999563828385809	1.00042428340741
eqtl-a-ENSG00000066926	ieu-b-4874	Bladder cancer	FECH	Inverse variance weighted	10	-2.2847179316197e-06	0.000205543436483097	0.991131297322824	-0.00040514985343849	0.00040058041757525	0.999997715284678	0.999594932208681	1.00040066066063
eqtl-a-ENSG00000066926	ieu-b-4874	Bladder cancer	FECH	Simple mode	10	8.9592133617822e-05	0.000683691449013455	0.898624732002691	-0.00125044310644855	0.00142962737368419	1.00008959614711	0.998750338371767	1.00143064977806
eqtl-a-ENSG00000066926	ieu-b-4874	Bladder cancer	FECH	Weighted mode	10	-1.31362785466861e-06	0.000227422623112257	0.995517329731486	-0.000447061969154693	0.000444434713445356	0.999998686373008	0.999553037948157	1.00044453348919
eqtl-a-ENSG00000067057	ieu-b-4874	Bladder cancer	PFKP	MR Egger	7	0.000243907072832048	0.000245674932677345	0.366390453283155	-0.000237615795215548	0.000725429940879644	1.00024393682058	0.999762412433182	1.00072569312882
eqtl-a-ENSG00000067057	ieu-b-4874	Bladder cancer	PFKP	Weighted median	7	-3.63170904247778e-05	0.000189671463176346	0.848154510180259	-0.000408073158250415	0.00033543897740086	0.999963683569033	0.999592010092276	1.00033549524335
eqtl-a-ENSG00000067057	ieu-b-4874	Bladder cancer	PFKP	Inverse variance weighted	7	-5.13976552875501e-05	0.000164782375851544	0.755107149406039	-0.000374371111956575	0.000271575801381475	0.999948603665549	0.999625698956164	1.00027161268143
eqtl-a-ENSG00000067057	ieu-b-4874	Bladder cancer	PFKP	Simple mode	7	4.37979395967953e-05	0.000229178968830686	0.854743786123937	-0.000405392839311349	0.000492988718504939	1.00004379889874	0.999594689321263	1.00049311025741
eqtl-a-ENSG00000067057	ieu-b-4874	Bladder cancer	PFKP	Weighted mode	7	-9.26762546763372e-06	0.000183023390306269	0.961258977994093	-0.00036799347046792	0.000349458219532653	0.999990732417477	0.999632074230824	1.00034951928717
eqtl-a-ENSG00000067082	ieu-b-4874	Bladder cancer	KLF6	MR Egger	4	0.00408181740120601	0.00658441956298588	0.598527794020098	-0.00882364494224632	0.0169872797446583	1.00409015936412	0.99121516916825	1.01713238405931
eqtl-a-ENSG00000067082	ieu-b-4874	Bladder cancer	KLF6	Weighted median	4	-0.000789107431450775	0.00107094673153852	0.461224742434508	-0.00288816302526627	0.00130994816236472	0.99921120383194	0.9971160037052	1.00131080651922
eqtl-a-ENSG00000067082	ieu-b-4874	Bladder cancer	KLF6	Inverse variance weighted	4	-0.00057515461111157	0.0012866431321877	0.654860957194129	-0.00309697515019946	0.00194666592797632	0.999425010758596	0.996907815530525	1.00194856191218
eqtl-a-ENSG00000067082	ieu-b-4874	Bladder cancer	KLF6	Simple mode	4	-0.000685314017775857	0.00171359219385748	0.715982657728318	-0.00404395471773652	0.0026733266821848	0.999314920756241	0.995964211056095	1.00267690320632
eqtl-a-ENSG00000067082	ieu-b-4874	Bladder cancer	KLF6	Weighted mode	4	-0.00137320699696243	0.00117632670549388	0.32740808559557	-0.00367880733973042	0.000932393345805569	0.998627735420338	0.996327951181685	1.00093282815961
eqtl-a-ENSG00000067141	ieu-b-4874	Bladder cancer	NEO1	MR Egger	4	9.36955042739954e-05	0.00141844066915292	0.953342726438528	-0.00268644820726573	0.00287383921581372	1.00009369989383	0.997317157065537	1.00287797265039
eqtl-a-ENSG00000067141	ieu-b-4874	Bladder cancer	NEO1	Weighted median	4	-0.000211929612680976	0.000349158677287768	0.543869357339823	-0.000896280620165001	0.000472421394803049	0.999788092842813	0.999104120919337	1.00047253300336
eqtl-a-ENSG00000067141	ieu-b-4874	Bladder cancer	NEO1	Inverse variance weighted	4	-0.000308858446621201	0.000320143137838721	0.334669490405145	-0.000936338996785095	0.000318622103542692	0.999691189245239	0.999064099231786	1.00031867286896
eqtl-a-ENSG00000067141	ieu-b-4874	Bladder cancer	NEO1	Simple mode	4	-0.000274460257384926	0.000494614706624926	0.617654152724876	-0.00124390508236978	0.00069498456759993	0.999725577403386	0.998756868246875	1.00069522612533
eqtl-a-ENSG00000067141	ieu-b-4874	Bladder cancer	NEO1	Weighted mode	4	-0.000205905875645557	0.000365737576459408	0.612775492806855	-0.000922751525505997	0.000510939774214883	0.999794115321514	0.999077674078764	1.00051107032618
eqtl-a-ENSG00000067167	ieu-b-4874	Bladder cancer	TRAM1	Wald ratio	1	-0.000988235194291121	0.000581749065561321	0.0893698724079674	-0.00212846336279131	0.000151992974209068	0.999012252949295	0.997873800209091	1.00015200452573
eqtl-a-ENSG00000067182	ieu-b-4874	Bladder cancer	TNFRSF1A	MR Egger	5	0.000148078331518893	0.000538704279521609	0.801252950152175	-0.00090778205634346	0.00120393871938125	1.00014808929566	0.999092629853137	1.00120466374453
eqtl-a-ENSG00000067182	ieu-b-4874	Bladder cancer	TNFRSF1A	Weighted median	5	9.15095724723726e-05	0.000362663528631703	0.800788805480203	-0.000619310943645766	0.000802330088590511	1.0000915137596	0.999380880789794	1.00080265204147
eqtl-a-ENSG00000067182	ieu-b-4874	Bladder cancer	TNFRSF1A	Inverse variance weighted	5	-2.44683286503173e-05	0.000345419129152131	0.943527774816997	-0.000701489821788493	0.000652553164487858	0.999975531970697	0.999298756164674	1.00065276612362
eqtl-a-ENSG00000067182	ieu-b-4874	Bladder cancer	TNFRSF1A	Simple mode	5	0.000190187730316219	0.000917417064703712	0.845895699463751	-0.00160794971650306	0.0019883251771355	1.00019020581715	0.998393342342028	1.00199030320641
eqtl-a-ENSG00000067182	ieu-b-4874	Bladder cancer	TNFRSF1A	Weighted mode	5	0.000103952999776787	0.00038327257711526	0.799639928858647	-0.000647261251369123	0.000855167250922698	1.00010395840308	0.999352948177007	1.00085553301069
eqtl-a-ENSG00000067365	ieu-b-4874	Bladder cancer	METTL22	MR Egger	6	4.65744757209626e-05	0.000684317772394079	0.949004410017982	-0.00129468835817143	0.00138783730961336	1.00004657556033	0.998706149389221	1.00138880080148
eqtl-a-ENSG00000067365	ieu-b-4874	Bladder cancer	METTL22	Weighted median	6	0.000346563699466744	0.00042355845802065	0.413231984114233	-0.00048361087825373	0.00117673827718722	1.0003466237596	0.999516506042638	1.00117743090533
eqtl-a-ENSG00000067365	ieu-b-4874	Bladder cancer	METTL22	Inverse variance weighted	6	0.00032787786248682	0.000373643927170318	0.380207393961107	-0.000404464234767003	0.00106021995974064	1.00032793162031	0.999595617549865	1.0010607821916
eqtl-a-ENSG00000067365	ieu-b-4874	Bladder cancer	METTL22	Simple mode	6	0.00023024369923072	0.000661997358519422	0.742152493534919	-0.00106727112346735	0.00152775852192879	1.00023027020735	0.998933298207797	1.00152892613952
eqtl-a-ENSG00000067365	ieu-b-4874	Bladder cancer	METTL22	Weighted mode	6	0.000361549068349229	0.000470099032594012	0.476578802757939	-0.000559845035535036	0.00128294317223349	1.00036161443509	0.999440311648456	1.00128376649588
eqtl-a-ENSG00000067836	ieu-b-4874	Bladder cancer	ROGDI	MR Egger	12	0.000454101688502482	0.000331980040908797	0.20130686981556	-0.00019657919167876	0.00110478256868372	1.00045420480828	0.999803440128745	1.00110539306575
eqtl-a-ENSG00000067836	ieu-b-4874	Bladder cancer	ROGDI	Weighted median	12	0.000177383570376506	0.00020217867772372	0.380290902091285	-0.000218886637961986	0.000573653778714997	1.00017739930377	0.99978113731597	1.00057381834951
eqtl-a-ENSG00000067836	ieu-b-4874	Bladder cancer	ROGDI	Inverse variance weighted	12	0.000236074917556056	0.00021261955406708	0.266862830639537	-0.000180659408415421	0.000652809243527533	1.00023610278543	0.999819356909513	1.00065302236986
eqtl-a-ENSG00000067836	ieu-b-4874	Bladder cancer	ROGDI	Simple mode	12	0.000248863364426302	0.000524186878680458	0.644243487204744	-0.000778542917787396	0.00127626964664	1.00024889433348	0.999221760068116	1.00127708442533
eqtl-a-ENSG00000067836	ieu-b-4874	Bladder cancer	ROGDI	Weighted mode	12	0.000208536972065174	0.000192923221919713	0.3028559005547	-0.000169592542897463	0.000586666487027812	1.00020855871741	0.999830421837105	1.00058683860947
eqtl-a-ENSG00000068024	ieu-b-4874	Bladder cancer	HDAC4	MR Egger	3	5.40011354710653e-05	0.000928543068258406	0.963017858812314	-0.00176594327831541	0.00187394554925754	1.00005400259356	0.998235615082055	1.00187570248251
eqtl-a-ENSG00000068024	ieu-b-4874	Bladder cancer	HDAC4	Weighted median	3	0.000212359349907774	0.000519455742477183	0.682678185393637	-0.000805773905347504	0.00123049260516305	1.00021238189975	0.999194550643269	1.0012312499718
eqtl-a-ENSG00000068024	ieu-b-4874	Bladder cancer	HDAC4	Inverse variance weighted	3	0.000258889052339275	0.000506131320646471	0.608997002462446	-0.000733128336127807	0.00125090644080636	1.000258922567	0.99926714033679	1.0012516891506
eqtl-a-ENSG00000068024	ieu-b-4874	Bladder cancer	HDAC4	Simple mode	3	7.28673180409242e-05	0.000792782997934773	0.93514429940267	-0.00148098735791123	0.00162672199399308	1.00007286997293	0.998520108762686	1.00162804582395
eqtl-a-ENSG00000068024	ieu-b-4874	Bladder cancer	HDAC4	Weighted mode	3	0.000191334230931736	0.000551736262488485	0.761841242786299	-0.000890068843545695	0.00127273730540917	1.00019135253649	0.999110327150232	1.00127354757925
eqtl-a-ENSG00000068028	ieu-b-4874	Bladder cancer	RASSF1	Inverse variance weighted	2	-0.00114937161564536	0.00172864187867484	0.50611533252106	-0.00453750969784805	0.00223876646655733	0.998851288658919	0.995472769246468	1.00224127437539
eqtl-a-ENSG00000068079	ieu-b-4874	Bladder cancer	IFI35	MR Egger	3	-0.00107120222323314	0.000779583808563269	0.400509200418301	-0.00259918648801715	0.000456782041550868	0.99892937130906	0.997404188472499	1.00045688638235
eqtl-a-ENSG00000068079	ieu-b-4874	Bladder cancer	IFI35	Weighted median	3	-0.000533345162688529	0.000585949393145411	0.362704423539479	-0.00168180597325353	0.000615115647876476	0.999466797040561	0.998319607469922	1.0006153048703
eqtl-a-ENSG00000068079	ieu-b-4874	Bladder cancer	IFI35	Inverse variance weighted	3	-0.000510522166350281	0.000563798645019066	0.365198218123653	-0.00161556751058765	0.000594523177887088	0.999489608127917	0.998385736816099	1.00059469994182
eqtl-a-ENSG00000068079	ieu-b-4874	Bladder cancer	IFI35	Simple mode	3	0.000680922739530684	0.00117134465883883	0.619812863403715	-0.00161491279179342	0.00297675827085479	1.00068115462005	0.998386390478219	1.00298119321525
eqtl-a-ENSG00000068079	ieu-b-4874	Bladder cancer	IFI35	Weighted mode	3	-0.000949627118317385	0.000603791155266291	0.256404269000554	-0.00213305778263932	0.000233803546004546	0.999050823634821	0.997869215568429	1.00023383088018
eqtl-a-ENSG00000068097	ieu-b-4874	Bladder cancer	HEATR6	MR Egger	6	0.0002688323572641	0.000260584244918726	0.360525932764736	-0.000241912762776603	0.000779577477304803	1.00026886849592	0.999758116495756	1.00077988142681
eqtl-a-ENSG00000068097	ieu-b-4874	Bladder cancer	HEATR6	Weighted median	6	0.000407808177508436	0.000218450650595691	0.0619266429097759	-2.03550976591183e-05	0.00083597145267599	1.00040789134257	0.999979645109504	1.0008363209742
eqtl-a-ENSG00000068097	ieu-b-4874	Bladder cancer	HEATR6	Inverse variance weighted	6	0.000409581500865656	0.00019968748400406	0.0402559892062587	1.81940322176979e-05	0.000800968969513614	1.00040966539082	1.00001819419773	1.00080128983082
eqtl-a-ENSG00000068097	ieu-b-4874	Bladder cancer	HEATR6	Simple mode	6	0.000707509798025674	0.000369924245038265	0.11400832162488	-1.75417222493244e-05	0.00143256131830067	1.00070776014212	0.999982458431606	1.00143358792443
eqtl-a-ENSG00000068097	ieu-b-4874	Bladder cancer	HEATR6	Weighted mode	6	0.000377966816858654	0.000234891838445486	0.168505851146975	-8.24211864944982e-05	0.000838354820211806	1.00037803825532	0.999917582210038	1.00083870633784
eqtl-a-ENSG00000068305	ieu-b-4874	Bladder cancer	MEF2A	MR Egger	5	-0.000802395063776369	0.00157520231608113	0.645582387665561	-0.00388979160329537	0.00228500147574264	0.999197926769058	0.996117763836526	1.00228761408117
eqtl-a-ENSG00000068305	ieu-b-4874	Bladder cancer	MEF2A	Weighted median	5	0.000408709295381341	0.000497139895483129	0.41100786600928	-0.000565684899765593	0.00138310349052827	1.00040879282841	0.999434475069772	1.00138406041929
eqtl-a-ENSG00000068305	ieu-b-4874	Bladder cancer	MEF2A	Inverse variance weighted	5	0.000435698779920316	0.000415192634616527	0.293998901358001	-0.000378078783928076	0.00124947634376871	1.00043579371042	0.999621992678849	1.00125025726455
eqtl-a-ENSG00000068305	ieu-b-4874	Bladder cancer	MEF2A	Simple mode	5	0.000306470971140706	0.000624236069733442	0.64917601439298	-0.00091703172553684	0.00152997366781825	1.00030651793817	0.999083388619556	1.00153114467466
eqtl-a-ENSG00000068305	ieu-b-4874	Bladder cancer	MEF2A	Weighted mode	5	0.000277179689904651	0.000492807053169435	0.603835433757365	-0.000688722134307442	0.00124308151411674	1.00027721810774	0.999311514980343	1.00124385446019
eqtl-a-ENSG00000068615	ieu-b-4874	Bladder cancer	REEP1	MR Egger	5	-0.000517683195751694	0.000466478057951193	0.348055011985014	-0.00143198018933603	0.000396613797832644	0.999482450779074	0.998569044605075	1.00039669245948
eqtl-a-ENSG00000068615	ieu-b-4874	Bladder cancer	REEP1	Weighted median	5	-0.000203158404500198	0.00028160090555107	0.470638303770119	-0.000755096179380295	0.000348779370379898	0.999796862230771	0.999245188833998	1.00034884020098
eqtl-a-ENSG00000068615	ieu-b-4874	Bladder cancer	REEP1	Inverse variance weighted	5	-0.000149813042041886	0.000343836077810746	0.663046675460211	-0.000823731754550949	0.000524105670467176	0.999850198179371	0.999176607419315	1.00052424303784
eqtl-a-ENSG00000068615	ieu-b-4874	Bladder cancer	REEP1	Simple mode	5	-0.0001362837285712	0.000369946244069538	0.731252073892713	-0.000861378366947495	0.000588810909805094	0.999863725557634	0.999138992512901	1.00058898429298
eqtl-a-ENSG00000068615	ieu-b-4874	Bladder cancer	REEP1	Weighted mode	5	-0.000194266874602574	0.000288205872867426	0.537222940834682	-0.00075915038542273	0.000370616636217582	0.999805751993985	0.999241137696327	1.00037068532305
eqtl-a-ENSG00000068745	ieu-b-4874	Bladder cancer	IP6K2	MR Egger	3	0.000784677392241571	0.000608702711341951	0.420022558331056	-0.000408379921988653	0.0019777347064718	1.00078498533209	0.999591703453742	1.00197969171369
eqtl-a-ENSG00000068745	ieu-b-4874	Bladder cancer	IP6K2	Weighted median	3	0.000375359362539543	0.00043270529154989	0.38568390528768	-0.000472743008898241	0.00122346173397733	1.00037542981868	0.999527368716472	1.0012242104686
eqtl-a-ENSG00000068745	ieu-b-4874	Bladder cancer	IP6K2	Inverse variance weighted	3	0.000329684522649254	0.000413839044235657	0.425654824152752	-0.000481440004052634	0.00114080904935114	1.00032973887456	0.99951867586959	1.00114146001952
eqtl-a-ENSG00000068745	ieu-b-4874	Bladder cancer	IP6K2	Simple mode	3	0.00019538361329891	0.000604888970227615	0.777333358843765	-0.000990198768347215	0.00138096599494503	1.00019540270192	0.999010291316679	1.00138191996757
eqtl-a-ENSG00000068745	ieu-b-4874	Bladder cancer	IP6K2	Weighted mode	3	0.000420617683464852	0.000439986926615259	0.439970467269481	-0.000441756692701056	0.00128299205963076	1.00042070615549	0.99955834086742	1.00128381544604
eqtl-a-ENSG00000068784	ieu-b-4874	Bladder cancer	SRBD1	MR Egger	4	-0.000806920264043499	0.000658881785340073	0.345365718241802	-0.00209832856331004	0.000484488035223044	0.999193405208563	0.99790387138906	1.00048460541851
eqtl-a-ENSG00000068784	ieu-b-4874	Bladder cancer	SRBD1	Weighted median	4	0.000127959985824167	0.000347068477577979	0.712360287857813	-0.000552294230228672	0.000808214201877005	1.00012796817305	0.999447858256156	1.00080854089498
eqtl-a-ENSG00000068784	ieu-b-4874	Bladder cancer	SRBD1	Inverse variance weighted	4	0.000287790501595353	0.000403375062409733	0.475563411568328	-0.000502824620727724	0.00107840562391843	1.00028783191725	0.999497301774386	1.00107898731234
eqtl-a-ENSG00000068784	ieu-b-4874	Bladder cancer	SRBD1	Simple mode	4	2.49129113177379e-05	0.000753920973293088	0.975714738328219	-0.00145277219633671	0.00150259801897219	1.00002491322165	0.998548282566352	1.00150372748502
eqtl-a-ENSG00000068784	ieu-b-4874	Bladder cancer	SRBD1	Weighted mode	4	0.000122287013492788	0.000368267568246713	0.761690823617118	-0.000599517420270769	0.000844091447256345	1.00012229449085	0.99940066225439	1.0008444477927
eqtl-a-ENSG00000068796	ieu-b-4874	Bladder cancer	KIF2A	MR Egger	4	0.00113319334344926	0.00223155696996982	0.662054187734095	-0.00324065831769157	0.0055070450045901	1.00113383564962	0.996764586947907	1.00552223665116
eqtl-a-ENSG00000068796	ieu-b-4874	Bladder cancer	KIF2A	Weighted median	4	0.00063803760654173	0.000541306618609842	0.238518027132985	-0.000422923365933561	0.00169899857901702	1.00063824119583	0.999577166053547	1.00170044269484
eqtl-a-ENSG00000068796	ieu-b-4874	Bladder cancer	KIF2A	Inverse variance weighted	4	0.000707855014200199	0.000617113803693762	0.251364555921201	-0.000501688041039574	0.00191739806943997	1.00070810560268	0.999498437783363	1.00191923745254
eqtl-a-ENSG00000068796	ieu-b-4874	Bladder cancer	KIF2A	Simple mode	4	8.22686670774514e-05	0.000812556124942423	0.925742011450679	-0.0015103413378097	0.0016748786719646	1.00008227205124	0.998490798653671	1.00167628206464
eqtl-a-ENSG00000068796	ieu-b-4874	Bladder cancer	KIF2A	Weighted mode	4	0.000610264096531352	0.000593444287507431	0.379447891696232	-0.000552886706983213	0.00177341490004592	1.00061045034555	0.999447266106708	1.00177498833023
eqtl-a-ENSG00000068878	ieu-b-4874	Bladder cancer	PSME4	MR Egger	3	-0.000119207592443583	0.000610022806576092	0.877143192858044	-0.00131485229333272	0.00107643710844556	0.999880799512499	0.998686011746208	1.00107701667481
eqtl-a-ENSG00000068878	ieu-b-4874	Bladder cancer	PSME4	Weighted median	3	-0.000157420659893953	0.000437672875538006	0.719089047515816	-0.00101525949594844	0.000700418176160539	0.999842591730088	0.998985255705604	1.00070066352625
eqtl-a-ENSG00000068878	ieu-b-4874	Bladder cancer	PSME4	Inverse variance weighted	3	-0.000231702242205448	0.000416211712054385	0.577737043445429	-0.00104747719783204	0.000584072713421148	0.999768324598686	0.998953071214908	1.0005842433171
eqtl-a-ENSG00000068878	ieu-b-4874	Bladder cancer	PSME4	Simple mode	3	-8.20912905444304e-05	0.000737415796006625	0.921525551918163	-0.00152742625071741	0.00136324366962855	0.999917912078853	0.998473739671063	1.00136417330867
eqtl-a-ENSG00000068878	ieu-b-4874	Bladder cancer	PSME4	Weighted mode	3	-0.000112856941823725	0.000417467531182437	0.812242488354735	-0.000931093302941301	0.000705379419293851	0.999887149426281	0.999069340029927	1.00070562825786
eqtl-a-ENSG00000068971	ieu-b-4874	Bladder cancer	PPP2R5B	MR Egger	10	-0.000541885648344344	0.000558977720388366	0.36072604998658	-0.00163748198030554	0.000553710683616852	0.999458261145167	0.998363857961836	1.00055386400968
eqtl-a-ENSG00000068971	ieu-b-4874	Bladder cancer	PPP2R5B	Weighted median	10	-0.000527915036034005	0.000349154649110152	0.13053881233639	-0.0012122581482899	0.000156428076221893	0.999472224286591	0.998788476339793	1.00015644031173
eqtl-a-ENSG00000068971	ieu-b-4874	Bladder cancer	PPP2R5B	Inverse variance weighted	10	-0.000182483091826109	0.000329749720501601	0.579990376644299	-0.000828792544009248	0.000463826360357029	0.999817533557201	0.999171550809668	1.00046393394444
eqtl-a-ENSG00000068971	ieu-b-4874	Bladder cancer	PPP2R5B	Simple mode	10	-0.000350069636797859	0.0009343809329758	0.716593334862628	-0.00218145626543043	0.00148131699183471	0.999649991630428	0.997820921381064	1.00148241468379
eqtl-a-ENSG00000068971	ieu-b-4874	Bladder cancer	PPP2R5B	Weighted mode	10	-0.00053336132227205	0.000349394812038612	0.161222587561052	-0.00121817515386773	0.000151452509323629	0.999466780889593	0.998782566520291	1.00015146397883
eqtl-a-ENSG00000069020	ieu-b-4874	Bladder cancer	MAST4	MR Egger	3	0.000283030051171575	0.000743290646826408	0.768379759069645	-0.00117381961660818	0.00173987971895133	1.00028307010796	0.998826869040159	1.00174139418787
eqtl-a-ENSG00000069020	ieu-b-4874	Bladder cancer	MAST4	Weighted median	3	0.000427165038825578	0.000371096758981314	0.24969602016355	-0.000300184608777798	0.00115451468642895	1.0004272562868	0.999699860442114	1.00115518139506
eqtl-a-ENSG00000069020	ieu-b-4874	Bladder cancer	MAST4	Inverse variance weighted	3	0.000486019776974516	0.000375836223114621	0.195952592599327	-0.000250619220330142	0.00122265877427917	1.00048613790372	0.999749412182043	1.00122340652624
eqtl-a-ENSG00000069020	ieu-b-4874	Bladder cancer	MAST4	Simple mode	3	0.000104010450898261	0.000777996363950641	0.905886377269482	-0.001420862422445	0.00162888332424152	1.00010401586017	0.998580146524652	1.00163021067529
eqtl-a-ENSG00000069020	ieu-b-4874	Bladder cancer	MAST4	Weighted mode	3	0.000383997678369654	0.000383866623349363	0.4225183453562	-0.000368380903395098	0.00113637626013441	1.00038407141492	0.999631686940519	1.00113702218028
eqtl-a-ENSG00000069188	ieu-b-4874	Bladder cancer	SDK2	MR Egger	4	0.00118933199948674	0.000557372487592501	0.166450468039193	9.68819238054371e-05	0.00228178207516804	1.00119003953526	1.00009688661701	1.00228438732104
eqtl-a-ENSG00000069188	ieu-b-4874	Bladder cancer	SDK2	Weighted median	4	0.000380478522925096	0.000329594261073389	0.248342546269207	-0.000265526228778746	0.00102648327462894	1.00038055091406	0.99973450902019	1.00102701028889
eqtl-a-ENSG00000069188	ieu-b-4874	Bladder cancer	SDK2	Inverse variance weighted	4	0.000220648873709462	0.000376457292976601	0.557795367659968	-0.000517207420524675	0.0009585051679436	1.00022067321846	0.999482926308177	1.00095896468083
eqtl-a-ENSG00000069188	ieu-b-4874	Bladder cancer	SDK2	Simple mode	4	0.000156728243463206	0.000577849401093685	0.803808858447649	-0.000975856582680416	0.00128931306960683	1.00015674052598	0.999024619410508	1.00129014459103
eqtl-a-ENSG00000069188	ieu-b-4874	Bladder cancer	SDK2	Weighted mode	4	0.000458272300940876	0.000355235893228634	0.287476605611294	-0.000237990049787246	0.001154534651669	1.00045837732373	0.999762038267598	1.00115520138336
eqtl-a-ENSG00000069275	ieu-b-4874	Bladder cancer	NUCKS1	MR Egger	3	0.00386482728145753	0.00280191348720112	0.399347481558973	-0.00162692315345666	0.00935657771637172	1.00387230535714	0.998374399568597	1.00940048733071
eqtl-a-ENSG00000069275	ieu-b-4874	Bladder cancer	NUCKS1	Weighted median	3	-0.000138813994880698	0.000366516802294988	0.704882119476546	-0.000857186927378875	0.000579558937617478	0.999861195639336	0.999143180352385	1.00057972691435
eqtl-a-ENSG00000069275	ieu-b-4874	Bladder cancer	NUCKS1	Inverse variance weighted	3	-0.000157866750066482	0.000356920894135015	0.658270836426709	-0.000857431702571111	0.000541698202438147	0.999842145710233	0.999142935786951	1.00054184494741
eqtl-a-ENSG00000069275	ieu-b-4874	Bladder cancer	NUCKS1	Simple mode	3	-0.00122612739075832	0.000837038216394554	0.280570294214531	-0.00286672229489165	0.000414467513375003	0.998774623996301	0.997137382829779	1.0004145534169
eqtl-a-ENSG00000069275	ieu-b-4874	Bladder cancer	NUCKS1	Weighted mode	3	6.89213021507714e-05	0.000380474182316392	0.872948592299691	-0.000676808095189356	0.000814650699490899	1.00006892367728	0.999323420887747	1.0008149826175
eqtl-a-ENSG00000069399	ieu-b-4874	Bladder cancer	BCL3	MR Egger	3	0.00397350334538058	0.0040471816618312	0.505847848872884	-0.00395897271180857	0.0119059794025697	1.00398140817629	0.996048853689082	1.01197713769799
eqtl-a-ENSG00000069399	ieu-b-4874	Bladder cancer	BCL3	Weighted median	3	0.000675894432643029	0.0011156726076791	0.5446356841582	-0.00151082387840801	0.00286261274369407	1.00067612290076	0.99849031684144	1.00286671393199
eqtl-a-ENSG00000069399	ieu-b-4874	Bladder cancer	BCL3	Inverse variance weighted	3	0.000938220304448904	0.000950252234863888	0.323476883448214	-0.000924274075884316	0.00280071468478212	1.0009386605708	0.999076152933831	1.00280464035019
eqtl-a-ENSG00000069399	ieu-b-4874	Bladder cancer	BCL3	Simple mode	3	0.000414570874989496	0.00124594288621556	0.770973365966577	-0.002027477181993	0.00285661893197199	1.00041465682137	0.997974576761526	1.00286070295574
eqtl-a-ENSG00000069399	ieu-b-4874	Bladder cancer	BCL3	Weighted mode	3	0.000513814960152008	0.00142752363095542	0.753351073102574	-0.00228413135652062	0.00331176127682464	1.00051394698567	0.99771847528649	1.00331725121699
eqtl-a-ENSG00000069667	ieu-b-4874	Bladder cancer	RORA	MR Egger	3	0.000911995993922656	0.00160391998748607	0.67085831584196	-0.00223168718155005	0.00405567916939536	1.00091241198872	0.997770801180862	1.00406391456577
eqtl-a-ENSG00000069667	ieu-b-4874	Bladder cancer	RORA	Weighted median	3	3.87640421260453e-05	0.000796972034112272	0.961206869871458	-0.00152330114473401	0.0016008292289861	1.00003876479346	0.998477858489556	1.0016021112401
eqtl-a-ENSG00000069667	ieu-b-4874	Bladder cancer	RORA	Inverse variance weighted	3	3.3119510284187e-05	0.00076377753479081	0.965412354263296	-0.0014638844579058	0.00153012347847417	1.00003312005874	0.998537186498298	1.00153129471471
eqtl-a-ENSG00000069667	ieu-b-4874	Bladder cancer	RORA	Simple mode	3	-0.000746438058437901	0.00114839108932043	0.582387291460353	-0.00299728459350594	0.00150440847663013	0.999253840457147	0.99700720277953	1.00150554066675
eqtl-a-ENSG00000069667	ieu-b-4874	Bladder cancer	RORA	Weighted mode	3	0.000317706652062687	0.000842675109975623	0.742402474796448	-0.00133393656348953	0.00196934986761491	1.00031775712617	0.998666952734422	1.00197129031066
eqtl-a-ENSG00000069696	ieu-b-4874	Bladder cancer	DRD4	MR Egger	3	0.000135049841995432	0.000841574134476686	0.898703401930255	-0.00151443546157887	0.00178453514556974	1.00013505896164	0.998486710717127	1.001786128376
eqtl-a-ENSG00000069696	ieu-b-4874	Bladder cancer	DRD4	Weighted median	3	4.42436188576001e-05	0.000616965428839685	0.942831371824597	-0.00116500862166818	0.00125349585938338	1.00004424459762	0.998835669737419	1.00125428181368
eqtl-a-ENSG00000069696	ieu-b-4874	Bladder cancer	DRD4	Inverse variance weighted	3	4.44164748526012e-05	0.000588725723197041	0.939860571695874	-0.0011094859426136	0.0011983188923188	1.00004441746128	0.998891129309356	1.00119903716328
eqtl-a-ENSG00000069696	ieu-b-4874	Bladder cancer	DRD4	Simple mode	3	-0.000153023334064551	0.000868575016390407	0.876379285464025	-0.00185543036618975	0.00154938369806065	0.999846988373409	0.998146289880635	1.00155058461313
eqtl-a-ENSG00000069696	ieu-b-4874	Bladder cancer	DRD4	Weighted mode	3	8.39120395952359e-05	0.000675486269722332	0.912496846970824	-0.00124004104906053	0.00140786512825101	1.00008391556031	0.998760727484137	1.00140885663561
eqtl-a-ENSG00000069702	ieu-b-4874	Bladder cancer	TGFBR3	MR Egger	4	-0.00179070020543963	0.00217322969169066	0.496574319427428	-0.00605023040115333	0.00246882999027407	0.998210902141589	0.993968035386826	1.00247188006055
eqtl-a-ENSG00000069702	ieu-b-4874	Bladder cancer	TGFBR3	Weighted median	4	-6.86772293034034e-05	0.000806846729079742	0.932167531615914	-0.0016500968182997	0.00151274235969289	0.999931325128924	0.998351263842945	1.00151388713159
eqtl-a-ENSG00000069702	ieu-b-4874	Bladder cancer	TGFBR3	Inverse variance weighted	4	0.000462552377171541	0.000680212098666148	0.496496874313009	-0.00087066333621411	0.00179576809055719	1.00046265937102	0.999129715581131	1.00179738144767
eqtl-a-ENSG00000069702	ieu-b-4874	Bladder cancer	TGFBR3	Simple mode	4	-1.63209776603654e-05	0.00105857662437121	0.988666855617504	-0.00209113116142793	0.0020584892061072	0.999983679155526	0.997911053730109	1.00206060934953
eqtl-a-ENSG00000069702	ieu-b-4874	Bladder cancer	TGFBR3	Weighted mode	4	-8.99808566781912e-05	0.00087032689148994	0.924179315736432	-0.00179582156399847	0.00161585985064209	0.999910023191478	0.998205789958733	1.00161716605562
eqtl-a-ENSG00000069869	ieu-b-4874	Bladder cancer	NEDD4	MR Egger	5	-8.99078653344028e-06	0.000978429811181657	0.993245248875739	-0.00192671321644949	0.00190873164338261	0.999991009253884	0.998075141703969	1.00191055443118
eqtl-a-ENSG00000069869	ieu-b-4874	Bladder cancer	NEDD4	Weighted median	5	0.000150082123728311	0.000356394324816253	0.673672896110154	-0.000548450752911544	0.000848615000368166	1.00015009338661	0.999451699618711	1.00084897517595
eqtl-a-ENSG00000069869	ieu-b-4874	Bladder cancer	NEDD4	Inverse variance weighted	5	8.35101813238023e-05	0.000390889840706108	0.830826854773875	-0.000682633906460169	0.000849654269107774	1.0000835136684	0.999317599035057	1.00085001532755
eqtl-a-ENSG00000069869	ieu-b-4874	Bladder cancer	NEDD4	Simple mode	5	1.35493832916639e-05	0.000464005381639339	0.978103200857959	-0.00089590116472144	0.000922999931304768	1.00001354947509	0.999104500034906	1.00092342602683
eqtl-a-ENSG00000069869	ieu-b-4874	Bladder cancer	NEDD4	Weighted mode	5	0.000201999458788277	0.000341941274575369	0.586455993557257	-0.000468205439379447	0.000872204356956001	1.00020201986205	0.999531904151683	1.00087258483779
eqtl-a-ENSG00000069943	ieu-b-4874	Bladder cancer	PIGB	MR Egger	8	-0.000624969363213367	0.00106296508363617	0.578008820250829	-0.00270838092714027	0.00145844220071354	0.999375225889461	0.99729528342758	1.00145950624476
eqtl-a-ENSG00000069943	ieu-b-4874	Bladder cancer	PIGB	Weighted median	8	-0.000384689300795086	0.000462558246861441	0.40560319262093	-0.00129130346464351	0.000521924863053338	0.999615384682647	0.998709529908924	1.00052206108953
eqtl-a-ENSG00000069943	ieu-b-4874	Bladder cancer	PIGB	Inverse variance weighted	8	-0.000193240189215446	0.00048815307727744	0.692208443944038	-0.00115002022067923	0.000763539842248338	0.999806778480467	0.998850640799155	1.000763831413
eqtl-a-ENSG00000069943	ieu-b-4874	Bladder cancer	PIGB	Simple mode	8	0.000146038015103002	0.000871836635590906	0.871708302227457	-0.00156276179065517	0.00185483782086118	1.00014604867917	0.998438458685698	1.0018565590966
eqtl-a-ENSG00000069943	ieu-b-4874	Bladder cancer	PIGB	Weighted mode	8	-0.000409528080336265	0.000468768909114897	0.411288800971723	-0.00132831514220146	0.000509258981528934	0.999590555764842	0.998672566677869	1.0005093886759
eqtl-a-ENSG00000069966	ieu-b-4874	Bladder cancer	GNB5	MR Egger	4	-0.000492609687845405	0.000427316116297447	0.368169920834244	-0.0013301492757884	0.000344929900097591	0.999507511624386	0.998670734980652	1.00034498939526
eqtl-a-ENSG00000069966	ieu-b-4874	Bladder cancer	GNB5	Weighted median	4	-0.000351449507997739	0.000307399661752798	0.252914764253528	-0.000953952845033224	0.000251053829037746	0.999648612243146	0.99904650202333	1.00025108534569
eqtl-a-ENSG00000069966	ieu-b-4874	Bladder cancer	GNB5	Inverse variance weighted	4	-0.000282690886542416	0.000287551836600578	0.325560490255954	-0.00084629248627955	0.000280910713194717	0.999717349066761	0.999154065518207	1.0002809501723
eqtl-a-ENSG00000069966	ieu-b-4874	Bladder cancer	GNB5	Simple mode	4	8.58422110915948e-08	0.000460124506878804	0.999862856566435	-0.000901758191271365	0.000901929875693548	1.00000008584221	0.99909864827046	1.00090233673675
eqtl-a-ENSG00000069966	ieu-b-4874	Bladder cancer	GNB5	Weighted mode	4	-0.000449022275255455	0.000333115663273378	0.270423926319699	-0.00110192897527128	0.000203884424760366	0.999551078520159	0.998898677925521	1.0002039052106
eqtl-a-ENSG00000069998	ieu-b-4874	Bladder cancer	HDHD5	MR Egger	4	0.000787797079149091	0.000572545311857292	0.302654337288673	-0.000334391732091202	0.00190998589038938	1.00078810747277	0.999665664170593	1.00191181107528
eqtl-a-ENSG00000069998	ieu-b-4874	Bladder cancer	HDHD5	Weighted median	4	0.000266181499186869	0.000378736104234526	0.482170909658327	-0.000476141265112802	0.00100850426348654	1.00026621692863	0.99952397207215	1.00100901297491
eqtl-a-ENSG00000069998	ieu-b-4874	Bladder cancer	HDHD5	Inverse variance weighted	4	0.000121913534358672	0.000355688370165993	0.731783697990122	-0.000575235671166673	0.000819062739884018	1.00012192096612	0.999424929745153	1.00081939826337
eqtl-a-ENSG00000069998	ieu-b-4874	Bladder cancer	HDHD5	Simple mode	4	4.27664597470699e-06	0.000530805971056203	0.994077422841913	-0.00103610305729545	0.00104465634924486	1.00000427665512	0.998964433512147	1.00104520219275
eqtl-a-ENSG00000069998	ieu-b-4874	Bladder cancer	HDHD5	Weighted mode	4	0.000271841201513603	0.000381706734317499	0.527747264449051	-0.000476303997748696	0.0010199864007759	1.00027187815368	0.999523809416993	1.00102050676381
eqtl-a-ENSG00000070018	ieu-b-4874	Bladder cancer	LRP6	MR Egger	3	-0.00138066108748438	0.00160754194608161	0.548243124956	-0.00453144330180433	0.00177012112683557	0.998620291586544	0.995478808196854	1.00177168871604
eqtl-a-ENSG00000070018	ieu-b-4874	Bladder cancer	LRP6	Weighted median	3	9.08983221362807e-05	0.000505528263335537	0.857302842948471	-0.000899937074001372	0.00108173371827393	1.00009090245351	0.99910046774792	1.00108231900321
eqtl-a-ENSG00000070018	ieu-b-4874	Bladder cancer	LRP6	Inverse variance weighted	3	0.000133525814800399	0.000494859605133515	0.78729438834042	-0.00083639901126129	0.00110345064086209	1.00013353472977	0.999163950672893	1.00110405966651
eqtl-a-ENSG00000070018	ieu-b-4874	Bladder cancer	LRP6	Simple mode	3	0.00103524896434143	0.000943110009427495	0.386841720822521	-0.00081324665413646	0.00288374458281932	1.00103578501952	0.999187083941299	1.00288790657397
eqtl-a-ENSG00000070018	ieu-b-4874	Bladder cancer	LRP6	Weighted mode	3	-6.46003931606908e-05	0.000543956688517663	0.916318415272316	-0.00113075550265531	0.00100155471633393	0.9999354016934	0.998869883560451	1.00100205643975
eqtl-a-ENSG00000070019	ieu-b-4874	Bladder cancer	GUCY2C	MR Egger	3	-0.0164829119802867	0.0135680909906964	0.438443121878709	-0.0430763703220517	0.0101105463614783	0.983652187915038	0.957838236859077	1.01016183062694
eqtl-a-ENSG00000070019	ieu-b-4874	Bladder cancer	GUCY2C	Weighted median	3	-0.000666306796045189	0.000442829589034849	0.132412193501709	-0.00153425279055349	0.000201639198463115	0.999333915137034	0.998466923573569	1.00020165952901
eqtl-a-ENSG00000070019	ieu-b-4874	Bladder cancer	GUCY2C	Inverse variance weighted	3	-0.000545175911058327	0.000425108670047103	0.19968871254364	-0.00137838890435065	0.000288037082233994	0.999454972670326	0.998622560637306	1.0002880785689
eqtl-a-ENSG00000070019	ieu-b-4874	Bladder cancer	GUCY2C	Simple mode	3	-0.000602663323073246	0.000855036387759331	0.553934729092477	-0.00227853464308153	0.00107320799693504	0.999397518241991	0.997724059246515	1.00107378409071
eqtl-a-ENSG00000070019	ieu-b-4874	Bladder cancer	GUCY2C	Weighted mode	3	-0.000681860935808765	0.00045764098649626	0.274700108706596	-0.00157883726934143	0.000215115397723905	0.999318371478531	0.998422408438544	1.0002151385367
eqtl-a-ENSG00000070087	ieu-b-4874	Bladder cancer	PFN2	MR Egger	5	0.00242793578595406	0.00236250613985874	0.37970825389939	-0.00220257624816906	0.00705844782007719	1.00243088560889	0.997799847642967	1.00708341737709
eqtl-a-ENSG00000070087	ieu-b-4874	Bladder cancer	PFN2	Weighted median	5	-0.000289073047858586	0.00034066444317538	0.39612808774065	-0.00095677535648233	0.000378629260765159	0.999710968729729	0.999043682207119	1.00037870094987
eqtl-a-ENSG00000070087	ieu-b-4874	Bladder cancer	PFN2	Inverse variance weighted	5	-0.000381810792615973	0.000500488847778579	0.445537514585874	-0.00136276893426199	0.000599147349030041	0.999618262087849	0.998638159213657	1.00059932687366
eqtl-a-ENSG00000070087	ieu-b-4874	Bladder cancer	PFN2	Simple mode	5	-0.00140632990633066	0.000713345137448334	0.119969021338765	-0.00280448637572939	-8.17343693192553e-06	0.99859465851217	0.997199442522481	0.999991826596471
eqtl-a-ENSG00000070087	ieu-b-4874	Bladder cancer	PFN2	Weighted mode	5	-0.000101974366658869	0.000366143726007543	0.794426330861947	-0.000819616069633654	0.000615667336315916	0.99989803083255	0.99918071972387	1.00061585689835
eqtl-a-ENSG00000070214	ieu-b-4874	Bladder cancer	SLC44A1	MR Egger	3	0.00144039189581871	0.00342961524424525	0.746869496891955	-0.00528165398290197	0.00816243777453939	1.00144142975848	0.994732269427831	1.00819584129261
eqtl-a-ENSG00000070214	ieu-b-4874	Bladder cancer	SLC44A1	Weighted median	3	0.00039138355421993	0.000890357169753423	0.660241044333651	-0.00135371649849678	0.00213648360693664	1.00039146015476	0.998647199362364	1.00213876751426
eqtl-a-ENSG00000070214	ieu-b-4874	Bladder cancer	SLC44A1	Inverse variance weighted	3	0.000346374825008241	0.000785898002115587	0.659402948983745	-0.00119398525913831	0.00188673490915479	1.00034643481969	0.998806727257655	1.00188851591338
eqtl-a-ENSG00000070214	ieu-b-4874	Bladder cancer	SLC44A1	Simple mode	3	0.000432159117191169	0.00102996335139976	0.715562300200468	-0.00158656905155235	0.00245088728593469	1.0004322525114	0.99841468888377	1.00245389316537
eqtl-a-ENSG00000070214	ieu-b-4874	Bladder cancer	SLC44A1	Weighted mode	3	0.000524819943225785	0.00107724023698977	0.674290470381995	-0.00158657092127417	0.00263621080772574	1.00052495768531	0.998414687017013	1.00263968866689
eqtl-a-ENSG00000070371	ieu-b-4874	Bladder cancer	CLTCL1	MR Egger	3	8.76871905868097e-05	0.00140146241270789	0.960219607997025	-0.00265917913832065	0.00283455351949427	1.00008769103522	0.99734435334666	1.00283857466481
eqtl-a-ENSG00000070371	ieu-b-4874	Bladder cancer	CLTCL1	Weighted median	3	-0.000338700473630163	0.000701090293651186	0.629020933592383	-0.00171283744918649	0.00103543650192616	0.9996613568789	0.998288628619712	1.00103597275137
eqtl-a-ENSG00000070371	ieu-b-4874	Bladder cancer	CLTCL1	Inverse variance weighted	3	-0.000360119116864025	0.000641040162682324	0.574270624704762	-0.00161655783572138	0.000896319601993331	0.999639945718242	0.9983847480901	1.00089672141645
eqtl-a-ENSG00000070371	ieu-b-4874	Bladder cancer	CLTCL1	Simple mode	3	-0.000663668135057018	0.000990128868235335	0.571708064780196	-0.00260432071679827	0.00127698444668424	0.999336552043928	0.997399067584354	1.00127780013849
eqtl-a-ENSG00000070371	ieu-b-4874	Bladder cancer	CLTCL1	Weighted mode	3	-0.000249922818122356	0.000756410962601315	0.772494192943795	-0.00173248830482093	0.00123264266857622	0.999750108409984	0.998269011586736	1.00123340268479
eqtl-a-ENSG00000070413	ieu-b-4874	Bladder cancer	DGCR2	MR Egger	3	-0.000931011264432748	0.00102507673244582	0.530590566545689	-0.00294016166002655	0.00107813913116105	0.999069421992088	0.997064156382316	1.00107872053208
eqtl-a-ENSG00000070413	ieu-b-4874	Bladder cancer	DGCR2	Weighted median	3	-0.000900720067640221	0.000518561161481416	0.0823942068171433	-0.0019170999441438	0.000115659808863354	0.999099685458915	0.998084736518206	1.00011566649772
eqtl-a-ENSG00000070413	ieu-b-4874	Bladder cancer	DGCR2	Inverse variance weighted	3	-0.000971619416347629	0.000489819429986266	0.0472973527255433	-0.00193166549912071	-1.15733335745464e-05	0.999028852452959	0.998070198965979	0.999988426733396
eqtl-a-ENSG00000070413	ieu-b-4874	Bladder cancer	DGCR2	Simple mode	3	-0.000945905248638458	0.00080763346310629	0.362166482485886	-0.00252886683632679	0.000637056339049871	0.999054541978709	0.997474328053693	1.00063725930254
eqtl-a-ENSG00000070413	ieu-b-4874	Bladder cancer	DGCR2	Weighted mode	3	-0.000878746530260545	0.000559946495179508	0.257131420681898	-0.00197624166081238	0.00021874860029129	0.999121639454402	0.998025709818995	1.00021877252751
eqtl-a-ENSG00000070495	ieu-b-4874	Bladder cancer	JMJD6	MR Egger	3	-0.000291687466242952	0.001594264892355	0.884797910216173	-0.00341644665525875	0.00283307172277285	0.99970835507041	0.996589382758099	1.002837088663
eqtl-a-ENSG00000070495	ieu-b-4874	Bladder cancer	JMJD6	Weighted median	3	-0.000532067003371996	0.000373901796540074	0.154732474972501	-0.00126491452459054	0.000200780517846549	0.999468074519175	0.998735885142581	1.0002008006756
eqtl-a-ENSG00000070495	ieu-b-4874	Bladder cancer	JMJD6	Inverse variance weighted	3	-0.000484841877534986	0.000392859769283227	0.217152711335247	-0.00125484702533011	0.000285163270260138	0.999515275639295	0.998745939965979	1.00028520393317
eqtl-a-ENSG00000070495	ieu-b-4874	Bladder cancer	JMJD6	Simple mode	3	-0.00104738334889076	0.000742996030097016	0.294030452742387	-0.00250365556788091	0.000408888870099388	0.9989531649656	0.99749947596375	1.00040897247655
eqtl-a-ENSG00000070495	ieu-b-4874	Bladder cancer	JMJD6	Weighted mode	3	-0.000553553340267794	0.000394864213944126	0.29599616247238	-0.00132748719959828	0.000220380519062692	0.999446599842116	0.998673393521776	1.00022040480463
eqtl-a-ENSG00000070501	ieu-b-4874	Bladder cancer	POLB	MR Egger	5	0.00045600425316332	0.000740196872474875	0.581444975030471	-0.000994781616887435	0.00190679012321407	1.00045610823891	0.999005713014315	1.00190860920352
eqtl-a-ENSG00000070501	ieu-b-4874	Bladder cancer	POLB	Weighted median	5	0.00058930937587367	0.000508593850274108	0.24657714268331	-0.000407534570663582	0.00158615332241092	1.00058948305276	0.99959254846027	1.00158741192895
eqtl-a-ENSG00000070501	ieu-b-4874	Bladder cancer	POLB	Inverse variance weighted	5	0.000555457717246986	0.000443797297404799	0.210714816846905	-0.00031438498566642	0.00142530042016039	1.00055561201245	0.999685664428115	1.00142631664355
eqtl-a-ENSG00000070501	ieu-b-4874	Bladder cancer	POLB	Simple mode	5	0.000913234233615484	0.000720178343364483	0.273557884653644	-0.000498315319378903	0.00232478378660987	1.00091365135897	0.999501808819079	1.00232748819175
eqtl-a-ENSG00000070501	ieu-b-4874	Bladder cancer	POLB	Weighted mode	5	0.000494785811722638	0.000530231145360058	0.403568046209952	-0.000544467233183075	0.00153403885662835	1.00049490823841	0.999455680962204	1.00153521609614
eqtl-a-ENSG00000070526	ieu-b-4874	Bladder cancer	ST6GALNAC1	MR Egger	3	0.000296721678759287	0.00047774446761076	0.646178360202513	-0.000639657477757802	0.00123310083527638	1.00029676570499	0.999360547059473	1.0012338614167
eqtl-a-ENSG00000070526	ieu-b-4874	Bladder cancer	ST6GALNAC1	Weighted median	3	0.000365020078034806	0.000277197851358963	0.187898479304985	-0.000178287710628761	0.000908327866698372	1.00036508670597	0.999821728181681	1.00090874052139
eqtl-a-ENSG00000070526	ieu-b-4874	Bladder cancer	ST6GALNAC1	Inverse variance weighted	3	0.000371113138660811	0.000276467168607114	0.179485545505713	-0.000170762511809132	0.000912988789130753	1.00037118200966	0.999829252067279	1.00091340569026
eqtl-a-ENSG00000070526	ieu-b-4874	Bladder cancer	ST6GALNAC1	Simple mode	3	0.000298957398902111	0.000453190991140036	0.577269432779452	-0.00058929694373236	0.00118721174153658	1.00029900209112	0.999410876657609	1.00118791675637
eqtl-a-ENSG00000070526	ieu-b-4874	Bladder cancer	ST6GALNAC1	Weighted mode	3	0.000369044256766453	0.000295011994850477	0.337452401204387	-0.000209179253140482	0.000947267766673388	1.00036911236198	0.999790842623314	1.00094771656648
eqtl-a-ENSG00000070540	ieu-b-4874	Bladder cancer	WIPI1	MR Egger	5	0.000157273604939273	0.0007362208173358	0.844535729823736	-0.00128571919703889	0.00160026640691744	1.00015728597308	0.99871510698577	1.00160154751649
eqtl-a-ENSG00000070540	ieu-b-4874	Bladder cancer	WIPI1	Weighted median	5	0.000195329338201587	0.000271365790205308	0.471647594840637	-0.000336547610600816	0.000727206287003991	1.00019534841622	0.999663509015194	1.0007274707656
eqtl-a-ENSG00000070540	ieu-b-4874	Bladder cancer	WIPI1	Inverse variance weighted	5	0.000145288051510382	0.00029428100323978	0.621514416403168	-0.000431502714839586	0.00072207881786035	1.00014529860633	0.999568590369068	1.00072233957953
eqtl-a-ENSG00000070540	ieu-b-4874	Bladder cancer	WIPI1	Simple mode	5	0.000165060260745718	0.000527168902459743	0.769845709490469	-0.000868190788075378	0.00119831130956681	1.00016507388394	0.999132185980503	1.00119902957144
eqtl-a-ENSG00000070540	ieu-b-4874	Bladder cancer	WIPI1	Weighted mode	5	0.000193191165419695	0.000283243383649797	0.532645110168289	-0.000361965866533907	0.000748348197373297	1.00019320982803	0.999638099635207	1.00074862827975
eqtl-a-ENSG00000070610	ieu-b-4874	Bladder cancer	GBA2	MR Egger	5	-0.000285318981435915	0.000630354677998455	0.681541899571169	-0.00152081415031289	0.000950176187441057	0.999714721718154	0.998480341701507	1.00095062774784
eqtl-a-ENSG00000070610	ieu-b-4874	Bladder cancer	GBA2	Weighted median	5	5.49252274898576e-05	0.000345018282436744	0.873515147105148	-0.00062131060608616	0.000731161061065876	1.00005492673591	0.999378882367381	1.00073142842447
eqtl-a-ENSG00000070610	ieu-b-4874	Bladder cancer	GBA2	Inverse variance weighted	5	0.000248706476270246	0.000319261307755377	0.435976176726251	-0.000377045686930292	0.000874458639470785	1.00024873740629	0.999623025385862	1.0008748410899
eqtl-a-ENSG00000070610	ieu-b-4874	Bladder cancer	GBA2	Simple mode	5	0.00133799587987647	0.000918880805759835	0.219073451807518	-0.000463010499412812	0.00313900225916574	1.00133889139572	0.999537096673407	1.00314393408575
eqtl-a-ENSG00000070610	ieu-b-4874	Bladder cancer	GBA2	Weighted mode	5	-4.39746758771403e-05	0.000359358241642936	0.908507678356719	-0.000748316829497294	0.000660367477743013	0.999956026290995	0.999251963089714	1.00066058556835
eqtl-a-ENSG00000070614	ieu-b-4874	Bladder cancer	NDST1	MR Egger	7	0.000195863117901689	0.000307458518081889	0.552120235101774	-0.000406755577538814	0.000798481813342192	1.00019588230033	0.999593327136296	1.00079880068481
eqtl-a-ENSG00000070614	ieu-b-4874	Bladder cancer	NDST1	Weighted median	7	0.000429597024042194	0.000315175437498703	0.172869608885504	-0.000188146833455263	0.00104734088153965	1.00042968931406	0.99981187086505	1.00104788953453
eqtl-a-ENSG00000070614	ieu-b-4874	Bladder cancer	NDST1	Inverse variance weighted	7	0.000203902677581442	0.000249115060657236	0.413067158645548	-0.000284362841306741	0.000692168196469624	1.00020392346715	0.999715677585974	1.00069240780015
eqtl-a-ENSG00000070614	ieu-b-4874	Bladder cancer	NDST1	Simple mode	7	0.00032143029777366	0.000511304402050383	0.552743573215738	-0.000680726330245091	0.00132358692579241	1.00032148196203	0.999319505311359	1.00132446325356
eqtl-a-ENSG00000070614	ieu-b-4874	Bladder cancer	NDST1	Weighted mode	7	0.000471812353489503	0.000326126133041205	0.198122077771584	-0.000167394867271258	0.00111101957425026	1.00047192367444	0.999832619142468	1.00111163698513
eqtl-a-ENSG00000070669	ieu-b-4874	Bladder cancer	ASNS	MR Egger	4	-0.000669621863925906	0.000443550422973107	0.270193410718162	-0.00153898069295319	0.000199736965101383	0.99933060228276	0.998462202930564	1.00019975691386
eqtl-a-ENSG00000070669	ieu-b-4874	Bladder cancer	ASNS	Weighted median	4	-0.000492988864042066	0.000243191551921018	0.042645767529958	-0.000969644305807262	-1.63334222768702e-05	0.999507132635001	0.999030825647325	0.999983666711113
eqtl-a-ENSG00000070669	ieu-b-4874	Bladder cancer	ASNS	Inverse variance weighted	4	-0.000434116497454155	0.000219171940692593	0.047623577979094	-0.000863693501211637	-4.53949369667362e-06	0.999565977717479	0.999136679374663	0.999995460516607
eqtl-a-ENSG00000070669	ieu-b-4874	Bladder cancer	ASNS	Simple mode	4	-0.000530492602439576	0.000332024765319832	0.208386897513746	-0.00118126114246645	0.000120275937587294	0.999469648083882	0.99881943627184	1.00012028317103
eqtl-a-ENSG00000070669	ieu-b-4874	Bladder cancer	ASNS	Weighted mode	4	-0.000486203969797976	0.000281113044792461	0.182147152521866	-0.0010371855375912	6.47775979952481e-05	0.999513914208198	0.998963352153417	1.00006477969611
eqtl-a-ENSG00000070718	ieu-b-4874	Bladder cancer	AP3M2	MR Egger	3	-0.366871971667827	0.607463916366237	0.654116976921124	-1.55750124774565	0.823757304409997	0.692898349986012	0.210661805749045	2.27904684338117
eqtl-a-ENSG00000070718	ieu-b-4874	Bladder cancer	AP3M2	Weighted median	3	-0.00193194553751754	0.0017283521540618	0.263654028177816	-0.00531951575947868	0.00145562468444359	0.998069919468039	0.994694607809865	1.00145668462028
eqtl-a-ENSG00000070718	ieu-b-4874	Bladder cancer	AP3M2	Inverse variance weighted	3	-0.00129462425927402	0.00241972936648176	0.592630125363001	-0.00603729381757827	0.00344804529903022	0.998706213405186	0.99398089402056	1.00345399664543
eqtl-a-ENSG00000070718	ieu-b-4874	Bladder cancer	AP3M2	Simple mode	3	-0.00230597833997797	0.00253994893733405	0.459770311377675	-0.00728427825715271	0.00267232157719678	0.997696678385565	0.992742187796688	1.00267589541127
eqtl-a-ENSG00000070718	ieu-b-4874	Bladder cancer	AP3M2	Weighted mode	3	-0.00278180237291949	0.00203168582351209	0.304417212022133	-0.00676390658700318	0.0012003018411642	0.997222063254001	0.993258917140975	1.00120102249172
[truncated: 23,846 more rows]
