# Supplementary material for: Integrative multi-omics and single-cell transcriptomics reveal ARHGEF12 driving chemoresistance in bladder cancer
Source: Hereditas. 2025 Nov 27;162:234. doi: 10.1186/s41065-025-00606-1 (PMC12661753; doi:10.1186/s41065-025-00606-1)
Supplement: Supplementary file 1 — Supplementary Material 1. [file 41065_2025_606_MOESM1_ESM.zip › Supplementary1/Supplementary - MR/eQTL-MR/IVWfilter/table.pleiotropy.csv]

id.exposure	id.outcome	outcome	exposure	egger_intercept	se	pval
eqtl-a-ENSG00000000938	ieu-b-4874	Bladder cancer	FGR	-7.19449688528606e-05	0.000163019214873189	0.672285705390379
eqtl-a-ENSG00000000971	ieu-b-4874	Bladder cancer	CFH	-0.000290590875125729	0.000584903735441072	0.70645525642572
eqtl-a-ENSG00000001084	ieu-b-4874	Bladder cancer	GCLC	0.000149125232732506	0.000795305912418308	0.881999674513304
eqtl-a-ENSG00000001561	ieu-b-4874	Bladder cancer	ENPP4	7.51909055583786e-05	0.000221321536722952	0.766415901142921
eqtl-a-ENSG00000002549	ieu-b-4874	Bladder cancer	LAP3	-0.000213585453070303	0.000104302226772784	0.0959165925662644
eqtl-a-ENSG00000002726	ieu-b-4874	Bladder cancer	AOC1	0.000549316256188869	0.00120040091028008	0.726785138061226
eqtl-a-ENSG00000002822	ieu-b-4874	Bladder cancer	MAD1L1	0.00134348883184497	0.000874385606211631	0.222004252163273
eqtl-a-ENSG00000002919	ieu-b-4874	Bladder cancer	SNX11	0.000214112572659028	0.000151076349887923	0.251413989554258
eqtl-a-ENSG00000002933	ieu-b-4874	Bladder cancer	TMEM176A	-9.90446967736806e-05	0.000110160246586574	0.403239383933768
eqtl-a-ENSG00000003056	ieu-b-4874	Bladder cancer	M6PR	2.10225734796465e-05	0.00017508396539141	0.915401083410228
eqtl-a-ENSG00000003137	ieu-b-4874	Bladder cancer	CYP26B1	0.000293146936914489	0.000324357568720496	0.532149420075761
eqtl-a-ENSG00000003249	ieu-b-4874	Bladder cancer	DBNDD1	-0.000220397480493282	0.000351664903202259	0.594840772120195
eqtl-a-ENSG00000003393	ieu-b-4874	Bladder cancer	ALS2	3.09129106458672e-05	0.000149546290083519	0.846331314186156
eqtl-a-ENSG00000003402	ieu-b-4874	Bladder cancer	CFLAR	0.000640776648739816	0.000482769147242173	0.411053637641556
eqtl-a-ENSG00000003436	ieu-b-4874	Bladder cancer	TFPI	-0.000187682865731578	0.000326740836219811	0.668072824342494
eqtl-a-ENSG00000004059	ieu-b-4874	Bladder cancer	ARF5	-0.000391763196273423	0.000733848876839118	0.68782882186644
eqtl-a-ENSG00000004468	ieu-b-4874	Bladder cancer	CD38	-0.00089239008551995	0.00132102051508893	0.621775120013422
eqtl-a-ENSG00000004534	ieu-b-4874	Bladder cancer	RBM6	0.000127648669281138	0.000155601505934915	0.472125323844377
eqtl-a-ENSG00000004799	ieu-b-4874	Bladder cancer	PDK4	0.000120464204232196	0.000632115171736747	0.866451508495853
eqtl-a-ENSG00000004809	ieu-b-4874	Bladder cancer	SLC22A16	7.16551194976648e-05	0.000152217686769888	0.684172858281091
eqtl-a-ENSG00000004864	ieu-b-4874	Bladder cancer	SLC25A13	0.000168449556936316	0.000227513295418223	0.594266245795732
eqtl-a-ENSG00000004866	ieu-b-4874	Bladder cancer	ST7	-0.000563015844922694	0.000711202166325087	0.573705173895199
eqtl-a-ENSG00000004939	ieu-b-4874	Bladder cancer	SLC4A1	-3.26307486738974e-05	0.000131559629105198	0.811229795328626
eqtl-a-ENSG00000005020	ieu-b-4874	Bladder cancer	SKAP2	0.000647505745988302	0.000992382342382101	0.542897369413672
eqtl-a-ENSG00000005075	ieu-b-4874	Bladder cancer	POLR2J	0.000577063242854089	0.000715315232342387	0.5045076818195
eqtl-a-ENSG00000005102	ieu-b-4874	Bladder cancer	MEOX1	9.18606161622762e-05	0.000283745580772351	0.776851560530791
eqtl-a-ENSG00000005156	ieu-b-4874	Bladder cancer	LIG3	-9.4375867377517e-05	0.000216765556690294	0.705766250257982
eqtl-a-ENSG00000005175	ieu-b-4874	Bladder cancer	RPAP3	-4.79687874997749e-05	0.000154780060213229	0.785936245831926
eqtl-a-ENSG00000005238	ieu-b-4874	Bladder cancer	ATOSB	5.60869836663839e-05	0.000282657941701157	0.875297226401572
eqtl-a-ENSG00000005249	ieu-b-4874	Bladder cancer	PRKAR2B	-4.73688411782868e-05	0.000170365582186278	0.799041477273642
eqtl-a-ENSG00000005302	ieu-b-4874	Bladder cancer	MSL3	-0.000383415922079759	0.000410538381542177	0.521739263712179
eqtl-a-ENSG00000005379	ieu-b-4874	Bladder cancer	TSPOAP1	-4.91048137434637e-05	0.000149617165420666	0.764330927839418
eqtl-a-ENSG00000005381	ieu-b-4874	Bladder cancer	MPO	-0.000154102674915237	9.01950823444241e-05	0.131286691780786
eqtl-a-ENSG00000005471	ieu-b-4874	Bladder cancer	ABCB4	0.00010894644025801	0.000207420697225531	0.692106407930892
eqtl-a-ENSG00000005513	ieu-b-4874	Bladder cancer	SOX8	0.000121373163429362	0.000246355237579656	0.671017748941536
eqtl-a-ENSG00000005844	ieu-b-4874	Bladder cancer	ITGAL	NA	NA	NA
eqtl-a-ENSG00000005961	ieu-b-4874	Bladder cancer	ITGA2B	-4.78453595045399e-05	6.67173190070154e-05	0.487015419068051
eqtl-a-ENSG00000006007	ieu-b-4874	Bladder cancer	GDE1	4.38062301693567e-05	9.8242008154165e-05	0.674314514975149
eqtl-a-ENSG00000006015	ieu-b-4874	Bladder cancer	REX1BD	0.000165954257077846	0.000328564731909281	0.663656400450054
eqtl-a-ENSG00000006282	ieu-b-4874	Bladder cancer	SPATA20	8.41903098781027e-05	0.000108070947373373	0.471206600973692
eqtl-a-ENSG00000006530	ieu-b-4874	Bladder cancer	AGK	-6.51128019410965e-05	0.000220808845488235	0.817445571303903
eqtl-a-ENSG00000006534	ieu-b-4874	Bladder cancer	ALDH3B1	2.42781778091161e-07	0.000176497739560353	0.999027338475511
eqtl-a-ENSG00000006607	ieu-b-4874	Bladder cancer	FARP2	0.000182673358878233	0.000171354073528762	0.479652348388447
eqtl-a-ENSG00000006625	ieu-b-4874	Bladder cancer	GGCT	NA	NA	NA
eqtl-a-ENSG00000006638	ieu-b-4874	Bladder cancer	TBXA2R	0.000217783762183211	0.000294379635439192	0.594508324728193
eqtl-a-ENSG00000006652	ieu-b-4874	Bladder cancer	IFRD1	-0.00010807686218111	0.000157907889591604	0.524132020089619
eqtl-a-ENSG00000006715	ieu-b-4874	Bladder cancer	VPS41	5.37333567045693e-05	0.000237230348019081	0.858196483683455
eqtl-a-ENSG00000006744	ieu-b-4874	Bladder cancer	ELAC2	-3.11550868648543e-05	0.000285787438155763	0.930871946375568
eqtl-a-ENSG00000007047	ieu-b-4874	Bladder cancer	MARK4	0.000192274794475047	0.000492326071736318	0.733807699636259
eqtl-a-ENSG00000007129	ieu-b-4874	Bladder cancer	CEACAM21	0.000135067700222536	0.00018658462402673	0.52147233750295
eqtl-a-ENSG00000007168	ieu-b-4874	Bladder cancer	PAFAH1B1	-0.000135246968092004	0.000273850465619693	0.707961577017929
eqtl-a-ENSG00000007237	ieu-b-4874	Bladder cancer	GAS7	-0.000138097195202219	9.72323549079029e-05	0.189227590905307
eqtl-a-ENSG00000007264	ieu-b-4874	Bladder cancer	MATK	9.64136776222063e-05	0.000133139548086218	0.50905751543346
eqtl-a-ENSG00000007312	ieu-b-4874	Bladder cancer	CD79B	-0.000162045901853706	0.000265317113667531	0.568051225332478
eqtl-a-ENSG00000007341	ieu-b-4874	Bladder cancer	ST7L	0.000363253291204182	0.000846765763493468	0.742013273942958
eqtl-a-ENSG00000007516	ieu-b-4874	Bladder cancer	BAIAP3	-0.000464644087680267	0.00044929953032616	0.489312545436678
eqtl-a-ENSG00000007541	ieu-b-4874	Bladder cancer	PIGQ	-0.000223687451373192	0.000253629098012419	0.539882340682649
eqtl-a-ENSG00000007944	ieu-b-4874	Bladder cancer	MYLIP	0.000100302404131279	0.00011133398528296	0.408928861567922
eqtl-a-ENSG00000007968	ieu-b-4874	Bladder cancer	E2F2	5.33141276710288e-05	0.00015827585334974	0.743197678881063
eqtl-a-ENSG00000008083	ieu-b-4874	Bladder cancer	JARID2	4.34447096693083e-05	0.00014967980685191	0.783276897046611
eqtl-a-ENSG00000008256	ieu-b-4874	Bladder cancer	CYTH3	1.0069311174221e-05	0.000142231055783935	0.948015775458283
eqtl-a-ENSG00000008283	ieu-b-4874	Bladder cancer	CYB561	-0.000285124765265497	0.00044835249739832	0.58988057108901
eqtl-a-ENSG00000008294	ieu-b-4874	Bladder cancer	SPAG9	3.2636268516638e-05	0.000364011263762482	0.934209898863323
eqtl-a-ENSG00000008300	ieu-b-4874	Bladder cancer	CELSR3	-2.47045820963672e-05	0.000156748224187998	0.900483019686689
eqtl-a-ENSG00000008394	ieu-b-4874	Bladder cancer	MGST1	4.73095913433764e-05	9.29294176193938e-05	0.628862628426941
eqtl-a-ENSG00000008438	ieu-b-4874	Bladder cancer	PGLYRP1	-9.84534204172684e-05	0.000117569080361312	0.440540878416261
eqtl-a-ENSG00000008441	ieu-b-4874	Bladder cancer	NFIX	8.54803430786925e-05	0.000247323117604334	0.788152418653057
eqtl-a-ENSG00000008513	ieu-b-4874	Bladder cancer	ST3GAL1	-0.000213464199542576	0.000254551019631583	0.463255707798123
eqtl-a-ENSG00000008516	ieu-b-4874	Bladder cancer	MMP25	-3.31133414759024e-05	9.99388344816865e-05	0.753826714255917
eqtl-a-ENSG00000008517	ieu-b-4874	Bladder cancer	IL32	-0.000216762232352193	0.000163510417862402	0.316099177377235
eqtl-a-ENSG00000009335	ieu-b-4874	Bladder cancer	UBE3C	0.000640263786038273	0.000292169504852361	0.272538705175697
eqtl-a-ENSG00000009790	ieu-b-4874	Bladder cancer	TRAF3IP3	-5.0327488408536e-05	0.000175574187960583	0.822281191141335
eqtl-a-ENSG00000009830	ieu-b-4874	Bladder cancer	POMT2	-0.000168549094468993	0.000220030907491607	0.583855509456732
eqtl-a-ENSG00000010030	ieu-b-4874	Bladder cancer	ETV7	-0.000185949980312562	0.00024160732007953	0.582408677984335
eqtl-a-ENSG00000010165	ieu-b-4874	Bladder cancer	METTL13	0.000347506025199692	0.000304626821132837	0.372159189225882
eqtl-a-ENSG00000010219	ieu-b-4874	Bladder cancer	DYRK4	0.000198527780460469	0.000415672041994615	0.716339370255918
eqtl-a-ENSG00000010270	ieu-b-4874	Bladder cancer	STARD3NL	0.000277574901818666	0.000418924561903267	0.627466377250212
eqtl-a-ENSG00000010278	ieu-b-4874	Bladder cancer	CD9	0.000139853664820359	0.000110324957341911	0.273691543992237
eqtl-a-ENSG00000010292	ieu-b-4874	Bladder cancer	NCAPD2	3.57704386075662e-05	0.000150134365935216	0.833868606134398
eqtl-a-ENSG00000010295	ieu-b-4874	Bladder cancer	IFFO1	-0.000177477548985954	0.000370897511270312	0.715872187094103
eqtl-a-ENSG00000010327	ieu-b-4874	Bladder cancer	STAB1	8.02167353593948e-05	8.7231181477769e-05	0.379436141481234
eqtl-a-ENSG00000010539	ieu-b-4874	Bladder cancer	ZNF200	-1.87978281827468e-05	0.000135013845837012	0.898090454738589
eqtl-a-ENSG00000010610	ieu-b-4874	Bladder cancer	CD4	-8.13077087646026e-05	0.000250149366676352	0.776004473432262
eqtl-a-ENSG00000010626	ieu-b-4874	Bladder cancer	LRRC23	0.000613097795779537	0.000487417272578597	0.427610650603018
eqtl-a-ENSG00000010810	ieu-b-4874	Bladder cancer	FYN	-0.000361148347524286	0.000363056093427992	0.50167702085901
eqtl-a-ENSG00000011007	ieu-b-4874	Bladder cancer	ELOA	-0.000313810797713261	0.00108152079547263	0.820217169723218
eqtl-a-ENSG00000011021	ieu-b-4874	Bladder cancer	CLCN6	-0.000104897049741534	0.000213206710412003	0.708921721792687
eqtl-a-ENSG00000011105	ieu-b-4874	Bladder cancer	TSPAN9	-7.62970501901713e-05	7.03778192114913e-05	0.298014538590771
eqtl-a-ENSG00000011114	ieu-b-4874	Bladder cancer	BTBD7	-0.000410610916709399	0.00018504888460576	0.269550322787384
eqtl-a-ENSG00000011198	ieu-b-4874	Bladder cancer	ABHD5	0.00022495386444065	0.000270981574423024	0.467346111161569
eqtl-a-ENSG00000011376	ieu-b-4874	Bladder cancer	LARS2	-0.000561674082335793	0.00104825805682236	0.68685393911367
eqtl-a-ENSG00000011405	ieu-b-4874	Bladder cancer	PIK3C2A	-0.000104219930780706	0.000241783893398848	0.740908277523103
eqtl-a-ENSG00000011422	ieu-b-4874	Bladder cancer	PLAUR	-2.94863543840031e-05	0.000205915283134296	0.891726946308331
eqtl-a-ENSG00000012061	ieu-b-4874	Bladder cancer	ERCC1	-0.000190074625408723	0.000284864036463754	0.573295033403042
eqtl-a-ENSG00000012124	ieu-b-4874	Bladder cancer	CD22	1.07366818752367e-05	0.00019166750715415	0.957497643814022
eqtl-a-ENSG00000012223	ieu-b-4874	Bladder cancer	LTF	-0.000111661236300365	0.000247030638960769	0.670192676553199
eqtl-a-ENSG00000012232	ieu-b-4874	Bladder cancer	EXTL3	7.64581944963434e-05	0.000208741789463354	0.729143290161218
eqtl-a-ENSG00000012660	ieu-b-4874	Bladder cancer	ELOVL5	-4.80384537264106e-05	0.000387232398710702	0.921425022548668
eqtl-a-ENSG00000012779	ieu-b-4874	Bladder cancer	ALOX5	-0.000148537095173599	0.000152550606975312	0.385345334416868
eqtl-a-ENSG00000012822	ieu-b-4874	Bladder cancer	CALCOCO1	-7.79498008428105e-05	0.00020608458353886	0.741624312094758
eqtl-a-ENSG00000013016	ieu-b-4874	Bladder cancer	EHD3	0.0001952208350701	0.000193097902181581	0.418441313526986
eqtl-a-ENSG00000013288	ieu-b-4874	Bladder cancer	MAN2B2	-9.36139352714818e-05	0.000229711420253976	0.753641191743936
eqtl-a-ENSG00000013306	ieu-b-4874	Bladder cancer	SLC25A39	7.73941189829493e-05	0.000153801652898098	0.636197316409413
eqtl-a-ENSG00000013374	ieu-b-4874	Bladder cancer	NUB1	0.000167812215399978	0.000208364025376605	0.479518906706695
eqtl-a-ENSG00000013523	ieu-b-4874	Bladder cancer	ANGEL1	0.000604256172253191	0.000457550533777825	0.412594145724656
eqtl-a-ENSG00000013561	ieu-b-4874	Bladder cancer	RNF14	NA	NA	NA
eqtl-a-ENSG00000013573	ieu-b-4874	Bladder cancer	DDX11	-0.000171923332101995	0.000152959199861766	0.323911124115075
eqtl-a-ENSG00000013725	ieu-b-4874	Bladder cancer	CD6	5.17972245878589e-05	0.000113786501804605	0.668039756653452
eqtl-a-ENSG00000013810	ieu-b-4874	Bladder cancer	TACC3	NA	NA	NA
eqtl-a-ENSG00000014216	ieu-b-4874	Bladder cancer	CAPN1	NA	NA	NA
eqtl-a-ENSG00000014257	ieu-b-4874	Bladder cancer	ACP3	-4.50000359356712e-05	0.000121842688657185	0.727007473951911
eqtl-a-ENSG00000014824	ieu-b-4874	Bladder cancer	SLC30A9	0.000357426931623802	0.00039040160411092	0.528052873633922
eqtl-a-ENSG00000014914	ieu-b-4874	Bladder cancer	MTMR11	0.000123241245460557	9.43845115033238e-05	0.210105606080324
eqtl-a-ENSG00000017483	ieu-b-4874	Bladder cancer	SLC38A5	0.000250403872068208	0.0001382628637325	0.321174436034677
eqtl-a-ENSG00000017797	ieu-b-4874	Bladder cancer	RALBP1	-3.9322138490321e-05	0.000197406938017834	0.849958565408734
eqtl-a-ENSG00000018280	ieu-b-4874	Bladder cancer	SLC11A1	-4.09399961251972e-05	7.48668978676655e-05	0.599407561901977
eqtl-a-ENSG00000018699	ieu-b-4874	Bladder cancer	TTC27	9.97028286562711e-05	0.000495597120699368	0.873613657741097
eqtl-a-ENSG00000019102	ieu-b-4874	Bladder cancer	VSIG2	-0.000302691372966754	0.000258877424310502	0.362800342905706
eqtl-a-ENSG00000019169	ieu-b-4874	Bladder cancer	MARCO	-0.000213150943941936	0.000127670162602466	0.133559829398111
eqtl-a-ENSG00000019485	ieu-b-4874	Bladder cancer	PRDM11	-0.000101862652093986	0.000551445105781426	0.883714705287513
eqtl-a-ENSG00000019582	ieu-b-4874	Bladder cancer	CD74	-0.000233906955923638	0.00161787070841071	0.908592767451076
eqtl-a-ENSG00000019995	ieu-b-4874	Bladder cancer	ZRANB1	4.83528705483729e-05	0.000131476215787946	0.74831907945125
eqtl-a-ENSG00000020922	ieu-b-4874	Bladder cancer	MRE11	-0.000144594859274948	0.000140762087001319	0.379895805878587
eqtl-a-ENSG00000021300	ieu-b-4874	Bladder cancer	PLEKHB1	9.51849379710395e-06	0.000130438225524609	0.944199303640259
eqtl-a-ENSG00000021355	ieu-b-4874	Bladder cancer	SERPINB1	5.7886079487346e-05	0.000105032217493153	0.619936576074714
eqtl-a-ENSG00000021488	ieu-b-4874	Bladder cancer	SLC7A9	0.000318812913833789	0.00035977432566675	0.440806172086406
eqtl-a-ENSG00000021762	ieu-b-4874	Bladder cancer	OSBPL5	-6.87304370199365e-05	0.000159257132861316	0.708122831276371
eqtl-a-ENSG00000022277	ieu-b-4874	Bladder cancer	RTF2	0.00011702604037329	0.000205504108506136	0.670447634009341
eqtl-a-ENSG00000022556	ieu-b-4874	Bladder cancer	NLRP2	-0.000671359063625491	0.000388855744496516	0.182713677263832
eqtl-a-ENSG00000022567	ieu-b-4874	Bladder cancer	SLC45A4	-8.14238780408192e-05	8.94570003037977e-05	0.397805905165682
eqtl-a-ENSG00000022840	ieu-b-4874	Bladder cancer	RNF10	-9.70060740035418e-06	8.61144415136685e-05	0.913472154581815
eqtl-a-ENSG00000022976	ieu-b-4874	Bladder cancer	ZNF839	-1.52660546323583e-05	0.000404581008035812	0.975989817727773
eqtl-a-ENSG00000023171	ieu-b-4874	Bladder cancer	GRAMD1B	4.93010003811323e-05	0.00111637085850724	0.968788071877201
eqtl-a-ENSG00000023892	ieu-b-4874	Bladder cancer	DEF6	-0.000179487157703737	0.00011098594220043	0.181141608283196
eqtl-a-ENSG00000023902	ieu-b-4874	Bladder cancer	PLEKHO1	0.000135146222069515	0.000160790506109273	0.489091916031169
eqtl-a-ENSG00000024048	ieu-b-4874	Bladder cancer	UBR2	0.000162234471810362	0.000197497514171765	0.497729848723511
eqtl-a-ENSG00000024862	ieu-b-4874	Bladder cancer	CCDC28A	-0.000148997535708476	0.00027001245119966	0.678992524856823
eqtl-a-ENSG00000025039	ieu-b-4874	Bladder cancer	RRAGD	-5.40292764811516e-06	0.000121596418927898	0.967351187622159
eqtl-a-ENSG00000025156	ieu-b-4874	Bladder cancer	HSF2	0.000153935925430195	0.000285004261099898	0.643214536033593
eqtl-a-ENSG00000025434	ieu-b-4874	Bladder cancer	NR1H3	-6.25247850966486e-05	0.000338219214901941	0.860599763611424
eqtl-a-ENSG00000025708	ieu-b-4874	Bladder cancer	TYMP	-0.000258373181970244	0.000388668677585144	0.553735756597946
eqtl-a-ENSG00000025772	ieu-b-4874	Bladder cancer	TOMM34	-0.00020368637242256	0.000273143440893593	0.592085111733292
eqtl-a-ENSG00000026025	ieu-b-4874	Bladder cancer	VIM	3.21946630430762e-05	0.000161409299462354	0.851632252489867
eqtl-a-ENSG00000026103	ieu-b-4874	Bladder cancer	FAS	0.000182415550477619	0.000112533297691101	0.20346608643961
eqtl-a-ENSG00000026297	ieu-b-4874	Bladder cancer	RNASET2	-1.5745766608677e-05	0.000162816905637201	0.929056471532652
eqtl-a-ENSG00000026508	ieu-b-4874	Bladder cancer	CD44	0.000423543867037861	0.000281822084417828	0.271737444553274
eqtl-a-ENSG00000026652	ieu-b-4874	Bladder cancer	AGPAT4	9.80303127966637e-05	0.000218338894765405	0.683895427809994
eqtl-a-ENSG00000026950	ieu-b-4874	Bladder cancer	BTN3A1	0.000148409914243361	0.000123750357243285	0.353232727286175
eqtl-a-ENSG00000027075	ieu-b-4874	Bladder cancer	PRKCH	-0.00070074925762614	0.000813379127761431	0.547268508245147
eqtl-a-ENSG00000027697	ieu-b-4874	Bladder cancer	IFNGR1	8.86637934172932e-05	0.000152805215443613	0.620415398463169
eqtl-a-ENSG00000027847	ieu-b-4874	Bladder cancer	B4GALT7	0.000392182816572264	0.00121428715395649	0.801121198419273
eqtl-a-ENSG00000028137	ieu-b-4874	Bladder cancer	TNFRSF1B	-2.69174153052023e-05	0.000163833365090447	0.884600266231436
eqtl-a-ENSG00000029534	ieu-b-4874	Bladder cancer	ANK1	-4.51707692146734e-05	0.000178908878492958	0.824249124249852
eqtl-a-ENSG00000029639	ieu-b-4874	Bladder cancer	TFB1M	NA	NA	NA
eqtl-a-ENSG00000029725	ieu-b-4874	Bladder cancer	RABEP1	-0.000453288028423869	0.000652330838187998	0.518094372627554
eqtl-a-ENSG00000030110	ieu-b-4874	Bladder cancer	BAK1	0.000725706855193632	0.00119890347341533	0.606510596841311
eqtl-a-ENSG00000030582	ieu-b-4874	Bladder cancer	GRN	0.000346768229299387	0.000223717415782198	0.218912786107872
eqtl-a-ENSG00000031081	ieu-b-4874	Bladder cancer	ARHGAP31	0.000470948598454106	0.000282048946998611	0.343524418693173
eqtl-a-ENSG00000031691	ieu-b-4874	Bladder cancer	CENPQ	-0.000144024135463097	0.000200152518149807	0.602914095933534
eqtl-a-ENSG00000032742	ieu-b-4874	Bladder cancer	IFT88	-0.000422348319047223	0.000186320295184903	0.264498060776403
eqtl-a-ENSG00000033122	ieu-b-4874	Bladder cancer	LRRC7	-0.000392508207356418	0.000869236495591227	0.729979997021512
eqtl-a-ENSG00000033627	ieu-b-4874	Bladder cancer	ATP6V0A1	6.36658134861682e-05	0.000197210888738012	0.777448853044063
eqtl-a-ENSG00000033800	ieu-b-4874	Bladder cancer	PIAS1	0.000100742919598525	0.000327759156219785	0.810157868215022
eqtl-a-ENSG00000034053	ieu-b-4874	Bladder cancer	APBA2	-2.59091806547398e-05	0.000102749968748657	0.817207807007113
eqtl-a-ENSG00000034152	ieu-b-4874	Bladder cancer	MAP2K3	-0.000139565490320764	9.56968936656581e-05	0.182840182807016
eqtl-a-ENSG00000035115	ieu-b-4874	Bladder cancer	SH3YL1	0.000404624768496289	0.00013892391410627	0.0618678258004159
eqtl-a-ENSG00000035403	ieu-b-4874	Bladder cancer	VCL	5.20681541443664e-05	7.35231924680667e-05	0.49500508954161
eqtl-a-ENSG00000035664	ieu-b-4874	Bladder cancer	DAPK2	0.000209359237024123	0.000127787676361771	0.243013921253156
eqtl-a-ENSG00000035681	ieu-b-4874	Bladder cancer	NSMAF	NA	NA	NA
eqtl-a-ENSG00000035687	ieu-b-4874	Bladder cancer	ADSS2	-6.38793272132845e-05	0.000121089982415774	0.650499975776635
eqtl-a-ENSG00000035720	ieu-b-4874	Bladder cancer	STAP1	0.000229721353910275	0.000284192417558139	0.464231605966887
eqtl-a-ENSG00000035862	ieu-b-4874	Bladder cancer	TIMP2	6.06771463470486e-06	0.000127810542808904	0.965118870669006
eqtl-a-ENSG00000036448	ieu-b-4874	Bladder cancer	MYOM2	8.58188188844426e-05	9.65144142087534e-05	0.403426109881637
eqtl-a-ENSG00000036565	ieu-b-4874	Bladder cancer	SLC18A1	0.000428629010775305	0.00045133824425072	0.516425541718127
eqtl-a-ENSG00000037474	ieu-b-4874	Bladder cancer	NSUN2	0.000505069541894537	0.000162933600877968	0.0268577831219199
eqtl-a-ENSG00000037757	ieu-b-4874	Bladder cancer	MRI1	NA	NA	NA
eqtl-a-ENSG00000038002	ieu-b-4874	Bladder cancer	AGA	-1.51618678656499e-05	0.000192828234646782	0.942278767369559
eqtl-a-ENSG00000038427	ieu-b-4874	Bladder cancer	VCAN	-0.000340586127544035	0.000239212700141296	0.197520802186086
eqtl-a-ENSG00000038945	ieu-b-4874	Bladder cancer	MSR1	-0.000155941945838838	0.000983465597317567	0.888576707304429
eqtl-a-ENSG00000039068	ieu-b-4874	Bladder cancer	CDH1	NA	NA	NA
eqtl-a-ENSG00000039523	ieu-b-4874	Bladder cancer	RIPOR1	-7.20392713545579e-05	0.000145624045823462	0.707541066736229
eqtl-a-ENSG00000039560	ieu-b-4874	Bladder cancer	RAI14	0.000179929983061677	0.000184607815555886	0.508168802320343
eqtl-a-ENSG00000039650	ieu-b-4874	Bladder cancer	PNKP	0.000276019947645458	0.000206373700475455	0.312879650546407
eqtl-a-ENSG00000040275	ieu-b-4874	Bladder cancer	SPDL1	NA	NA	NA
eqtl-a-ENSG00000040633	ieu-b-4874	Bladder cancer	PHF23	0.000311182647893242	0.000259644412884296	0.44267696519563
eqtl-a-ENSG00000041353	ieu-b-4874	Bladder cancer	RAB27B	7.96926603820877e-05	9.39081809037953e-05	0.424157365060438
eqtl-a-ENSG00000041515	ieu-b-4874	Bladder cancer	MYO16	-0.000314455907498694	0.000187276391979661	0.341957844135958
eqtl-a-ENSG00000041802	ieu-b-4874	Bladder cancer	LSG1	NA	NA	NA
eqtl-a-ENSG00000042317	ieu-b-4874	Bladder cancer	SPATA7	0.000189281933402905	0.000258820679553403	0.598011961219805
eqtl-a-ENSG00000042445	ieu-b-4874	Bladder cancer	RETSAT	-0.00043165844501017	0.000900294542471054	0.715377541425629
eqtl-a-ENSG00000042493	ieu-b-4874	Bladder cancer	CAPG	-0.000306838198317211	0.000359853145096485	0.483658487590403
eqtl-a-ENSG00000042832	ieu-b-4874	Bladder cancer	TG	-0.000124262563895363	0.000194841877662754	0.638576166418527
eqtl-a-ENSG00000042980	ieu-b-4874	Bladder cancer	ADAM28	-0.000366263433328737	0.000177250439393838	0.174764860907596
eqtl-a-ENSG00000043462	ieu-b-4874	Bladder cancer	LCP2	0.000223066242440709	0.00026418365443149	0.553595264537322
eqtl-a-ENSG00000043514	ieu-b-4874	Bladder cancer	TRIT1	-0.000101951875617075	0.00115349863927625	0.943878253328132
eqtl-a-ENSG00000044115	ieu-b-4874	Bladder cancer	CTNNA1	-0.000206917422185634	0.000240184187204386	0.428337304399153
eqtl-a-ENSG00000044574	ieu-b-4874	Bladder cancer	HSPA5	7.54180254663855e-05	0.000208143532136253	0.741121572715327
eqtl-a-ENSG00000047056	ieu-b-4874	Bladder cancer	WDR37	0.000204659475700595	0.000292849763949264	0.556976208917995
eqtl-a-ENSG00000047188	ieu-b-4874	Bladder cancer	YTHDC2	0.000192137810924047	0.00018468836689075	0.407434952588978
eqtl-a-ENSG00000047365	ieu-b-4874	Bladder cancer	ARAP2	6.31221541048352e-05	0.000176124111935637	0.754341659565548
eqtl-a-ENSG00000047410	ieu-b-4874	Bladder cancer	TPR	-9.96076241277582e-05	0.000122899044709518	0.502769404623807
eqtl-a-ENSG00000047579	ieu-b-4874	Bladder cancer	DTNBP1	5.18566543830361e-05	0.000434529386098641	0.924383540342088
eqtl-a-ENSG00000047597	ieu-b-4874	Bladder cancer	XK	-0.00084690872978865	0.000496093271381352	0.229914765519027
eqtl-a-ENSG00000047617	ieu-b-4874	Bladder cancer	ANO2	0.00100496355990237	0.00083605364671415	0.441754383517263
eqtl-a-ENSG00000047644	ieu-b-4874	Bladder cancer	WWC3	-5.22886600689405e-05	0.000384206481806563	0.900365213105803
eqtl-a-ENSG00000048162	ieu-b-4874	Bladder cancer	NOP16	NA	NA	NA
eqtl-a-ENSG00000048392	ieu-b-4874	Bladder cancer	RRM2B	NA	NA	NA
eqtl-a-ENSG00000048462	ieu-b-4874	Bladder cancer	TNFRSF17	-0.000781115592120559	0.000513993765470053	0.370510278927154
eqtl-a-ENSG00000048471	ieu-b-4874	Bladder cancer	SNX29	-5.95259622882163e-05	0.000276677172778556	0.840177926742434
eqtl-a-ENSG00000049089	ieu-b-4874	Bladder cancer	COL9A2	-9.11309716210792e-05	0.000174617599037616	0.653790754009328
eqtl-a-ENSG00000049239	ieu-b-4874	Bladder cancer	H6PD	-0.000316235681241829	0.000136472561687079	0.103347228227745
eqtl-a-ENSG00000049245	ieu-b-4874	Bladder cancer	VAMP3	0.000100537808320407	0.000157160785894732	0.637693570846225
eqtl-a-ENSG00000049246	ieu-b-4874	Bladder cancer	PER3	-0.000171215827372319	0.00013164966857104	0.284304754881794
eqtl-a-ENSG00000049247	ieu-b-4874	Bladder cancer	UTS2	-9.03180930950638e-05	0.000242368696098038	0.772913508285523
eqtl-a-ENSG00000049249	ieu-b-4874	Bladder cancer	TNFRSF9	6.1986625379446e-05	0.000132449025618446	0.66414394909484
eqtl-a-ENSG00000049323	ieu-b-4874	Bladder cancer	LTBP1	-0.000110518490643674	0.000198336074509161	0.676357855772364
eqtl-a-ENSG00000050165	ieu-b-4874	Bladder cancer	DKK3	9.44777933137401e-06	0.000111517220719532	0.935771341770381
eqtl-a-ENSG00000050344	ieu-b-4874	Bladder cancer	NFE2L3	-4.91694441815551e-05	0.000211237231411153	0.854407276900652
eqtl-a-ENSG00000050405	ieu-b-4874	Bladder cancer	LIMA1	-0.000382634077793267	0.000659239302448468	0.66520408080187
eqtl-a-ENSG00000050426	ieu-b-4874	Bladder cancer	LETMD1	0.000152781045320441	0.000164538044303121	0.523576633476453
eqtl-a-ENSG00000050767	ieu-b-4874	Bladder cancer	COL23A1	0.000128928995766092	0.000154810266193053	0.492559363067904
eqtl-a-ENSG00000051009	ieu-b-4874	Bladder cancer	FHIP1B	-7.53417816342487e-05	0.000113502558335319	0.554280644441845
eqtl-a-ENSG00000051108	ieu-b-4874	Bladder cancer	HERPUD1	-0.000246276017144857	0.000244156925934022	0.497249273345395
eqtl-a-ENSG00000051382	ieu-b-4874	Bladder cancer	PIK3CB	-0.000204645686026305	0.00123971891144958	0.895849697220409
eqtl-a-ENSG00000051523	ieu-b-4874	Bladder cancer	CYBA	-9.65735886155981e-06	0.000261618585008251	0.976510555021926
eqtl-a-ENSG00000051620	ieu-b-4874	Bladder cancer	HEBP2	-0.000877909405863922	0.00068508016901154	0.421853792516189
eqtl-a-ENSG00000052126	ieu-b-4874	Bladder cancer	PLEKHA5	0.00145386255359463	0.00121317997283481	0.442704562543567
eqtl-a-ENSG00000052749	ieu-b-4874	Bladder cancer	RRP12	-1.74374913401977e-05	7.63050920190942e-05	0.825771889977921
eqtl-a-ENSG00000053254	ieu-b-4874	Bladder cancer	FOXN3	-2.31964160543142e-05	0.000521857798157372	0.971721064519791
eqtl-a-ENSG00000053371	ieu-b-4874	Bladder cancer	AKR7A2	-0.000181089698690723	0.000320923864933827	0.629407322670474
eqtl-a-ENSG00000053900	ieu-b-4874	Bladder cancer	ANAPC4	-0.000344744689648194	0.000221418209632079	0.217342256482581
eqtl-a-ENSG00000054148	ieu-b-4874	Bladder cancer	PHPT1	-2.6921315113439e-06	0.000166374121393144	0.989699632501839
eqtl-a-ENSG00000054179	ieu-b-4874	Bladder cancer	ENTPD2	-5.82341589233796e-05	0.000272336158350576	0.8658900576772
eqtl-a-ENSG00000054219	ieu-b-4874	Bladder cancer	LY75	0.000280325422706733	0.00195988715747837	0.899374857878114
eqtl-a-ENSG00000054277	ieu-b-4874	Bladder cancer	OPN3	0.000156049403110193	0.000137446847616301	0.373970136743969
eqtl-a-ENSG00000054282	ieu-b-4874	Bladder cancer	SDCCAG8	-4.34959175593839e-06	0.00036932538760791	0.992502795110502
eqtl-a-ENSG00000054356	ieu-b-4874	Bladder cancer	PTPRN	-1.26078284346052e-05	0.000113216369602261	0.918363097498558
eqtl-a-ENSG00000054523	ieu-b-4874	Bladder cancer	KIF1B	-8.16207660056406e-05	0.000143762654381676	0.584090175609753
eqtl-a-ENSG00000054654	ieu-b-4874	Bladder cancer	SYNE2	0.000266500067736801	0.000162533040785986	0.199606466099248
eqtl-a-ENSG00000054793	ieu-b-4874	Bladder cancer	ATP9A	0.000116754831711685	0.000103311667572197	0.301568277747463
eqtl-a-ENSG00000054967	ieu-b-4874	Bladder cancer	RELT	0.000308103466362649	0.000205656850782266	0.374698059756007
eqtl-a-ENSG00000054983	ieu-b-4874	Bladder cancer	GALC	-0.000105916029090963	0.000731504665216105	0.908458720018063
eqtl-a-ENSG00000055118	ieu-b-4874	Bladder cancer	KCNH2	0.000345336965231984	0.000162010621872949	0.122828502645445
eqtl-a-ENSG00000055163	ieu-b-4874	Bladder cancer	CYFIP2	-7.48924310070233e-05	0.000116571310494384	0.548869811922912
eqtl-a-ENSG00000055211	ieu-b-4874	Bladder cancer	GINM1	3.79803244675544e-05	0.000159730151035	0.851385575839869
eqtl-a-ENSG00000055332	ieu-b-4874	Bladder cancer	EIF2AK2	-0.000177114007491058	0.000120764064638944	0.185914407433295
eqtl-a-ENSG00000055483	ieu-b-4874	Bladder cancer	USP36	0.000141055488839815	0.000303599434154591	0.673852785001746
eqtl-a-ENSG00000055732	ieu-b-4874	Bladder cancer	MCOLN3	0.000214408983020399	0.000214972997025171	0.423660899857032
eqtl-a-ENSG00000055950	ieu-b-4874	Bladder cancer	MRPL43	0.000541140242160305	0.000196308633394688	0.11025900089083
eqtl-a-ENSG00000055955	ieu-b-4874	Bladder cancer	ITIH4	-0.000137578979054547	0.000179179820743353	0.498491618756981
eqtl-a-ENSG00000056558	ieu-b-4874	Bladder cancer	TRAF1	NA	NA	NA
eqtl-a-ENSG00000056736	ieu-b-4874	Bladder cancer	IL17RB	-0.00017565586983231	0.00018723885766308	0.520312933484383
eqtl-a-ENSG00000057019	ieu-b-4874	Bladder cancer	DCBLD2	-0.000215759176657427	0.000193090298749726	0.345246909803614
eqtl-a-ENSG00000057252	ieu-b-4874	Bladder cancer	SOAT1	-0.000346932148470339	0.000352294506535204	0.397344170478126
eqtl-a-ENSG00000057608	ieu-b-4874	Bladder cancer	GDI2	0.00023642871420149	0.000355560763135537	0.57449963429018
eqtl-a-ENSG00000057704	ieu-b-4874	Bladder cancer	TMCC3	4.76588836670392e-05	0.00017299416134868	0.808790478380327
eqtl-a-ENSG00000057757	ieu-b-4874	Bladder cancer	PITHD1	0.000306882312813367	0.000305771669917596	0.36162449550872
eqtl-a-ENSG00000058668	ieu-b-4874	Bladder cancer	ATP2B4	NA	NA	NA
eqtl-a-ENSG00000058799	ieu-b-4874	Bladder cancer	YIPF1	-0.000122489414758219	0.000224608048934609	0.682158577907573
eqtl-a-ENSG00000058866	ieu-b-4874	Bladder cancer	DGKG	NA	NA	NA
eqtl-a-ENSG00000059122	ieu-b-4874	Bladder cancer	FLYWCH1	NA	NA	NA
eqtl-a-ENSG00000059377	ieu-b-4874	Bladder cancer	TBXAS1	8.16040000691752e-05	0.000100956274845447	0.464241886532833
eqtl-a-ENSG00000059588	ieu-b-4874	Bladder cancer	TARBP1	-0.000506823366868547	0.000253292054615523	0.183374937076328
eqtl-a-ENSG00000059691	ieu-b-4874	Bladder cancer	GATB	0.000177199673901315	0.000273898567502103	0.634433394179966
eqtl-a-ENSG00000059728	ieu-b-4874	Bladder cancer	MXD1	-0.000170969451137107	0.000763343098327374	0.859728332302724
eqtl-a-ENSG00000059804	ieu-b-4874	Bladder cancer	SLC2A3	-0.000121061322843034	0.00014332899595576	0.487241128367302
eqtl-a-ENSG00000060138	ieu-b-4874	Bladder cancer	YBX3	-2.09037707876042e-05	0.000117038213760858	0.864124962809918
eqtl-a-ENSG00000060558	ieu-b-4874	Bladder cancer	GNA15	0.000311924497734546	0.000697713625761053	0.732357485126064
eqtl-a-ENSG00000060709	ieu-b-4874	Bladder cancer	RIMBP2	0.000647916964963142	0.000554426828800658	0.450598029327953
eqtl-a-ENSG00000060749	ieu-b-4874	Bladder cancer	QSER1	-0.000560290276177763	0.000407300052745392	0.400167546659046
eqtl-a-ENSG00000060762	ieu-b-4874	Bladder cancer	MPC1	-8.50685316350168e-05	0.000191256022602818	0.69997594859899
eqtl-a-ENSG00000060982	ieu-b-4874	Bladder cancer	BCAT1	-4.19647401550782e-05	8.36288039052364e-05	0.633687743757658
eqtl-a-ENSG00000061273	ieu-b-4874	Bladder cancer	HDAC7	0.000211325178627483	0.00025878068929423	0.499943865714404
eqtl-a-ENSG00000061676	ieu-b-4874	Bladder cancer	NCKAP1	8.98331569721845e-05	0.000135304059543919	0.554198977520172
eqtl-a-ENSG00000061918	ieu-b-4874	Bladder cancer	GUCY1B1	-0.000268170001495749	0.000145802362353526	0.207248968833548
eqtl-a-ENSG00000061938	ieu-b-4874	Bladder cancer	TNK2	-0.000872769289898632	0.00039580713674997	0.158247225552018
eqtl-a-ENSG00000062282	ieu-b-4874	Bladder cancer	DGAT2	-4.9251800834801e-05	0.00018260493004469	0.812657463659011
eqtl-a-ENSG00000062716	ieu-b-4874	Bladder cancer	VMP1	0.000332003375570907	0.000164625253879971	0.113922485344677
eqtl-a-ENSG00000063169	ieu-b-4874	Bladder cancer	BICRA	-2.99242616303947e-05	0.000184312236382685	0.89753480923042
eqtl-a-ENSG00000063245	ieu-b-4874	Bladder cancer	EPN1	0.000200788029397777	0.000162192675345328	0.432562278645177
eqtl-a-ENSG00000063761	ieu-b-4874	Bladder cancer	ADCK1	-6.45736669741352e-05	0.000193643860113433	0.770497687859881
eqtl-a-ENSG00000063854	ieu-b-4874	Bladder cancer	HAGH	-1.00729474760539e-05	0.000100813694612289	0.923665527638961
eqtl-a-ENSG00000064012	ieu-b-4874	Bladder cancer	CASP8	0.000161440932685576	0.000348830401610746	0.688977424646454
eqtl-a-ENSG00000064042	ieu-b-4874	Bladder cancer	LIMCH1	0.000563682803014799	0.000514524554627642	0.470994952429902
eqtl-a-ENSG00000064201	ieu-b-4874	Bladder cancer	TSPAN32	-0.000100423591374014	0.000335395520377377	0.814792580232314
eqtl-a-ENSG00000064225	ieu-b-4874	Bladder cancer	ST3GAL6	NA	NA	NA
eqtl-a-ENSG00000064419	ieu-b-4874	Bladder cancer	TNPO3	0.000400476106947001	0.000568991066793303	0.609563968704094
eqtl-a-ENSG00000064490	ieu-b-4874	Bladder cancer	RFXANK	NA	NA	NA
eqtl-a-ENSG00000064547	ieu-b-4874	Bladder cancer	LPAR2	2.8276317792033e-05	9.25185116863763e-05	0.767688849920922
eqtl-a-ENSG00000064601	ieu-b-4874	Bladder cancer	CTSA	0.000242409324883427	0.000107763951528165	0.0546143928035239
eqtl-a-ENSG00000064607	ieu-b-4874	Bladder cancer	SUGP2	0.00024475700155932	0.000344128986468064	0.606424266633945
eqtl-a-ENSG00000064666	ieu-b-4874	Bladder cancer	CNN2	-0.000216850899108206	0.000169674522679157	0.32951550005543
eqtl-a-ENSG00000064687	ieu-b-4874	Bladder cancer	ABCA7	0.000681601721837919	0.000811406993908265	0.555210211800499
eqtl-a-ENSG00000064726	ieu-b-4874	Bladder cancer	BTBD1	0.000100174742756065	0.000245168117194445	0.753058504166582
eqtl-a-ENSG00000064763	ieu-b-4874	Bladder cancer	FAR2	0.000166106498076878	0.000203473155717175	0.460122557849544
eqtl-a-ENSG00000064886	ieu-b-4874	Bladder cancer	CHI3L2	2.4981316392541e-05	0.00013640822267179	0.866368832333577
eqtl-a-ENSG00000065060	ieu-b-4874	Bladder cancer	BLTP3A	0.000257119240994228	0.000285284957141053	0.433871810432431
eqtl-a-ENSG00000065135	ieu-b-4874	Bladder cancer	GNAI3	0.000385234768996734	0.000225186879398158	0.229259250043247
eqtl-a-ENSG00000065154	ieu-b-4874	Bladder cancer	OAT	-5.99918614798117e-05	0.000143432105322359	0.716389561395593
eqtl-a-ENSG00000065268	ieu-b-4874	Bladder cancer	WDR18	NA	NA	NA
eqtl-a-ENSG00000065308	ieu-b-4874	Bladder cancer	TRAM2	NA	NA	NA
eqtl-a-ENSG00000065457	ieu-b-4874	Bladder cancer	ADAT1	-0.000292244862748035	0.000272689366085572	0.477971865874922
eqtl-a-ENSG00000065491	ieu-b-4874	Bladder cancer	TBC1D22B	-4.05033325020581e-05	0.000187432259213236	0.842772517126572
eqtl-a-ENSG00000065534	ieu-b-4874	Bladder cancer	MYLK	-0.000212468004544533	0.000125829076882151	0.125574931571791
eqtl-a-ENSG00000065613	ieu-b-4874	Bladder cancer	SLK	-0.000162775992464126	0.000123337278201799	0.25737887732926
eqtl-a-ENSG00000065618	ieu-b-4874	Bladder cancer	COL17A1	-0.000199628257791443	0.000190367382236033	0.404375771706132
eqtl-a-ENSG00000065665	ieu-b-4874	Bladder cancer	SEC61A2	0.000131191168540415	0.000892556636556923	0.896623754688972
eqtl-a-ENSG00000065675	ieu-b-4874	Bladder cancer	PRKCQ	-0.000287545099947156	0.000180451115131	0.356784880929011
eqtl-a-ENSG00000065802	ieu-b-4874	Bladder cancer	ASB1	0.000101790399683897	0.000305097535786577	0.794995942063116
eqtl-a-ENSG00000065809	ieu-b-4874	Bladder cancer	FAM107B	-4.87798513952283e-05	0.000290019017651862	0.87712946616466
eqtl-a-ENSG00000065882	ieu-b-4874	Bladder cancer	TBC1D1	0.000181015518707483	0.000187585201941467	0.436367719689929
eqtl-a-ENSG00000065978	ieu-b-4874	Bladder cancer	YBX1	-4.49311103249874e-05	0.000317146020025673	0.910404261525936
eqtl-a-ENSG00000065989	ieu-b-4874	Bladder cancer	PDE4A	-0.000320663348110455	0.000228287591441708	0.393865953383141
eqtl-a-ENSG00000066027	ieu-b-4874	Bladder cancer	PPP2R5A	-5.33393960653263e-05	0.000108061488425611	0.636695688205882
eqtl-a-ENSG00000066084	ieu-b-4874	Bladder cancer	DIP2B	8.65394258392011e-05	0.000159150193723149	0.624413289462663
eqtl-a-ENSG00000066230	ieu-b-4874	Bladder cancer	SLC9A3	8.97873020204239e-06	0.000589802586370925	0.988583090849206
eqtl-a-ENSG00000066294	ieu-b-4874	Bladder cancer	CD84	-0.000345188098716225	0.000371115434423244	0.523033045437361
eqtl-a-ENSG00000066336	ieu-b-4874	Bladder cancer	SPI1	-0.000164868557248563	0.000343011156408658	0.714763335606133
eqtl-a-ENSG00000066379	ieu-b-4874	Bladder cancer	POLR1H	-8.14738525729526e-06	0.000155519882644017	0.966679184697406
eqtl-a-ENSG00000066382	ieu-b-4874	Bladder cancer	MPPED2	6.33714463603135e-05	0.000156892516384285	0.755615712639918
eqtl-a-ENSG00000066583	ieu-b-4874	Bladder cancer	ISOC1	0.000171273100103516	0.000194844090739999	0.413201812950908
eqtl-a-ENSG00000066855	ieu-b-4874	Bladder cancer	MTFR1	-0.000248048653001668	0.000559037330408812	0.687305573888402
eqtl-a-ENSG00000066923	ieu-b-4874	Bladder cancer	STAG3	-0.000196616925028302	0.000215352313176464	0.428561862907228
eqtl-a-ENSG00000066926	ieu-b-4874	Bladder cancer	FECH	8.52111765654571e-05	7.72673428574748e-05	0.302176565290241
eqtl-a-ENSG00000067057	ieu-b-4874	Bladder cancer	PFKP	-0.000151945691257253	9.52263770408224e-05	0.171458583864365
eqtl-a-ENSG00000067082	ieu-b-4874	Bladder cancer	KLF6	-0.000519538332902102	0.000717704444989133	0.544355666417038
eqtl-a-ENSG00000067141	ieu-b-4874	Bladder cancer	NEO1	-0.000198372406293165	0.000680949627882582	0.798243644076181
eqtl-a-ENSG00000067182	ieu-b-4874	Bladder cancer	TNFRSF1A	-4.50443263668239e-05	0.000107916842125356	0.704459090287522
eqtl-a-ENSG00000067365	ieu-b-4874	Bladder cancer	METTL22	6.37658371671679e-05	0.000129957223467151	0.649361174965013
eqtl-a-ENSG00000067836	ieu-b-4874	Bladder cancer	ROGDI	-8.03256892157775e-05	9.31492905530425e-05	0.408708008846963
eqtl-a-ENSG00000068024	ieu-b-4874	Bladder cancer	HDAC4	3.80705906601058e-05	0.000144649832350503	0.83616269173199
eqtl-a-ENSG00000068028	ieu-b-4874	Bladder cancer	RASSF1	NA	NA	NA
eqtl-a-ENSG00000068079	ieu-b-4874	Bladder cancer	IFI35	0.00024788235446803	0.00023803517044812	0.48710058029198
eqtl-a-ENSG00000068097	ieu-b-4874	Bladder cancer	HEATR6	0.000118741719045216	0.000141241336255547	0.447833731413402
eqtl-a-ENSG00000068305	ieu-b-4874	Bladder cancer	MEF2A	0.000257959761745732	0.000316591201170521	0.474854951231224
eqtl-a-ENSG00000068615	ieu-b-4874	Bladder cancer	REEP1	0.000158542659257272	0.00014083317921821	0.342200740787282
eqtl-a-ENSG00000068745	ieu-b-4874	Bladder cancer	IP6K2	-0.000162431237054641	0.00015935691826356	0.493918009248894
eqtl-a-ENSG00000068784	ieu-b-4874	Bladder cancer	SRBD1	0.000344512823060484	0.000178988658416847	0.194136855931565
eqtl-a-ENSG00000068796	ieu-b-4874	Bladder cancer	KIF2A	-6.55155765276158e-05	0.000323835196811701	0.858385908638565
eqtl-a-ENSG00000068878	ieu-b-4874	Bladder cancer	PSME4	-4.26707101788841e-05	0.000161976712864877	0.836016283698314
eqtl-a-ENSG00000068971	ieu-b-4874	Bladder cancer	PPP2R5B	7.34437592490077e-05	9.12271656867816e-05	0.444048804336323
eqtl-a-ENSG00000069020	ieu-b-4874	Bladder cancer	MAST4	5.97583825170578e-05	0.000172689946106836	0.787912331835049
eqtl-a-ENSG00000069188	ieu-b-4874	Bladder cancer	SDK2	-0.000354453244679245	0.000169684863751885	0.17192637691654
eqtl-a-ENSG00000069275	ieu-b-4874	Bladder cancer	NUCKS1	-0.00134398297045217	0.000928908639200392	0.38500796442972
eqtl-a-ENSG00000069399	ieu-b-4874	Bladder cancer	BCL3	-0.000295254982981522	0.000382681285337578	0.581647524585529
eqtl-a-ENSG00000069667	ieu-b-4874	Bladder cancer	RORA	-0.000112840381921315	0.000181082415210291	0.645235103318536
eqtl-a-ENSG00000069696	ieu-b-4874	Bladder cancer	DRD4	-2.00034791602561e-05	0.000132727552334951	0.904771193018612
eqtl-a-ENSG00000069702	ieu-b-4874	Bladder cancer	TGFBR3	0.000261779987727535	0.000239796884789384	0.388947745261065
eqtl-a-ENSG00000069869	ieu-b-4874	Bladder cancer	NEDD4	5.36217844356364e-05	0.000503484343805905	0.921906937518358
eqtl-a-ENSG00000069943	ieu-b-4874	Bladder cancer	PIGB	7.63453549700422e-05	0.00016413992677804	0.658244846128546
eqtl-a-ENSG00000069966	ieu-b-4874	Bladder cancer	GNB5	8.23111140057988e-05	0.000123941900497162	0.574937650507001
eqtl-a-ENSG00000069998	ieu-b-4874	Bladder cancer	HDHD5	-0.000209586015608539	0.000141214516895893	0.276037628488008
eqtl-a-ENSG00000070018	ieu-b-4874	Bladder cancer	LRP6	0.000354338607298358	0.000357917077472684	0.503198438073148
eqtl-a-ENSG00000070019	ieu-b-4874	Bladder cancer	GUCY2C	0.00488664129451931	0.00415804617045754	0.448827568360617
eqtl-a-ENSG00000070087	ieu-b-4874	Bladder cancer	PFN2	-0.00104614248629449	0.000861793674480766	0.311627876742547
eqtl-a-ENSG00000070214	ieu-b-4874	Bladder cancer	SLC44A1	-0.000150338322262173	0.000458752381216044	0.798393858819845
eqtl-a-ENSG00000070371	ieu-b-4874	Bladder cancer	CLTCL1	-7.96082800765526e-05	0.000221552548007374	0.780395755108053
eqtl-a-ENSG00000070413	ieu-b-4874	Bladder cancer	DGCR2	-9.49633372755501e-06	0.000210579202523151	0.971310269429365
eqtl-a-ENSG00000070495	ieu-b-4874	Bladder cancer	JMJD6	-6.25843751785536e-05	0.000484727394162308	0.918256637217269
eqtl-a-ENSG00000070501	ieu-b-4874	Bladder cancer	POLB	2.02770766484778e-05	0.000120781104951827	0.877354922300496
eqtl-a-ENSG00000070526	ieu-b-4874	Bladder cancer	ST6GALNAC1	3.02708964860613e-05	0.000158542686692277	0.879894379767243
eqtl-a-ENSG00000070540	ieu-b-4874	Bladder cancer	WIPI1	-4.70553864190983e-06	0.000256415448661733	0.986510925636578
eqtl-a-ENSG00000070610	ieu-b-4874	Bladder cancer	GBA2	0.000196165681873391	0.000199655122697335	0.398292375960042
eqtl-a-ENSG00000070614	ieu-b-4874	Bladder cancer	NDST1	4.28033828766302e-06	9.59407710317345e-05	0.966141641186697
eqtl-a-ENSG00000070669	ieu-b-4874	Bladder cancer	ASNS	0.000109002590678726	0.000178481179877889	0.603542079893002
eqtl-a-ENSG00000070718	ieu-b-4874	Bladder cancer	AP3M2	0.0280324554729572	0.0465797647295907	0.65510878905176
eqtl-a-ENSG00000070731	ieu-b-4874	Bladder cancer	ST6GALNAC2	-0.000139813108153665	0.000135366005749895	0.360027226874757
eqtl-a-ENSG00000070759	ieu-b-4874	Bladder cancer	TESK2	-2.40979873751489e-05	0.00015094150517918	0.887822125803291
eqtl-a-ENSG00000070831	ieu-b-4874	Bladder cancer	CDC42	-6.81395951988546e-05	0.000688622143284367	0.930201981696399
eqtl-a-ENSG00000070882	ieu-b-4874	Bladder cancer	OSBPL3	-0.000128976090516889	0.000215437368498231	0.656580765263167
eqtl-a-ENSG00000070915	ieu-b-4874	Bladder cancer	SLC12A3	-0.000180388867122193	0.000461999241285581	0.763018940204149
eqtl-a-ENSG00000071189	ieu-b-4874	Bladder cancer	SNX13	0.000153337153839897	0.000214440615309937	0.604812114524143
eqtl-a-ENSG00000071205	ieu-b-4874	Bladder cancer	ARHGAP10	-0.000215882224652919	0.000233931664694598	0.525531602038434
eqtl-a-ENSG00000071242	ieu-b-4874	Bladder cancer	RPS6KA2	-5.51316542048502e-05	0.000173696258683641	0.766815685022587
eqtl-a-ENSG00000071246	ieu-b-4874	Bladder cancer	VASH1	-2.99825572885875e-05	9.12071929453778e-05	0.758849925321146
eqtl-a-ENSG00000071575	ieu-b-4874	Bladder cancer	TRIB2	-6.19820054478618e-05	0.000135139973738189	0.691503481598896
eqtl-a-ENSG00000071894	ieu-b-4874	Bladder cancer	CPSF1	0.000123408264622943	0.000297305475748923	0.705976405239619
eqtl-a-ENSG00000071967	ieu-b-4874	Bladder cancer	CYBRD1	-2.54709644637834e-05	9.38433272965607e-05	0.793898128393924
eqtl-a-ENSG00000071994	ieu-b-4874	Bladder cancer	PDCD2	NA	NA	NA
eqtl-a-ENSG00000072042	ieu-b-4874	Bladder cancer	RDH11	-1.01562803163445e-05	0.000324015214282468	0.980051638678394
eqtl-a-ENSG00000072110	ieu-b-4874	Bladder cancer	ACTN1	-6.14198161806805e-05	0.000499185289144011	0.913324921455631
eqtl-a-ENSG00000072121	ieu-b-4874	Bladder cancer	ZFYVE26	-0.000122827355321868	0.000366293188214335	0.794026633293999
eqtl-a-ENSG00000072163	ieu-b-4874	Bladder cancer	LIMS2	-5.58863843155373e-05	0.000180719520154007	0.809067806946451
eqtl-a-ENSG00000072274	ieu-b-4874	Bladder cancer	TFRC	0.000236449319953123	0.000191585503999073	0.34248132842955
eqtl-a-ENSG00000072310	ieu-b-4874	Bladder cancer	SREBF1	NA	NA	NA
eqtl-a-ENSG00000072401	ieu-b-4874	Bladder cancer	UBE2D1	1.43850958900956e-05	0.000164721505456547	0.935911962033348
eqtl-a-ENSG00000072422	ieu-b-4874	Bladder cancer	RHOBTB1	-0.000212405395061132	0.000115477672343044	0.108446181798702
eqtl-a-ENSG00000072518	ieu-b-4874	Bladder cancer	MARK2	-0.000207472698802896	0.000326897797304465	0.639976332003728
eqtl-a-ENSG00000072694	ieu-b-4874	Bladder cancer	FCGR2B	4.98434824010962e-05	0.0001745635968316	0.786687228577976
eqtl-a-ENSG00000072756	ieu-b-4874	Bladder cancer	TRNT1	NA	NA	NA
eqtl-a-ENSG00000072778	ieu-b-4874	Bladder cancer	ACADVL	-0.000168406152326813	0.000310581171730024	0.641998416151438
eqtl-a-ENSG00000072786	ieu-b-4874	Bladder cancer	STK10	7.88112570750766e-05	0.000169733118555665	0.688056277835355
eqtl-a-ENSG00000072818	ieu-b-4874	Bladder cancer	ACAP1	-0.000500720390246552	0.000619141120083182	0.477854594650882
eqtl-a-ENSG00000072858	ieu-b-4874	Bladder cancer	SIDT1	NA	NA	NA
eqtl-a-ENSG00000072864	ieu-b-4874	Bladder cancer	NDE1	0.000423902589946708	0.000217578759905955	0.123201332959673
eqtl-a-ENSG00000072952	ieu-b-4874	Bladder cancer	IRAG1	-3.83897415189327e-05	8.41547676360705e-05	0.659068785306587
eqtl-a-ENSG00000072954	ieu-b-4874	Bladder cancer	TMEM38A	0.000517006982053667	0.000605212757223117	0.549935256896624
eqtl-a-ENSG00000073008	ieu-b-4874	Bladder cancer	PVR	-6.28465340744046e-05	0.000201447081945443	0.775484957177568
eqtl-a-ENSG00000073060	ieu-b-4874	Bladder cancer	SCARB1	NA	NA	NA
eqtl-a-ENSG00000073150	ieu-b-4874	Bladder cancer	PANX2	2.65080483697727e-05	0.000133635193747003	0.852436098846053
eqtl-a-ENSG00000073331	ieu-b-4874	Bladder cancer	ALPK1	0.000175622579968219	0.000223634919953826	0.514529459468405
eqtl-a-ENSG00000073584	ieu-b-4874	Bladder cancer	SMARCE1	-0.000153004465075518	0.000479845325226508	0.770742329583249
eqtl-a-ENSG00000073605	ieu-b-4874	Bladder cancer	GSDMB	-4.25482902996206e-05	0.000155730860905083	0.802415663731653
eqtl-a-ENSG00000073614	ieu-b-4874	Bladder cancer	KDM5A	-0.000320142392214061	0.000246517168062885	0.417745741388825
eqtl-a-ENSG00000073737	ieu-b-4874	Bladder cancer	DHRS9	0.000258963074683297	0.000102824542352415	0.0358928263370718
eqtl-a-ENSG00000073756	ieu-b-4874	Bladder cancer	PTGS2	-0.000155483621046227	0.000102500753846252	0.173076778505904
eqtl-a-ENSG00000073792	ieu-b-4874	Bladder cancer	IGF2BP2	-0.000337795349775194	0.000185536035200528	0.210260298400326
eqtl-a-ENSG00000073849	ieu-b-4874	Bladder cancer	ST6GAL1	-0.000312909022625539	0.000228869346470757	0.402029495733511
eqtl-a-ENSG00000073910	ieu-b-4874	Bladder cancer	FRY	-6.77203056736023e-05	0.000140307667613444	0.662369336012423
eqtl-a-ENSG00000073921	ieu-b-4874	Bladder cancer	PICALM	-0.000872945382103149	0.000630500163927039	0.398215127977676
eqtl-a-ENSG00000073969	ieu-b-4874	Bladder cancer	NSF	NA	NA	NA
eqtl-a-ENSG00000074054	ieu-b-4874	Bladder cancer	CLASP1	-0.00193849486212083	0.000829466551292175	0.144449742818528
eqtl-a-ENSG00000074219	ieu-b-4874	Bladder cancer	TEAD2	-0.000110282750854366	0.000222464219047435	0.66919912859545
eqtl-a-ENSG00000074370	ieu-b-4874	Bladder cancer	ATP2A3	-0.000201548122176439	0.000445014829102886	0.729268122311166
eqtl-a-ENSG00000074416	ieu-b-4874	Bladder cancer	MGLL	-9.03356215576825e-05	8.29334971774139e-05	0.304347051906274
eqtl-a-ENSG00000074590	ieu-b-4874	Bladder cancer	NUAK1	0.000163491064322435	0.000167460326644955	0.431881590968274
eqtl-a-ENSG00000074657	ieu-b-4874	Bladder cancer	ZNF532	0.000445118295142359	0.000433287804511345	0.491426438269932
eqtl-a-ENSG00000074660	ieu-b-4874	Bladder cancer	SCARF1	0.000325321362788108	0.000468733382863032	0.613751882581343
eqtl-a-ENSG00000074803	ieu-b-4874	Bladder cancer	SLC12A1	8.57742843881325e-06	0.000159770661215068	0.962065674158419
eqtl-a-ENSG00000074966	ieu-b-4874	Bladder cancer	TXK	0.000139874137258024	0.000101982748511696	0.263783040560799
eqtl-a-ENSG00000075151	ieu-b-4874	Bladder cancer	EIF4G3	0.000122580663953939	0.000180223956510697	0.566577686813735
eqtl-a-ENSG00000075188	ieu-b-4874	Bladder cancer	NUP37	0.00159554451229005	0.00160351931327734	0.501586997243424
eqtl-a-ENSG00000075213	ieu-b-4874	Bladder cancer	SEMA3A	-0.000182978690259965	0.00024510918919519	0.591755089878326
eqtl-a-ENSG00000075223	ieu-b-4874	Bladder cancer	SEMA3C	-4.23749417318423e-05	0.000171976398141363	0.846200726485292
eqtl-a-ENSG00000075234	ieu-b-4874	Bladder cancer	TTC38	-6.16122968155426e-05	0.000122515512107945	0.664953451837203
eqtl-a-ENSG00000075240	ieu-b-4874	Bladder cancer	GRAMD4	7.27065004855504e-05	0.000264689242448919	0.829338463652896
eqtl-a-ENSG00000075399	ieu-b-4874	Bladder cancer	VPS9D1	0.000131284233236577	0.000178371167813631	0.515046662103102
eqtl-a-ENSG00000075413	ieu-b-4874	Bladder cancer	MARK3	0.000154382342486455	0.000154834433351189	0.375156355044561
eqtl-a-ENSG00000075415	ieu-b-4874	Bladder cancer	SLC25A3	-4.55712870519974e-05	0.000169614960691192	0.83290234434248
eqtl-a-ENSG00000075420	ieu-b-4874	Bladder cancer	FNDC3B	-0.000241214611354738	0.000277409314926715	0.476234342190301
eqtl-a-ENSG00000075618	ieu-b-4874	Bladder cancer	FSCN1	-0.000155799001879991	9.50255538865238e-05	0.152210467238952
eqtl-a-ENSG00000075884	ieu-b-4874	Bladder cancer	ARHGAP15	-7.11109539227552e-06	9.77400961741843e-05	0.94436569184672
eqtl-a-ENSG00000075945	ieu-b-4874	Bladder cancer	KIFAP3	-0.000192396466859673	0.000394936860417034	0.711406917952207
eqtl-a-ENSG00000075975	ieu-b-4874	Bladder cancer	MKRN2	-1.73109480657012e-05	0.00033931492988625	0.967549481372563
eqtl-a-ENSG00000076003	ieu-b-4874	Bladder cancer	MCM6	0.000282650869206901	0.000605170448728266	0.721828959407278
eqtl-a-ENSG00000076067	ieu-b-4874	Bladder cancer	RBMS2	9.56563396198987e-05	0.000223801215156365	0.68685776660272
eqtl-a-ENSG00000076248	ieu-b-4874	Bladder cancer	UNG	-4.94380673786587e-05	0.000169073627943139	0.789033245613562
eqtl-a-ENSG00000076258	ieu-b-4874	Bladder cancer	FMO4	NA	NA	NA
eqtl-a-ENSG00000076554	ieu-b-4874	Bladder cancer	TPD52	0.000157233472012414	0.000171594197869476	0.427074687604387
eqtl-a-ENSG00000076555	ieu-b-4874	Bladder cancer	ACACB	0.0003200471287946	0.000156367615823542	0.177286170891213
eqtl-a-ENSG00000076650	ieu-b-4874	Bladder cancer	GPATCH1	0.00162287903686615	0.00239551260778457	0.620929820325223
eqtl-a-ENSG00000076662	ieu-b-4874	Bladder cancer	ICAM3	8.82467612597845e-05	0.000201343560787231	0.737029636390389
eqtl-a-ENSG00000076685	ieu-b-4874	Bladder cancer	NT5C2	7.53472142997013e-05	0.00014584155669883	0.641080543763036
eqtl-a-ENSG00000076864	ieu-b-4874	Bladder cancer	RAP1GAP	0.000118243749255442	0.000107868676210336	0.298695183263173
eqtl-a-ENSG00000076944	ieu-b-4874	Bladder cancer	STXBP2	0.000341186067329492	0.00026016749130299	0.414743479433883
eqtl-a-ENSG00000077157	ieu-b-4874	Bladder cancer	PPP1R12B	-3.67387355352387e-05	0.000487031202037669	0.946735790910533
eqtl-a-ENSG00000077232	ieu-b-4874	Bladder cancer	DNAJC10	-0.000211613134533143	0.000177871775138675	0.44498651761275
eqtl-a-ENSG00000077238	ieu-b-4874	Bladder cancer	IL4R	2.16666306387236e-05	0.000225699287857292	0.932275170071111
eqtl-a-ENSG00000077420	ieu-b-4874	Bladder cancer	APBB1IP	-0.00012306568569392	0.000147687517871026	0.451549467325418
eqtl-a-ENSG00000077514	ieu-b-4874	Bladder cancer	POLD3	-0.000356914181502634	0.000448399304703311	0.572012476762068
eqtl-a-ENSG00000077585	ieu-b-4874	Bladder cancer	GPR137B	-0.000240405110747837	0.000354790497442553	0.567903997936303
eqtl-a-ENSG00000077684	ieu-b-4874	Bladder cancer	JADE1	0.000146968058657453	0.000178313605072681	0.470238133113277
eqtl-a-ENSG00000077984	ieu-b-4874	Bladder cancer	CST7	-1.16089856816975e-05	0.000139695620161368	0.939004843063973
eqtl-a-ENSG00000078114	ieu-b-4874	Bladder cancer	NEBL	-2.50795129909196e-05	0.00015856660366308	0.888854172274696
eqtl-a-ENSG00000078124	ieu-b-4874	Bladder cancer	ACER3	-0.000760568907899858	0.000534544514141343	0.290747561755433
eqtl-a-ENSG00000078177	ieu-b-4874	Bladder cancer	N4BP2	-2.7603063167702e-05	0.00018496984906498	0.895061027140681
eqtl-a-ENSG00000078269	ieu-b-4874	Bladder cancer	SYNJ2	9.65680733823917e-06	0.000329485145405396	0.978459075938462
eqtl-a-ENSG00000078399	ieu-b-4874	Bladder cancer	HOXA9	0.000103370624930396	0.000157256561291674	0.578499278576762
eqtl-a-ENSG00000078401	ieu-b-4874	Bladder cancer	EDN1	0.000217448071163548	0.000254824821527789	0.550278737185182
eqtl-a-ENSG00000078618	ieu-b-4874	Bladder cancer	NRDC	0.000313820143743406	0.00032642200803444	0.407275758864177
eqtl-a-ENSG00000078674	ieu-b-4874	Bladder cancer	PCM1	-5.34377426131402e-05	0.000203633589435738	0.817554720737153
eqtl-a-ENSG00000078804	ieu-b-4874	Bladder cancer	TP53INP2	-1.6187600945163e-06	0.000149180781813952	0.991761972507909
eqtl-a-ENSG00000079257	ieu-b-4874	Bladder cancer	LXN	-0.000132292843392776	9.82427807425167e-05	0.249353111568604
eqtl-a-ENSG00000079263	ieu-b-4874	Bladder cancer	SP140	-0.000191720130717297	0.000255871043799854	0.590626213402302
eqtl-a-ENSG00000079277	ieu-b-4874	Bladder cancer	MKNK1	-0.00010508422586123	0.00017796519477555	0.660435077839739
eqtl-a-ENSG00000079308	ieu-b-4874	Bladder cancer	TNS1	0.000102346879831348	0.000118136779927293	0.435176339560219
eqtl-a-ENSG00000079335	ieu-b-4874	Bladder cancer	CDC14A	0.000142060267811266	0.000551023962662028	0.820655552670309
eqtl-a-ENSG00000079385	ieu-b-4874	Bladder cancer	CEACAM1	0.000252384211356122	0.000215282887266597	0.285497119354397
eqtl-a-ENSG00000079459	ieu-b-4874	Bladder cancer	FDFT1	0.000122049532890273	9.82225645802288e-05	0.281889649662199
eqtl-a-ENSG00000079691	ieu-b-4874	Bladder cancer	CARMIL1	-0.000128500491266109	0.000496977939253102	0.820149086284193
eqtl-a-ENSG00000079739	ieu-b-4874	Bladder cancer	PGM1	-0.000114363480358377	0.000176931693619264	0.564080796833014
eqtl-a-ENSG00000079819	ieu-b-4874	Bladder cancer	EPB41L2	-6.2746266587101e-06	0.000258718825181442	0.984563286108678
eqtl-a-ENSG00000080345	ieu-b-4874	Bladder cancer	RIF1	0.00110660428022257	0.00139774389423554	0.573678639410173
eqtl-a-ENSG00000080546	ieu-b-4874	Bladder cancer	SESN1	7.46461679166431e-06	8.97975304789563e-05	0.938986408711594
eqtl-a-ENSG00000080573	ieu-b-4874	Bladder cancer	COL5A3	NA	NA	NA
eqtl-a-ENSG00000080815	ieu-b-4874	Bladder cancer	PSEN1	NA	NA	NA
eqtl-a-ENSG00000080854	ieu-b-4874	Bladder cancer	IGSF9B	9.55778505317668e-05	0.000192617352161883	0.70676805759804
eqtl-a-ENSG00000081014	ieu-b-4874	Bladder cancer	AP4E1	-4.46322981855614e-05	0.000165683450890057	0.832482018704803
eqtl-a-ENSG00000081189	ieu-b-4874	Bladder cancer	MEF2C	-0.000130697920531166	0.000116810455076266	0.344701766849023
eqtl-a-ENSG00000081377	ieu-b-4874	Bladder cancer	CDC14B	-4.34424484191131e-05	0.000143700603466899	0.777481792051337
eqtl-a-ENSG00000081721	ieu-b-4874	Bladder cancer	DUSP12	0.000250328557327322	0.000223139409046349	0.463481879595701
eqtl-a-ENSG00000081913	ieu-b-4874	Bladder cancer	PHLPP1	0.00026551128247077	0.000389549462420987	0.565839034638821
eqtl-a-ENSG00000081985	ieu-b-4874	Bladder cancer	IL12RB2	-0.000110300508652337	0.000160083393565465	0.615915754483648
eqtl-a-ENSG00000082014	ieu-b-4874	Bladder cancer	SMARCD3	-0.000203269313134541	0.000123514435121484	0.16074158503344
eqtl-a-ENSG00000082293	ieu-b-4874	Bladder cancer	COL19A1	0.000574471098185222	0.000708671559811011	0.56634117113548
eqtl-a-ENSG00000082397	ieu-b-4874	Bladder cancer	EPB41L3	-4.79391253817703e-05	7.47173905915235e-05	0.537124893925488
eqtl-a-ENSG00000082438	ieu-b-4874	Bladder cancer	COBLL1	-0.000121657899973467	0.000120251164159332	0.350727409296431
eqtl-a-ENSG00000082512	ieu-b-4874	Bladder cancer	TRAF5	0.000354302566810644	0.000172965188085573	0.177072940607494
eqtl-a-ENSG00000082701	ieu-b-4874	Bladder cancer	GSK3B	-0.000492739188942164	0.000207517794931586	0.253760671262587
eqtl-a-ENSG00000082781	ieu-b-4874	Bladder cancer	ITGB5	-5.01038057472741e-05	0.000103409008917618	0.63752001454215
eqtl-a-ENSG00000082996	ieu-b-4874	Bladder cancer	RNF13	-0.000169946591912157	0.000218743078342261	0.518506762862263
eqtl-a-ENSG00000083097	ieu-b-4874	Bladder cancer	DOP1A	-0.000137837921305711	0.000222787755996661	0.599193296305004
eqtl-a-ENSG00000083223	ieu-b-4874	Bladder cancer	TUT7	-6.84957596455776e-05	0.000226664937121933	0.782246831478816
eqtl-a-ENSG00000083444	ieu-b-4874	Bladder cancer	PLOD1	-0.000118359987824481	0.000139592392160541	0.444251869779533
eqtl-a-ENSG00000083642	ieu-b-4874	Bladder cancer	PDS5B	6.61151646075169e-05	0.000478836104533187	0.912651195168711
eqtl-a-ENSG00000083814	ieu-b-4874	Bladder cancer	ZNF671	-0.000124948779665986	0.000189228631562065	0.576935890619688
eqtl-a-ENSG00000083828	ieu-b-4874	Bladder cancer	ZNF586	-6.73112603236184e-05	0.000189461799170596	0.745893404512194
eqtl-a-ENSG00000084070	ieu-b-4874	Bladder cancer	SMAP2	0.000204745417460303	0.00020149414859211	0.367029232142183
eqtl-a-ENSG00000084072	ieu-b-4874	Bladder cancer	PPIE	0.000105727544498394	0.000130398803206489	0.476831023049746
eqtl-a-ENSG00000084092	ieu-b-4874	Bladder cancer	NOA1	0.000221019231169752	0.000296932852048435	0.5926465139765
eqtl-a-ENSG00000084110	ieu-b-4874	Bladder cancer	HAL	4.77330564152214e-05	0.000335090336870815	0.890739321141191
eqtl-a-ENSG00000084207	ieu-b-4874	Bladder cancer	GSTP1	0.00018344285534897	0.000308215686815623	0.59363251479259
eqtl-a-ENSG00000084234	ieu-b-4874	Bladder cancer	APLP2	-1.32655060759105e-06	0.000140925831289632	0.992794711377873
eqtl-a-ENSG00000084764	ieu-b-4874	Bladder cancer	MAPRE3	-0.000425249019851541	0.000304974635200611	0.297905395972245
eqtl-a-ENSG00000085063	ieu-b-4874	Bladder cancer	CD59	3.22593942629701e-05	0.000158285826694682	0.857361875196046
eqtl-a-ENSG00000085117	ieu-b-4874	Bladder cancer	CD82	-0.000963132110009601	0.000588288944166419	0.243243184196847
eqtl-a-ENSG00000085265	ieu-b-4874	Bladder cancer	FCN1	5.5349536783032e-05	7.87528716330044e-05	0.502100410586307
eqtl-a-ENSG00000085449	ieu-b-4874	Bladder cancer	WDFY1	-0.000255414915243751	0.000226102189820976	0.461293047009297
eqtl-a-ENSG00000085465	ieu-b-4874	Bladder cancer	OVGP1	-0.000169637797590339	0.000246628377177506	0.616430381674026
eqtl-a-ENSG00000085491	ieu-b-4874	Bladder cancer	SLC25A24	8.16694760583706e-05	0.000214331435462642	0.739839930654651
eqtl-a-ENSG00000085514	ieu-b-4874	Bladder cancer	PILRA	-0.000339436616495173	0.000196349804529	0.225997652583596
eqtl-a-ENSG00000085563	ieu-b-4874	Bladder cancer	ABCB1	-0.00012115137087576	0.000198406749829711	0.603597859852806
eqtl-a-ENSG00000085662	ieu-b-4874	Bladder cancer	AKR1B1	-8.7483358470511e-05	0.000130898567683212	0.54051207397707
eqtl-a-ENSG00000085719	ieu-b-4874	Bladder cancer	CPNE3	-0.000239979418315566	0.000337852509174272	0.60681675977702
eqtl-a-ENSG00000085733	ieu-b-4874	Bladder cancer	CTTN	2.77102818421894e-05	6.50327590606581e-05	0.677580053215578
eqtl-a-ENSG00000085760	ieu-b-4874	Bladder cancer	MTIF2	0.000175548387225941	0.000473222724379767	0.773855348866204
eqtl-a-ENSG00000085871	ieu-b-4874	Bladder cancer	MGST2	-7.62147497842478e-05	9.77572004809169e-05	0.47915964098361
eqtl-a-ENSG00000086062	ieu-b-4874	Bladder cancer	B4GALT1	-0.000257313531996397	0.000516330970331902	0.705673664280458
eqtl-a-ENSG00000086200	ieu-b-4874	Bladder cancer	IPO11	NA	NA	NA
eqtl-a-ENSG00000086232	ieu-b-4874	Bladder cancer	EIF2AK1	-8.51539504731937e-06	0.000115683509054744	0.944855171641934
eqtl-a-ENSG00000086288	ieu-b-4874	Bladder cancer	NME8	5.2813457755823e-05	0.000168109172782209	0.769101304806645
eqtl-a-ENSG00000086289	ieu-b-4874	Bladder cancer	EPDR1	-6.55902377312362e-05	0.000214833219547913	0.77243296063605
eqtl-a-ENSG00000086506	ieu-b-4874	Bladder cancer	HBQ1	-8.72239881558266e-05	7.98452693042323e-05	0.310816177058514
eqtl-a-ENSG00000086548	ieu-b-4874	Bladder cancer	CEACAM6	0.000129619678634954	0.000144491316820077	0.39947846120557
eqtl-a-ENSG00000086730	ieu-b-4874	Bladder cancer	LAT2	-0.000219867559532488	0.000153173138405984	0.287651149800691
eqtl-a-ENSG00000087074	ieu-b-4874	Bladder cancer	PPP1R15A	-0.000320324548071624	0.00015976158235893	0.294529842108243
eqtl-a-ENSG00000087088	ieu-b-4874	Bladder cancer	BAX	NA	NA	NA
eqtl-a-ENSG00000087157	ieu-b-4874	Bladder cancer	PGS1	9.64612106205569e-05	0.000203815749097031	0.718587831154666
eqtl-a-ENSG00000087206	ieu-b-4874	Bladder cancer	UIMC1	NA	NA	NA
eqtl-a-ENSG00000087237	ieu-b-4874	Bladder cancer	CETP	-6.88932174075548e-06	0.00019704364577724	0.974305180346649
eqtl-a-ENSG00000087253	ieu-b-4874	Bladder cancer	LPCAT2	0.000321428207219455	0.000157668405552119	0.111116013328402
eqtl-a-ENSG00000087258	ieu-b-4874	Bladder cancer	GNAO1	4.58920714982397e-05	0.000205277269157382	0.859978835482243
eqtl-a-ENSG00000087269	ieu-b-4874	Bladder cancer	NOP14	0.00110130021452524	0.00168238292872822	0.631010527221623
eqtl-a-ENSG00000087460	ieu-b-4874	Bladder cancer	GNAS	-4.70151636350732e-05	0.000178624285424924	0.805393006284371
eqtl-a-ENSG00000087589	ieu-b-4874	Bladder cancer	CASS4	-6.17489584329332e-05	0.00022918677861681	0.832456260985043
eqtl-a-ENSG00000087903	ieu-b-4874	Bladder cancer	RFX2	-5.13700533211125e-05	0.000258725783858286	0.855308428399956
eqtl-a-ENSG00000088053	ieu-b-4874	Bladder cancer	GP6	4.72473729318996e-05	0.000242014994516928	0.86325190539958
eqtl-a-ENSG00000088448	ieu-b-4874	Bladder cancer	ANKRD10	NA	NA	NA
eqtl-a-ENSG00000088726	ieu-b-4874	Bladder cancer	TMEM40	0.000145579105915688	0.00011078593915978	0.245881406432501
eqtl-a-ENSG00000088766	ieu-b-4874	Bladder cancer	CRLS1	-4.30327395226977e-05	0.000136733147436154	0.782772957690436
eqtl-a-ENSG00000088826	ieu-b-4874	Bladder cancer	SMOX	1.8615488278071e-05	9.80034460310059e-05	0.855613731311458
eqtl-a-ENSG00000088832	ieu-b-4874	Bladder cancer	FKBP1A	6.20691623648271e-05	0.000147840210115143	0.696172455676687
eqtl-a-ENSG00000088833	ieu-b-4874	Bladder cancer	NSFL1C	-0.000401002074322429	0.000403364667594775	0.501869879978333
eqtl-a-ENSG00000088854	ieu-b-4874	Bladder cancer	DNAAF9	NA	NA	NA
eqtl-a-ENSG00000088930	ieu-b-4874	Bladder cancer	XRN2	0.000373007293468712	0.00123523580185608	0.813301396275982
eqtl-a-ENSG00000088992	ieu-b-4874	Bladder cancer	TESC	0.000116852148957128	0.000107591228904208	0.313424856804213
eqtl-a-ENSG00000089012	ieu-b-4874	Bladder cancer	SIRPG	-3.73966085815344e-05	0.000118728666887956	0.805742836290622
eqtl-a-ENSG00000089022	ieu-b-4874	Bladder cancer	MAPKAPK5	0.0014347395667294	0.00185953973453997	0.581642136067148
eqtl-a-ENSG00000089041	ieu-b-4874	Bladder cancer	P2RX7	-0.00040012128591922	0.000516730635874324	0.519741613345467
eqtl-a-ENSG00000089060	ieu-b-4874	Bladder cancer	SLC8B1	0.000292697070528773	0.00022987714908802	0.423835864709629
eqtl-a-ENSG00000089063	ieu-b-4874	Bladder cancer	TMEM230	NA	NA	NA
eqtl-a-ENSG00000089127	ieu-b-4874	Bladder cancer	OAS1	-1.95171242908976e-05	0.000105172751768038	0.858043076888054
eqtl-a-ENSG00000089154	ieu-b-4874	Bladder cancer	GCN1	0.000550061040788071	0.00107570795157445	0.699079580388702
eqtl-a-ENSG00000089169	ieu-b-4874	Bladder cancer	RPH3A	7.46787273742429e-05	0.000152781051093546	0.650575064464245
eqtl-a-ENSG00000089177	ieu-b-4874	Bladder cancer	KIF16B	-9.36121752933425e-05	0.000157632950203728	0.594406246071577
eqtl-a-ENSG00000089327	ieu-b-4874	Bladder cancer	FXYD5	-0.000172960135461284	0.000258379009197348	0.624460667952207
eqtl-a-ENSG00000089351	ieu-b-4874	Bladder cancer	GRAMD1A	0.000120449083963282	0.000327725470139971	0.737621254657241
eqtl-a-ENSG00000089486	ieu-b-4874	Bladder cancer	CDIP1	NA	NA	NA
eqtl-a-ENSG00000089639	ieu-b-4874	Bladder cancer	GMIP	-0.000306118295125745	0.000464764955781073	0.629211422253536
eqtl-a-ENSG00000089692	ieu-b-4874	Bladder cancer	LAG3	-0.00046050921532054	0.000405997586226521	0.460003189184826
eqtl-a-ENSG00000089693	ieu-b-4874	Bladder cancer	MLF2	-0.000271454186562664	0.000187657920504212	0.284949228081729
eqtl-a-ENSG00000089737	ieu-b-4874	Bladder cancer	DDX24	-0.000151225855010194	0.000384345612000509	0.720273241479382
eqtl-a-ENSG00000089775	ieu-b-4874	Bladder cancer	ZBTB25	-0.000240968924262274	0.000272282611190425	0.46952175819865
eqtl-a-ENSG00000089818	ieu-b-4874	Bladder cancer	NECAP1	-0.000251721060974711	0.000216002317270639	0.451477285934585
eqtl-a-ENSG00000089876	ieu-b-4874	Bladder cancer	DHX32	0.000184386959825714	0.000179290447876331	0.379414411243391
eqtl-a-ENSG00000090013	ieu-b-4874	Bladder cancer	BLVRB	-8.08086507236279e-05	0.000112905525180326	0.501056019336889
eqtl-a-ENSG00000090238	ieu-b-4874	Bladder cancer	YPEL3	5.80857247523905e-06	0.000105343974253445	0.959494317662668
eqtl-a-ENSG00000090263	ieu-b-4874	Bladder cancer	MRPS33	-1.15905263888224e-05	0.000159097250706865	0.948554190156974
eqtl-a-ENSG00000090266	ieu-b-4874	Bladder cancer	NDUFB2	-0.000385705150072839	0.000869647553356609	0.734242305889137
eqtl-a-ENSG00000090316	ieu-b-4874	Bladder cancer	MAEA	0.00196677073551307	0.000900375717456907	0.273311328716738
eqtl-a-ENSG00000090376	ieu-b-4874	Bladder cancer	IRAK3	0.000100475185339779	9.06479446465434e-05	0.310126533043727
eqtl-a-ENSG00000090382	ieu-b-4874	Bladder cancer	LYZ	-2.00980580928741e-05	9.29924975567099e-05	0.83370887788486
eqtl-a-ENSG00000090530	ieu-b-4874	Bladder cancer	P3H2	-0.000276805696136443	0.000337900371217688	0.458676691969783
eqtl-a-ENSG00000090615	ieu-b-4874	Bladder cancer	GOLGA3	0.000281638215498596	0.000575034754206502	0.710061075356314
eqtl-a-ENSG00000090659	ieu-b-4874	Bladder cancer	CD209	0.000412440058198178	0.000359354395491281	0.45628079727783
eqtl-a-ENSG00000090661	ieu-b-4874	Bladder cancer	CERS4	NA	NA	NA
eqtl-a-ENSG00000090674	ieu-b-4874	Bladder cancer	MCOLN1	-0.00030346739979569	0.000119645877163316	0.027657606767483
eqtl-a-ENSG00000090686	ieu-b-4874	Bladder cancer	USP48	-3.42982663932905e-05	0.000154581633309425	0.860999856109417
eqtl-a-ENSG00000090861	ieu-b-4874	Bladder cancer	AARS1	0.000249565425320726	0.000193665335034476	0.420131448916307
eqtl-a-ENSG00000090863	ieu-b-4874	Bladder cancer	GLG1	0.00559392683339227	0.00308916164717897	0.21187167174855
eqtl-a-ENSG00000091039	ieu-b-4874	Bladder cancer	OSBPL8	-0.000162031429535668	0.000152223959256313	0.398638550159666
eqtl-a-ENSG00000091073	ieu-b-4874	Bladder cancer	DTX2	-8.52644802984801e-05	0.000445935436716923	0.860574721437751
eqtl-a-ENSG00000091106	ieu-b-4874	Bladder cancer	NLRC4	6.48076308825676e-05	0.00013299694041332	0.65944214086579
eqtl-a-ENSG00000091127	ieu-b-4874	Bladder cancer	PUS7	-0.00470076836002662	0.00167130686249924	0.10657861989427
eqtl-a-ENSG00000091129	ieu-b-4874	Bladder cancer	NRCAM	-0.000448598113768594	0.000296723490041027	0.372027657667046
eqtl-a-ENSG00000091436	ieu-b-4874	Bladder cancer	MAP3K20	2.36460051774044e-05	0.0001761603010812	0.901719754239882
eqtl-a-ENSG00000091490	ieu-b-4874	Bladder cancer	SEL1L3	-0.000206781634142652	0.00014741570470426	0.25527938556185
eqtl-a-ENSG00000091527	ieu-b-4874	Bladder cancer	CDV3	-8.02107050805532e-07	0.000186570258626337	0.997263046823199
eqtl-a-ENSG00000091592	ieu-b-4874	Bladder cancer	NLRP1	-0.000204854183484275	0.000184076512474283	0.346909464499267
eqtl-a-ENSG00000091640	ieu-b-4874	Bladder cancer	SPAG7	5.36516702007275e-05	0.000133476845307055	0.714640588137369
eqtl-a-ENSG00000092010	ieu-b-4874	Bladder cancer	PSME1	0.000301002545401686	0.00023395570304102	0.420625692427128
eqtl-a-ENSG00000092020	ieu-b-4874	Bladder cancer	PPP2R3C	-0.000541623160249468	0.000416824540767861	0.417570070419875
eqtl-a-ENSG00000092036	ieu-b-4874	Bladder cancer	HAUS4	6.77731456086057e-05	0.000145335602874287	0.655149070924805
eqtl-a-ENSG00000092068	ieu-b-4874	Bladder cancer	SLC7A8	-9.46337094209149e-05	0.000226380207609117	0.716532786143846
eqtl-a-ENSG00000092094	ieu-b-4874	Bladder cancer	OSGEP	-0.000217197754424109	0.000213880989829046	0.416727002549755
eqtl-a-ENSG00000092096	ieu-b-4874	Bladder cancer	SLC22A17	0.00020679617073052	9.44840441298227e-05	0.0938293249257196
eqtl-a-ENSG00000092140	ieu-b-4874	Bladder cancer	G2E3	0.000489526048140272	0.000830951527223197	0.661078013529963
eqtl-a-ENSG00000092531	ieu-b-4874	Bladder cancer	SNAP23	-4.61717619496559e-05	0.000329303366464722	0.911317397354452
eqtl-a-ENSG00000092621	ieu-b-4874	Bladder cancer	PHGDH	-1.3617668950471e-05	6.40013111531505e-05	0.837568579292103
eqtl-a-ENSG00000092758	ieu-b-4874	Bladder cancer	COL9A3	-0.000237212370972858	0.000283897851466312	0.491323163506332
eqtl-a-ENSG00000092820	ieu-b-4874	Bladder cancer	EZR	NA	NA	NA
eqtl-a-ENSG00000092841	ieu-b-4874	Bladder cancer	MYL6	2.16897426183655e-05	0.00016568578195172	0.917132038307004
eqtl-a-ENSG00000092964	ieu-b-4874	Bladder cancer	DPYSL2	-2.95004352830615e-05	0.000202325810318761	0.888183985988544
eqtl-a-ENSG00000093000	ieu-b-4874	Bladder cancer	NUP50	-0.000122152966332697	0.000304011168981539	0.756772566754741
eqtl-a-ENSG00000093010	ieu-b-4874	Bladder cancer	COMT	NA	NA	NA
eqtl-a-ENSG00000093072	ieu-b-4874	Bladder cancer	ADA2	0.00012028971091764	8.04423351997812e-05	0.195064213866094
eqtl-a-ENSG00000093134	ieu-b-4874	Bladder cancer	VNN3P	-8.52251863393766e-05	0.000144640750143415	0.574229192582562
eqtl-a-ENSG00000093167	ieu-b-4874	Bladder cancer	LRRFIP2	0.00023886994938861	0.000197266065042497	0.312624738948168
eqtl-a-ENSG00000093217	ieu-b-4874	Bladder cancer	XYLB	0.00103894807881398	0.000714732355579681	0.383617543737351
eqtl-a-ENSG00000095002	ieu-b-4874	Bladder cancer	MSH2	3.79571362320961e-05	0.000111985737969149	0.766929453223918
eqtl-a-ENSG00000095303	ieu-b-4874	Bladder cancer	PTGS1	-0.000142424625674653	8.52640591467655e-05	0.129179034961718
eqtl-a-ENSG00000095321	ieu-b-4874	Bladder cancer	CRAT	0.000130395381815198	9.51898988348067e-05	0.219784783763909
eqtl-a-ENSG00000095370	ieu-b-4874	Bladder cancer	SH2D3C	-9.01216428769343e-06	0.000135051365704126	0.949997840466989
eqtl-a-ENSG00000095383	ieu-b-4874	Bladder cancer	TBC1D2	-5.41386352604986e-05	0.000135505879261848	0.728130751068437
eqtl-a-ENSG00000095485	ieu-b-4874	Bladder cancer	CWF19L1	1.3324129538974e-06	0.000136311044479561	0.992814647627393
eqtl-a-ENSG00000095739	ieu-b-4874	Bladder cancer	BAMBI	9.74712504070519e-05	8.28941555937453e-05	0.284192712652219
eqtl-a-ENSG00000095932	ieu-b-4874	Bladder cancer	SMIM24	6.58007763089634e-05	0.000236900016859215	0.789223078815296
eqtl-a-ENSG00000095951	ieu-b-4874	Bladder cancer	HIVEP1	-0.000186535191489847	0.000182533277390024	0.382035604137298
eqtl-a-ENSG00000096006	ieu-b-4874	Bladder cancer	CRISP3	-0.000151968406320807	0.000119421639843116	0.250269449048199
eqtl-a-ENSG00000096063	ieu-b-4874	Bladder cancer	SRPK1	-9.78648082252e-05	0.000111677504886168	0.420957766014163
eqtl-a-ENSG00000096070	ieu-b-4874	Bladder cancer	BRPF3	3.06952356179162e-05	0.00057566920669401	0.966086936975938
eqtl-a-ENSG00000096433	ieu-b-4874	Bladder cancer	ITPR3	-0.000214877957207439	0.000364292647727342	0.596770941573253
eqtl-a-ENSG00000096696	ieu-b-4874	Bladder cancer	DSP	-0.000221484940052958	0.000130118571942218	0.230831094022081
eqtl-a-ENSG00000096717	ieu-b-4874	Bladder cancer	SIRT1	0.000351391512641124	0.000727862303223425	0.713667249182477
eqtl-a-ENSG00000096968	ieu-b-4874	Bladder cancer	JAK2	-0.000336110368629566	0.000441488268346961	0.585750469049937
eqtl-a-ENSG00000096996	ieu-b-4874	Bladder cancer	IL12RB1	-0.000120490257229824	0.00052632690412655	0.856729528220891
eqtl-a-ENSG00000097033	ieu-b-4874	Bladder cancer	SH3GLB1	-1.46155681056298e-05	0.000166545469067769	0.934287469792642
eqtl-a-ENSG00000097046	ieu-b-4874	Bladder cancer	CDC7	-4.17853775640081e-05	0.000878813068608497	0.969753091826116
eqtl-a-ENSG00000099139	ieu-b-4874	Bladder cancer	PCSK5	0.000300038841190209	0.000132232949557725	0.0725279854280347
eqtl-a-ENSG00000099194	ieu-b-4874	Bladder cancer	SCD	-0.000279633358017203	0.000448479793936467	0.596578561332366
eqtl-a-ENSG00000099204	ieu-b-4874	Bladder cancer	ABLIM1	-0.000130038733484608	0.000166425006030674	0.491580067444443
eqtl-a-ENSG00000099219	ieu-b-4874	Bladder cancer	ERMP1	-0.000302224518526608	0.000266953193754541	0.32084916038531
eqtl-a-ENSG00000099250	ieu-b-4874	Bladder cancer	NRP1	-1.52564049184065e-05	0.000121332072508969	0.906003670079343
eqtl-a-ENSG00000099256	ieu-b-4874	Bladder cancer	PRTFDC1	-0.000246960248731832	0.000388357876279166	0.639415046745205
eqtl-a-ENSG00000099284	ieu-b-4874	Bladder cancer	MACROH2A2	-8.44114904611778e-05	0.000219809213067721	0.766579232718246
eqtl-a-ENSG00000099290	ieu-b-4874	Bladder cancer	WASHC2A	-9.45782088007574e-05	0.000379492971544664	0.826447355580815
eqtl-a-ENSG00000099330	ieu-b-4874	Bladder cancer	OCEL1	-0.000106986635017152	0.000261828469876659	0.753049051619522
eqtl-a-ENSG00000099331	ieu-b-4874	Bladder cancer	MYO9B	0.000136927926976728	0.000231268300060506	0.659681461862912
eqtl-a-ENSG00000099337	ieu-b-4874	Bladder cancer	KCNK6	1.15332103830464e-05	0.000126567978821307	0.93569989023039
eqtl-a-ENSG00000099338	ieu-b-4874	Bladder cancer	CATSPERG	-0.000266430688765613	0.000380975815776258	0.534686928253805
eqtl-a-ENSG00000099785	ieu-b-4874	Bladder cancer	MARCHF2	3.55695132351788e-05	0.000121872183108213	0.780222578731679
eqtl-a-ENSG00000099804	ieu-b-4874	Bladder cancer	CDC34	0.00051042801518981	0.000400039500805936	0.330121558925917
eqtl-a-ENSG00000099810	ieu-b-4874	Bladder cancer	MTAP	-0.00208821781727147	0.00083716451203048	0.242731130809997
eqtl-a-ENSG00000099817	ieu-b-4874	Bladder cancer	POLR2E	-9.15499641769988e-06	0.000196944167708695	0.970427866983476
eqtl-a-ENSG00000099860	ieu-b-4874	Bladder cancer	GADD45B	0.000127748048922993	0.000255484761740915	0.666653519811705
eqtl-a-ENSG00000099866	ieu-b-4874	Bladder cancer	MADCAM1	-0.000583658488496692	0.00037747091736636	0.365467357308457
eqtl-a-ENSG00000099875	ieu-b-4874	Bladder cancer	MKNK2	-1.24059668871828e-05	0.000195776928810533	0.955237063440485
eqtl-a-ENSG00000099917	ieu-b-4874	Bladder cancer	MED15	-1.13100955233352e-05	0.000174550082043571	0.954230533409455
eqtl-a-ENSG00000099940	ieu-b-4874	Bladder cancer	SNAP29	-0.00031962867343891	0.000135942711880344	0.143069206911688
eqtl-a-ENSG00000099956	ieu-b-4874	Bladder cancer	SMARCB1	0.000358352019676927	0.00085871639376719	0.74831859105961
eqtl-a-ENSG00000099968	ieu-b-4874	Bladder cancer	BCL2L13	0.000149449993073517	0.000156936435815235	0.515552481587825
eqtl-a-ENSG00000099977	ieu-b-4874	Bladder cancer	DDT	-4.23753166369549e-05	0.000272338358145725	0.901731204406117
eqtl-a-ENSG00000099991	ieu-b-4874	Bladder cancer	CABIN1	1.72985557889678e-05	0.000174437725405753	0.930049742763688
eqtl-a-ENSG00000099995	ieu-b-4874	Bladder cancer	SF3A1	6.55065203286648e-05	0.000218153428808963	0.792302126102184
eqtl-a-ENSG00000100014	ieu-b-4874	Bladder cancer	SPECC1L	0.000190315920383214	0.000465165636717918	0.752764138646705
eqtl-a-ENSG00000100024	ieu-b-4874	Bladder cancer	UPB1	-0.00019514109960893	0.000479328590060299	0.753867803079215
eqtl-a-ENSG00000100030	ieu-b-4874	Bladder cancer	MAPK1	0.000879723379751708	0.000541957825169317	0.351503844987117
eqtl-a-ENSG00000100034	ieu-b-4874	Bladder cancer	PPM1F	0.00017424262998199	0.000170666595886434	0.382428534657298
eqtl-a-ENSG00000100055	ieu-b-4874	Bladder cancer	CYTH4	-0.000106820392513166	0.000393787132216304	0.803782592279665
eqtl-a-ENSG00000100060	ieu-b-4874	Bladder cancer	MFNG	-6.11857657186106e-05	0.000177370900884904	0.788529363012945
eqtl-a-ENSG00000100077	ieu-b-4874	Bladder cancer	GRK3	-0.000358213512585954	0.000146547740933784	0.134430241572405
eqtl-a-ENSG00000100079	ieu-b-4874	Bladder cancer	LGALS2	9.44437498949724e-05	0.000102388752971669	0.38700610482214
eqtl-a-ENSG00000100092	ieu-b-4874	Bladder cancer	SH3BP1	0.00107529948083729	0.000870630888424207	0.304710073030029
eqtl-a-ENSG00000100095	ieu-b-4874	Bladder cancer	SEZ6L	0.000216768281219699	0.000236878461997668	0.528202918811383
eqtl-a-ENSG00000100097	ieu-b-4874	Bladder cancer	LGALS1	-5.55780010116997e-05	0.000193371080738282	0.788068900255306
eqtl-a-ENSG00000100099	ieu-b-4874	Bladder cancer	HPS4	4.39578290675414e-06	0.000156722807076552	0.982148681045039
eqtl-a-ENSG00000100100	ieu-b-4874	Bladder cancer	PIK3IP1	NA	NA	NA
eqtl-a-ENSG00000100104	ieu-b-4874	Bladder cancer	SRRD	-5.28328615529978e-05	0.000107108319100217	0.636921705915183
eqtl-a-ENSG00000100106	ieu-b-4874	Bladder cancer	TRIOBP	6.09858584165565e-05	0.000152633740372641	0.709898605504117
eqtl-a-ENSG00000100109	ieu-b-4874	Bladder cancer	TFIP11	-0.000108144600228872	0.000232613103771296	0.722952475498817
eqtl-a-ENSG00000100116	ieu-b-4874	Bladder cancer	GCAT	2.17948965783375e-05	0.000114587131068776	0.854547838345226
eqtl-a-ENSG00000100147	ieu-b-4874	Bladder cancer	CCDC134	0.000509423810393654	0.000344180482923775	0.378266919199304
eqtl-a-ENSG00000100151	ieu-b-4874	Bladder cancer	PICK1	-8.47566077654888e-05	0.000251236654966295	0.752807015193118
eqtl-a-ENSG00000100181	ieu-b-4874	Bladder cancer	TPTEP1	-4.87818404933431e-05	0.000303391016220377	0.887033024652266
eqtl-a-ENSG00000100197	ieu-b-4874	Bladder cancer	CYP2D6	-4.91499148227144e-05	0.000201864512703531	0.847954459780845
eqtl-a-ENSG00000100219	ieu-b-4874	Bladder cancer	XBP1	0.000196382516730321	0.000310327822474343	0.544509286595326
eqtl-a-ENSG00000100225	ieu-b-4874	Bladder cancer	FBXO7	0.00021898827327281	0.000156283339198312	0.210692740494154
eqtl-a-ENSG00000100228	ieu-b-4874	Bladder cancer	RAB36	0.000482591331658981	0.000721269007501888	0.62460061236552
eqtl-a-ENSG00000100242	ieu-b-4874	Bladder cancer	SUN2	-5.43363560591661e-05	0.000172111467368986	0.782126076783342
eqtl-a-ENSG00000100243	ieu-b-4874	Bladder cancer	CYB5R3	5.43519836324488e-05	8.74030510238184e-05	0.553743180959138
eqtl-a-ENSG00000100266	ieu-b-4874	Bladder cancer	PACSIN2	NA	NA	NA
eqtl-a-ENSG00000100284	ieu-b-4874	Bladder cancer	TOM1	-3.00350875038735e-05	0.000129692955714872	0.826038710392803
eqtl-a-ENSG00000100285	ieu-b-4874	Bladder cancer	NEFH	-6.7025218550911e-05	0.000329751252917916	0.872339821442117
eqtl-a-ENSG00000100290	ieu-b-4874	Bladder cancer	BIK	-2.4695761641931e-05	0.000303319312874729	0.948281539240505
eqtl-a-ENSG00000100292	ieu-b-4874	Bladder cancer	HMOX1	-0.000236868021289799	0.000106021844469674	0.111566303708636
eqtl-a-ENSG00000100296	ieu-b-4874	Bladder cancer	THOC5	0.000112259524499411	0.000124825614405454	0.434756109880355
eqtl-a-ENSG00000100298	ieu-b-4874	Bladder cancer	APOBEC3H	NA	NA	NA
eqtl-a-ENSG00000100299	ieu-b-4874	Bladder cancer	ARSA	0.000149722259647619	0.000179101813920653	0.556729642783457
eqtl-a-ENSG00000100300	ieu-b-4874	Bladder cancer	TSPO	3.55314582113338e-05	0.000190808217579355	0.869452577807747
eqtl-a-ENSG00000100311	ieu-b-4874	Bladder cancer	PDGFB	1.41056205535418e-05	0.000295233663497639	0.969606808030491
eqtl-a-ENSG00000100321	ieu-b-4874	Bladder cancer	SYNGR1	-1.72272062107005e-05	0.000119657126746677	0.894650341426203
eqtl-a-ENSG00000100325	ieu-b-4874	Bladder cancer	ASCC2	7.19441314014637e-05	9.03728574876454e-05	0.446473668293529
eqtl-a-ENSG00000100330	ieu-b-4874	Bladder cancer	MTMR3	0.000323935701628898	0.000258351429107027	0.298706266571819
eqtl-a-ENSG00000100336	ieu-b-4874	Bladder cancer	APOL4	0.000463042550701587	0.000224139144778818	0.286996042215864
eqtl-a-ENSG00000100346	ieu-b-4874	Bladder cancer	CACNA1I	0.000240078099628926	0.000155957186257756	0.221340042327942
eqtl-a-ENSG00000100347	ieu-b-4874	Bladder cancer	SAMM50	0.000345861289401945	0.000203490496553103	0.231299384449094
eqtl-a-ENSG00000100350	ieu-b-4874	Bladder cancer	FOXRED2	-0.0005217448607389	0.000668206931375064	0.516658087815788
eqtl-a-ENSG00000100351	ieu-b-4874	Bladder cancer	GRAP2	-1.9594554780892e-06	0.000158236078473569	0.990598862103584
eqtl-a-ENSG00000100353	ieu-b-4874	Bladder cancer	EIF3D	-8.68992315890361e-06	0.000225306737378513	0.975458185546697
eqtl-a-ENSG00000100362	ieu-b-4874	Bladder cancer	PVALB	-7.51372970559557e-05	0.000171983911978359	0.684744097110675
eqtl-a-ENSG00000100364	ieu-b-4874	Bladder cancer	KIAA0930	-8.88606221060919e-05	0.000170832444280634	0.65479931782244
eqtl-a-ENSG00000100365	ieu-b-4874	Bladder cancer	NCF4	-9.03674567250008e-05	0.000291390074580838	0.78579813301394
eqtl-a-ENSG00000100368	ieu-b-4874	Bladder cancer	CSF2RB	-7.57034328229252e-05	0.000198796189596692	0.739988666006585
eqtl-a-ENSG00000100376	ieu-b-4874	Bladder cancer	FAM118A	0.000333701674924299	0.000414368045774387	0.465776830339414
eqtl-a-ENSG00000100385	ieu-b-4874	Bladder cancer	IL2RB	-1.73046567507351e-05	0.000410501503548162	0.967743008924926
eqtl-a-ENSG00000100422	ieu-b-4874	Bladder cancer	CERK	-8.20549213454279e-05	0.000255709658041103	0.802322590461715
eqtl-a-ENSG00000100427	ieu-b-4874	Bladder cancer	MLC1	-1.43118109516434e-05	0.000199248352272124	0.94927460934477
eqtl-a-ENSG00000100439	ieu-b-4874	Bladder cancer	ABHD4	-0.000315754223809028	0.000314422634608311	0.498654798663484
eqtl-a-ENSG00000100441	ieu-b-4874	Bladder cancer	KHNYN	-0.000236877400769253	0.000239925486196363	0.427570766796798
eqtl-a-ENSG00000100445	ieu-b-4874	Bladder cancer	SDR39U1	-0.000857168857132476	0.000492056116563773	0.331754388434099
eqtl-a-ENSG00000100448	ieu-b-4874	Bladder cancer	CTSG	-5.87127747426656e-05	7.15539299946217e-05	0.427908325340945
eqtl-a-ENSG00000100450	ieu-b-4874	Bladder cancer	GZMH	-0.000123901109600328	0.000251050548968544	0.647507606307628
eqtl-a-ENSG00000100453	ieu-b-4874	Bladder cancer	GZMB	0.000142054999588214	0.000109379494256592	0.28484819914351
eqtl-a-ENSG00000100461	ieu-b-4874	Bladder cancer	RBM23	-8.72915712345347e-05	0.000158959256962168	0.638027659393739
eqtl-a-ENSG00000100462	ieu-b-4874	Bladder cancer	PRMT5	0.000145139197760757	0.000361030587638641	0.756657813469545
eqtl-a-ENSG00000100473	ieu-b-4874	Bladder cancer	COCH	-3.30222783968895e-05	0.000134239733538397	0.828628646723404
eqtl-a-ENSG00000100503	ieu-b-4874	Bladder cancer	NIN	NA	NA	NA
eqtl-a-ENSG00000100504	ieu-b-4874	Bladder cancer	PYGL	-2.42409739931595e-05	0.000123809757352099	0.862862110963344
eqtl-a-ENSG00000100505	ieu-b-4874	Bladder cancer	TRIM9	1.16286199245945e-05	8.55592050237192e-05	0.897192467658114
eqtl-a-ENSG00000100528	ieu-b-4874	Bladder cancer	CNIH1	NA	NA	NA
eqtl-a-ENSG00000100558	ieu-b-4874	Bladder cancer	PLEK2	7.74273397694885e-06	9.14257489299621e-05	0.934030517253914
eqtl-a-ENSG00000100592	ieu-b-4874	Bladder cancer	DAAM1	0.000107279049584411	0.00015637194284304	0.563535296582643
eqtl-a-ENSG00000100596	ieu-b-4874	Bladder cancer	SPTLC2	-0.00010581746959786	0.000362200301167335	0.81904646450527
eqtl-a-ENSG00000100600	ieu-b-4874	Bladder cancer	LGMN	8.01636733517433e-05	0.00016990168496292	0.719343801915784
eqtl-a-ENSG00000100601	ieu-b-4874	Bladder cancer	ALKBH1	-0.00012385647177851	0.00019177539234523	0.634932836621562
eqtl-a-ENSG00000100605	ieu-b-4874	Bladder cancer	ITPK1	2.60750883503682e-05	0.000112766192914996	0.832008374104867
eqtl-a-ENSG00000100612	ieu-b-4874	Bladder cancer	DHRS7	0.000231352930980857	0.000122943657265955	0.118605231533961
eqtl-a-ENSG00000100629	ieu-b-4874	Bladder cancer	CEP128	0.000104902065831493	0.000205555844492512	0.699591659237318
eqtl-a-ENSG00000100644	ieu-b-4874	Bladder cancer	HIF1A	-0.000578546208100225	0.000344202172296257	0.234814246984988
eqtl-a-ENSG00000100647	ieu-b-4874	Bladder cancer	SUSD6	-0.000456241734722902	0.000206347786774522	0.0915208147148852
eqtl-a-ENSG00000100664	ieu-b-4874	Bladder cancer	EIF5	0.000107074294482533	0.000165155785431041	0.562975946084877
eqtl-a-ENSG00000100678	ieu-b-4874	Bladder cancer	SLC8A3	-0.000267368470351492	0.00029281643100696	0.528900358260259
eqtl-a-ENSG00000100697	ieu-b-4874	Bladder cancer	DICER1	0.00019582471652315	0.000180806913085983	0.391982391944416
eqtl-a-ENSG00000100721	ieu-b-4874	Bladder cancer	TCL1A	2.05211597407577e-06	8.54206818667901e-05	0.98142217180946
eqtl-a-ENSG00000100731	ieu-b-4874	Bladder cancer	PCNX1	8.92176247547553e-05	0.000309895055488698	0.800518124969242
eqtl-a-ENSG00000100744	ieu-b-4874	Bladder cancer	GSKIP	NA	NA	NA
eqtl-a-ENSG00000100767	ieu-b-4874	Bladder cancer	PAPLN	4.89793719949422e-05	0.000187863573027361	0.837636325891271
eqtl-a-ENSG00000100784	ieu-b-4874	Bladder cancer	RPS6KA5	-0.000217251565547287	0.000175563963065192	0.34149153789256
eqtl-a-ENSG00000100804	ieu-b-4874	Bladder cancer	PSMB5	-0.000686083184355645	0.000610077992427404	0.462712150181753
eqtl-a-ENSG00000100814	ieu-b-4874	Bladder cancer	CCNB1IP1	0.000186828249524751	0.000132947917280959	0.393731611811018
eqtl-a-ENSG00000100823	ieu-b-4874	Bladder cancer	APEX1	0.000146106726645779	0.000658059388553936	0.860909671738645
eqtl-a-ENSG00000100889	ieu-b-4874	Bladder cancer	PCK2	0.000348639960407458	0.000221907799900079	0.360850816554552
eqtl-a-ENSG00000100906	ieu-b-4874	Bladder cancer	NFKBIA	0.000161346426165282	0.000118953089230559	0.268028759412501
eqtl-a-ENSG00000100918	ieu-b-4874	Bladder cancer	REC8	-0.000195925719903953	0.000205150443346972	0.514639628751166
eqtl-a-ENSG00000100938	ieu-b-4874	Bladder cancer	GMPR2	NA	NA	NA
eqtl-a-ENSG00000100979	ieu-b-4874	Bladder cancer	PLTP	3.145102874393e-05	0.00025064008751856	0.908078166760804
eqtl-a-ENSG00000100985	ieu-b-4874	Bladder cancer	MMP9	-6.65431487739034e-05	0.000125866974203706	0.616005037367563
eqtl-a-ENSG00000100991	ieu-b-4874	Bladder cancer	TRPC4AP	-6.742004084381e-05	0.000153070641595431	0.682366751295211
eqtl-a-ENSG00000100994	ieu-b-4874	Bladder cancer	PYGB	0.00014099117704671	0.000146015637181789	0.388929523947692
eqtl-a-ENSG00000100997	ieu-b-4874	Bladder cancer	ABHD12	-0.000327514823609769	0.00167300127942132	0.87692867107964
eqtl-a-ENSG00000101017	ieu-b-4874	Bladder cancer	CD40	0.000182035181933231	0.000132526994886021	0.4006191715121
eqtl-a-ENSG00000101019	ieu-b-4874	Bladder cancer	UQCC1	-0.000374942500740842	0.00162977931027365	0.856045796272897
eqtl-a-ENSG00000101079	ieu-b-4874	Bladder cancer	NDRG3	-0.000733734434291185	0.000668026118258452	0.35229518001344
eqtl-a-ENSG00000101082	ieu-b-4874	Bladder cancer	SLA2	8.13741995634618e-05	0.000174366981730206	0.722025698252814
eqtl-a-ENSG00000101150	ieu-b-4874	Bladder cancer	TPD52L2	-6.73493689864463e-05	0.000188195296096079	0.754680682190279
eqtl-a-ENSG00000101158	ieu-b-4874	Bladder cancer	NELFCD	5.54726045563522e-05	0.000232748078648331	0.851048498496799
eqtl-a-ENSG00000101160	ieu-b-4874	Bladder cancer	CTSZ	-2.15572962189051e-05	0.000191448391169383	0.928616600874304
eqtl-a-ENSG00000101162	ieu-b-4874	Bladder cancer	TUBB1	5.82334159739334e-05	0.000125255491332869	0.653033857929215
eqtl-a-ENSG00000101188	ieu-b-4874	Bladder cancer	NTSR1	-5.1661776204349e-05	0.000153379506623528	0.768310676220697
eqtl-a-ENSG00000101190	ieu-b-4874	Bladder cancer	TCFL5	-0.000201810516079145	0.000898548491469778	0.843152219191723
eqtl-a-ENSG00000101197	ieu-b-4874	Bladder cancer	BIRC7	-0.000358363133016056	0.000268550413951867	0.409413127130545
eqtl-a-ENSG00000101210	ieu-b-4874	Bladder cancer	EEF1A2	0.00020709440736056	0.000156529806678744	0.412037455499331
eqtl-a-ENSG00000101220	ieu-b-4874	Bladder cancer	ADISSP	-0.000232394197763656	0.000219752155905881	0.401135545897566
eqtl-a-ENSG00000101224	ieu-b-4874	Bladder cancer	CDC25B	0.000111074243051232	0.000165773234548799	0.550797193357525
eqtl-a-ENSG00000101230	ieu-b-4874	Bladder cancer	ISM1	0.000189131139469692	0.000228936236661917	0.560431770086177
eqtl-a-ENSG00000101236	ieu-b-4874	Bladder cancer	RNF24	-7.03850763793198e-05	0.000168879532819664	0.717314539143892
eqtl-a-ENSG00000101247	ieu-b-4874	Bladder cancer	NDUFAF5	0.000397862684833328	0.000225777228405268	0.220095092212577
eqtl-a-ENSG00000101255	ieu-b-4874	Bladder cancer	TRIB3	-3.95442673246799e-05	0.00022555997025529	0.876974594944623
eqtl-a-ENSG00000101265	ieu-b-4874	Bladder cancer	RASSF2	7.7421713220414e-05	0.000266713282429233	0.798932495995256
eqtl-a-ENSG00000101290	ieu-b-4874	Bladder cancer	CDS2	4.32367622606689e-05	0.000132059879752601	0.75978159099312
eqtl-a-ENSG00000101294	ieu-b-4874	Bladder cancer	HM13	-0.000135874205553658	0.000215951212979942	0.563370580621007
eqtl-a-ENSG00000101298	ieu-b-4874	Bladder cancer	SNPH	0.000469696139872501	0.000310816204391955	0.372157290957379
eqtl-a-ENSG00000101307	ieu-b-4874	Bladder cancer	SIRPB1	0.000130668837676955	0.000319345541463668	0.703371216059167
eqtl-a-ENSG00000101310	ieu-b-4874	Bladder cancer	SEC23B	-0.000528197353443451	0.000497740304818443	0.399808001254476
eqtl-a-ENSG00000101335	ieu-b-4874	Bladder cancer	MYL9	1.91563028484777e-05	6.82314655473508e-05	0.783680428517022
eqtl-a-ENSG00000101336	ieu-b-4874	Bladder cancer	HCK	-4.23518871782208e-05	0.00017814904130587	0.851412787258065
eqtl-a-ENSG00000101337	ieu-b-4874	Bladder cancer	TM9SF4	-0.000475143420526386	0.000301097326494211	0.35958160034728
eqtl-a-ENSG00000101361	ieu-b-4874	Bladder cancer	NOP56	5.69969801429949e-05	0.000124614830030372	0.726903824492978
eqtl-a-ENSG00000101363	ieu-b-4874	Bladder cancer	MANBAL	0.000342457859098065	0.000211563141253255	0.246927490746065
eqtl-a-ENSG00000101384	ieu-b-4874	Bladder cancer	JAG1	0.000276686012762436	0.000456891298539183	0.606359486430273
eqtl-a-ENSG00000101421	ieu-b-4874	Bladder cancer	CHMP4B	5.0544809469938e-05	0.0006807293529077	0.952816952160108
eqtl-a-ENSG00000101425	ieu-b-4874	Bladder cancer	BPI	-2.05230015102073e-06	0.000110718434588045	0.985615522157879
eqtl-a-ENSG00000101439	ieu-b-4874	Bladder cancer	CST3	5.94434955484128e-06	8.32027296118794e-05	0.945042639754761
eqtl-a-ENSG00000101442	ieu-b-4874	Bladder cancer	ACTR5	0.000307129463143976	0.000545016663128238	0.629834132239469
eqtl-a-ENSG00000101457	ieu-b-4874	Bladder cancer	DNTTIP1	-7.7100512932201e-05	0.000167212569501491	0.664094612639363
eqtl-a-ENSG00000101460	ieu-b-4874	Bladder cancer	MAP1LC3A	0.000119214821760876	7.24749700636833e-05	0.143985860656758
eqtl-a-ENSG00000101470	ieu-b-4874	Bladder cancer	TNNC2	2.97890204089981e-05	0.000132311267679029	0.830780115016913
eqtl-a-ENSG00000101474	ieu-b-4874	Bladder cancer	APMAP	-0.000142651504394997	0.000136032181005832	0.353514832924604
eqtl-a-ENSG00000101493	ieu-b-4874	Bladder cancer	ZNF516	-6.53100876167629e-05	0.000178902798110237	0.77716590838064
eqtl-a-ENSG00000101558	ieu-b-4874	Bladder cancer	VAPA	-0.000175590823827012	0.000162568080339117	0.475495422304517
eqtl-a-ENSG00000101574	ieu-b-4874	Bladder cancer	METTL4	3.18221929475125e-06	0.000196606980428545	0.989696770496806
eqtl-a-ENSG00000101577	ieu-b-4874	Bladder cancer	LPIN2	0.000114535696003766	0.00010421347027184	0.321827925448121
eqtl-a-ENSG00000101596	ieu-b-4874	Bladder cancer	SMCHD1	0.000408327894402241	0.000460416820316075	0.538125339542236
eqtl-a-ENSG00000101605	ieu-b-4874	Bladder cancer	MYOM1	1.26071222189522e-05	0.000186338014894471	0.952213736653296
eqtl-a-ENSG00000101639	ieu-b-4874	Bladder cancer	CEP192	-7.40805630563531e-06	0.000165929371063527	0.967195138935657
eqtl-a-ENSG00000101751	ieu-b-4874	Bladder cancer	POLI	-0.000107100116387319	0.000443643172279493	0.849198638050574
eqtl-a-ENSG00000101773	ieu-b-4874	Bladder cancer	RBBP8	-0.000108452656952399	0.000114702009769705	0.397933612236478
eqtl-a-ENSG00000101782	ieu-b-4874	Bladder cancer	RIOK3	-0.00032566762696215	0.000156275894125522	0.082286517666945
eqtl-a-ENSG00000102145	ieu-b-4874	Bladder cancer	GATA1	0.000108875392619256	0.00033636706953022	0.776892561533452
eqtl-a-ENSG00000102445	ieu-b-4874	Bladder cancer	RUBCNL	-0.000218357683587523	0.000140679587502463	0.195574549137242
eqtl-a-ENSG00000102524	ieu-b-4874	Bladder cancer	TNFSF13B	-0.0001378252589427	9.05534888550102e-05	0.188491565504122
eqtl-a-ENSG00000102531	ieu-b-4874	Bladder cancer	FNDC3A	6.36961999958648e-05	0.000208179414391696	0.788540502587667
eqtl-a-ENSG00000102554	ieu-b-4874	Bladder cancer	KLF5	-5.0476646560368e-05	0.000286394009309675	0.88893706075713
eqtl-a-ENSG00000102575	ieu-b-4874	Bladder cancer	ACP5	-3.5559513540663e-05	0.000105265610085924	0.7577650607443
eqtl-a-ENSG00000102595	ieu-b-4874	Bladder cancer	UGGT2	-0.000276905240607737	0.000179038457217299	0.262008496035434
eqtl-a-ENSG00000102606	ieu-b-4874	Bladder cancer	ARHGEF7	0.000189690911521634	0.000185017607388546	0.492060592644605
eqtl-a-ENSG00000102678	ieu-b-4874	Bladder cancer	FGF9	NA	NA	NA
eqtl-a-ENSG00000102710	ieu-b-4874	Bladder cancer	SUPT20H	-0.000128852709809601	0.000143983565153851	0.535269300931029
eqtl-a-ENSG00000102753	ieu-b-4874	Bladder cancer	KPNA3	-0.000375611507273512	0.000958467428362936	0.732956851908791
eqtl-a-ENSG00000102755	ieu-b-4874	Bladder cancer	FLT1	5.23803725842379e-05	0.000148895377875517	0.742743951686869
eqtl-a-ENSG00000102760	ieu-b-4874	Bladder cancer	RGCC	-2.00891066085691e-05	0.000297431109747496	0.952294934872727
eqtl-a-ENSG00000102781	ieu-b-4874	Bladder cancer	KATNAL1	-0.000168859118784413	0.000723090089162393	0.853951117843251
eqtl-a-ENSG00000102796	ieu-b-4874	Bladder cancer	DHRS12	-9.32607632987138e-05	0.000125707838891591	0.499354205682814
eqtl-a-ENSG00000102804	ieu-b-4874	Bladder cancer	TSC22D1	-9.71550902870851e-05	0.00012399434920666	0.455876311506405
eqtl-a-ENSG00000102805	ieu-b-4874	Bladder cancer	CLN5	-8.84434880813355e-05	0.000317520357634571	0.827056935704893
eqtl-a-ENSG00000102837	ieu-b-4874	Bladder cancer	OLFM4	1.02678028648544e-05	7.78151125519687e-05	0.89740544105448
eqtl-a-ENSG00000102854	ieu-b-4874	Bladder cancer	MSLN	0.000331257515868098	0.000156559348866689	0.281071271156667
eqtl-a-ENSG00000102858	ieu-b-4874	Bladder cancer	MGRN1	-1.76239956600481e-05	0.00014430837907479	0.913963159262215
eqtl-a-ENSG00000102882	ieu-b-4874	Bladder cancer	MAPK3	-0.000104432237870565	0.000120114859981729	0.433668718297711
eqtl-a-ENSG00000102893	ieu-b-4874	Bladder cancer	PHKB	0.000159999438830388	0.000175401644245495	0.457959949044797
eqtl-a-ENSG00000102921	ieu-b-4874	Bladder cancer	N4BP1	-3.69357502696955e-05	0.000194768255666939	0.861697248296079
eqtl-a-ENSG00000102931	ieu-b-4874	Bladder cancer	ARL2BP	-0.000256861522698031	0.000250456728647776	0.491963226410985
eqtl-a-ENSG00000102934	ieu-b-4874	Bladder cancer	PLLP	-0.000483378840653315	0.000589460122155626	0.562744393956769
eqtl-a-ENSG00000102978	ieu-b-4874	Bladder cancer	POLR2C	-0.000847386594467563	0.00107221596808638	0.574224573101457
eqtl-a-ENSG00000103005	ieu-b-4874	Bladder cancer	USB1	-5.15942880122731e-06	0.000166756192987917	0.978127383238818
eqtl-a-ENSG00000103018	ieu-b-4874	Bladder cancer	CYB5B	NA	NA	NA
eqtl-a-ENSG00000103047	ieu-b-4874	Bladder cancer	TANGO6	4.10020836255962e-05	0.000505263437915284	0.948451317993738
eqtl-a-ENSG00000103051	ieu-b-4874	Bladder cancer	COG4	NA	NA	NA
eqtl-a-ENSG00000103064	ieu-b-4874	Bladder cancer	SLC7A6	0.00245657738003086	0.0039544285625312	0.646117188571201
eqtl-a-ENSG00000103091	ieu-b-4874	Bladder cancer	WDR59	-0.00064620199579939	0.000781065033364172	0.559976383773133
eqtl-a-ENSG00000103111	ieu-b-4874	Bladder cancer	MON1B	1.8694952988021e-06	0.000154967402345326	0.991132126888681
eqtl-a-ENSG00000103121	ieu-b-4874	Bladder cancer	CMC2	2.66195428505524e-05	0.000261253142645831	0.928137919999521
eqtl-a-ENSG00000103148	ieu-b-4874	Bladder cancer	NPRL3	6.077527462611e-05	9.9919431623192e-05	0.565324780804214
eqtl-a-ENSG00000103154	ieu-b-4874	Bladder cancer	NECAB2	-3.14777132048704e-05	0.000131037906728974	0.832538612658899
eqtl-a-ENSG00000103168	ieu-b-4874	Bladder cancer	TAF1C	0.000303838669545586	0.00118185398398032	0.813736207326651
eqtl-a-ENSG00000103174	ieu-b-4874	Bladder cancer	NAGPA	-8.92861242576369e-05	0.000237541312453773	0.771110606660362
eqtl-a-ENSG00000103184	ieu-b-4874	Bladder cancer	SEC14L5	-4.95133876442787e-05	8.61016431061734e-05	0.581060765827476
eqtl-a-ENSG00000103187	ieu-b-4874	Bladder cancer	COTL1	-0.000128825690033413	0.00028585656251975	0.730450594043164
eqtl-a-ENSG00000103194	ieu-b-4874	Bladder cancer	USP10	1.7900785198777e-05	0.000135780038454507	0.907179863798154
eqtl-a-ENSG00000103196	ieu-b-4874	Bladder cancer	CRISPLD2	-6.40230808220622e-05	0.000118851630293114	0.618687112372422
eqtl-a-ENSG00000103202	ieu-b-4874	Bladder cancer	NME4	-0.000103233196818491	0.000316420905400995	0.775208662585286
eqtl-a-ENSG00000103222	ieu-b-4874	Bladder cancer	ABCC1	-0.00040443642131288	0.000191353004186453	0.168889613343873
eqtl-a-ENSG00000103226	ieu-b-4874	Bladder cancer	NOMO3	NA	NA	NA
eqtl-a-ENSG00000103245	ieu-b-4874	Bladder cancer	CIAO3	-0.000199533494786733	0.000425722750016504	0.720975757995428
eqtl-a-ENSG00000103248	ieu-b-4874	Bladder cancer	MTHFSD	-0.000543656260960457	0.000446976606215368	0.438065973144897
eqtl-a-ENSG00000103249	ieu-b-4874	Bladder cancer	CLCN7	1.48634929212074e-06	0.00019658763127963	0.995186770846612
eqtl-a-ENSG00000103257	ieu-b-4874	Bladder cancer	SLC7A5	7.40111638711919e-06	0.000173932443335592	0.968098278246934
eqtl-a-ENSG00000103264	ieu-b-4874	Bladder cancer	FBXO31	NA	NA	NA
eqtl-a-ENSG00000103275	ieu-b-4874	Bladder cancer	UBE2I	-0.00116218320396332	0.000436601144729286	0.228776183515395
eqtl-a-ENSG00000103313	ieu-b-4874	Bladder cancer	MEFV	NA	NA	NA
eqtl-a-ENSG00000103326	ieu-b-4874	Bladder cancer	CAPN15	-0.000183913949035438	0.000116468594710117	0.255074528929543
eqtl-a-ENSG00000103335	ieu-b-4874	Bladder cancer	PIEZO1	-0.000490688763801451	0.000434239343852821	0.37576813557396
eqtl-a-ENSG00000103342	ieu-b-4874	Bladder cancer	GSPT1	0.000175117260831967	0.000299438145753585	0.579979935379594
eqtl-a-ENSG00000103351	ieu-b-4874	Bladder cancer	CLUAP1	0.00038615820524645	0.00020657388779411	0.312715414335137
eqtl-a-ENSG00000103355	ieu-b-4874	Bladder cancer	PRSS33	7.55810515237963e-05	0.00047075280155712	0.880227129083394
eqtl-a-ENSG00000103381	ieu-b-4874	Bladder cancer	CPPED1	-3.94566627598754e-05	0.000108489337705625	0.73096021156058
eqtl-a-ENSG00000103479	ieu-b-4874	Bladder cancer	RBL2	-3.65562124357901e-05	9.77832499083432e-05	0.72384480917426
eqtl-a-ENSG00000103489	ieu-b-4874	Bladder cancer	XYLT1	0.000331474106759574	0.000341619224272689	0.403465109378402
eqtl-a-ENSG00000103496	ieu-b-4874	Bladder cancer	STX4	-0.000119888542661187	0.000181961051863524	0.629114901023564
eqtl-a-ENSG00000103507	ieu-b-4874	Bladder cancer	BCKDK	0.000139543028863229	0.00015355085085597	0.430468678176019
eqtl-a-ENSG00000103522	ieu-b-4874	Bladder cancer	IL21R	-9.25992096709751e-05	0.000187664634080132	0.67056898767071
eqtl-a-ENSG00000103549	ieu-b-4874	Bladder cancer	RNF40	-0.000177206279672771	0.000192494014876535	0.526310319312711
eqtl-a-ENSG00000103569	ieu-b-4874	Bladder cancer	AQP9	NA	NA	NA
eqtl-a-ENSG00000103591	ieu-b-4874	Bladder cancer	AAGAB	6.52745197601193e-05	0.000575656324705809	0.928119765502387
eqtl-a-ENSG00000103642	ieu-b-4874	Bladder cancer	LACTB	9.97401663738507e-06	0.000168062246620249	0.962262689173969
eqtl-a-ENSG00000103653	ieu-b-4874	Bladder cancer	CSK	NA	NA	NA
eqtl-a-ENSG00000103671	ieu-b-4874	Bladder cancer	TRIP4	-0.000628042437953903	0.00111631371213925	0.673752498536907
eqtl-a-ENSG00000103723	ieu-b-4874	Bladder cancer	AP3B2	-6.18400911491517e-05	0.000125011240548598	0.654788013104076
eqtl-a-ENSG00000103740	ieu-b-4874	Bladder cancer	ACSBG1	2.24019217750131e-05	0.000120238631254852	0.861267257746347
eqtl-a-ENSG00000103769	ieu-b-4874	Bladder cancer	RAB11A	0.000179241616589639	0.000203104455464377	0.470593883824921
eqtl-a-ENSG00000103811	ieu-b-4874	Bladder cancer	CTSH	-5.88177351494217e-05	0.000159653652657683	0.747909311940933
eqtl-a-ENSG00000103852	ieu-b-4874	Bladder cancer	TTC23	9.84298463642961e-05	0.0002737409830932	0.75358377327399
eqtl-a-ENSG00000103876	ieu-b-4874	Bladder cancer	FAH	2.07009300457013e-05	0.000116521273784294	0.867625484047287
eqtl-a-ENSG00000103932	ieu-b-4874	Bladder cancer	RPAP1	0.000306351694285169	0.000287586862239057	0.364892071633453
eqtl-a-ENSG00000103942	ieu-b-4874	Bladder cancer	HOMER2	0.000126518176575023	9.36644380898925e-05	0.225486716722537
eqtl-a-ENSG00000103966	ieu-b-4874	Bladder cancer	EHD4	0.00023514785121243	0.000132719389585957	0.174556025591199
eqtl-a-ENSG00000103995	ieu-b-4874	Bladder cancer	CEP152	9.25013309177803e-05	0.00153276956050505	0.961627081498398
eqtl-a-ENSG00000104043	ieu-b-4874	Bladder cancer	ATP8B4	-1.06329631940957e-05	0.000104712897185521	0.924005181269605
eqtl-a-ENSG00000104081	ieu-b-4874	Bladder cancer	BMF	2.31360744860631e-05	0.000164437631160008	0.901000110320449
eqtl-a-ENSG00000104093	ieu-b-4874	Bladder cancer	DMXL2	-2.98179687562609e-05	0.000126623472184397	0.825397126799271
eqtl-a-ENSG00000104219	ieu-b-4874	Bladder cancer	ZDHHC2	0.000167903169221488	0.000198282217497168	0.459315553933653
eqtl-a-ENSG00000104231	ieu-b-4874	Bladder cancer	ZFAND1	NA	NA	NA
eqtl-a-ENSG00000104267	ieu-b-4874	Bladder cancer	CA2	4.76511536617425e-06	0.000111789164335377	0.967190129283881
eqtl-a-ENSG00000104312	ieu-b-4874	Bladder cancer	RIPK2	0.000479219757905179	0.00024986805986906	0.305975631195248
eqtl-a-ENSG00000104320	ieu-b-4874	Bladder cancer	NBN	0.00014342065467601	0.000139147993513081	0.342423869050451
eqtl-a-ENSG00000104324	ieu-b-4874	Bladder cancer	CPQ	0.000470685456401771	0.000218521252088874	0.164072992908445
eqtl-a-ENSG00000104327	ieu-b-4874	Bladder cancer	CALB1	-0.00152813659899016	0.00104766534880883	0.382598832590317
eqtl-a-ENSG00000104341	ieu-b-4874	Bladder cancer	LAPTM4B	-6.96371471971233e-05	0.000128602948185858	0.68405466442628
eqtl-a-ENSG00000104419	ieu-b-4874	Bladder cancer	NDRG1	-0.000120917144631937	0.000114817461210661	0.369613323630345
eqtl-a-ENSG00000104427	ieu-b-4874	Bladder cancer	ZC2HC1A	-0.000109726534422769	0.000297562593922802	0.724975123317359
eqtl-a-ENSG00000104450	ieu-b-4874	Bladder cancer	SPAG1	-0.000249870052142148	0.000465353792989039	0.686295382996836
eqtl-a-ENSG00000104472	ieu-b-4874	Bladder cancer	CHRAC1	NA	NA	NA
eqtl-a-ENSG00000104490	ieu-b-4874	Bladder cancer	NCALD	9.02758395173502e-05	8.0317682657039e-05	0.31206690595493
eqtl-a-ENSG00000104497	ieu-b-4874	Bladder cancer	SNX16	0.000163495354862285	0.00022466429148208	0.519431602687163
eqtl-a-ENSG00000104517	ieu-b-4874	Bladder cancer	UBR5	0.000102339885294102	0.000246195146725498	0.749200289351656
eqtl-a-ENSG00000104518	ieu-b-4874	Bladder cancer	GSDMD	NA	NA	NA
eqtl-a-ENSG00000104522	ieu-b-4874	Bladder cancer	GFUS	-9.67111483405898e-06	0.000168246186161097	0.955571114353478
eqtl-a-ENSG00000104549	ieu-b-4874	Bladder cancer	SQLE	-0.000126576136029756	0.000218477349484001	0.620910955841552
eqtl-a-ENSG00000104687	ieu-b-4874	Bladder cancer	GSR	-0.000353684630807684	0.000154586717243814	0.0840479154735799
eqtl-a-ENSG00000104689	ieu-b-4874	Bladder cancer	TNFRSF10A	-0.000377541391162008	0.000737305994230551	0.698722737621918
eqtl-a-ENSG00000104714	ieu-b-4874	Bladder cancer	ERICH1	-0.000103539974047228	0.000135458010086135	0.50026917773905
eqtl-a-ENSG00000104728	ieu-b-4874	Bladder cancer	ARHGEF10	-0.000315028008180895	0.000314953056476123	0.499924258458417
eqtl-a-ENSG00000104731	ieu-b-4874	Bladder cancer	KLHDC4	4.93019413862128e-05	0.000111809181624874	0.689093383561378
eqtl-a-ENSG00000104763	ieu-b-4874	Bladder cancer	ASAH1	-0.000294436820225022	0.000705718136124241	0.717040572012562
eqtl-a-ENSG00000104765	ieu-b-4874	Bladder cancer	BNIP3L	0.000172038577063439	0.000478642386059828	0.780333613889927
eqtl-a-ENSG00000104774	ieu-b-4874	Bladder cancer	MAN2B1	-5.5320282937561e-05	0.00019231912344921	0.792342115441687
eqtl-a-ENSG00000104783	ieu-b-4874	Bladder cancer	KCNN4	-0.000187404705977386	0.000210164054181259	0.438245636146527
eqtl-a-ENSG00000104805	ieu-b-4874	Bladder cancer	NUCB1	0.000228624711216259	0.000219264595737374	0.406566174543345
eqtl-a-ENSG00000104808	ieu-b-4874	Bladder cancer	DHDH	0.000246332188889716	0.000288658727486389	0.550262348403529
eqtl-a-ENSG00000104814	ieu-b-4874	Bladder cancer	MAP4K1	0.00222260687564631	0.00195832102421791	0.45981130463263
eqtl-a-ENSG00000104835	ieu-b-4874	Bladder cancer	SARS2	-0.000172799577539226	0.00021780973896108	0.573035980650398
eqtl-a-ENSG00000104853	ieu-b-4874	Bladder cancer	CLPTM1	-3.79864311535885e-05	0.000219327696643773	0.89082375966506
eqtl-a-ENSG00000104856	ieu-b-4874	Bladder cancer	RELB	-0.000135728007930638	0.000175642848163063	0.482794758523126
eqtl-a-ENSG00000104870	ieu-b-4874	Bladder cancer	FCGRT	6.31098267386362e-05	0.000159867963194041	0.731139150306147
eqtl-a-ENSG00000104880	ieu-b-4874	Bladder cancer	ARHGEF18	2.07318477635777e-05	0.000220280907731459	0.940260183459051
eqtl-a-ENSG00000104883	ieu-b-4874	Bladder cancer	PEX11G	0.000856475300158862	0.00138364517521358	0.647139158534337
eqtl-a-ENSG00000104892	ieu-b-4874	Bladder cancer	KLC3	8.0998969068644e-05	0.000181938989834458	0.666691436339793
eqtl-a-ENSG00000104894	ieu-b-4874	Bladder cancer	CD37	0.000360072891968907	0.000796064871936432	0.695366211264197
eqtl-a-ENSG00000104903	ieu-b-4874	Bladder cancer	LYL1	-0.000140273497169106	0.00041691368031965	0.768549117028939
eqtl-a-ENSG00000104904	ieu-b-4874	Bladder cancer	OAZ1	NA	NA	NA
eqtl-a-ENSG00000104915	ieu-b-4874	Bladder cancer	STX10	0.000128423212715231	0.000428321803175377	0.792598986338124
eqtl-a-ENSG00000104918	ieu-b-4874	Bladder cancer	RETN	0.00024048954976725	0.00015430966328889	0.153546697530383
eqtl-a-ENSG00000104921	ieu-b-4874	Bladder cancer	FCER2	-0.000211288265015879	0.000143492393023476	0.17911091410705
eqtl-a-ENSG00000104960	ieu-b-4874	Bladder cancer	PTOV1	0.000208211517509267	0.000190562543488408	0.47184280658693
eqtl-a-ENSG00000104972	ieu-b-4874	Bladder cancer	LILRB1	8.30301483264368e-05	0.000191591355830119	0.707008477523388
eqtl-a-ENSG00000104973	ieu-b-4874	Bladder cancer	MED25	-0.000258981489580587	0.000358864736809564	0.545464050357532
eqtl-a-ENSG00000104974	ieu-b-4874	Bladder cancer	LILRA1	0.000114255298944629	0.000130961218608885	0.447177743798073
eqtl-a-ENSG00000104979	ieu-b-4874	Bladder cancer	C19orf53	-0.000293319826076036	0.000204576557330182	0.38771034289298
eqtl-a-ENSG00000105011	ieu-b-4874	Bladder cancer	ASF1B	0.000222114938214109	0.000469850488313181	0.718869364406677
eqtl-a-ENSG00000105048	ieu-b-4874	Bladder cancer	TNNT1	0.000114708862565043	0.000131230776839197	0.431404368484798
eqtl-a-ENSG00000105053	ieu-b-4874	Bladder cancer	VRK3	0.000129815107196129	0.000306643326065012	0.713224988318094
eqtl-a-ENSG00000105063	ieu-b-4874	Bladder cancer	PPP6R1	-0.000116685216930992	0.000200936780580451	0.665066697312451
eqtl-a-ENSG00000105136	ieu-b-4874	Bladder cancer	ZNF419	0.000225590455181831	0.000168534994767665	0.3125919748224
eqtl-a-ENSG00000105185	ieu-b-4874	Bladder cancer	PDCD5	0.000249288491619081	0.000393426213088217	0.57132883569687
eqtl-a-ENSG00000105186	ieu-b-4874	Bladder cancer	ANKRD27	-0.000425649729135839	0.000421165930026975	0.418573783213041
eqtl-a-ENSG00000105205	ieu-b-4874	Bladder cancer	CLC	0.000378229925643817	0.000180195049622928	0.103770033129476
eqtl-a-ENSG00000105223	ieu-b-4874	Bladder cancer	PLD3	-3.4700896501453e-05	0.000136456488084426	0.809390890319608
eqtl-a-ENSG00000105227	ieu-b-4874	Bladder cancer	PRX	-4.70698097049945e-05	0.00035405048868255	0.906405213161035
eqtl-a-ENSG00000105251	ieu-b-4874	Bladder cancer	SHD	-6.75717812564626e-05	0.000187356377211398	0.77964111092824
eqtl-a-ENSG00000105270	ieu-b-4874	Bladder cancer	CLIP3	-8.75045586617997e-06	0.000174322460080043	0.968070428932113
eqtl-a-ENSG00000105281	ieu-b-4874	Bladder cancer	SLC1A5	0.00014098821053769	0.000160807095091589	0.420741463999967
eqtl-a-ENSG00000105287	ieu-b-4874	Bladder cancer	PRKD2	0.0002765942540476	0.000791526493269909	0.785981489878613
eqtl-a-ENSG00000105339	ieu-b-4874	Bladder cancer	DENND3	0.000205554294279948	0.000180943209837263	0.373744931709646
eqtl-a-ENSG00000105352	ieu-b-4874	Bladder cancer	CEACAM4	2.1208566469666e-05	0.000124894315272723	0.873400288438309
eqtl-a-ENSG00000105355	ieu-b-4874	Bladder cancer	PLIN3	0.000304106994786972	0.000223740781416232	0.403811667340619
eqtl-a-ENSG00000105369	ieu-b-4874	Bladder cancer	CD79A	-0.00020918663366726	0.000221269442692413	0.375939099534405
eqtl-a-ENSG00000105373	ieu-b-4874	Bladder cancer	NOP53	-2.6844841503032e-06	0.000130900990841009	0.986946193795728
eqtl-a-ENSG00000105374	ieu-b-4874	Bladder cancer	NKG7	0.000213689905353504	0.000158224228606277	0.405751902848831
eqtl-a-ENSG00000105379	ieu-b-4874	Bladder cancer	ETFB	0.000533686282800337	0.000498268016142822	0.478158798763166
eqtl-a-ENSG00000105383	ieu-b-4874	Bladder cancer	CD33	0.000231961976601938	0.000168827070022935	0.303173996025835
eqtl-a-ENSG00000105393	ieu-b-4874	Bladder cancer	BABAM1	0.00018762905695435	0.00025762048619539	0.599261770075322
eqtl-a-ENSG00000105397	ieu-b-4874	Bladder cancer	TYK2	9.32429320856661e-06	0.000126671858773721	0.948020358484872
eqtl-a-ENSG00000105404	ieu-b-4874	Bladder cancer	RABAC1	0.000122847160651635	0.000333010916835862	0.775011867531144
eqtl-a-ENSG00000105472	ieu-b-4874	Bladder cancer	CLEC11A	7.51322056099904e-05	0.000218861355487026	0.789481471398521
eqtl-a-ENSG00000105483	ieu-b-4874	Bladder cancer	CARD8	0.000123850758400565	0.000232145566554533	0.647035851430523
eqtl-a-ENSG00000105497	ieu-b-4874	Bladder cancer	ZNF175	0.000208508768252775	0.000168410000680618	0.432526548282658
eqtl-a-ENSG00000105499	ieu-b-4874	Bladder cancer	PLA2G4C	3.98423697759796e-05	0.000144082746301133	0.808101840798142
eqtl-a-ENSG00000105501	ieu-b-4874	Bladder cancer	SIGLEC5	-1.43267077417246e-05	8.29352209973886e-05	0.867739952196879
eqtl-a-ENSG00000105507	ieu-b-4874	Bladder cancer	CABP5	7.02022874541048e-05	9.04236208774071e-05	0.45744708098532
eqtl-a-ENSG00000105518	ieu-b-4874	Bladder cancer	TMEM205	-6.50799853550979e-06	0.00013206929469601	0.963795643076539
eqtl-a-ENSG00000105520	ieu-b-4874	Bladder cancer	PLPPR2	9.21689918579794e-05	0.000205124513633066	0.731156608008863
eqtl-a-ENSG00000105552	ieu-b-4874	Bladder cancer	BCAT2	0.000302692866227435	0.000236802090974023	0.422630148931724
eqtl-a-ENSG00000105576	ieu-b-4874	Bladder cancer	TNPO2	2.35148450090943e-05	0.000191430067550784	0.922188843711018
eqtl-a-ENSG00000105607	ieu-b-4874	Bladder cancer	GCDH	-0.000139744924589078	0.000161542730246584	0.478188521301858
eqtl-a-ENSG00000105610	ieu-b-4874	Bladder cancer	KLF1	-2.24305199351975e-05	0.000163898846592145	0.894997748231562
eqtl-a-ENSG00000105612	ieu-b-4874	Bladder cancer	DNASE2	6.0578687585496e-05	7.64085307016993e-05	0.450749187287982
eqtl-a-ENSG00000105618	ieu-b-4874	Bladder cancer	PRPF31	-7.22914709557079e-05	0.000195272519844962	0.774278209658026
eqtl-a-ENSG00000105643	ieu-b-4874	Bladder cancer	ARRDC2	0.000211071383331321	0.0003371343068167	0.643892710127122
eqtl-a-ENSG00000105656	ieu-b-4874	Bladder cancer	ELL	-6.71003426584229e-05	0.000163598153534447	0.752209397646309
eqtl-a-ENSG00000105701	ieu-b-4874	Bladder cancer	FKBP8	0.000131124798559033	0.000133429000738129	0.505544670230685
eqtl-a-ENSG00000105726	ieu-b-4874	Bladder cancer	ATP13A1	-0.000103873192337676	0.00028823321867442	0.779798927243662
eqtl-a-ENSG00000105750	ieu-b-4874	Bladder cancer	ZNF85	6.5570916384677e-05	0.000133587029096125	0.644316775423464
eqtl-a-ENSG00000105784	ieu-b-4874	Bladder cancer	RUNDC3B	0.0011639934853943	0.00137401766545075	0.552561469990791
eqtl-a-ENSG00000105808	ieu-b-4874	Bladder cancer	RASA4	6.7494685704371e-05	0.0001970607714484	0.764615927765956
eqtl-a-ENSG00000105829	ieu-b-4874	Bladder cancer	BET1	3.95765402773009e-06	0.000229689561034552	0.989031841497186
eqtl-a-ENSG00000105835	ieu-b-4874	Bladder cancer	NAMPT	0.000497652489594778	0.000296516296156608	0.23528688882169
eqtl-a-ENSG00000105854	ieu-b-4874	Bladder cancer	PON2	-6.09035954610673e-05	0.000197847107088837	0.787310495363132
eqtl-a-ENSG00000105887	ieu-b-4874	Bladder cancer	MTPN	0.00053215635095608	0.000266138192393569	0.139386880763741
eqtl-a-ENSG00000105928	ieu-b-4874	Bladder cancer	GSDME	0.000126465099881977	0.000145230093280892	0.433009935880322
eqtl-a-ENSG00000105939	ieu-b-4874	Bladder cancer	ZC3HAV1	0.00033485365189586	0.000220798767966566	0.371115703711832
eqtl-a-ENSG00000105948	ieu-b-4874	Bladder cancer	TTC26	2.53702365744723e-05	0.000180268924713189	0.910989589324462
eqtl-a-ENSG00000105963	ieu-b-4874	Bladder cancer	ADAP1	0.000230504834841835	0.000214251497805039	0.394539131965566
eqtl-a-ENSG00000105971	ieu-b-4874	Bladder cancer	CAV2	-0.000177741553137116	9.58234216617053e-05	0.113022058673965
eqtl-a-ENSG00000105983	ieu-b-4874	Bladder cancer	LMBR1	3.78998824039691e-05	0.000492548135445638	0.95111063712601
eqtl-a-ENSG00000105991	ieu-b-4874	Bladder cancer	HOXA1	-0.000239964171053688	0.000203248492516703	0.44738264384821
eqtl-a-ENSG00000105993	ieu-b-4874	Bladder cancer	DNAJB6	-0.000332197374003233	0.00019368692716921	0.137144891953227
eqtl-a-ENSG00000105996	ieu-b-4874	Bladder cancer	HOXA2	0.000196133599463115	0.000466087319066486	0.746424648688628
eqtl-a-ENSG00000106003	ieu-b-4874	Bladder cancer	LFNG	-0.000110433254533958	0.000169734457209058	0.632789105590996
eqtl-a-ENSG00000106004	ieu-b-4874	Bladder cancer	HOXA5	-3.37165305627259e-06	0.00029618358942614	0.992753250461173
eqtl-a-ENSG00000106009	ieu-b-4874	Bladder cancer	BRAT1	2.74012753510055e-05	0.000195408454094609	0.901329359233105
eqtl-a-ENSG00000106012	ieu-b-4874	Bladder cancer	IQCE	-0.000141595399768085	0.000188033924399122	0.589101270320555
eqtl-a-ENSG00000106034	ieu-b-4874	Bladder cancer	CPED1	1.1717445526573e-05	0.000166628420150244	0.946664238750989
eqtl-a-ENSG00000106049	ieu-b-4874	Bladder cancer	HIBADH	-0.000343225652154597	0.000244168189636487	0.254481108654244
eqtl-a-ENSG00000106066	ieu-b-4874	Bladder cancer	CPVL	0.000176118373905552	8.53966314969641e-05	0.078092867345499
eqtl-a-ENSG00000106069	ieu-b-4874	Bladder cancer	CHN2	4.83976763444465e-05	0.000112911147021433	0.690263129407802
eqtl-a-ENSG00000106070	ieu-b-4874	Bladder cancer	GRB10	0.000468971044201349	0.000326075986829899	0.386788041930998
eqtl-a-ENSG00000106105	ieu-b-4874	Bladder cancer	GARS1	-0.000428638777236615	0.00109554009952716	0.76257425550834
eqtl-a-ENSG00000106123	ieu-b-4874	Bladder cancer	EPHB6	-0.000914671273393648	0.000369152756986112	0.244206015155783
eqtl-a-ENSG00000106133	ieu-b-4874	Bladder cancer	NSUN5P2	-0.000541048152830808	0.000295305105784328	0.318064394923539
eqtl-a-ENSG00000106144	ieu-b-4874	Bladder cancer	CASP2	0.00027047231736327	0.000564478696228125	0.715537723043402
eqtl-a-ENSG00000106153	ieu-b-4874	Bladder cancer	CHCHD2	-0.000426724705160267	0.000346564525962773	0.25317768215504
eqtl-a-ENSG00000106245	ieu-b-4874	Bladder cancer	BUD31	-0.000376467564053114	0.000907522909211651	0.749665205992806
eqtl-a-ENSG00000106246	ieu-b-4874	Bladder cancer	PTCD1	-0.000499682306542654	0.00103111381928469	0.712721854563872
eqtl-a-ENSG00000106261	ieu-b-4874	Bladder cancer	ZKSCAN1	0.000135113706362189	0.000142289854040254	0.516465033189079
eqtl-a-ENSG00000106263	ieu-b-4874	Bladder cancer	EIF3B	7.27566646969372e-05	0.000108870815763178	0.551772782404755
eqtl-a-ENSG00000106268	ieu-b-4874	Bladder cancer	NUDT1	-6.37115168204028e-05	0.000242732806650642	0.836588742581339
eqtl-a-ENSG00000106305	ieu-b-4874	Bladder cancer	AIMP2	5.33178206091885e-05	0.000287949117852848	0.883441051276079
eqtl-a-ENSG00000106341	ieu-b-4874	Bladder cancer	PPP1R17	-0.000156589635235589	0.000209648736784827	0.53298524770538
eqtl-a-ENSG00000106366	ieu-b-4874	Bladder cancer	SERPINE1	-0.000331456458109713	0.000852060487315705	0.7347819995154
eqtl-a-ENSG00000106392	ieu-b-4874	Bladder cancer	C1GALT1	-0.00029429439816962	0.000237685420826033	0.283357002641245
eqtl-a-ENSG00000106524	ieu-b-4874	Bladder cancer	ANKMY2	0.000462777094650323	0.000622534392798345	0.59304194429091
eqtl-a-ENSG00000106537	ieu-b-4874	Bladder cancer	TSPAN13	-0.000173314803819627	0.000201388389673328	0.414504840835878
eqtl-a-ENSG00000106546	ieu-b-4874	Bladder cancer	AHR	2.40167752492491e-05	0.000134903223562574	0.870042545944454
eqtl-a-ENSG00000106565	ieu-b-4874	Bladder cancer	TMEM176B	-0.000195969601012723	0.000197839040413961	0.394927960126555
eqtl-a-ENSG00000106605	ieu-b-4874	Bladder cancer	BLVRA	-0.000225801352903565	0.000331039025979249	0.56557373276692
eqtl-a-ENSG00000106610	ieu-b-4874	Bladder cancer	STAG3L4	0.000272592760580433	0.000355687245010553	0.52354817577707
eqtl-a-ENSG00000106617	ieu-b-4874	Bladder cancer	PRKAG2	0.000120315886311577	0.000189870278053318	0.591096515341078
eqtl-a-ENSG00000106624	ieu-b-4874	Bladder cancer	AEBP1	-4.6804671499363e-05	0.000158690915498646	0.817410883319909
eqtl-a-ENSG00000106665	ieu-b-4874	Bladder cancer	CLIP2	-0.000258316210693822	0.000235285346261472	0.333903903778057
eqtl-a-ENSG00000106683	ieu-b-4874	Bladder cancer	LIMK1	0.000331414827255681	0.00016587502988297	0.183778719706336
eqtl-a-ENSG00000106714	ieu-b-4874	Bladder cancer	CNTNAP3	0.000407241981309071	0.00054351368580147	0.590629391582623
eqtl-a-ENSG00000106733	ieu-b-4874	Bladder cancer	NMRK1	-3.41707514377797e-05	0.000291208827365751	0.91041919727223
eqtl-a-ENSG00000106771	ieu-b-4874	Bladder cancer	TMEM245	-0.000304558350950491	0.000186036550921732	0.176953390476118
eqtl-a-ENSG00000106772	ieu-b-4874	Bladder cancer	PRUNE2	-0.000176117244017458	0.000244577234088872	0.523503467227962
eqtl-a-ENSG00000106780	ieu-b-4874	Bladder cancer	MEGF9	-0.000183005134788498	0.00022176632426867	0.469747226184493
eqtl-a-ENSG00000106785	ieu-b-4874	Bladder cancer	TRIM14	-0.000283829503210999	0.000240283314447725	0.447227322598134
eqtl-a-ENSG00000106789	ieu-b-4874	Bladder cancer	CORO2A	0.000384339492850768	0.000481844184240076	0.508734321602808
eqtl-a-ENSG00000106804	ieu-b-4874	Bladder cancer	C5	-0.000262833246489443	0.000318945357667102	0.470307195226984
eqtl-a-ENSG00000106829	ieu-b-4874	Bladder cancer	TLE4	-2.84603691290253e-06	0.000314135466631247	0.99359381248151
eqtl-a-ENSG00000106853	ieu-b-4874	Bladder cancer	PTGR1	-7.22441520679464e-05	0.00020307469565918	0.782410020732457
eqtl-a-ENSG00000106868	ieu-b-4874	Bladder cancer	SUSD1	3.88916725539069e-05	0.000143810860899	0.800205009799299
eqtl-a-ENSG00000106952	ieu-b-4874	Bladder cancer	TNFSF8	7.84440372785508e-05	0.000142498077961684	0.679639696078638
eqtl-a-ENSG00000106976	ieu-b-4874	Bladder cancer	DNM1	9.11552059119377e-05	0.000155748961975483	0.617604555337698
eqtl-a-ENSG00000106992	ieu-b-4874	Bladder cancer	AK1	1.1815905735184e-05	0.000135456754007579	0.938436007489637
eqtl-a-ENSG00000107020	ieu-b-4874	Bladder cancer	PLGRKT	9.42711072974625e-06	0.000434737854117621	0.984668483827016
eqtl-a-ENSG00000107099	ieu-b-4874	Bladder cancer	DOCK8	0.00086809905787716	0.00116190201631385	0.532876763802887
eqtl-a-ENSG00000107104	ieu-b-4874	Bladder cancer	KANK1	0.000223307096023391	0.000190749722231592	0.362336124914829
eqtl-a-ENSG00000107242	ieu-b-4874	Bladder cancer	PIP5K1B	3.63192551546238e-05	0.000400915109540253	0.942485043818163
eqtl-a-ENSG00000107249	ieu-b-4874	Bladder cancer	GLIS3	NA	NA	NA
eqtl-a-ENSG00000107263	ieu-b-4874	Bladder cancer	RAPGEF1	-1.56929553567496e-05	0.0001263952198322	0.912543553223442
eqtl-a-ENSG00000107281	ieu-b-4874	Bladder cancer	NPDC1	-0.000253667832604642	0.000146012529242311	0.332499505354716
eqtl-a-ENSG00000107290	ieu-b-4874	Bladder cancer	SETX	2.37954159111135e-07	0.000151879166994283	0.998848286790627
eqtl-a-ENSG00000107317	ieu-b-4874	Bladder cancer	PTGDS	7.47540762080977e-05	0.000136495279883448	0.681021072189852
eqtl-a-ENSG00000107372	ieu-b-4874	Bladder cancer	ZFAND5	0.000366740414641792	0.000267096010592255	0.24167367264635
eqtl-a-ENSG00000107438	ieu-b-4874	Bladder cancer	PDLIM1	-7.03401986146957e-06	0.00013583563708574	0.960382310187296
eqtl-a-ENSG00000107521	ieu-b-4874	Bladder cancer	HPS1	-0.000115194170646183	8.43477067961053e-05	0.19930546569626
eqtl-a-ENSG00000107537	ieu-b-4874	Bladder cancer	PHYH	-0.00012184397973652	0.000219361391623577	0.634424766992922
eqtl-a-ENSG00000107551	ieu-b-4874	Bladder cancer	RASSF4	-6.5051509481531e-06	8.79994584991948e-05	0.943140018906352
eqtl-a-ENSG00000107554	ieu-b-4874	Bladder cancer	DNMBP	NA	NA	NA
eqtl-a-ENSG00000107611	ieu-b-4874	Bladder cancer	CUBN	-0.00010005573106565	0.000180756555850649	0.678153100752497
eqtl-a-ENSG00000107669	ieu-b-4874	Bladder cancer	ATE1	0.000153029190049558	0.000205027489424595	0.591810415462581
eqtl-a-ENSG00000107679	ieu-b-4874	Bladder cancer	PLEKHA1	-7.76121900088135e-05	0.000159689440746645	0.674989823193331
eqtl-a-ENSG00000107719	ieu-b-4874	Bladder cancer	PALD1	-2.43951495523188e-05	0.000193232542730117	0.920051228952652
eqtl-a-ENSG00000107736	ieu-b-4874	Bladder cancer	CDH23	-0.000110527787653228	0.000162784443700236	0.522463093786263
eqtl-a-ENSG00000107738	ieu-b-4874	Bladder cancer	VSIR	0.000353620325605425	0.000317251330061506	0.465521601979533
eqtl-a-ENSG00000107742	ieu-b-4874	Bladder cancer	SPOCK2	NA	NA	NA
eqtl-a-ENSG00000107745	ieu-b-4874	Bladder cancer	MICU1	-8.40941448981123e-05	0.000171822282156294	0.672955268170134
eqtl-a-ENSG00000107771	ieu-b-4874	Bladder cancer	CCSER2	1.76343258607358e-05	0.000293608262228291	0.953786017721539
eqtl-a-ENSG00000107796	ieu-b-4874	Bladder cancer	ACTA2	9.56398307763622e-05	0.000130018097618515	0.489725764339337
eqtl-a-ENSG00000107798	ieu-b-4874	Bladder cancer	LIPA	9.34748842916493e-05	8.6556088721871e-05	0.311650488478422
eqtl-a-ENSG00000107819	ieu-b-4874	Bladder cancer	SFXN3	-0.000478989455773738	0.000256127104781497	0.312605336281308
eqtl-a-ENSG00000107833	ieu-b-4874	Bladder cancer	NPM3	0.000144314384163292	0.000612253925740259	0.852632254231505
eqtl-a-ENSG00000107863	ieu-b-4874	Bladder cancer	ARHGAP21	0.000486293850149418	0.000423962438906686	0.370078291858828
eqtl-a-ENSG00000107902	ieu-b-4874	Bladder cancer	LHPP	0.00031836080994017	0.000187963545769314	0.188889355751475
eqtl-a-ENSG00000107937	ieu-b-4874	Bladder cancer	GTPBP4	NA	NA	NA
eqtl-a-ENSG00000107957	ieu-b-4874	Bladder cancer	SH3PXD2A	2.53200279244262e-05	0.000104916127052834	0.818879450357738
eqtl-a-ENSG00000107959	ieu-b-4874	Bladder cancer	PITRM1	0.000214391452045514	0.000680513778614885	0.782560614543687
eqtl-a-ENSG00000107960	ieu-b-4874	Bladder cancer	STN1	0.000528559972490746	0.000312688739083388	0.340088551285543
eqtl-a-ENSG00000107968	ieu-b-4874	Bladder cancer	MAP3K8	NA	NA	NA
eqtl-a-ENSG00000108039	ieu-b-4874	Bladder cancer	XPNPEP1	1.75165704081049e-05	0.000100533354258315	0.867409987417648
eqtl-a-ENSG00000108064	ieu-b-4874	Bladder cancer	TFAM	0.000138945481097706	0.000172625441088464	0.457429733811311
eqtl-a-ENSG00000108100	ieu-b-4874	Bladder cancer	CCNY	-6.27643960282825e-05	0.000406741882908166	0.891530055772263
eqtl-a-ENSG00000108107	ieu-b-4874	Bladder cancer	RPL28	9.40418933194603e-05	0.000262656709105239	0.781117178029591
eqtl-a-ENSG00000108175	ieu-b-4874	Bladder cancer	ZMIZ1	-2.58783443440159e-05	0.000224063889075457	0.915349411972928
eqtl-a-ENSG00000108179	ieu-b-4874	Bladder cancer	PPIF	5.20954252923569e-05	0.000217277866053911	0.825961642007196
eqtl-a-ENSG00000108239	ieu-b-4874	Bladder cancer	TBC1D12	-0.000770241529339301	0.000951215732289745	0.566681939119098
eqtl-a-ENSG00000108244	ieu-b-4874	Bladder cancer	KRT23	-3.72136100938907e-05	0.000123479291279794	0.778146000930221
eqtl-a-ENSG00000108262	ieu-b-4874	Bladder cancer	GIT1	0.000113967954627775	0.00017628658972499	0.553184314400547
eqtl-a-ENSG00000108306	ieu-b-4874	Bladder cancer	FBXL20	0.000218821665768578	0.00171497571586543	0.919207303405062
eqtl-a-ENSG00000108309	ieu-b-4874	Bladder cancer	RUNDC3A	-6.46263383210968e-05	0.000151249625935411	0.678227604534342
eqtl-a-ENSG00000108349	ieu-b-4874	Bladder cancer	CASC3	0.000164069473275865	0.00030412144534032	0.643578541053423
eqtl-a-ENSG00000108352	ieu-b-4874	Bladder cancer	RAPGEFL1	0.000586919429688133	0.000384225440236196	0.369007447803387
eqtl-a-ENSG00000108370	ieu-b-4874	Bladder cancer	RGS9	0.000221359111118256	0.000226011828580412	0.506620691874689
eqtl-a-ENSG00000108384	ieu-b-4874	Bladder cancer	RAD51C	-0.000193475399894283	0.000227756634434937	0.42030547645914
eqtl-a-ENSG00000108387	ieu-b-4874	Bladder cancer	SEPTIN4	-8.86249700723181e-05	0.000111751993769229	0.457952272855261
eqtl-a-ENSG00000108395	ieu-b-4874	Bladder cancer	TRIM37	-0.000363736552584152	0.000373928127631669	0.433284172943097
eqtl-a-ENSG00000108405	ieu-b-4874	Bladder cancer	P2RX1	-0.000110041887162053	0.000147691809226309	0.489743736300007
eqtl-a-ENSG00000108465	ieu-b-4874	Bladder cancer	CDK5RAP3	NA	NA	NA
eqtl-a-ENSG00000108509	ieu-b-4874	Bladder cancer	CAMTA2	-5.24100123170537e-05	0.000431337894832388	0.92302440295851
eqtl-a-ENSG00000108515	ieu-b-4874	Bladder cancer	ENO3	-0.000487042647922393	0.000490541503566825	0.502278505814084
eqtl-a-ENSG00000108523	ieu-b-4874	Bladder cancer	RNF167	-2.14132638269653e-05	0.000152911455328382	0.897504046208866
eqtl-a-ENSG00000108557	ieu-b-4874	Bladder cancer	RAI1	-2.72731553677131e-05	0.000409216307531308	0.957633675687094
eqtl-a-ENSG00000108578	ieu-b-4874	Bladder cancer	BLMH	-1.81780505487154e-05	0.000550581796951284	0.978988945328818
eqtl-a-ENSG00000108582	ieu-b-4874	Bladder cancer	CPD	-1.90078461867224e-05	0.00014850810483083	0.906253276514782
eqtl-a-ENSG00000108592	ieu-b-4874	Bladder cancer	FTSJ3	0.0012040870231917	0.00213525911657497	0.629616667161387
eqtl-a-ENSG00000108599	ieu-b-4874	Bladder cancer	AKAP10	-0.000394349887364453	0.000468945766660933	0.554872913099438
eqtl-a-ENSG00000108679	ieu-b-4874	Bladder cancer	LGALS3BP	-0.000145367790108752	0.000132632497800082	0.334628826223358
eqtl-a-ENSG00000108771	ieu-b-4874	Bladder cancer	DHX58	6.84363575789336e-05	0.000265896923568998	0.8396280216092
eqtl-a-ENSG00000108788	ieu-b-4874	Bladder cancer	MLX	0.000357497060101254	0.000340756920522918	0.48474041958109
eqtl-a-ENSG00000108797	ieu-b-4874	Bladder cancer	CNTNAP1	-0.00127128091116961	0.00168240959790729	0.588046373603743
eqtl-a-ENSG00000108798	ieu-b-4874	Bladder cancer	ABI3	0.000517933475618639	0.000823120451264408	0.642451070456487
eqtl-a-ENSG00000108839	ieu-b-4874	Bladder cancer	ALOX12	3.87803219901219e-06	7.79484385874028e-05	0.961407246071766
eqtl-a-ENSG00000108846	ieu-b-4874	Bladder cancer	ABCC3	1.36623804709102e-05	5.9907462269555e-05	0.822321602704748
eqtl-a-ENSG00000108852	ieu-b-4874	Bladder cancer	MPP2	-0.000248885059139426	0.000199448577982697	0.430084191930936
eqtl-a-ENSG00000108861	ieu-b-4874	Bladder cancer	DUSP3	2.48352051611426e-05	0.000239441141779882	0.934204088151013
eqtl-a-ENSG00000108932	ieu-b-4874	Bladder cancer	SLC16A6	-0.00024689954908446	0.000365944532122169	0.569413041225458
eqtl-a-ENSG00000108960	ieu-b-4874	Bladder cancer	MMD	-0.000104849169978851	0.000115299784602867	0.384552836431034
eqtl-a-ENSG00000109046	ieu-b-4874	Bladder cancer	WSB1	-0.00017050354487151	0.000425410632449072	0.757324526421597
eqtl-a-ENSG00000109047	ieu-b-4874	Bladder cancer	RCVRN	0.000105776057578335	0.00017105929958554	0.647433918558138
eqtl-a-ENSG00000109062	ieu-b-4874	Bladder cancer	NHERF1	0.000480218123987843	0.000237526899822097	0.180576593456403
eqtl-a-ENSG00000109084	ieu-b-4874	Bladder cancer	TMEM97	0.000482245613627089	0.00132264512573151	0.777419918105105
eqtl-a-ENSG00000109099	ieu-b-4874	Bladder cancer	PMP22	0.000165890659277782	0.000184044654828558	0.418362232759001
eqtl-a-ENSG00000109107	ieu-b-4874	Bladder cancer	ALDOC	-8.06301889451167e-05	0.000128691674955246	0.575397673917592
eqtl-a-ENSG00000109113	ieu-b-4874	Bladder cancer	RAB34	-2.56908186022524e-05	0.000141932722083884	0.87304436578915
eqtl-a-ENSG00000109171	ieu-b-4874	Bladder cancer	SLAIN2	6.11499589838827e-05	0.000248850315703181	0.846602831228794
eqtl-a-ENSG00000109272	ieu-b-4874	Bladder cancer	PF4V1	-0.000135177474746356	8.10262113041792e-05	0.123435869645789
eqtl-a-ENSG00000109320	ieu-b-4874	Bladder cancer	NFKB1	NA	NA	NA
eqtl-a-ENSG00000109323	ieu-b-4874	Bladder cancer	MANBA	NA	NA	NA
eqtl-a-ENSG00000109381	ieu-b-4874	Bladder cancer	ELF2	-0.000197285658122798	0.000185642666984075	0.480649445246777
eqtl-a-ENSG00000109436	ieu-b-4874	Bladder cancer	TBC1D9	5.09757164549774e-05	0.000235375114121039	0.864222721196216
eqtl-a-ENSG00000109452	ieu-b-4874	Bladder cancer	INPP4B	-5.78440211841761e-05	0.000139352600516192	0.718367067402557
eqtl-a-ENSG00000109501	ieu-b-4874	Bladder cancer	WFS1	0.000234103055357594	0.000366355103992722	0.638013157117921
eqtl-a-ENSG00000109572	ieu-b-4874	Bladder cancer	CLCN3	0.000107046643766757	0.00024189312493257	0.701359097978021
eqtl-a-ENSG00000109667	ieu-b-4874	Bladder cancer	SLC2A9	0.000168468207021479	0.000113794979585421	0.235328392908393
eqtl-a-ENSG00000109689	ieu-b-4874	Bladder cancer	STIM2	0.000163943654972021	0.000128782026410914	0.423895119520794
eqtl-a-ENSG00000109736	ieu-b-4874	Bladder cancer	MFSD10	-0.000281027614292838	0.000290330023225634	0.510364041499984
eqtl-a-ENSG00000109743	ieu-b-4874	Bladder cancer	BST1	-2.53356554506366e-05	0.0001585397217483	0.88077866518751
eqtl-a-ENSG00000109756	ieu-b-4874	Bladder cancer	RAPGEF2	-6.72336022868483e-05	0.000133273690173365	0.640447798235431
eqtl-a-ENSG00000109762	ieu-b-4874	Bladder cancer	SNX25	0.000995423594976849	0.000417659850523664	0.140003999958601
eqtl-a-ENSG00000109790	ieu-b-4874	Bladder cancer	KLHL5	-2.80927943306767e-05	0.000107105538123216	0.803560777317098
eqtl-a-ENSG00000109814	ieu-b-4874	Bladder cancer	UGDH	-0.000149801643126375	0.000139364872591942	0.394886118392317
eqtl-a-ENSG00000109819	ieu-b-4874	Bladder cancer	PPARGC1A	-5.39513776947968e-06	0.000158929516096895	0.975051968856365
eqtl-a-ENSG00000109854	ieu-b-4874	Bladder cancer	HTATIP2	-2.24562429363767e-05	0.000369583634623928	0.957075139186156
eqtl-a-ENSG00000109861	ieu-b-4874	Bladder cancer	CTSC	-0.000134407903501003	0.000159671121976413	0.447295315545844
eqtl-a-ENSG00000109943	ieu-b-4874	Bladder cancer	CRTAM	2.1891638567512e-06	0.000217061642803328	0.993579622229657
eqtl-a-ENSG00000109956	ieu-b-4874	Bladder cancer	B3GAT1	-7.36696542129839e-05	0.000127685008270548	0.622252301116123
eqtl-a-ENSG00000110002	ieu-b-4874	Bladder cancer	VWA5A	0.000568748791348752	0.000396437758171301	0.287839477320542
eqtl-a-ENSG00000110063	ieu-b-4874	Bladder cancer	DCPS	0.000124515400683626	0.000232588045240216	0.687086074795492
eqtl-a-ENSG00000110074	ieu-b-4874	Bladder cancer	FOXRED1	0.000234783932474318	0.000164298042674368	0.226206880035122
eqtl-a-ENSG00000110077	ieu-b-4874	Bladder cancer	MS4A6A	-0.000193190603428699	0.000103057645956999	0.0903242068281468
eqtl-a-ENSG00000110079	ieu-b-4874	Bladder cancer	MS4A4A	-0.000151914919684913	0.000158813408285967	0.392957125800401
eqtl-a-ENSG00000110080	ieu-b-4874	Bladder cancer	ST3GAL4	-0.000261680301370441	0.000181014748253655	0.244047812487347
eqtl-a-ENSG00000110203	ieu-b-4874	Bladder cancer	FOLR3	1.98472484905466e-05	0.000157510096864137	0.90384331765408
eqtl-a-ENSG00000110218	ieu-b-4874	Bladder cancer	PANX1	0.000113887426665359	0.000184487471004325	0.647913577244307
eqtl-a-ENSG00000110237	ieu-b-4874	Bladder cancer	ARHGEF17	-0.000559428912433905	0.000712543483953859	0.576266589918903
eqtl-a-ENSG00000110315	ieu-b-4874	Bladder cancer	RNF141	-7.50371855130351e-05	0.000123384751487563	0.575923556715954
eqtl-a-ENSG00000110324	ieu-b-4874	Bladder cancer	IL10RA	-0.000149418845557008	0.000160513536352144	0.450187144718239
eqtl-a-ENSG00000110330	ieu-b-4874	Bladder cancer	BIRC2	-0.000121196705015783	0.000339743981572712	0.781857583546191
eqtl-a-ENSG00000110446	ieu-b-4874	Bladder cancer	SLC15A3	-0.000203046430398388	0.000174716923693238	0.452347340637616
eqtl-a-ENSG00000110448	ieu-b-4874	Bladder cancer	CD5	1.30206406761457e-05	0.000165253311458935	0.942159341965928
eqtl-a-ENSG00000110455	ieu-b-4874	Bladder cancer	ACCS	0.000158772115463302	0.000149929760937203	0.400610023850437
eqtl-a-ENSG00000110628	ieu-b-4874	Bladder cancer	SLC22A18	NA	NA	NA
eqtl-a-ENSG00000110665	ieu-b-4874	Bladder cancer	C11orf21	0.000186437668239287	0.000404014760232	0.675868482741256
eqtl-a-ENSG00000110697	ieu-b-4874	Bladder cancer	PITPNM1	-0.000133124238739216	0.000147766184534462	0.434035830451613
eqtl-a-ENSG00000110717	ieu-b-4874	Bladder cancer	NDUFS8	0.00140882878579548	0.00126628981025408	0.381698718423168
eqtl-a-ENSG00000110719	ieu-b-4874	Bladder cancer	TCIRG1	5.50220877086534e-06	0.000536051359847433	0.992454813373308
eqtl-a-ENSG00000110756	ieu-b-4874	Bladder cancer	HPS5	-2.88834335548899e-05	0.000243162678523395	0.916302904128156
eqtl-a-ENSG00000110768	ieu-b-4874	Bladder cancer	GTF2H1	1.29982561070933e-05	0.000284676883332293	0.970952318378487
eqtl-a-ENSG00000110777	ieu-b-4874	Bladder cancer	POU2AF1	0.000127568600591187	0.000574111090188677	0.835040822758918
eqtl-a-ENSG00000110799	ieu-b-4874	Bladder cancer	VWF	-4.29499758947535e-05	8.46378856179079e-05	0.625525753198006
eqtl-a-ENSG00000110851	ieu-b-4874	Bladder cancer	PRDM4	-7.77720700784752e-05	0.000370004075852986	0.868107327001491
eqtl-a-ENSG00000110852	ieu-b-4874	Bladder cancer	CLEC2B	-0.000297148649386499	0.000319377832304065	0.52294371812474
eqtl-a-ENSG00000110871	ieu-b-4874	Bladder cancer	COQ5	-0.000133921937747125	0.000140276814555205	0.410162013974205
eqtl-a-ENSG00000110876	ieu-b-4874	Bladder cancer	SELPLG	8.26496602747649e-05	0.000191623008259449	0.740764373647285
eqtl-a-ENSG00000110880	ieu-b-4874	Bladder cancer	CORO1C	-8.94845446162662e-05	0.000148368309368908	0.607711763702948
eqtl-a-ENSG00000110906	ieu-b-4874	Bladder cancer	KCTD10	0.000119178180969738	0.000156975509446327	0.527003894389449
eqtl-a-ENSG00000110931	ieu-b-4874	Bladder cancer	CAMKK2	9.41935876234702e-05	9.87399483963589e-05	0.383915205978921
eqtl-a-ENSG00000110934	ieu-b-4874	Bladder cancer	BIN2	-0.000230206340760845	0.00021865118802006	0.483614813557453
eqtl-a-ENSG00000111052	ieu-b-4874	Bladder cancer	LIN7A	-0.000223827755520054	0.000145170008571237	0.263052459451687
eqtl-a-ENSG00000111144	ieu-b-4874	Bladder cancer	LTA4H	-5.44220413760824e-05	8.46285192190067e-05	0.534645803641147
eqtl-a-ENSG00000111181	ieu-b-4874	Bladder cancer	SLC6A12	0.000160559980573521	0.000175776960423831	0.528783125702385
eqtl-a-ENSG00000111215	ieu-b-4874	Bladder cancer	PRR4	-0.000245279103767046	0.00053026945693662	0.724187052207401
eqtl-a-ENSG00000111224	ieu-b-4874	Bladder cancer	PARP11	NA	NA	NA
eqtl-a-ENSG00000111231	ieu-b-4874	Bladder cancer	GPN3	-0.000446064382017627	0.000427168053337536	0.355326692757059
eqtl-a-ENSG00000111237	ieu-b-4874	Bladder cancer	VPS29	0.000239809071055833	0.000408088115329184	0.661775373209182
eqtl-a-ENSG00000111252	ieu-b-4874	Bladder cancer	SH2B3	-0.000179745518281448	0.00066772818933013	0.832596761502469
eqtl-a-ENSG00000111261	ieu-b-4874	Bladder cancer	MANSC1	-4.74985289779743e-05	0.000224803565255198	0.846200859077585
eqtl-a-ENSG00000111266	ieu-b-4874	Bladder cancer	DUSP16	0.000103459556957208	0.000144500097009917	0.548312460472019
eqtl-a-ENSG00000111275	ieu-b-4874	Bladder cancer	ALDH2	-0.000101054707437871	0.00010256781112646	0.343951463932082
eqtl-a-ENSG00000111276	ieu-b-4874	Bladder cancer	CDKN1B	0.000674667956656892	0.0011833515732641	0.670123357264635
eqtl-a-ENSG00000111319	ieu-b-4874	Bladder cancer	SCNN1A	-0.000248240328396966	0.000382063465867423	0.633186371893862
eqtl-a-ENSG00000111321	ieu-b-4874	Bladder cancer	LTBR	0.000167385118246437	0.000106982531491217	0.16871135676285
eqtl-a-ENSG00000111328	ieu-b-4874	Bladder cancer	CDK2AP1	0.000206545296558324	0.000141608696863868	0.282062417888058
eqtl-a-ENSG00000111331	ieu-b-4874	Bladder cancer	OAS3	-3.71492969261206e-06	8.66337041438704e-05	0.967187892818656
eqtl-a-ENSG00000111335	ieu-b-4874	Bladder cancer	OAS2	-0.000182853160594353	0.000264597249172698	0.539199190200274
eqtl-a-ENSG00000111348	ieu-b-4874	Bladder cancer	ARHGDIB	-0.000834974259555086	0.000505909699361916	0.346795686509807
eqtl-a-ENSG00000111361	ieu-b-4874	Bladder cancer	EIF2B1	0.000376185626015838	0.000387250174406883	0.50922594558125
eqtl-a-ENSG00000111364	ieu-b-4874	Bladder cancer	DDX55	-2.0808795085608e-05	0.000268582196271105	0.950775294986411
eqtl-a-ENSG00000111371	ieu-b-4874	Bladder cancer	SLC38A1	-8.25640926671824e-05	0.000188023255832744	0.736588166407477
eqtl-a-ENSG00000111412	ieu-b-4874	Bladder cancer	SPRING1	-0.000789702962893836	0.000940880371565377	0.555471948332442
eqtl-a-ENSG00000111424	ieu-b-4874	Bladder cancer	VDR	-0.00124166520312268	0.00370434586781628	0.794103185300607
eqtl-a-ENSG00000111445	ieu-b-4874	Bladder cancer	RFC5	-0.000431286399477123	0.000278353787876637	0.364870478301817
eqtl-a-ENSG00000111450	ieu-b-4874	Bladder cancer	STX2	6.34055357361351e-05	0.000184920139254394	0.789712787838076
eqtl-a-ENSG00000111452	ieu-b-4874	Bladder cancer	ADGRD1	-6.65862954635008e-05	0.000245078909985332	0.831111523928714
eqtl-a-ENSG00000111490	ieu-b-4874	Bladder cancer	TBC1D30	0.000130198701644654	0.000135376025690464	0.512409198121235
eqtl-a-ENSG00000111554	ieu-b-4874	Bladder cancer	MDM1	0.000159704621946968	0.000171156351449114	0.449276593586983
eqtl-a-ENSG00000111581	ieu-b-4874	Bladder cancer	NUP107	0.000159336815898047	0.000193002025060919	0.455440005230167
eqtl-a-ENSG00000111640	ieu-b-4874	Bladder cancer	GAPDH	-8.15709885329057e-05	0.000186597700698487	0.73763896503631
eqtl-a-ENSG00000111644	ieu-b-4874	Bladder cancer	ACRBP	0.00027382708044473	0.000148956203669754	0.108614479610048
eqtl-a-ENSG00000111652	ieu-b-4874	Bladder cancer	COPS7A	0.000710459313416494	0.000424323734467937	0.342754155894636
eqtl-a-ENSG00000111666	ieu-b-4874	Bladder cancer	CHPT1	5.57293341162526e-05	0.000148713316272439	0.720739616646724
eqtl-a-ENSG00000111670	ieu-b-4874	Bladder cancer	GNPTAB	-0.000244680252728428	0.000201269581139855	0.438223337344108
eqtl-a-ENSG00000111671	ieu-b-4874	Bladder cancer	SPSB2	-0.0001382858902668	0.0002130080089309	0.562477245089528
eqtl-a-ENSG00000111674	ieu-b-4874	Bladder cancer	ENO2	0.0176909531267878	0.0251884539453491	0.610199484701841
eqtl-a-ENSG00000111676	ieu-b-4874	Bladder cancer	ATN1	-0.000134226633203265	0.000240921631557915	0.676401690210122
eqtl-a-ENSG00000111678	ieu-b-4874	Bladder cancer	C12orf57	-4.06537085248459e-07	0.000131516882595373	0.997814239226024
eqtl-a-ENSG00000111684	ieu-b-4874	Bladder cancer	LPCAT3	9.19200068440507e-05	0.000184430456751787	0.705648526607814
eqtl-a-ENSG00000111696	ieu-b-4874	Bladder cancer	NT5DC3	0.00037408964446081	0.000257525955170874	0.242267471015248
eqtl-a-ENSG00000111711	ieu-b-4874	Bladder cancer	GOLT1B	0.000556098292305536	0.000308091059411366	0.212838073805926
eqtl-a-ENSG00000111725	ieu-b-4874	Bladder cancer	PRKAB1	0.000318431185783579	0.000329534361252272	0.378271326052803
eqtl-a-ENSG00000111728	ieu-b-4874	Bladder cancer	ST8SIA1	0.000146896419450984	0.000318324034836996	0.689790071302668
eqtl-a-ENSG00000111729	ieu-b-4874	Bladder cancer	CLEC4A	9.61172971075548e-05	0.000123680345961178	0.462524102081542
eqtl-a-ENSG00000111788	ieu-b-4874	Bladder cancer	DDX12B	9.97123439690187e-05	0.000131992259195327	0.504884800420718
eqtl-a-ENSG00000111796	ieu-b-4874	Bladder cancer	KLRB1	-4.00845696369671e-05	9.74567294518909e-05	0.693148691651917
eqtl-a-ENSG00000111801	ieu-b-4874	Bladder cancer	BTN3A3	-9.78540960393004e-05	0.000229061565484672	0.68700838160961
eqtl-a-ENSG00000111802	ieu-b-4874	Bladder cancer	TDP2	8.52390841351828e-05	0.000145130382815767	0.598261010075747
eqtl-a-ENSG00000111817	ieu-b-4874	Bladder cancer	DSE	-0.0001431505510673	0.000100929775220325	0.199046429545841
eqtl-a-ENSG00000111837	ieu-b-4874	Bladder cancer	MAK	-0.000108162914406963	8.19494841453859e-05	0.219461214028356
eqtl-a-ENSG00000111843	ieu-b-4874	Bladder cancer	TMEM14C	-0.000119345000135793	0.000224694291878262	0.689169636947404
eqtl-a-ENSG00000111846	ieu-b-4874	Bladder cancer	GCNT2	-0.000617303951978775	0.000264205313242358	0.144506918287129
eqtl-a-ENSG00000111875	ieu-b-4874	Bladder cancer	ASF1A	-0.000288639299281195	0.000398084942872728	0.543767103668165
eqtl-a-ENSG00000111880	ieu-b-4874	Bladder cancer	RNGTT	-0.00032421591085344	0.000149094165067976	0.0953213357442357
eqtl-a-ENSG00000111885	ieu-b-4874	Bladder cancer	MAN1A1	-0.000170488007352489	0.000297039449808617	0.66828899488543
eqtl-a-ENSG00000111897	ieu-b-4874	Bladder cancer	SERINC1	2.81657598914456e-05	0.000241216604604178	0.92599991599037
eqtl-a-ENSG00000111906	ieu-b-4874	Bladder cancer	HDDC2	3.75305751685418e-05	0.000159426813333426	0.835799747977623
eqtl-a-ENSG00000111913	ieu-b-4874	Bladder cancer	RIPOR2	-3.38713591135367e-05	0.000116531483391435	0.785756709110837
eqtl-a-ENSG00000111961	ieu-b-4874	Bladder cancer	SASH1	0.000324506333712062	0.000144843521537443	0.0885833781055771
eqtl-a-ENSG00000111962	ieu-b-4874	Bladder cancer	UST	-0.000196672387626944	0.000412065786247119	0.716506729849185
eqtl-a-ENSG00000112033	ieu-b-4874	Bladder cancer	PPARD	0.000222591531204925	0.000234971700423459	0.517220654013787
eqtl-a-ENSG00000112053	ieu-b-4874	Bladder cancer	SLC26A8	5.60714087005388e-05	0.000107186982351268	0.617037632814241
eqtl-a-ENSG00000112062	ieu-b-4874	Bladder cancer	MAPK14	-0.000145458826539986	0.000232576260319472	0.644190462012272
eqtl-a-ENSG00000112110	ieu-b-4874	Bladder cancer	MRPL18	4.79545291599946e-05	0.000302984320948734	0.888777787120103
eqtl-a-ENSG00000112130	ieu-b-4874	Bladder cancer	RNF8	0.000106977395715728	0.000256765946954505	0.748685946118024
eqtl-a-ENSG00000112137	ieu-b-4874	Bladder cancer	PHACTR1	0.000191037692557281	0.000127095695634597	0.229840788569769
eqtl-a-ENSG00000112139	ieu-b-4874	Bladder cancer	MDGA1	1.88651762489156e-05	0.000135712148103875	0.896161025769893
eqtl-a-ENSG00000112146	ieu-b-4874	Bladder cancer	FBXO9	-0.000163259225102977	0.000179996495161658	0.394549846497426
eqtl-a-ENSG00000112149	ieu-b-4874	Bladder cancer	CD83	-0.000106429519805261	0.000203968564279958	0.693830323390347
eqtl-a-ENSG00000112167	ieu-b-4874	Bladder cancer	SAYSD1	-0.00038084176219253	0.000425465898365913	0.43668167113945
eqtl-a-ENSG00000112182	ieu-b-4874	Bladder cancer	BACH2	8.4830504530159e-05	0.000117929539035069	0.546632903299024
eqtl-a-ENSG00000112195	ieu-b-4874	Bladder cancer	TREML2	-1.7028246533571e-05	0.000111459305003555	0.884549256221756
eqtl-a-ENSG00000112210	ieu-b-4874	Bladder cancer	RAB23	0.000154124466316611	0.000250244669082662	0.648569864335883
eqtl-a-ENSG00000112242	ieu-b-4874	Bladder cancer	E2F3	0.000215005895266854	0.000592743023061338	0.778475045071749
eqtl-a-ENSG00000112245	ieu-b-4874	Bladder cancer	PTP4A1	4.78361898652356e-05	0.000204501870718894	0.853714885589463
eqtl-a-ENSG00000112249	ieu-b-4874	Bladder cancer	ASCC3	3.16512567489859e-05	0.000394845689224346	0.949076759598154
eqtl-a-ENSG00000112294	ieu-b-4874	Bladder cancer	ALDH5A1	0.000633304504173131	0.000352107119768048	0.213897750162371
eqtl-a-ENSG00000112299	ieu-b-4874	Bladder cancer	VNN1	8.60171876483801e-05	8.82610431613024e-05	0.367408108883087
eqtl-a-ENSG00000112303	ieu-b-4874	Bladder cancer	VNN2	-7.32855648005474e-05	0.000350206050840719	0.842500882628233
eqtl-a-ENSG00000112304	ieu-b-4874	Bladder cancer	ACOT13	-6.40830384838906e-05	0.000188636950573607	0.756463420189283
eqtl-a-ENSG00000112305	ieu-b-4874	Bladder cancer	SMAP1	-0.000344469990956056	0.000175727518813677	0.189021801794795
eqtl-a-ENSG00000112306	ieu-b-4874	Bladder cancer	RPS12	0.000331993202763907	0.00052801322630012	0.64266657361856
eqtl-a-ENSG00000112308	ieu-b-4874	Bladder cancer	C6orf62	-7.14947836765474e-05	0.00019938265793632	0.780812705288549
eqtl-a-ENSG00000112343	ieu-b-4874	Bladder cancer	TRIM38	-0.00077695103167784	0.000630618716301969	0.434053291934359
eqtl-a-ENSG00000112394	ieu-b-4874	Bladder cancer	SLC16A10	0.000369762992463907	0.000262158506349507	0.253212052357083
eqtl-a-ENSG00000112419	ieu-b-4874	Bladder cancer	PHACTR2	0.00027350211777714	0.000220901160239965	0.303729912769921
eqtl-a-ENSG00000112486	ieu-b-4874	Bladder cancer	CCR6	8.59224255014129e-05	0.000101542646634217	0.429906380943064
eqtl-a-ENSG00000112531	ieu-b-4874	Bladder cancer	QKI	6.6999685163213e-07	0.000123993728497605	0.996027904185969
eqtl-a-ENSG00000112578	ieu-b-4874	Bladder cancer	BYSL	-4.50406410209479e-05	0.000255235235050411	0.888802331420022
eqtl-a-ENSG00000112584	ieu-b-4874	Bladder cancer	FAM120B	9.69474350257072e-05	0.000187471560445126	0.62711882637579
eqtl-a-ENSG00000112640	ieu-b-4874	Bladder cancer	PPP2R5D	2.39922827279735e-05	0.000167698057544465	0.909533770012916
eqtl-a-ENSG00000112655	ieu-b-4874	Bladder cancer	PTK7	0.000113534597003477	0.000145971929183806	0.579164472497902
eqtl-a-ENSG00000112667	ieu-b-4874	Bladder cancer	DNPH1	0.000190846247296679	0.000165727912749812	0.368577022231098
eqtl-a-ENSG00000112679	ieu-b-4874	Bladder cancer	DUSP22	-0.000297259498282652	0.000382690915098077	0.518583878883279
eqtl-a-ENSG00000112685	ieu-b-4874	Bladder cancer	EXOC2	0.000655604379023338	0.00060088566695257	0.47229343950284
eqtl-a-ENSG00000112699	ieu-b-4874	Bladder cancer	GMDS	0.000209756905263849	0.000137173615993933	0.265844122886633
eqtl-a-ENSG00000112701	ieu-b-4874	Bladder cancer	SENP6	0.00163981655426363	0.00206269798184335	0.57239758804641
eqtl-a-ENSG00000112715	ieu-b-4874	Bladder cancer	VEGFA	8.5678000711521e-05	0.000154780613531875	0.678150089598723
eqtl-a-ENSG00000112763	ieu-b-4874	Bladder cancer	BTN2A1	-0.00029723940334107	0.000222100575394941	0.408527698915129
eqtl-a-ENSG00000112787	ieu-b-4874	Bladder cancer	FBRSL1	NA	NA	NA
eqtl-a-ENSG00000112799	ieu-b-4874	Bladder cancer	LY86	0.000185809639727368	9.54417907781459e-05	0.109111142136465
eqtl-a-ENSG00000112874	ieu-b-4874	Bladder cancer	NUDT12	0.000218300205037599	0.000285713395403903	0.584647238641512
eqtl-a-ENSG00000112941	ieu-b-4874	Bladder cancer	TENT4A	-4.57651921970893e-05	0.0002004742056957	0.834100271155075
eqtl-a-ENSG00000112977	ieu-b-4874	Bladder cancer	DAP	4.64870679143922e-05	0.000111182584796322	0.703988924370232
eqtl-a-ENSG00000112992	ieu-b-4874	Bladder cancer	NNT	-8.2613157836454e-05	0.000324340360159151	0.822743958829817
eqtl-a-ENSG00000113088	ieu-b-4874	Bladder cancer	GZMK	3.26671362286237e-05	0.000130799831395245	0.809952055282819
eqtl-a-ENSG00000113108	ieu-b-4874	Bladder cancer	APBB3	0.000127769484201426	0.000139521359114355	0.427317031778795
eqtl-a-ENSG00000113140	ieu-b-4874	Bladder cancer	SPARC	-8.78004820692594e-05	8.22725107091667e-05	0.308747619754076
eqtl-a-ENSG00000113141	ieu-b-4874	Bladder cancer	IK	NA	NA	NA
eqtl-a-ENSG00000113161	ieu-b-4874	Bladder cancer	HMGCR	-0.000274764368730407	0.000335323445648611	0.498667836438326
eqtl-a-ENSG00000113231	ieu-b-4874	Bladder cancer	PDE8B	2.45710073470144e-05	0.000221711179964355	0.921874835960512
eqtl-a-ENSG00000113240	ieu-b-4874	Bladder cancer	CLK4	2.73967862627402e-05	0.000298014266269849	0.932547551267097
eqtl-a-ENSG00000113272	ieu-b-4874	Bladder cancer	THG1L	0.000173609063405056	0.000122441095177617	0.39104590891058
eqtl-a-ENSG00000113273	ieu-b-4874	Bladder cancer	ARSB	-3.10451933245588e-05	0.000120876756582178	0.813914285671272
eqtl-a-ENSG00000113300	ieu-b-4874	Bladder cancer	CNOT6	0.000166674541185859	0.000216133005087847	0.581797697359636
eqtl-a-ENSG00000113303	ieu-b-4874	Bladder cancer	BTNL8	4.78869410519684e-05	0.000237039675812858	0.85858531533539
eqtl-a-ENSG00000113318	ieu-b-4874	Bladder cancer	MSH3	-0.000139741363359009	0.000280291998000333	0.667522557743652
eqtl-a-ENSG00000113368	ieu-b-4874	Bladder cancer	LMNB1	0.000136424793707364	0.000130903994779227	0.406755837907207
eqtl-a-ENSG00000113384	ieu-b-4874	Bladder cancer	GOLPH3	8.39967656963179e-05	0.000595798490577415	0.910835814969085
eqtl-a-ENSG00000113407	ieu-b-4874	Bladder cancer	TARS1	NA	NA	NA
eqtl-a-ENSG00000113448	ieu-b-4874	Bladder cancer	PDE4D	-0.000148064227123925	0.00021500968086579	0.616079493760552
eqtl-a-ENSG00000113504	ieu-b-4874	Bladder cancer	SLC12A7	-7.18991980492509e-05	0.000305468952667931	0.835824352384795
eqtl-a-ENSG00000113520	ieu-b-4874	Bladder cancer	IL4	0.000491811866316077	0.00106149613884041	0.723786560870453
eqtl-a-ENSG00000113532	ieu-b-4874	Bladder cancer	ST8SIA4	8.12388088617349e-05	0.000111436567308309	0.506384524877912
eqtl-a-ENSG00000113552	ieu-b-4874	Bladder cancer	GNPDA1	4.27917587795013e-05	0.00022548627145549	0.86700063286182
eqtl-a-ENSG00000113593	ieu-b-4874	Bladder cancer	PPWD1	0.000605836764219862	0.00109746889523746	0.678888272885842
eqtl-a-ENSG00000113643	ieu-b-4874	Bladder cancer	RARS1	0.000398142866411441	0.000410350395197939	0.509611661658292
eqtl-a-ENSG00000113645	ieu-b-4874	Bladder cancer	WWC1	4.92723352475044e-05	0.000258628220569296	0.866492144968893
eqtl-a-ENSG00000113658	ieu-b-4874	Bladder cancer	SMAD5	0.000211771440588716	0.000232475642680621	0.42949053962727
eqtl-a-ENSG00000113721	ieu-b-4874	Bladder cancer	PDGFRB	-0.000103352177998294	0.00043917753571758	0.835852840954082
eqtl-a-ENSG00000113734	ieu-b-4874	Bladder cancer	BNIP1	-0.000852325809867241	0.000515242521042431	0.346150348920089
eqtl-a-ENSG00000113742	ieu-b-4874	Bladder cancer	CPEB4	-0.000187398126679601	0.000315595742125751	0.658872352731846
eqtl-a-ENSG00000113916	ieu-b-4874	Bladder cancer	BCL6	9.24988195626928e-05	0.0005798448882591	0.899292793655877
eqtl-a-ENSG00000113924	ieu-b-4874	Bladder cancer	HGD	7.78043063775678e-05	0.000156742337112407	0.637282176985771
eqtl-a-ENSG00000113971	ieu-b-4874	Bladder cancer	NPHP3	0.000255800099707497	0.000250351783129466	0.328839350323838
eqtl-a-ENSG00000114013	ieu-b-4874	Bladder cancer	CD86	8.0129890215299e-05	0.000119386984645642	0.538874277772325
eqtl-a-ENSG00000114054	ieu-b-4874	Bladder cancer	PCCB	-0.000961087374725808	0.00134662111748891	0.549458350860527
eqtl-a-ENSG00000114125	ieu-b-4874	Bladder cancer	RNF7	0.000423033514399882	0.000311374752213651	0.403944538864597
eqtl-a-ENSG00000114166	ieu-b-4874	Bladder cancer	KAT2B	-4.76939802354996e-05	0.000128611544591002	0.735396936079567
eqtl-a-ENSG00000114268	ieu-b-4874	Bladder cancer	PFKFB4	-1.01951437346224e-06	0.000843627789762971	0.999230652782813
eqtl-a-ENSG00000114346	ieu-b-4874	Bladder cancer	ECT2	-0.000131202742625112	0.000608872304243773	0.864884125688445
eqtl-a-ENSG00000114354	ieu-b-4874	Bladder cancer	TFG	0.000318988253870286	0.000171089363631013	0.31340984477809
eqtl-a-ENSG00000114405	ieu-b-4874	Bladder cancer	C3orf14	-2.58491313980858e-05	0.000242404977969841	0.932368901891377
eqtl-a-ENSG00000114423	ieu-b-4874	Bladder cancer	CBLB	1.24061820979205e-05	0.00013207581141743	0.94037580278513
eqtl-a-ENSG00000114473	ieu-b-4874	Bladder cancer	IQCG	2.99676274708595e-05	0.000192323823016527	0.901594124060121
eqtl-a-ENSG00000114541	ieu-b-4874	Bladder cancer	FRMD4B	0.000104318148514556	0.000200724601792472	0.655065105317286
eqtl-a-ENSG00000114544	ieu-b-4874	Bladder cancer	SLC41A3	0.000204608043629436	0.000156011178583629	0.259902424395855
eqtl-a-ENSG00000114626	ieu-b-4874	Bladder cancer	ABTB1	-3.06011242920261e-05	0.000265760197634884	0.915604254710701
eqtl-a-ENSG00000114631	ieu-b-4874	Bladder cancer	PODXL2	0.000156178439897292	0.00024211903824596	0.635289281494181
eqtl-a-ENSG00000114650	ieu-b-4874	Bladder cancer	SCAP	1.65585529394613e-05	0.00017788844131041	0.930312797449796
eqtl-a-ENSG00000114738	ieu-b-4874	Bladder cancer	MAPKAPK3	-0.000157677077937836	0.000243150218780552	0.583188721980277
eqtl-a-ENSG00000114742	ieu-b-4874	Bladder cancer	WDR48	-0.000612834618659243	0.000991914712792982	0.580419240283113
eqtl-a-ENSG00000114744	ieu-b-4874	Bladder cancer	COMMD2	-0.000138410013326662	0.000205171250911895	0.622179023484878
eqtl-a-ENSG00000114745	ieu-b-4874	Bladder cancer	GORASP1	-0.000132281771066105	0.000257158415126088	0.697542238286953
eqtl-a-ENSG00000114770	ieu-b-4874	Bladder cancer	ABCC5	3.68046551536421e-05	0.000141550186114316	0.802336958895235
eqtl-a-ENSG00000114779	ieu-b-4874	Bladder cancer	ABHD14B	-0.00265982618714706	0.000930199338422318	0.214176082702497
eqtl-a-ENSG00000114784	ieu-b-4874	Bladder cancer	EIF1B	-0.000426791612339817	0.000655284610437706	0.632483450010608
eqtl-a-ENSG00000114805	ieu-b-4874	Bladder cancer	PLCH1	-0.00030483744871462	0.000569286534190868	0.687024024174446
eqtl-a-ENSG00000114812	ieu-b-4874	Bladder cancer	VIPR1	-0.000260452448922494	0.00015710802853635	0.195939184470008
eqtl-a-ENSG00000114841	ieu-b-4874	Bladder cancer	DNAH1	-5.34434668188454e-05	0.000202091187923594	0.835412244910325
eqtl-a-ENSG00000114853	ieu-b-4874	Bladder cancer	ZBTB47	-0.000164560469796228	0.000163062165667063	0.419129273133262
eqtl-a-ENSG00000114948	ieu-b-4874	Bladder cancer	ADAM23	-0.000121792540183815	0.00028602374876369	0.711690297737104
eqtl-a-ENSG00000114956	ieu-b-4874	Bladder cancer	DGUOK	0.000238095187653129	0.000709744543121408	0.793946070142441
eqtl-a-ENSG00000115073	ieu-b-4874	Bladder cancer	ACTR1B	9.31992141642894e-05	0.000147800742375534	0.641839558375721
eqtl-a-ENSG00000115107	ieu-b-4874	Bladder cancer	STEAP3	-0.000115736337544954	0.000174967497270177	0.555576128240405
eqtl-a-ENSG00000115129	ieu-b-4874	Bladder cancer	TP53I3	-0.00014678474236091	0.000153428791934793	0.409298598219977
eqtl-a-ENSG00000115137	ieu-b-4874	Bladder cancer	DNAJC27	0.00108295499112286	0.00154507300568742	0.610811722035968
eqtl-a-ENSG00000115138	ieu-b-4874	Bladder cancer	POMC	8.99157640858453e-05	0.000222840290514386	0.755844322751549
eqtl-a-ENSG00000115145	ieu-b-4874	Bladder cancer	STAM2	-0.000314992728553857	0.000195828962564237	0.248991392246283
eqtl-a-ENSG00000115159	ieu-b-4874	Bladder cancer	GPD2	0.000203961026150892	0.000317632230139937	0.636603144827812
eqtl-a-ENSG00000115165	ieu-b-4874	Bladder cancer	CYTIP	5.28797583495568e-06	0.000317182481183179	0.987496937957336
eqtl-a-ENSG00000115170	ieu-b-4874	Bladder cancer	ACVR1	4.83179284268973e-05	0.000145901471173451	0.757140131658081
eqtl-a-ENSG00000115232	ieu-b-4874	Bladder cancer	ITGA4	6.22407715933595e-05	0.000112397049761546	0.635389312081261
eqtl-a-ENSG00000115295	ieu-b-4874	Bladder cancer	CLIP4	2.40384701799117e-05	0.000183646831692211	0.917140673219908
eqtl-a-ENSG00000115306	ieu-b-4874	Bladder cancer	SPTBN1	1.79218630770918e-05	0.000151800654037012	0.916807073897483
eqtl-a-ENSG00000115310	ieu-b-4874	Bladder cancer	RTN4	-1.4090042088618e-07	0.000140233495955069	0.999261398945568
eqtl-a-ENSG00000115318	ieu-b-4874	Bladder cancer	LOXL3	5.19318476240767e-05	0.000157408334294943	0.772812921177587
eqtl-a-ENSG00000115350	ieu-b-4874	Bladder cancer	POLE4	-8.10679824798323e-05	0.000368798185651378	0.862251132724475
eqtl-a-ENSG00000115414	ieu-b-4874	Bladder cancer	FN1	7.74332843778882e-05	0.000302583713359408	0.840507393363329
eqtl-a-ENSG00000115415	ieu-b-4874	Bladder cancer	STAT1	-1.18705324790874e-05	0.000256644138204751	0.964400573110549
eqtl-a-ENSG00000115423	ieu-b-4874	Bladder cancer	DNAH6	NA	NA	NA
eqtl-a-ENSG00000115425	ieu-b-4874	Bladder cancer	PECR	NA	NA	NA
eqtl-a-ENSG00000115457	ieu-b-4874	Bladder cancer	IGFBP2	-0.000115146615757435	8.70373475955942e-05	0.234032204647292
eqtl-a-ENSG00000115484	ieu-b-4874	Bladder cancer	CCT4	-9.15573959520449e-05	0.000153981208826833	0.658491521970477
eqtl-a-ENSG00000115486	ieu-b-4874	Bladder cancer	GGCX	9.92453684811893e-05	0.000169303285757319	0.662458032095633
eqtl-a-ENSG00000115507	ieu-b-4874	Bladder cancer	OTX1	-8.94012381298257e-05	0.00010621701954712	0.44734270197493
eqtl-a-ENSG00000115523	ieu-b-4874	Bladder cancer	GNLY	9.31249744796694e-05	7.0307649919107e-05	0.217971713440321
eqtl-a-ENSG00000115525	ieu-b-4874	Bladder cancer	ST3GAL5	-0.000189334956646061	0.00015834650573757	0.354354228183641
eqtl-a-ENSG00000115590	ieu-b-4874	Bladder cancer	IL1R2	8.95644523653214e-05	0.000114597653716399	0.478148036561925
eqtl-a-ENSG00000115594	ieu-b-4874	Bladder cancer	IL1R1	0.00017192628619774	0.000239546996010762	0.603693983088507
eqtl-a-ENSG00000115604	ieu-b-4874	Bladder cancer	IL18R1	-6.81480515862591e-05	0.000189592722340273	0.780325637793741
eqtl-a-ENSG00000115607	ieu-b-4874	Bladder cancer	IL18RAP	9.58297976723264e-05	8.68327484907162e-05	0.298393151511317
eqtl-a-ENSG00000115641	ieu-b-4874	Bladder cancer	FHL2	-4.45399224670431e-05	0.000115126086318012	0.718546476979859
eqtl-a-ENSG00000115649	ieu-b-4874	Bladder cancer	CNPPD1	-0.000192050779465458	0.000264101392808454	0.599732052835423
eqtl-a-ENSG00000115687	ieu-b-4874	Bladder cancer	PASK	-0.000253965135190619	0.000130216990264817	0.122911666390904
eqtl-a-ENSG00000115738	ieu-b-4874	Bladder cancer	ID2	NA	NA	NA
eqtl-a-ENSG00000115756	ieu-b-4874	Bladder cancer	HPCAL1	0.000253729842144437	0.000195825359483381	0.324464624391894
eqtl-a-ENSG00000115758	ieu-b-4874	Bladder cancer	ODC1	6.78847635548026e-05	9.5197578219044e-05	0.489423691909276
eqtl-a-ENSG00000115816	ieu-b-4874	Bladder cancer	CEBPZ	NA	NA	NA
eqtl-a-ENSG00000115825	ieu-b-4874	Bladder cancer	PRKD3	-0.000107719158973153	0.00084275017066207	0.909985498515776
eqtl-a-ENSG00000115828	ieu-b-4874	Bladder cancer	QPCT	0.000128563503368563	0.000181351788285128	0.5100518053616
eqtl-a-ENSG00000115866	ieu-b-4874	Bladder cancer	DARS1	0.00099024542594848	0.000463688830549204	0.278796082362143
eqtl-a-ENSG00000115896	ieu-b-4874	Bladder cancer	PLCL1	-0.00117582615368603	0.00138351514639023	0.551548353566149
eqtl-a-ENSG00000115902	ieu-b-4874	Bladder cancer	SLC1A4	0.000411109798823862	0.000637034987176298	0.564659819790257
eqtl-a-ENSG00000115919	ieu-b-4874	Bladder cancer	KYNU	5.77237933723312e-05	8.04619843745752e-05	0.500088173866267
eqtl-a-ENSG00000115956	ieu-b-4874	Bladder cancer	PLEK	-0.000109952552572676	0.000259148405117715	0.744547319011175
eqtl-a-ENSG00000115993	ieu-b-4874	Bladder cancer	TRAK2	-0.000611524217161724	0.000419083046010048	0.218276946212286
eqtl-a-ENSG00000115998	ieu-b-4874	Bladder cancer	C2orf42	NA	NA	NA
eqtl-a-ENSG00000116014	ieu-b-4874	Bladder cancer	KISS1R	0.000158569616200028	0.000135261389430782	0.361806902409714
eqtl-a-ENSG00000116016	ieu-b-4874	Bladder cancer	EPAS1	0.00106555015755554	0.00123957216824524	0.4805885750288
eqtl-a-ENSG00000116017	ieu-b-4874	Bladder cancer	ARID3A	-0.00018350255266093	0.000172369511304114	0.480090588172087
eqtl-a-ENSG00000116044	ieu-b-4874	Bladder cancer	NFE2L2	-0.000987319513510211	0.00103668530999815	0.515524178683258
eqtl-a-ENSG00000116062	ieu-b-4874	Bladder cancer	MSH6	0.000462511056843077	0.000396522426498299	0.451192441970553
eqtl-a-ENSG00000116106	ieu-b-4874	Bladder cancer	EPHA4	-0.000109310946376138	0.000148844109757995	0.515900745383544
eqtl-a-ENSG00000116127	ieu-b-4874	Bladder cancer	ALMS1	-0.000821674917555158	0.000646918669430748	0.424599571709897
eqtl-a-ENSG00000116133	ieu-b-4874	Bladder cancer	DHCR24	9.58010523099891e-05	0.000208525395035283	0.691034302632557
eqtl-a-ENSG00000116157	ieu-b-4874	Bladder cancer	GPX7	-0.000177874473582922	0.000201896196273716	0.47123769472337
eqtl-a-ENSG00000116171	ieu-b-4874	Bladder cancer	SCP2	5.52247896888432e-05	0.000204437351416627	0.812380809361251
eqtl-a-ENSG00000116209	ieu-b-4874	Bladder cancer	TMEM59	5.25991544869478e-05	0.000171964603849938	0.811028848155597
eqtl-a-ENSG00000116260	ieu-b-4874	Bladder cancer	QSOX1	4.69273644520789e-05	0.000160058472133481	0.788488967211066
eqtl-a-ENSG00000116273	ieu-b-4874	Bladder cancer	PHF13	NA	NA	NA
eqtl-a-ENSG00000116288	ieu-b-4874	Bladder cancer	PARK7	-5.8005363471316e-05	0.000160946250758147	0.75305016759223
eqtl-a-ENSG00000116299	ieu-b-4874	Bladder cancer	ELAPOR1	-8.68197217324741e-05	7.26003105630493e-05	0.256893963868874
eqtl-a-ENSG00000116497	ieu-b-4874	Bladder cancer	S100PBP	NA	NA	NA
eqtl-a-ENSG00000116514	ieu-b-4874	Bladder cancer	RNF19B	-0.000129109116597099	0.000236524691710169	0.639911704420884
eqtl-a-ENSG00000116574	ieu-b-4874	Bladder cancer	RHOU	0.000187817465454439	0.000177110234181374	0.366751890251931
eqtl-a-ENSG00000116661	ieu-b-4874	Bladder cancer	FBXO2	-0.000114381968380246	0.000353662446924851	0.777062206952486
eqtl-a-ENSG00000116663	ieu-b-4874	Bladder cancer	FBXO6	-0.000157231192808069	0.000318324227615473	0.670268525464864
eqtl-a-ENSG00000116670	ieu-b-4874	Bladder cancer	MAD2L2	6.42861034136026e-05	0.000214103506530293	0.814302677127657
eqtl-a-ENSG00000116678	ieu-b-4874	Bladder cancer	LEPR	0.00026039846873533	0.000141482847138901	0.207053022560183
eqtl-a-ENSG00000116679	ieu-b-4874	Bladder cancer	IVNS1ABP	-0.000110173116074905	0.000175467745747146	0.574625074576421
eqtl-a-ENSG00000116685	ieu-b-4874	Bladder cancer	KIAA2013	-6.26891210796558e-05	0.000150008834348624	0.747997893812363
eqtl-a-ENSG00000116688	ieu-b-4874	Bladder cancer	MFN2	-4.96644928412542e-06	0.000143975451727054	0.97413507771421
eqtl-a-ENSG00000116690	ieu-b-4874	Bladder cancer	PRG4	-6.13112641959124e-05	0.000153535832390431	0.728257480089371
eqtl-a-ENSG00000116698	ieu-b-4874	Bladder cancer	SMG7	-0.000185394192614931	0.000489959706325617	0.720676709672181
eqtl-a-ENSG00000116717	ieu-b-4874	Bladder cancer	GADD45A	0.000221175605843317	0.000474244670081612	0.722187287064526
eqtl-a-ENSG00000116729	ieu-b-4874	Bladder cancer	WLS	4.61659755065561e-05	6.92602789445619e-05	0.515177007947271
eqtl-a-ENSG00000116741	ieu-b-4874	Bladder cancer	RGS2	NA	NA	NA
eqtl-a-ENSG00000116791	ieu-b-4874	Bladder cancer	CRYZ	-1.99910992470448e-06	0.000141800317636687	0.98963689778682
eqtl-a-ENSG00000116793	ieu-b-4874	Bladder cancer	PHTF1	NA	NA	NA
eqtl-a-ENSG00000116815	ieu-b-4874	Bladder cancer	CD58	0.0022415427475877	0.00196829090450891	0.458736173660878
eqtl-a-ENSG00000116824	ieu-b-4874	Bladder cancer	CD2	-0.000235398997950491	0.000355614914122161	0.62774961915518
eqtl-a-ENSG00000116830	ieu-b-4874	Bladder cancer	TTF2	0.000315549832930551	0.000170397777887269	0.205248613280457
eqtl-a-ENSG00000116852	ieu-b-4874	Bladder cancer	KIF21B	6.40228146116915e-05	0.000223168222556572	0.822142207898701
eqtl-a-ENSG00000116857	ieu-b-4874	Bladder cancer	TMEM9	-8.42068396868887e-05	0.000570435157442173	0.889785815171535
eqtl-a-ENSG00000116874	ieu-b-4874	Bladder cancer	WARS2	-0.000118710416516421	0.000330320988092116	0.743118629620317
eqtl-a-ENSG00000116954	ieu-b-4874	Bladder cancer	RRAGC	0.000191995138603372	0.000167629890824088	0.456933671605634
eqtl-a-ENSG00000116962	ieu-b-4874	Bladder cancer	NID1	-0.000193444762974696	0.000396863931250918	0.674144574926383
eqtl-a-ENSG00000116977	ieu-b-4874	Bladder cancer	LGALS8	0.000153835791918705	0.000218994138798643	0.610147650510401
eqtl-a-ENSG00000116983	ieu-b-4874	Bladder cancer	HPCAL4	0.000166820395663904	0.000268778080402701	0.5620153580911
eqtl-a-ENSG00000116991	ieu-b-4874	Bladder cancer	SIPA1L2	-0.000166905884741826	0.000148304227811261	0.303401342636746
eqtl-a-ENSG00000117009	ieu-b-4874	Bladder cancer	KMO	-0.000105613161243862	0.000106473427055466	0.394356633422195
eqtl-a-ENSG00000117016	ieu-b-4874	Bladder cancer	RIMS3	-1.3996845719168e-05	0.000165312354307526	0.946226240618191
eqtl-a-ENSG00000117020	ieu-b-4874	Bladder cancer	AKT3	-0.00043265092846552	0.000310552951603587	0.396338284464284
eqtl-a-ENSG00000117054	ieu-b-4874	Bladder cancer	ACADM	4.63770790394271e-05	0.000162910613282392	0.802660677824461
eqtl-a-ENSG00000117090	ieu-b-4874	Bladder cancer	SLAMF1	-0.000124869031949058	0.000155783134517987	0.467722017366268
eqtl-a-ENSG00000117091	ieu-b-4874	Bladder cancer	CD48	0.000175942707726527	0.000114963980321663	0.223408545639319
eqtl-a-ENSG00000117115	ieu-b-4874	Bladder cancer	PADI2	-0.000145315331502551	0.00012958451370096	0.313068791361813
eqtl-a-ENSG00000117139	ieu-b-4874	Bladder cancer	KDM5B	0.000330044132885761	0.000218169675512022	0.37184413883242
eqtl-a-ENSG00000117151	ieu-b-4874	Bladder cancer	CTBS	-0.000260348269940231	0.000427128133158949	0.60419409083257
eqtl-a-ENSG00000117153	ieu-b-4874	Bladder cancer	KLHL12	7.51280193142131e-05	0.000202339091724769	0.746059296500531
eqtl-a-ENSG00000117155	ieu-b-4874	Bladder cancer	SSX2IP	-3.41348481383384e-05	0.000179598515938235	0.880428954693212
eqtl-a-ENSG00000117174	ieu-b-4874	Bladder cancer	ZNHIT6	-0.000744759016620819	0.000338130518823047	0.271318685629595
eqtl-a-ENSG00000117226	ieu-b-4874	Bladder cancer	GBP3	0.000351374572448379	0.000475772708830907	0.484209773056129
eqtl-a-ENSG00000117228	ieu-b-4874	Bladder cancer	GBP1	-0.000308653957294782	0.000339327927416255	0.414483467474391
eqtl-a-ENSG00000117281	ieu-b-4874	Bladder cancer	CD160	0.000275730329606584	0.000198912095958851	0.397852361204612
eqtl-a-ENSG00000117298	ieu-b-4874	Bladder cancer	ECE1	-0.00013031946871181	0.000132826671985469	0.398881171041307
eqtl-a-ENSG00000117322	ieu-b-4874	Bladder cancer	CR2	7.18263167017538e-05	0.000163474301865266	0.678730505662914
eqtl-a-ENSG00000117394	ieu-b-4874	Bladder cancer	SLC2A1	0.000273792674957288	0.000302548433405736	0.461006228912068
eqtl-a-ENSG00000117400	ieu-b-4874	Bladder cancer	MPL	-0.000342950296700287	0.000537160477010544	0.638264327317116
eqtl-a-ENSG00000117410	ieu-b-4874	Bladder cancer	ATP6V0B	0.000130735057850181	0.000162517584846109	0.505569717779177
eqtl-a-ENSG00000117450	ieu-b-4874	Bladder cancer	PRDX1	-0.000215039855559893	0.000655431304511434	0.798176681807714
eqtl-a-ENSG00000117480	ieu-b-4874	Bladder cancer	FAAH	0.000551128707748684	0.000520804523300705	0.36761994288747
eqtl-a-ENSG00000117481	ieu-b-4874	Bladder cancer	NSUN4	-3.72572599303094e-05	0.000286828871418517	0.904870687706046
eqtl-a-ENSG00000117500	ieu-b-4874	Bladder cancer	TMED5	-1.2884431890744e-06	0.000162649434544693	0.994398673279699
eqtl-a-ENSG00000117505	ieu-b-4874	Bladder cancer	DR1	0.000283822454003925	0.00027651695410616	0.412614310062532
eqtl-a-ENSG00000117519	ieu-b-4874	Bladder cancer	CNN3	2.04751477314921e-05	0.000162122035192525	0.920021753731666
eqtl-a-ENSG00000117528	ieu-b-4874	Bladder cancer	ABCD3	NA	NA	NA
eqtl-a-ENSG00000117569	ieu-b-4874	Bladder cancer	PTBP2	-0.000158323674970139	0.000347340296037532	0.727729848394391
eqtl-a-ENSG00000117586	ieu-b-4874	Bladder cancer	TNFSF4	9.59095675267486e-05	7.7037154961912e-05	0.236904318185104
eqtl-a-ENSG00000117592	ieu-b-4874	Bladder cancer	PRDX6	8.26002435948663e-05	9.83992002311173e-05	0.433389028768778
eqtl-a-ENSG00000117643	ieu-b-4874	Bladder cancer	MAN1C1	-0.000156597151555244	0.000483413652963906	0.767253690043649
eqtl-a-ENSG00000117676	ieu-b-4874	Bladder cancer	RPS6KA1	-7.90295459525736e-05	0.000144631132439024	0.622793280829992
eqtl-a-ENSG00000117691	ieu-b-4874	Bladder cancer	NENF	4.24029921634194e-05	0.000123706950346104	0.743461285317221
eqtl-a-ENSG00000117748	ieu-b-4874	Bladder cancer	RPA2	-0.000137066056533446	0.000169763809191509	0.464713564335167
eqtl-a-ENSG00000117862	ieu-b-4874	Bladder cancer	TXNDC12	-0.000142284514358395	0.00021170117513256	0.623276927755868
eqtl-a-ENSG00000117984	ieu-b-4874	Bladder cancer	CTSD	1.25959945292507e-05	0.000206974922014212	0.955300049894288
eqtl-a-ENSG00000118046	ieu-b-4874	Bladder cancer	STK11	-2.00541718652711e-05	0.000124623793661227	0.886943547911948
eqtl-a-ENSG00000118113	ieu-b-4874	Bladder cancer	MMP8	-9.08813819212858e-05	0.000501414268711166	0.864984846453514
eqtl-a-ENSG00000118197	ieu-b-4874	Bladder cancer	DDX59	-0.000332170391641652	0.000245519945429964	0.269008133297664
eqtl-a-ENSG00000118200	ieu-b-4874	Bladder cancer	CAMSAP2	-6.73208097559999e-05	0.000363756948616745	0.870241522759447
eqtl-a-ENSG00000118217	ieu-b-4874	Bladder cancer	ATF6	-4.49563300318846e-05	0.000109347607933396	0.695256509163977
eqtl-a-ENSG00000118260	ieu-b-4874	Bladder cancer	CREB1	5.56856087850067e-05	0.000225796733089978	0.846069558174371
eqtl-a-ENSG00000118402	ieu-b-4874	Bladder cancer	ELOVL4	0.00010916180166653	0.000100661061320259	0.319806243790133
eqtl-a-ENSG00000118432	ieu-b-4874	Bladder cancer	CNR1	-7.3605971063813e-05	0.000159421932625218	0.724633039933707
eqtl-a-ENSG00000118473	ieu-b-4874	Bladder cancer	SGIP1	0.000115012618599581	0.000161833347121478	0.550978432532391
eqtl-a-ENSG00000118495	ieu-b-4874	Bladder cancer	PLAGL1	0.000283559118498896	0.000182715230515006	0.21848474146627
eqtl-a-ENSG00000118503	ieu-b-4874	Bladder cancer	TNFAIP3	-0.000114289647845783	0.000701465064554518	0.885548207735456
eqtl-a-ENSG00000118507	ieu-b-4874	Bladder cancer	AKAP7	-0.000364618499028377	0.000186453640419915	0.145483493963711
eqtl-a-ENSG00000118508	ieu-b-4874	Bladder cancer	RAB32	3.0615489341299e-05	0.000154564339530017	0.850787046849704
eqtl-a-ENSG00000118513	ieu-b-4874	Bladder cancer	MYB	-0.000148833994958386	0.000705659027524204	0.852492105704734
eqtl-a-ENSG00000118514	ieu-b-4874	Bladder cancer	ALDH8A1	0.000277076186717102	0.000279597923205173	0.502883871010295
eqtl-a-ENSG00000118515	ieu-b-4874	Bladder cancer	SGK1	0.000107548299396542	0.000138982725488878	0.495419436059796
eqtl-a-ENSG00000118520	ieu-b-4874	Bladder cancer	ARG1	-9.01298625493161e-05	9.67948605811813e-05	0.382770542494634
eqtl-a-ENSG00000118600	ieu-b-4874	Bladder cancer	RXYLT1	0.000367030093370293	0.00103182819635517	0.782434370230538
eqtl-a-ENSG00000118640	ieu-b-4874	Bladder cancer	VAMP8	3.52073378985798e-05	0.000161137969624107	0.841065341171142
eqtl-a-ENSG00000118762	ieu-b-4874	Bladder cancer	PKD2	-2.41051044827505e-05	0.000377679119948431	0.959423227626393
eqtl-a-ENSG00000118777	ieu-b-4874	Bladder cancer	ABCG2	0.000129919673466636	0.000169628682823927	0.583902993937677
eqtl-a-ENSG00000118785	ieu-b-4874	Bladder cancer	SPP1	-0.000186089397974018	0.000113240096347777	0.161238755678178
eqtl-a-ENSG00000118816	ieu-b-4874	Bladder cancer	CCNI	0.000103716755756634	0.000221491870765764	0.721199783901011
eqtl-a-ENSG00000118855	ieu-b-4874	Bladder cancer	MFSD1	-3.41411968582239e-07	0.000157781991292752	0.998377135916663
eqtl-a-ENSG00000118900	ieu-b-4874	Bladder cancer	UBN1	0.000419535413342114	0.000242040743364648	0.22517544242798
eqtl-a-ENSG00000118961	ieu-b-4874	Bladder cancer	LDAH	-6.05112324013933e-05	0.000233094840683259	0.811968615134954
eqtl-a-ENSG00000118971	ieu-b-4874	Bladder cancer	CCND2	0.000227583050609904	0.000583223235552797	0.734015170334005
eqtl-a-ENSG00000119048	ieu-b-4874	Bladder cancer	UBE2B	NA	NA	NA
eqtl-a-ENSG00000119121	ieu-b-4874	Bladder cancer	TRPM6	6.22334692961121e-05	8.84660844076329e-05	0.501718368535284
eqtl-a-ENSG00000119138	ieu-b-4874	Bladder cancer	KLF9	NA	NA	NA
eqtl-a-ENSG00000119139	ieu-b-4874	Bladder cancer	TJP2	9.95832822274518e-05	0.000131406201996341	0.477252726263214
eqtl-a-ENSG00000119147	ieu-b-4874	Bladder cancer	ECRG4	0.000188186063316488	0.000192371151971901	0.431114864147032
eqtl-a-ENSG00000119185	ieu-b-4874	Bladder cancer	ITGB1BP1	-0.000578946110796849	0.000384560789506681	0.373264603949942
eqtl-a-ENSG00000119227	ieu-b-4874	Bladder cancer	PIGZ	7.95629013618115e-05	0.000145975032384982	0.682307181315603
eqtl-a-ENSG00000119242	ieu-b-4874	Bladder cancer	CCDC92	6.883699993796e-05	0.000137416421102465	0.637684372835615
eqtl-a-ENSG00000119280	ieu-b-4874	Bladder cancer	C1orf198	-3.24634888450677e-05	6.74046326146125e-05	0.637516639698959
eqtl-a-ENSG00000119321	ieu-b-4874	Bladder cancer	FKBP15	6.74710397509961e-05	0.000413585670761466	0.89705078312224
eqtl-a-ENSG00000119326	ieu-b-4874	Bladder cancer	CTNNAL1	-0.000162718319825728	7.17324827400404e-05	0.0858788300213036
eqtl-a-ENSG00000119383	ieu-b-4874	Bladder cancer	PTPA	0.000283728193999552	0.000141001720268922	0.181848967465765
eqtl-a-ENSG00000119396	ieu-b-4874	Bladder cancer	RAB14	-0.000224961416042025	0.000840963782817099	0.833597625879694
eqtl-a-ENSG00000119397	ieu-b-4874	Bladder cancer	CNTRL	0.000295672185973841	0.000258542722253628	0.457413484270696
eqtl-a-ENSG00000119403	ieu-b-4874	Bladder cancer	PHF19	-0.000194921237471852	0.000420632936385302	0.67462755689665
eqtl-a-ENSG00000119408	ieu-b-4874	Bladder cancer	NEK6	-0.000299026445143832	0.000366250453046352	0.474042614514065
eqtl-a-ENSG00000119431	ieu-b-4874	Bladder cancer	HDHD3	0.000878807212799848	0.000223307048552512	0.158413937686778
eqtl-a-ENSG00000119457	ieu-b-4874	Bladder cancer	SLC46A2	-0.000101512572785413	9.1046842027191e-05	0.315573866776803
eqtl-a-ENSG00000119471	ieu-b-4874	Bladder cancer	HSDL2	0.000178676832888601	0.000146432464650895	0.309556693313383
eqtl-a-ENSG00000119509	ieu-b-4874	Bladder cancer	INVS	-4.89318152747684e-05	0.000230397916845761	0.866774463648536
eqtl-a-ENSG00000119522	ieu-b-4874	Bladder cancer	DENND1A	0.000622183383389275	0.000477414107009366	0.322335454422681
eqtl-a-ENSG00000119535	ieu-b-4874	Bladder cancer	CSF3R	-5.41383490431583e-05	0.000149777602056167	0.741714386588785
eqtl-a-ENSG00000119537	ieu-b-4874	Bladder cancer	KDSR	-0.000117646200015931	0.000204761840307456	0.596362227884746
eqtl-a-ENSG00000119599	ieu-b-4874	Bladder cancer	DCAF4	7.27370282814369e-05	0.000214652543838196	0.757047618522949
eqtl-a-ENSG00000119632	ieu-b-4874	Bladder cancer	IFI27L2	-0.000174971718288853	0.000216578511970751	0.567395393397627
eqtl-a-ENSG00000119636	ieu-b-4874	Bladder cancer	BBOF1	-0.000181362298896915	0.00016518679225688	0.333889269765335
eqtl-a-ENSG00000119655	ieu-b-4874	Bladder cancer	NPC2	9.45652348140366e-05	0.000123397134543142	0.523564793459022
eqtl-a-ENSG00000119669	ieu-b-4874	Bladder cancer	IRF2BPL	3.10706259613889e-05	0.000240074960679172	0.905214651126899
eqtl-a-ENSG00000119681	ieu-b-4874	Bladder cancer	LTBP2	0.000367129223515775	0.00021484379237507	0.229609722768785
eqtl-a-ENSG00000119684	ieu-b-4874	Bladder cancer	MLH3	3.50253822666026e-06	0.000167144754624387	0.985184119627668
eqtl-a-ENSG00000119686	ieu-b-4874	Bladder cancer	FLVCR2	-2.28067610630178e-05	0.00031324691455966	0.95373087359498
eqtl-a-ENSG00000119698	ieu-b-4874	Bladder cancer	PPP4R4	2.12075597405592e-05	0.000163083621680164	0.917675299284411
eqtl-a-ENSG00000119714	ieu-b-4874	Bladder cancer	GPR68	0.000239269634397241	0.000196614588667977	0.437898971866476
eqtl-a-ENSG00000119718	ieu-b-4874	Bladder cancer	EIF2B2	-0.00044200053830182	0.000556117432366931	0.572471372252889
eqtl-a-ENSG00000119723	ieu-b-4874	Bladder cancer	COQ6	NA	NA	NA
eqtl-a-ENSG00000119729	ieu-b-4874	Bladder cancer	RHOQ	0.000118772598478909	0.000385449132511394	0.809708893888419
eqtl-a-ENSG00000119787	ieu-b-4874	Bladder cancer	ATL2	0.000268504771408144	0.000437083602039673	0.649302036234966
eqtl-a-ENSG00000119801	ieu-b-4874	Bladder cancer	YPEL5	-7.9059186010593e-05	0.000313822825661715	0.842890057954147
eqtl-a-ENSG00000119820	ieu-b-4874	Bladder cancer	YIPF4	-0.00024469078700015	0.000676848325486002	0.7791591035097
eqtl-a-ENSG00000119862	ieu-b-4874	Bladder cancer	LGALSL	5.91846084910833e-05	9.66634387399493e-05	0.567126696795181
eqtl-a-ENSG00000119865	ieu-b-4874	Bladder cancer	CNRIP1	-0.000748620017157153	0.000489273917766668	0.368525966164413
eqtl-a-ENSG00000119866	ieu-b-4874	Bladder cancer	BCL11A	0.000492530034281583	0.00042315640748541	0.296962892100231
eqtl-a-ENSG00000119878	ieu-b-4874	Bladder cancer	CRIPT	0.000461346366554614	0.000306374433508322	0.373196071486124
eqtl-a-ENSG00000119900	ieu-b-4874	Bladder cancer	OGFRL1	-8.36534792478149e-05	0.000188199458114002	0.686796250221713
eqtl-a-ENSG00000119917	ieu-b-4874	Bladder cancer	IFIT3	0.000178155160578594	0.000208183660275602	0.440364783066294
eqtl-a-ENSG00000119922	ieu-b-4874	Bladder cancer	IFIT2	0.000124087967351278	0.000158316716615435	0.515245091902622
eqtl-a-ENSG00000119943	ieu-b-4874	Bladder cancer	PYROXD2	3.12842444276605e-05	0.000194415775470412	0.898429580064376
eqtl-a-ENSG00000119950	ieu-b-4874	Bladder cancer	MXI1	-4.695571185169e-06	0.000155744134395579	0.980812194114965
eqtl-a-ENSG00000119969	ieu-b-4874	Bladder cancer	HELLS	0.000341258318670887	0.000507619875238413	0.623202094867135
eqtl-a-ENSG00000119977	ieu-b-4874	Bladder cancer	TCTN3	0.000261565073774838	0.000557623470802489	0.685182034210499
eqtl-a-ENSG00000120008	ieu-b-4874	Bladder cancer	WDR11	-8.39197436316554e-05	0.000125501899420028	0.540314254031814
eqtl-a-ENSG00000120029	ieu-b-4874	Bladder cancer	ARMH3	0.000592406206966779	0.00055190898835584	0.477479478523582
eqtl-a-ENSG00000120156	ieu-b-4874	Bladder cancer	TEK	-0.000143270448313628	0.000313798217403331	0.692771237531978
eqtl-a-ENSG00000120158	ieu-b-4874	Bladder cancer	RCL1	0.000101390673181621	0.00021203884584245	0.716047326746445
eqtl-a-ENSG00000120217	ieu-b-4874	Bladder cancer	CD274	0.000298836594605301	0.000212887428183679	0.394062146963988
eqtl-a-ENSG00000120253	ieu-b-4874	Bladder cancer	NUP43	0.000616354903285392	0.000398416313778539	0.261924240268815
eqtl-a-ENSG00000120262	ieu-b-4874	Bladder cancer	CCDC170	0.000139777179323543	0.000156717386628857	0.536333748164011
eqtl-a-ENSG00000120265	ieu-b-4874	Bladder cancer	PCMT1	8.72544174035914e-06	0.000152675294139295	0.963656510491184
eqtl-a-ENSG00000120306	ieu-b-4874	Bladder cancer	CYSTM1	-0.000385475774351675	0.000204281686639002	0.199791894793503
eqtl-a-ENSG00000120314	ieu-b-4874	Bladder cancer	WDR55	0.000271468642371278	0.000294686450240399	0.526092916898473
eqtl-a-ENSG00000120318	ieu-b-4874	Bladder cancer	ARAP3	0.000104074775212736	0.000145995591254341	0.507808291672786
eqtl-a-ENSG00000120370	ieu-b-4874	Bladder cancer	GORAB	0.000488238681111769	0.000358758723040783	0.403427971514238
eqtl-a-ENSG00000120451	ieu-b-4874	Bladder cancer	SNX19	-0.00025910610292324	0.000183899684164655	0.25361165829191
eqtl-a-ENSG00000120519	ieu-b-4874	Bladder cancer	SLC10A7	-0.000460160478565176	0.00069978845037569	0.629691628766199
eqtl-a-ENSG00000120539	ieu-b-4874	Bladder cancer	MASTL	1.64220408810633e-05	0.000440198191864496	0.972584631699486
eqtl-a-ENSG00000120594	ieu-b-4874	Bladder cancer	PLXDC2	4.66306988007849e-05	0.00016947973198262	0.794216071702253
eqtl-a-ENSG00000120645	ieu-b-4874	Bladder cancer	IQSEC3	-0.000576923184536911	0.000526002658711204	0.470629022369024
eqtl-a-ENSG00000120647	ieu-b-4874	Bladder cancer	CCDC77	0.000193640917831516	0.000266719922930149	0.508036686764647
eqtl-a-ENSG00000120675	ieu-b-4874	Bladder cancer	DNAJC15	7.97987476773233e-05	0.00133504820470023	0.957772382948114
eqtl-a-ENSG00000120690	ieu-b-4874	Bladder cancer	ELF1	NA	NA	NA
eqtl-a-ENSG00000120708	ieu-b-4874	Bladder cancer	TGFBI	5.07633040951448e-05	5.66945982062308e-05	0.384726535302277
eqtl-a-ENSG00000120733	ieu-b-4874	Bladder cancer	KDM3B	-2.06705999823944e-06	0.000202004072650108	0.993485847483066
eqtl-a-ENSG00000120784	ieu-b-4874	Bladder cancer	ZFP30	-7.1875079026468e-05	0.000186977729829655	0.76636684349074
eqtl-a-ENSG00000120833	ieu-b-4874	Bladder cancer	SOCS2	0.000171155547928343	0.000210024026036637	0.474791265108519
eqtl-a-ENSG00000120868	ieu-b-4874	Bladder cancer	APAF1	-0.00103656653412974	0.00104640976645699	0.503008363406523
eqtl-a-ENSG00000120885	ieu-b-4874	Bladder cancer	CLU	3.52320936134616e-06	0.000162412468209503	0.983396295522427
eqtl-a-ENSG00000120889	ieu-b-4874	Bladder cancer	TNFRSF10B	4.29726050516563e-05	0.000147061943599428	0.797652317973913
eqtl-a-ENSG00000120896	ieu-b-4874	Bladder cancer	SORBS3	-0.000222846500452314	0.000275871233605946	0.504013956710958
eqtl-a-ENSG00000120899	ieu-b-4874	Bladder cancer	PTK2B	5.4152395257299e-06	0.000178774246557362	0.980722084925733
eqtl-a-ENSG00000120903	ieu-b-4874	Bladder cancer	CHRNA2	-7.17950463325583e-05	0.000357441316035715	0.873808790485189
eqtl-a-ENSG00000120915	ieu-b-4874	Bladder cancer	EPHX2	1.14591264152372e-05	7.25940853264463e-05	0.880750282503113
eqtl-a-ENSG00000120949	ieu-b-4874	Bladder cancer	TNFRSF8	0.000106248919709121	0.000219075324495239	0.653047971163696
eqtl-a-ENSG00000121060	ieu-b-4874	Bladder cancer	TRIM25	0.000408150154066641	0.000276186008873508	0.378725846024073
eqtl-a-ENSG00000121064	ieu-b-4874	Bladder cancer	SCPEP1	-3.6435439129402e-05	0.000168015837018557	0.835505307453019
eqtl-a-ENSG00000121104	ieu-b-4874	Bladder cancer	FAM117A	0.000467988281633452	0.000300605201793746	0.363489426716015
eqtl-a-ENSG00000121236	ieu-b-4874	Bladder cancer	TRIM6	-2.8289734032777e-05	0.000954663046915298	0.979050752202065
eqtl-a-ENSG00000121281	ieu-b-4874	Bladder cancer	ADCY7	-0.000173355136062789	0.000323336920709611	0.686692052095538
eqtl-a-ENSG00000121297	ieu-b-4874	Bladder cancer	TSHZ3	-9.97282695069594e-05	0.000143903474753314	0.510627241071789
eqtl-a-ENSG00000121310	ieu-b-4874	Bladder cancer	ECHDC2	-5.1355202809701e-05	0.000134487408642148	0.718256508711544
eqtl-a-ENSG00000121316	ieu-b-4874	Bladder cancer	PLBD1	0.000264360463796609	0.000100228947756462	0.0248375179097174
eqtl-a-ENSG00000121413	ieu-b-4874	Bladder cancer	ZSCAN18	0.000119888292493879	0.000179230955106483	0.572428848230229
eqtl-a-ENSG00000121417	ieu-b-4874	Bladder cancer	ZNF211	7.60698960630749e-05	0.00014979049324698	0.662031760964714
eqtl-a-ENSG00000121552	ieu-b-4874	Bladder cancer	CSTA	-7.01889361005641e-05	0.000175763910529225	0.728252594926789
eqtl-a-ENSG00000121577	ieu-b-4874	Bladder cancer	POPDC2	0.000411485859687458	0.000565484300565972	0.59953053919491
eqtl-a-ENSG00000121578	ieu-b-4874	Bladder cancer	B4GALT4	0.000320243801868726	0.000144015410419517	0.112656945953629
eqtl-a-ENSG00000121653	ieu-b-4874	Bladder cancer	MAPK8IP1	7.99201665949748e-05	0.000157074442670102	0.700364533381259
eqtl-a-ENSG00000121671	ieu-b-4874	Bladder cancer	CRY2	NA	NA	NA
eqtl-a-ENSG00000121691	ieu-b-4874	Bladder cancer	CAT	6.45000905487771e-05	0.000171586611831722	0.771095106238856
eqtl-a-ENSG00000121716	ieu-b-4874	Bladder cancer	PILRB	4.53466426666239e-05	0.000408788704695165	0.915290056226959
eqtl-a-ENSG00000121766	ieu-b-4874	Bladder cancer	ZCCHC17	-0.000513946659876712	0.000377142297929133	0.403020203660338
eqtl-a-ENSG00000121807	ieu-b-4874	Bladder cancer	CCR2	-8.86912857455008e-06	0.00013102485075259	0.948655562731604
eqtl-a-ENSG00000121858	ieu-b-4874	Bladder cancer	TNFSF10	-0.000249622772594443	0.000173272154792425	0.286378371979581
eqtl-a-ENSG00000121895	ieu-b-4874	Bladder cancer	TMEM156	0.000213575165200146	0.000128045764946889	0.237259702863053
eqtl-a-ENSG00000121897	ieu-b-4874	Bladder cancer	LIAS	0.000192974868528698	0.000214101294381966	0.533009658045682
eqtl-a-ENSG00000121957	ieu-b-4874	Bladder cancer	GPSM2	-0.00018381687402909	0.000277441320833635	0.627486718517041
eqtl-a-ENSG00000122034	ieu-b-4874	Bladder cancer	GTF3A	0.000178893836937539	0.000552591362150391	0.77685593547028
eqtl-a-ENSG00000122042	ieu-b-4874	Bladder cancer	UBL3	0.000234895635793948	0.000191271520680937	0.435059336329043
eqtl-a-ENSG00000122188	ieu-b-4874	Bladder cancer	LAX1	9.53670250977059e-05	0.000122714777494694	0.51840180895762
eqtl-a-ENSG00000122203	ieu-b-4874	Bladder cancer	KIAA1191	9.36590969749848e-05	0.000152512955174297	0.649396346035455
eqtl-a-ENSG00000122223	ieu-b-4874	Bladder cancer	CD244	0.000214056646788562	0.000622710231419232	0.78921768668468
eqtl-a-ENSG00000122378	ieu-b-4874	Bladder cancer	PRXL2A	0.000232903922497182	0.000150675296463677	0.262202059366598
eqtl-a-ENSG00000122417	ieu-b-4874	Bladder cancer	ODF2L	0.000238950699526425	0.00176201437460135	0.904545535978594
eqtl-a-ENSG00000122420	ieu-b-4874	Bladder cancer	PTGFR	0.000238293436678371	0.000258685294680769	0.52610691590451
eqtl-a-ENSG00000122481	ieu-b-4874	Bladder cancer	RWDD3	0.00134357720762315	0.00392468014637342	0.790020493129539
eqtl-a-ENSG00000122490	ieu-b-4874	Bladder cancer	SLC66A2	6.4760976727262e-05	0.000102044407256899	0.545841013281607
eqtl-a-ENSG00000122512	ieu-b-4874	Bladder cancer	PMS2	-0.000844142639016526	0.000788843535370532	0.478449875704632
eqtl-a-ENSG00000122515	ieu-b-4874	Bladder cancer	ZMIZ2	-0.000301376419805587	0.000345990229586725	0.543803920121621
eqtl-a-ENSG00000122543	ieu-b-4874	Bladder cancer	OCM	0.000148083524395212	0.000708944161400971	0.853885427323531
eqtl-a-ENSG00000122547	ieu-b-4874	Bladder cancer	EEPD1	-1.26973335302171e-05	0.000314576260678844	0.974317871119307
eqtl-a-ENSG00000122557	ieu-b-4874	Bladder cancer	HERPUD2	8.18207361139434e-05	0.000283683237704915	0.821235872753447
eqtl-a-ENSG00000122591	ieu-b-4874	Bladder cancer	HYCC1	-6.92507863975551e-05	0.000231647439176293	0.815066820278053
eqtl-a-ENSG00000122644	ieu-b-4874	Bladder cancer	ARL4A	NA	NA	NA
eqtl-a-ENSG00000122674	ieu-b-4874	Bladder cancer	CCZ1	3.47159544793982e-05	0.000160920996372612	0.843031211849449
eqtl-a-ENSG00000122678	ieu-b-4874	Bladder cancer	POLM	-0.000497804844930448	0.000543013053832093	0.426879214614057
eqtl-a-ENSG00000122679	ieu-b-4874	Bladder cancer	RAMP3	NA	NA	NA
eqtl-a-ENSG00000122694	ieu-b-4874	Bladder cancer	GLIPR2	-5.12952502005726e-05	0.000134935170918122	0.719448958562884
eqtl-a-ENSG00000122729	ieu-b-4874	Bladder cancer	ACO1	3.203646709597e-05	0.00015475784478148	0.855165055269359
eqtl-a-ENSG00000122733	ieu-b-4874	Bladder cancer	PHF24	-0.000278711040849345	0.000295377347186986	0.518476459664322
eqtl-a-ENSG00000122779	ieu-b-4874	Bladder cancer	TRIM24	4.04096730482677e-05	0.000161124758016628	0.81195093730557
eqtl-a-ENSG00000122786	ieu-b-4874	Bladder cancer	CALD1	3.53226710153096e-05	8.19771747675171e-05	0.681601987221216
eqtl-a-ENSG00000122861	ieu-b-4874	Bladder cancer	PLAU	NA	NA	NA
eqtl-a-ENSG00000122862	ieu-b-4874	Bladder cancer	SRGN	-6.36444091337652e-06	0.000131666975461013	0.965840235588504
eqtl-a-ENSG00000122873	ieu-b-4874	Bladder cancer	CISD1	2.96227346884488e-05	0.000181973731998503	0.881034448164114
eqtl-a-ENSG00000122912	ieu-b-4874	Bladder cancer	SLC25A16	-0.000107364179285443	0.000374947220807852	0.822457904622508
eqtl-a-ENSG00000122986	ieu-b-4874	Bladder cancer	HVCN1	-9.94703324234548e-05	0.00020212558278645	0.708857914952167
eqtl-a-ENSG00000123091	ieu-b-4874	Bladder cancer	RNF11	7.78748520496389e-06	0.000529273751069689	0.989184527996498
eqtl-a-ENSG00000123104	ieu-b-4874	Bladder cancer	ITPR2	-8.139504158898e-05	0.00015185451843445	0.645588045963288
eqtl-a-ENSG00000123124	ieu-b-4874	Bladder cancer	WWP1	-0.000574238002983149	0.000613735091751658	0.521158197107757
eqtl-a-ENSG00000123143	ieu-b-4874	Bladder cancer	PKN1	6.09715132014479e-05	0.000638491085510915	0.93262957117046
eqtl-a-ENSG00000123146	ieu-b-4874	Bladder cancer	ADGRE5	-0.000633528876060634	0.000262928448780395	0.250439194131852
eqtl-a-ENSG00000123179	ieu-b-4874	Bladder cancer	EBPL	-0.000428515217790542	0.000455363231335497	0.519331529728009
eqtl-a-ENSG00000123191	ieu-b-4874	Bladder cancer	ATP7B	6.75274848034722e-05	0.000193405985644662	0.760311222393591
eqtl-a-ENSG00000123201	ieu-b-4874	Bladder cancer	GUCY1B2	0.000107418262130742	0.000187669284738256	0.669044603995065
eqtl-a-ENSG00000123213	ieu-b-4874	Bladder cancer	NLN	-5.65142659599571e-05	0.000224435799520434	0.842960136043019
eqtl-a-ENSG00000123219	ieu-b-4874	Bladder cancer	CENPK	-0.000178308177795806	0.000313794747756628	0.600257661193901
eqtl-a-ENSG00000123240	ieu-b-4874	Bladder cancer	OPTN	-6.63206596735745e-08	8.36181815714571e-05	0.999389298273446
eqtl-a-ENSG00000123338	ieu-b-4874	Bladder cancer	NCKAP1L	NA	NA	NA
eqtl-a-ENSG00000123349	ieu-b-4874	Bladder cancer	PFDN5	-0.000331381371827354	0.000694982465440722	0.68050849110882
eqtl-a-ENSG00000123360	ieu-b-4874	Bladder cancer	PDE1B	-7.55272132520492e-05	0.000171221016914583	0.702236870342607
eqtl-a-ENSG00000123384	ieu-b-4874	Bladder cancer	LRP1	0.000345179889129174	0.000339027591929413	0.494275759038853
eqtl-a-ENSG00000123405	ieu-b-4874	Bladder cancer	NFE2	5.36458497149936e-05	0.00012191983254061	0.678299950332112
eqtl-a-ENSG00000123427	ieu-b-4874	Bladder cancer	EEF1AKMT3	-0.000355171823341576	0.000383177468897689	0.384816709145395
eqtl-a-ENSG00000123472	ieu-b-4874	Bladder cancer	ATPAF1	-0.000156558621803386	0.000199847672632867	0.576946825856797
eqtl-a-ENSG00000123505	ieu-b-4874	Bladder cancer	AMD1	0.000126366352903834	0.000196153960891528	0.585452759950522
eqtl-a-ENSG00000123610	ieu-b-4874	Bladder cancer	TNFAIP6	0.00163510868323928	0.0013751054101103	0.445148940128898
eqtl-a-ENSG00000123636	ieu-b-4874	Bladder cancer	BAZ2B	-0.000142170639146375	0.000137650652471825	0.360033780038421
eqtl-a-ENSG00000123643	ieu-b-4874	Bladder cancer	SLC36A1	0.000154995007833722	0.000131735187998923	0.292327565724778
eqtl-a-ENSG00000123685	ieu-b-4874	Bladder cancer	BATF3	-0.000110259259337879	0.000100466767482587	0.386920847581808
eqtl-a-ENSG00000123689	ieu-b-4874	Bladder cancer	G0S2	0.000204795845560883	0.000365903667018588	0.675159029318026
eqtl-a-ENSG00000123700	ieu-b-4874	Bladder cancer	KCNJ2	7.97411463633531e-05	0.000160878164870448	0.635313554591136
eqtl-a-ENSG00000123810	ieu-b-4874	Bladder cancer	B9D2	4.87776661073525e-05	0.000220643005892258	0.845555154536974
eqtl-a-ENSG00000123838	ieu-b-4874	Bladder cancer	C4BPA	0.000126165764614195	9.73816395096996e-05	0.285800023554681
eqtl-a-ENSG00000123892	ieu-b-4874	Bladder cancer	RAB38	0.000187446538294231	0.000291317547426083	0.63601096249145
eqtl-a-ENSG00000123908	ieu-b-4874	Bladder cancer	AGO2	-2.54036855908111e-05	0.000127829434333414	0.860843133734518
eqtl-a-ENSG00000123975	ieu-b-4874	Bladder cancer	CKS2	-0.000504040200473656	0.000288514253756978	0.33096625059329
eqtl-a-ENSG00000124098	ieu-b-4874	Bladder cancer	FAM210B	1.9257433592698e-05	0.000158599655755368	0.907321467614139
eqtl-a-ENSG00000124102	ieu-b-4874	Bladder cancer	PI3	0.000106666869685535	6.35940809072399e-05	0.111771294302083
eqtl-a-ENSG00000124104	ieu-b-4874	Bladder cancer	SNX21	-1.8664557123875e-06	0.00013298844303416	0.990076442169376
eqtl-a-ENSG00000124107	ieu-b-4874	Bladder cancer	SLPI	7.75961074267407e-05	0.00011017052859289	0.497303178344569
eqtl-a-ENSG00000124116	ieu-b-4874	Bladder cancer	WFDC3	-0.000373229457979249	0.000211370113560288	0.219477047706148
eqtl-a-ENSG00000124126	ieu-b-4874	Bladder cancer	PREX1	2.15435511358596e-05	0.000258604959584096	0.941195136613782
eqtl-a-ENSG00000124145	ieu-b-4874	Bladder cancer	SDC4	0.000201574365375675	0.000249165843926138	0.566969474468492
eqtl-a-ENSG00000124151	ieu-b-4874	Bladder cancer	NCOA3	0.000329899910975048	0.000488106564253997	0.568796962760021
eqtl-a-ENSG00000124181	ieu-b-4874	Bladder cancer	PLCG1	0.000537755808694105	0.000278757036521946	0.304454616616496
eqtl-a-ENSG00000124191	ieu-b-4874	Bladder cancer	TOX2	0.000250775895456402	0.000362234933909784	0.614500831447271
eqtl-a-ENSG00000124215	ieu-b-4874	Bladder cancer	CDH26	-0.00185621422545364	0.00225639667822663	0.561752625791081
eqtl-a-ENSG00000124225	ieu-b-4874	Bladder cancer	PMEPA1	9.40001389345462e-05	0.000296853686690638	0.772260961336428
eqtl-a-ENSG00000124226	ieu-b-4874	Bladder cancer	RNF114	NA	NA	NA
eqtl-a-ENSG00000124243	ieu-b-4874	Bladder cancer	BCAS4	-0.000131873923377724	0.000705476415044216	0.882355098319988
eqtl-a-ENSG00000124256	ieu-b-4874	Bladder cancer	ZBP1	0.000306337910223017	0.000254374154739854	0.441169568800498
eqtl-a-ENSG00000124275	ieu-b-4874	Bladder cancer	MTRR	4.62916809370918e-05	0.000138789719454756	0.770450658377813
eqtl-a-ENSG00000124279	ieu-b-4874	Bladder cancer	FASTKD3	-0.00215513681332353	0.00125462326793926	0.335622561425574
eqtl-a-ENSG00000124299	ieu-b-4874	Bladder cancer	PEPD	-4.46745010923217e-05	0.000295218574543458	0.893603131863877
eqtl-a-ENSG00000124302	ieu-b-4874	Bladder cancer	CHST8	NA	NA	NA
eqtl-a-ENSG00000124356	ieu-b-4874	Bladder cancer	STAMBP	-0.000139137264547316	0.00024562485996075	0.610688672386484
eqtl-a-ENSG00000124357	ieu-b-4874	Bladder cancer	NAGK	-6.23386366523131e-05	0.000201013408585069	0.785800501537892
eqtl-a-ENSG00000124380	ieu-b-4874	Bladder cancer	SNRNP27	7.66987307845332e-05	0.000122909493197766	0.644830675141598
eqtl-a-ENSG00000124469	ieu-b-4874	Bladder cancer	CEACAM8	-2.83499316337157e-05	0.000160911758065537	0.867063694311083
eqtl-a-ENSG00000124491	ieu-b-4874	Bladder cancer	F13A1	6.56696764591357e-05	7.6657887827707e-05	0.40511172918072
eqtl-a-ENSG00000124496	ieu-b-4874	Bladder cancer	TRERF1	0.000267541680387006	0.000176902176463739	0.204982232029882
eqtl-a-ENSG00000124507	ieu-b-4874	Bladder cancer	PACSIN1	5.66975630869847e-05	0.000343350289142056	0.879341395456468
eqtl-a-ENSG00000124508	ieu-b-4874	Bladder cancer	BTN2A2	-0.000813830996072449	0.000874985898926238	0.450505594404453
eqtl-a-ENSG00000124535	ieu-b-4874	Bladder cancer	WRNIP1	6.76459843424836e-05	0.000430369784833919	0.900747478898033
eqtl-a-ENSG00000124541	ieu-b-4874	Bladder cancer	RRP36	9.48316242958142e-05	0.000206069658604202	0.725427635729319
eqtl-a-ENSG00000124564	ieu-b-4874	Bladder cancer	SLC17A3	-0.000602713372551102	0.000348715417487706	0.333918206910558
eqtl-a-ENSG00000124570	ieu-b-4874	Bladder cancer	SERPINB6	1.23831250464846e-05	0.000142913167086248	0.938845363667991
eqtl-a-ENSG00000124587	ieu-b-4874	Bladder cancer	PEX6	4.26655222145183e-05	0.00017571740048084	0.817800489431677
eqtl-a-ENSG00000124588	ieu-b-4874	Bladder cancer	NQO2	-5.72646679721513e-05	0.000203477201694397	0.792339137618947
eqtl-a-ENSG00000124614	ieu-b-4874	Bladder cancer	RPS10	NA	NA	NA
eqtl-a-ENSG00000124635	ieu-b-4874	Bladder cancer	H2BC11	7.27329706769823e-05	0.00017827214237256	0.722812877066065
eqtl-a-ENSG00000124688	ieu-b-4874	Bladder cancer	MAD2L1BP	0.0002243879690262	0.000427700017807771	0.692408433265138
eqtl-a-ENSG00000124713	ieu-b-4874	Bladder cancer	GNMT	-8.67651212884343e-05	0.000193430821616469	0.731566166014705
eqtl-a-ENSG00000124731	ieu-b-4874	Bladder cancer	TREM1	-0.000201639385467292	8.14674378239931e-05	0.0685710654887567
eqtl-a-ENSG00000124733	ieu-b-4874	Bladder cancer	MEA1	1.92886862139456e-06	0.000216656351725228	0.993704827734658
eqtl-a-ENSG00000124762	ieu-b-4874	Bladder cancer	CDKN1A	0.000129989778512808	0.000148516326588367	0.40694432474437
eqtl-a-ENSG00000124766	ieu-b-4874	Bladder cancer	SOX4	-6.2886625272077e-05	0.000411020354261859	0.892439433535748
eqtl-a-ENSG00000124767	ieu-b-4874	Bladder cancer	GLO1	-6.16187770633025e-05	0.000206369050420455	0.815279390955039
eqtl-a-ENSG00000124772	ieu-b-4874	Bladder cancer	CPNE5	-0.000456420231510462	0.000353176935326073	0.419251362680419
eqtl-a-ENSG00000124780	ieu-b-4874	Bladder cancer	KCNK17	-8.55837398639037e-05	0.000127984191990924	0.551538247578433
eqtl-a-ENSG00000124783	ieu-b-4874	Bladder cancer	SSR1	0.000325654528027181	0.00013656204867316	0.139879306026559
eqtl-a-ENSG00000124785	ieu-b-4874	Bladder cancer	NRN1	0.000183062673233972	0.000146740903602254	0.430169512166253
eqtl-a-ENSG00000124787	ieu-b-4874	Bladder cancer	RPP40	0.000443511679789843	0.000681612178780807	0.582019025206201
eqtl-a-ENSG00000124788	ieu-b-4874	Bladder cancer	ATXN1	-4.01087947853531e-05	0.000114742113975301	0.785917998217985
eqtl-a-ENSG00000124813	ieu-b-4874	Bladder cancer	RUNX2	0.000115157952745258	0.000142446823215747	0.478006336203046
eqtl-a-ENSG00000124831	ieu-b-4874	Bladder cancer	LRRFIP1	-0.000353597397357375	0.000143307577443743	0.132404302965374
eqtl-a-ENSG00000124875	ieu-b-4874	Bladder cancer	CXCL6	0.000281613894147042	0.000326974191099674	0.479856137522896
eqtl-a-ENSG00000124942	ieu-b-4874	Bladder cancer	AHNAK	-3.96094231498647e-05	0.000302955107000495	0.90425297066787
eqtl-a-ENSG00000125037	ieu-b-4874	Bladder cancer	EMC3	-0.000128824671439902	0.000571203358132168	0.842514785859047
eqtl-a-ENSG00000125089	ieu-b-4874	Bladder cancer	SH3TC1	3.94301591978773e-05	0.000177768161515762	0.845053215492814
eqtl-a-ENSG00000125124	ieu-b-4874	Bladder cancer	BBS2	-0.000125148714965047	0.000220927447551769	0.601346755495866
eqtl-a-ENSG00000125148	ieu-b-4874	Bladder cancer	MT2A	-0.000142857049409805	0.000128394370399978	0.316474422841342
eqtl-a-ENSG00000125170	ieu-b-4874	Bladder cancer	DOK4	-0.000305240822119591	0.000161531919448921	0.131801882366453
eqtl-a-ENSG00000125246	ieu-b-4874	Bladder cancer	CLYBL	-0.000688466535462151	0.000876668435622896	0.489575717994848
eqtl-a-ENSG00000125249	ieu-b-4874	Bladder cancer	RAP2A	-0.000411123871872305	0.00017323852938198	0.253883158365129
eqtl-a-ENSG00000125257	ieu-b-4874	Bladder cancer	ABCC4	1.96638693467973e-05	0.000163685926466447	0.907754127329813
eqtl-a-ENSG00000125347	ieu-b-4874	Bladder cancer	IRF1	-0.000204963072180017	0.000761505794355392	0.813034719344138
eqtl-a-ENSG00000125384	ieu-b-4874	Bladder cancer	PTGER2	-7.0970462313368e-05	0.000154085703525066	0.690323250277944
eqtl-a-ENSG00000125445	ieu-b-4874	Bladder cancer	MRPS7	-9.09358418550152e-06	0.000166325627917771	0.961368940567327
eqtl-a-ENSG00000125450	ieu-b-4874	Bladder cancer	NUP85	0.000271442014555057	0.000326757628168714	0.452843087329232
eqtl-a-ENSG00000125457	ieu-b-4874	Bladder cancer	MIF4GD	-1.54317495003084e-07	0.000205585743606282	0.99952213831384
eqtl-a-ENSG00000125498	ieu-b-4874	Bladder cancer	KIR2DL1	-0.000229286757349196	0.000253239421009274	0.531575971277924
eqtl-a-ENSG00000125510	ieu-b-4874	Bladder cancer	OPRL1	0.000196419807110131	0.00014511424547484	0.268830527169697
eqtl-a-ENSG00000125534	ieu-b-4874	Bladder cancer	PPDPF	-9.9681775206871e-05	0.000148228140641544	0.570559002497421
eqtl-a-ENSG00000125538	ieu-b-4874	Bladder cancer	IL1B	0.000194008174735646	0.000201839515479644	0.368469718464918
eqtl-a-ENSG00000125618	ieu-b-4874	Bladder cancer	PAX8	-2.15615383560531e-05	0.000185549754335364	0.914833467443597
eqtl-a-ENSG00000125629	ieu-b-4874	Bladder cancer	INSIG2	0.000184975061771467	0.000256514851537629	0.602270033523414
eqtl-a-ENSG00000125630	ieu-b-4874	Bladder cancer	POLR1B	-0.000238370693329862	0.000231602341291773	0.411564680101047
eqtl-a-ENSG00000125637	ieu-b-4874	Bladder cancer	PSD4	-0.000117195298882276	0.000169040385024299	0.559814274491617
eqtl-a-ENSG00000125648	ieu-b-4874	Bladder cancer	SLC25A23	NA	NA	NA
eqtl-a-ENSG00000125733	ieu-b-4874	Bladder cancer	TRIP10	0.000527875682997134	0.000366522615586675	0.386373383617589
eqtl-a-ENSG00000125743	ieu-b-4874	Bladder cancer	SNRPD2	7.68074748535888e-05	0.00015774896942116	0.711541061827927
eqtl-a-ENSG00000125744	ieu-b-4874	Bladder cancer	RTN2	-3.82897740511975e-05	0.000196719834755561	0.87761777747958
eqtl-a-ENSG00000125753	ieu-b-4874	Bladder cancer	VASP	0.000168423183430513	0.00017987592975151	0.418176242297396
eqtl-a-ENSG00000125772	ieu-b-4874	Bladder cancer	GPCPD1	1.78832167445158e-05	0.000122646564549836	0.891123456122298
eqtl-a-ENSG00000125779	ieu-b-4874	Bladder cancer	PANK2	NA	NA	NA
eqtl-a-ENSG00000125780	ieu-b-4874	Bladder cancer	TGM3	-0.000117937119052414	6.85236454874735e-05	0.119336635249541
eqtl-a-ENSG00000125810	ieu-b-4874	Bladder cancer	CD93	-3.99011581612556e-05	8.15882211731865e-05	0.63440764383621
eqtl-a-ENSG00000125814	ieu-b-4874	Bladder cancer	NAPB	4.84983427155393e-05	0.000310715045562756	0.890296513899723
eqtl-a-ENSG00000125818	ieu-b-4874	Bladder cancer	PSMF1	0.000158101165147536	0.000125367403908667	0.2629116694864
eqtl-a-ENSG00000125821	ieu-b-4874	Bladder cancer	DTD1	-4.9098481746938e-05	0.000165796188720375	0.779030520458835
eqtl-a-ENSG00000125826	ieu-b-4874	Bladder cancer	RBCK1	4.32196122779297e-05	0.00136505541803851	0.977617593773285
eqtl-a-ENSG00000125827	ieu-b-4874	Bladder cancer	TMX4	9.89699807280793e-05	0.000132144149061606	0.49552389439668
eqtl-a-ENSG00000125844	ieu-b-4874	Bladder cancer	RRBP1	-0.000134761860839587	0.000195048260881471	0.615097834340832
eqtl-a-ENSG00000125863	ieu-b-4874	Bladder cancer	MKKS	-0.000123109946256761	0.000195278442255789	0.592840605239886
eqtl-a-ENSG00000125868	ieu-b-4874	Bladder cancer	DSTN	3.05186192308354e-05	0.00019635114403407	0.886352465594243
eqtl-a-ENSG00000125869	ieu-b-4874	Bladder cancer	LAMP5	5.31817441653812e-05	7.52015936090408e-05	0.497350298467807
eqtl-a-ENSG00000125870	ieu-b-4874	Bladder cancer	SNRPB2	-8.83696091337498e-05	0.000119108921122912	0.535430921591684
eqtl-a-ENSG00000125871	ieu-b-4874	Bladder cancer	MGME1	0.000227188134497376	0.000424416603872768	0.645999564453455
eqtl-a-ENSG00000125877	ieu-b-4874	Bladder cancer	ITPA	-0.000221482692257918	0.000228680592841997	0.510178385330898
eqtl-a-ENSG00000125885	ieu-b-4874	Bladder cancer	MCM8	-0.00021777492568072	0.000186732840818041	0.45124111392031
eqtl-a-ENSG00000125898	ieu-b-4874	Bladder cancer	FAM110A	-0.000389871601501501	0.000210786362796686	0.315534801171873
eqtl-a-ENSG00000125910	ieu-b-4874	Bladder cancer	S1PR4	-0.000753977562387909	0.000768166779131907	0.505934308626226
eqtl-a-ENSG00000125952	ieu-b-4874	Bladder cancer	MAX	0.000358665485583776	0.000295997543234488	0.349352660917855
eqtl-a-ENSG00000125971	ieu-b-4874	Bladder cancer	DYNLRB1	-0.000553649385821929	0.000983544301296114	0.673603284663643
eqtl-a-ENSG00000126003	ieu-b-4874	Bladder cancer	PLAGL2	-3.0815576587151e-05	0.000426379688939623	0.948962144826885
eqtl-a-ENSG00000126091	ieu-b-4874	Bladder cancer	ST3GAL3	-0.000192382931040457	0.000537422802100264	0.781155516259346
eqtl-a-ENSG00000126215	ieu-b-4874	Bladder cancer	XRCC3	0.000339020596480948	0.0002030416341979	0.343529615461429
eqtl-a-ENSG00000126226	ieu-b-4874	Bladder cancer	PCID2	-0.000121897325710429	0.00358438382959096	0.978358246335661
eqtl-a-ENSG00000126246	ieu-b-4874	Bladder cancer	IGFLR1	-0.000300986615812822	0.000164137787303906	0.317834118364086
eqtl-a-ENSG00000126262	ieu-b-4874	Bladder cancer	FFAR2	3.59449059689668e-05	0.000163128593696508	0.861929064504786
eqtl-a-ENSG00000126353	ieu-b-4874	Bladder cancer	CCR7	0.000204431318161478	0.000335964896004421	0.585840930753523
eqtl-a-ENSG00000126432	ieu-b-4874	Bladder cancer	PRDX5	-0.000152016444520812	9.04370968177256e-05	0.131288466590605
eqtl-a-ENSG00000126458	ieu-b-4874	Bladder cancer	RRAS	0.000592384091676977	0.00039044114118141	0.268498529137203
eqtl-a-ENSG00000126467	ieu-b-4874	Bladder cancer	TSKS	-0.000172460913486666	0.000657348345520893	0.836658689945824
eqtl-a-ENSG00000126581	ieu-b-4874	Bladder cancer	BECN1	9.99451287762735e-05	0.000160472556210488	0.645384710876716
eqtl-a-ENSG00000126602	ieu-b-4874	Bladder cancer	TRAP1	NA	NA	NA
eqtl-a-ENSG00000126709	ieu-b-4874	Bladder cancer	IFI6	0.000140911096115488	0.000163575388435056	0.422079830153455
eqtl-a-ENSG00000126822	ieu-b-4874	Bladder cancer	PLEKHG3	-0.000291077531378853	0.000225374346858825	0.325647877722361
eqtl-a-ENSG00000126838	ieu-b-4874	Bladder cancer	PZP	0.000276318444325514	0.000317855193959629	0.544431736499006
eqtl-a-ENSG00000126858	ieu-b-4874	Bladder cancer	RHOT1	0.000345922453139053	0.000235417409209333	0.380413689594728
eqtl-a-ENSG00000126860	ieu-b-4874	Bladder cancer	EVI2A	-0.000495859289434641	0.000390914257979304	0.425008166224094
eqtl-a-ENSG00000126870	ieu-b-4874	Bladder cancer	DYNC2I1	0.00080057692874788	0.000588884065044608	0.306981172014536
eqtl-a-ENSG00000127022	ieu-b-4874	Bladder cancer	CANX	-0.0113438375451485	0.0579092764478239	0.876852045359564
eqtl-a-ENSG00000127081	ieu-b-4874	Bladder cancer	ZNF484	1.72942737181879e-05	0.000470153854362634	0.976592949814737
eqtl-a-ENSG00000127084	ieu-b-4874	Bladder cancer	FGD3	-7.7159882494886e-05	0.00012311795502132	0.594846568999485
eqtl-a-ENSG00000127124	ieu-b-4874	Bladder cancer	HIVEP3	0.000151302656971384	0.000556793419156652	0.831084243950562
eqtl-a-ENSG00000127249	ieu-b-4874	Bladder cancer	ATP13A4	1.61011674850668e-05	0.000139992914254577	0.927100031815019
eqtl-a-ENSG00000127252	ieu-b-4874	Bladder cancer	PLAAT1	-0.000247961958475609	0.000258179558161251	0.512849850044405
eqtl-a-ENSG00000127328	ieu-b-4874	Bladder cancer	RAB3IP	-2.56778682305845e-05	0.000220113263941691	0.926067686584004
eqtl-a-ENSG00000127337	ieu-b-4874	Bladder cancer	YEATS4	0.000200186575398075	0.000453198739267566	0.677142067156651
eqtl-a-ENSG00000127415	ieu-b-4874	Bladder cancer	IDUA	4.74425076274097e-05	0.000234837025427537	0.873096147927667
eqtl-a-ENSG00000127418	ieu-b-4874	Bladder cancer	FGFRL1	-0.0017962312597792	0.00114031896339644	0.36010002985392
eqtl-a-ENSG00000127507	ieu-b-4874	Bladder cancer	ADGRE2	-0.000119907651695002	0.000128966037487203	0.405124310500995
eqtl-a-ENSG00000127511	ieu-b-4874	Bladder cancer	SIN3B	-0.000193012516735745	0.000220917563382778	0.474419659630766
eqtl-a-ENSG00000127533	ieu-b-4874	Bladder cancer	F2RL3	0.000199926749132203	0.000199329935229406	0.421499025001798
eqtl-a-ENSG00000127585	ieu-b-4874	Bladder cancer	FBXL16	0.000191938803770919	0.000343508022954043	0.675613940396028
eqtl-a-ENSG00000127603	ieu-b-4874	Bladder cancer	MACF1	-0.00020094152800405	0.0001949260020936	0.410953507076529
eqtl-a-ENSG00000127824	ieu-b-4874	Bladder cancer	TUBA4A	0.001163501463445	0.000949137625324225	0.34500861764971
eqtl-a-ENSG00000127831	ieu-b-4874	Bladder cancer	VIL1	0.000160894507132329	0.000203050298517066	0.48601286441883
eqtl-a-ENSG00000127838	ieu-b-4874	Bladder cancer	PNKD	-7.34538608016008e-05	8.32538976794612e-05	0.39833346563957
eqtl-a-ENSG00000127903	ieu-b-4874	Bladder cancer	ZNF835	-0.00134321598589023	0.000527860343928017	0.238377300020574
eqtl-a-ENSG00000127920	ieu-b-4874	Bladder cancer	GNG11	8.50572800932857e-06	7.54406412619067e-05	0.912462145581779
eqtl-a-ENSG00000127946	ieu-b-4874	Bladder cancer	HIP1	-7.08440249519214e-05	0.000149338557464843	0.667617255818676
eqtl-a-ENSG00000127947	ieu-b-4874	Bladder cancer	PTPN12	-7.21685645721591e-05	0.000106988834304391	0.536943858830632
eqtl-a-ENSG00000127948	ieu-b-4874	Bladder cancer	POR	0.000557541712740553	0.000202187732046412	0.110194075873525
eqtl-a-ENSG00000127951	ieu-b-4874	Bladder cancer	FGL2	0.000183603255834643	0.000217154892753873	0.425787919111552
eqtl-a-ENSG00000127952	ieu-b-4874	Bladder cancer	STYXL1	4.93596836567728e-05	0.000319160632290439	0.883142568362868
eqtl-a-ENSG00000127954	ieu-b-4874	Bladder cancer	STEAP4	1.41030551394599e-05	0.000155120004546947	0.931929372766442
eqtl-a-ENSG00000128039	ieu-b-4874	Bladder cancer	SRD5A3	-6.85317837219734e-05	0.000211143455406105	0.756520847842651
eqtl-a-ENSG00000128040	ieu-b-4874	Bladder cancer	SPINK2	8.97178873003411e-05	0.000159155152341106	0.629726264092082
eqtl-a-ENSG00000128059	ieu-b-4874	Bladder cancer	PPAT	NA	NA	NA
eqtl-a-ENSG00000128191	ieu-b-4874	Bladder cancer	DGCR8	8.15693262095144e-05	0.000256684413918174	0.766549340397288
eqtl-a-ENSG00000128218	ieu-b-4874	Bladder cancer	VPREB3	-6.91131407879063e-05	0.000126641315541686	0.600127590291882
eqtl-a-ENSG00000128245	ieu-b-4874	Bladder cancer	YWHAH	-0.000155556870451305	9.22864583093488e-05	0.135741723398342
eqtl-a-ENSG00000128266	ieu-b-4874	Bladder cancer	GNAZ	0.000152276369157228	0.000402637104224857	0.741652507880853
eqtl-a-ENSG00000128274	ieu-b-4874	Bladder cancer	A4GALT	-0.000112327900156625	0.000411417542791424	0.810441369052064
eqtl-a-ENSG00000128283	ieu-b-4874	Bladder cancer	CDC42EP1	-4.02553904645186e-05	0.000146233871037008	0.80893310309493
eqtl-a-ENSG00000128284	ieu-b-4874	Bladder cancer	APOL3	0.000504955878720381	0.00102111783799053	0.707633483165228
eqtl-a-ENSG00000128311	ieu-b-4874	Bladder cancer	TST	-2.42713511533155e-05	0.00011201203335054	0.837017306000081
eqtl-a-ENSG00000128340	ieu-b-4874	Bladder cancer	RAC2	2.86626154324432e-05	0.000148014793603274	0.864336825557371
eqtl-a-ENSG00000128383	ieu-b-4874	Bladder cancer	APOBEC3A	-5.66832033957011e-05	0.000117273242730866	0.676591998334522
eqtl-a-ENSG00000128512	ieu-b-4874	Bladder cancer	DOCK4	1.74177812667809e-05	0.000237723249146716	0.94620361534655
eqtl-a-ENSG00000128536	ieu-b-4874	Bladder cancer	CDHR3	-0.0012626258075963	0.000531082859959492	0.253472083275307
eqtl-a-ENSG00000128604	ieu-b-4874	Bladder cancer	IRF5	0.000447563995237656	0.000823544830895567	0.615682635853327
eqtl-a-ENSG00000128656	ieu-b-4874	Bladder cancer	CHN1	3.74245888327999e-05	0.000107214420558779	0.741261271899033
eqtl-a-ENSG00000128731	ieu-b-4874	Bladder cancer	HERC2	NA	NA	NA
eqtl-a-ENSG00000128805	ieu-b-4874	Bladder cancer	ARHGAP22	0.000329299475682985	0.000449687294350378	0.597613595471279
eqtl-a-ENSG00000128815	ieu-b-4874	Bladder cancer	WDFY4	-7.81477710104513e-06	0.000110744502686877	0.94818401165162
eqtl-a-ENSG00000128829	ieu-b-4874	Bladder cancer	EIF2AK4	3.00787310913931e-05	0.000163334232007469	0.884062559176426
eqtl-a-ENSG00000128833	ieu-b-4874	Bladder cancer	MYO5C	-0.000374845667854776	0.000359881329644635	0.487035624577351
eqtl-a-ENSG00000128872	ieu-b-4874	Bladder cancer	TMOD2	-7.93543783008074e-05	0.000117748359826892	0.521978924989933
eqtl-a-ENSG00000128915	ieu-b-4874	Bladder cancer	ICE2	NA	NA	NA
eqtl-a-ENSG00000128923	ieu-b-4874	Bladder cancer	MINDY2	0.000299423397043953	0.000224245682395175	0.409227329053013
eqtl-a-ENSG00000128928	ieu-b-4874	Bladder cancer	IVD	7.20094369531711e-05	0.000187230224760744	0.737575483902081
eqtl-a-ENSG00000128944	ieu-b-4874	Bladder cancer	KNSTRN	-0.000101484450826935	0.000126886769218064	0.507725778526083
eqtl-a-ENSG00000128951	ieu-b-4874	Bladder cancer	DUT	0.00211130065655902	0.00142164488590477	0.275818723353164
eqtl-a-ENSG00000128973	ieu-b-4874	Bladder cancer	CLN6	0.000751347308561287	0.000322630526574901	0.0803562094660679
eqtl-a-ENSG00000129007	ieu-b-4874	Bladder cancer	CALML4	-0.000238040278258123	0.000335953404735877	0.52969798365918
eqtl-a-ENSG00000129055	ieu-b-4874	Bladder cancer	ANAPC13	0.000246389865492908	0.000142545777655847	0.182344669444366
eqtl-a-ENSG00000129083	ieu-b-4874	Bladder cancer	COPB1	-0.000227463286333316	0.000345303043857189	0.577762626788669
eqtl-a-ENSG00000129103	ieu-b-4874	Bladder cancer	SUMF2	-0.000399707510690237	0.000460413611392609	0.544857315383992
eqtl-a-ENSG00000129116	ieu-b-4874	Bladder cancer	PALLD	-0.000101411475973785	0.000467716618814011	0.842254668254603
eqtl-a-ENSG00000129187	ieu-b-4874	Bladder cancer	DCTD	-3.23654996708069e-05	0.000144137839089726	0.843186725494331
eqtl-a-ENSG00000129219	ieu-b-4874	Bladder cancer	PLD2	0.000326615304649702	0.000160173810494109	0.17828104816399
eqtl-a-ENSG00000129226	ieu-b-4874	Bladder cancer	CD68	7.82209606513256e-05	0.000242022258210715	0.80099225722171
eqtl-a-ENSG00000129292	ieu-b-4874	Bladder cancer	PHF20L1	NA	NA	NA
eqtl-a-ENSG00000129295	ieu-b-4874	Bladder cancer	DNAAF11	-0.000373730186011697	0.000279457989014651	0.252092761834625
eqtl-a-ENSG00000129317	ieu-b-4874	Bladder cancer	PUS7L	-7.36116355080428e-05	0.000109464620147515	0.57056901072368
eqtl-a-ENSG00000129353	ieu-b-4874	Bladder cancer	SLC44A2	2.52391797229209e-05	0.000103702336138293	0.813166953962832
eqtl-a-ENSG00000129354	ieu-b-4874	Bladder cancer	AP1M2	-0.000308551513863861	0.00049316467880674	0.595419019336851
eqtl-a-ENSG00000129355	ieu-b-4874	Bladder cancer	CDKN2D	5.10807798923383e-05	0.000203866376228556	0.812124484172717
eqtl-a-ENSG00000129422	ieu-b-4874	Bladder cancer	MTUS1	-1.18103398121996e-06	0.000202431649289718	0.99628585225529
eqtl-a-ENSG00000129450	ieu-b-4874	Bladder cancer	SIGLEC9	0.000243852860479785	0.000326712621598234	0.533244874100959
eqtl-a-ENSG00000129472	ieu-b-4874	Bladder cancer	RAB2B	-0.000143730080375795	9.03433703351803e-05	0.172498610875607
eqtl-a-ENSG00000129473	ieu-b-4874	Bladder cancer	BCL2L2	-0.000291915634306901	0.00016803105497576	0.224471877693074
eqtl-a-ENSG00000129484	ieu-b-4874	Bladder cancer	PARP2	-4.46687263718144e-05	0.000146067982250971	0.788646157317946
eqtl-a-ENSG00000129493	ieu-b-4874	Bladder cancer	HEATR5A	0.000184339736380759	0.000434372028389066	0.744494431387957
eqtl-a-ENSG00000129515	ieu-b-4874	Bladder cancer	SNX6	0.000144441877394532	0.000492487781873228	0.796933391861828
eqtl-a-ENSG00000129518	ieu-b-4874	Bladder cancer	EAPP	-0.000186905518385534	0.00024341471287577	0.583124589677852
eqtl-a-ENSG00000129596	ieu-b-4874	Bladder cancer	CDO1	-0.00032312737077491	0.00018721999801398	0.226502937432692
eqtl-a-ENSG00000129625	ieu-b-4874	Bladder cancer	REEP5	-4.22308051025664e-05	0.000272636217600976	0.902166378938191
eqtl-a-ENSG00000129657	ieu-b-4874	Bladder cancer	SEC14L1	NA	NA	NA
eqtl-a-ENSG00000129691	ieu-b-4874	Bladder cancer	ASH2L	NA	NA	NA
eqtl-a-ENSG00000129757	ieu-b-4874	Bladder cancer	CDKN1C	6.72671120390474e-05	0.000381400123520762	0.868573606951321
eqtl-a-ENSG00000129925	ieu-b-4874	Bladder cancer	PGAP6	4.50381380652287e-06	0.000179077835652701	0.982219051312501
eqtl-a-ENSG00000129933	ieu-b-4874	Bladder cancer	MAU2	0.000488817500807169	0.000405954613587569	0.314882973454318
eqtl-a-ENSG00000129993	ieu-b-4874	Bladder cancer	CBFA2T3	5.50328854759897e-05	0.000370576199268813	0.906143937484337
eqtl-a-ENSG00000130038	ieu-b-4874	Bladder cancer	CRACR2A	-9.8655986459899e-06	0.00015825984987103	0.960365699062278
eqtl-a-ENSG00000130147	ieu-b-4874	Bladder cancer	SH3BP4	0.000255043708075735	0.000251872039867242	0.385828026339512
eqtl-a-ENSG00000130159	ieu-b-4874	Bladder cancer	ECSIT	0.000192878598812731	0.000211486314254836	0.458033126248958
eqtl-a-ENSG00000130164	ieu-b-4874	Bladder cancer	LDLR	-4.79550384098897e-05	0.000189864967930037	0.809027238710286
eqtl-a-ENSG00000130165	ieu-b-4874	Bladder cancer	ELOF1	-0.000160560546501355	0.000174718926682983	0.526867593827181
eqtl-a-ENSG00000130175	ieu-b-4874	Bladder cancer	PRKCSH	5.75211119391176e-05	0.000185907372342601	0.808972744084585
eqtl-a-ENSG00000130177	ieu-b-4874	Bladder cancer	CDC16	-7.45406746519662e-05	0.000137293103166067	0.6415945242727
eqtl-a-ENSG00000130193	ieu-b-4874	Bladder cancer	THEM6	-0.000429450420176967	0.000151278886709342	0.215615588281493
eqtl-a-ENSG00000130202	ieu-b-4874	Bladder cancer	NECTIN2	-0.000261091333837259	9.53526914350318e-05	0.0714484587392606
eqtl-a-ENSG00000130227	ieu-b-4874	Bladder cancer	XPO7	0.00022997935615665	0.000195061839142876	0.447818289266191
eqtl-a-ENSG00000130300	ieu-b-4874	Bladder cancer	PLVAP	0.000296243995351968	0.000325771422960741	0.398214847011005
eqtl-a-ENSG00000130304	ieu-b-4874	Bladder cancer	SLC27A1	5.69005153918439e-05	0.000125612512093458	0.681315186077723
eqtl-a-ENSG00000130309	ieu-b-4874	Bladder cancer	COLGALT1	-8.40546588090237e-05	0.000442913854140468	0.880604340339701
eqtl-a-ENSG00000130312	ieu-b-4874	Bladder cancer	MRPL34	0.00044728958877275	0.000395513878469892	0.460939803212203
eqtl-a-ENSG00000130332	ieu-b-4874	Bladder cancer	LSM7	-0.000129504681657293	0.000218408429082863	0.613334345550022
eqtl-a-ENSG00000130348	ieu-b-4874	Bladder cancer	QRSL1	0.000331904947464276	0.000360481489754945	0.425096785306603
eqtl-a-ENSG00000130363	ieu-b-4874	Bladder cancer	RSPH3	0.000124869514839738	0.00021812794851439	0.607098098138296
eqtl-a-ENSG00000130396	ieu-b-4874	Bladder cancer	AFDN	-0.000137743645773394	0.00018803335665437	0.597504409393078
eqtl-a-ENSG00000130402	ieu-b-4874	Bladder cancer	ACTN4	NA	NA	NA
eqtl-a-ENSG00000130413	ieu-b-4874	Bladder cancer	STK33	0.000392514489755074	0.000214775601908941	0.318739369936632
eqtl-a-ENSG00000130414	ieu-b-4874	Bladder cancer	NDUFA10	-0.000361220729599358	0.000253436446011527	0.389488032300025
eqtl-a-ENSG00000130433	ieu-b-4874	Bladder cancer	CACNG6	-6.94470939611248e-05	0.00096027765854908	0.948928908594139
eqtl-a-ENSG00000130475	ieu-b-4874	Bladder cancer	FCHO1	-0.000382500278969551	0.000580917322971124	0.57791717755907
eqtl-a-ENSG00000130508	ieu-b-4874	Bladder cancer	PXDN	-0.000212855922350243	0.000187451913072295	0.373910065109061
eqtl-a-ENSG00000130518	ieu-b-4874	Bladder cancer	IQCN	-0.000159039597808943	0.000204643708322939	0.493721487552823
eqtl-a-ENSG00000130520	ieu-b-4874	Bladder cancer	LSM4	-1.48824906748933e-05	0.000384815808840623	0.975391425796992
eqtl-a-ENSG00000130522	ieu-b-4874	Bladder cancer	JUND	-0.000422088203419551	0.00036345452167795	0.452570025299348
eqtl-a-ENSG00000130529	ieu-b-4874	Bladder cancer	TRPM4	-9.80266930866309e-05	9.13258169182614e-05	0.314410555206718
eqtl-a-ENSG00000130558	ieu-b-4874	Bladder cancer	OLFM1	-0.000141724488203183	0.000114731614370259	0.256577812454919
eqtl-a-ENSG00000130595	ieu-b-4874	Bladder cancer	TNNT3	7.12887211378526e-05	0.000378061088098484	0.881349581481409
eqtl-a-ENSG00000130598	ieu-b-4874	Bladder cancer	TNNI2	-0.000324818742639989	0.000571333555646542	0.670895402079227
eqtl-a-ENSG00000130640	ieu-b-4874	Bladder cancer	TUBGCP2	0.000508785697865807	0.000429637329530527	0.446433064544985
eqtl-a-ENSG00000130653	ieu-b-4874	Bladder cancer	PNPLA7	-0.000164393978811792	0.00011496673874706	0.288997553257818
eqtl-a-ENSG00000130656	ieu-b-4874	Bladder cancer	HBZ	7.46357452748016e-05	9.00421193640112e-05	0.428596817083969
eqtl-a-ENSG00000130684	ieu-b-4874	Bladder cancer	ZNF337	-0.000193269332485363	0.00042831497935867	0.730151007082617
eqtl-a-ENSG00000130702	ieu-b-4874	Bladder cancer	LAMA5	-3.68905838445758e-05	0.000152303821988287	0.848713527682485
eqtl-a-ENSG00000130714	ieu-b-4874	Bladder cancer	POMT1	NA	NA	NA
eqtl-a-ENSG00000130731	ieu-b-4874	Bladder cancer	METTL26	0.000306165866664998	0.000276570175070699	0.467695445861903
eqtl-a-ENSG00000130766	ieu-b-4874	Bladder cancer	SESN2	-0.000654711807809276	0.000875285211000691	0.591150840071879
eqtl-a-ENSG00000130775	ieu-b-4874	Bladder cancer	THEMIS2	-2.87022452070766e-05	0.000184498393691765	0.901749210045734
eqtl-a-ENSG00000130813	ieu-b-4874	Bladder cancer	SHFL	3.33546935754734e-05	0.000170909118592648	0.877299301695843
eqtl-a-ENSG00000130881	ieu-b-4874	Bladder cancer	LRP3	3.90010306178123e-05	0.000150192073041304	0.80546817463968
eqtl-a-ENSG00000130939	ieu-b-4874	Bladder cancer	UBE4B	-0.000347607625506891	0.000180535041481667	0.304952891857972
eqtl-a-ENSG00000130940	ieu-b-4874	Bladder cancer	CASZ1	-0.000594629457295839	0.000441864804347533	0.406841895737338
eqtl-a-ENSG00000131016	ieu-b-4874	Bladder cancer	AKAP12	-0.000625251779107166	0.000805449849938632	0.579762788782933
eqtl-a-ENSG00000131042	ieu-b-4874	Bladder cancer	LILRB2	NA	NA	NA
eqtl-a-ENSG00000131126	ieu-b-4874	Bladder cancer	TEX101	0.000487715645407121	0.000247586076908435	0.187664245334393
eqtl-a-ENSG00000131143	ieu-b-4874	Bladder cancer	COX4I1	0.000199423988001612	0.00020991750638898	0.442376551491401
eqtl-a-ENSG00000131187	ieu-b-4874	Bladder cancer	F12	-0.000570292941270649	0.000281080253864652	0.179622488682475
eqtl-a-ENSG00000131188	ieu-b-4874	Bladder cancer	PRR7	NA	NA	NA
eqtl-a-ENSG00000131203	ieu-b-4874	Bladder cancer	IDO1	-9.55310784282089e-05	0.000228878309909736	0.704465921943383
eqtl-a-ENSG00000131238	ieu-b-4874	Bladder cancer	PPT1	-8.28379170821117e-06	0.000105714849525993	0.94058116265239
eqtl-a-ENSG00000131242	ieu-b-4874	Bladder cancer	RAB11FIP4	-0.000146217243310293	0.000398622630756016	0.738108851497321
eqtl-a-ENSG00000131323	ieu-b-4874	Bladder cancer	TRAF3	0.000158224054147324	0.000134895829318106	0.325479000928616
eqtl-a-ENSG00000131355	ieu-b-4874	Bladder cancer	ADGRE3	-0.000127188119164269	0.000588079519631546	0.839353731413956
eqtl-a-ENSG00000131370	ieu-b-4874	Bladder cancer	SH3BP5	0.000324524806416033	0.000390127820220215	0.558276500127079
eqtl-a-ENSG00000131378	ieu-b-4874	Bladder cancer	RFTN1	-0.000343083663765245	0.000460435140199215	0.592323660755902
eqtl-a-ENSG00000131401	ieu-b-4874	Bladder cancer	NAPSB	0.000139347043127837	0.000150065343822899	0.52356625146515
eqtl-a-ENSG00000131446	ieu-b-4874	Bladder cancer	MGAT1	-8.27147864719019e-05	0.000201146220827904	0.751629911342696
eqtl-a-ENSG00000131467	ieu-b-4874	Bladder cancer	PSME3	8.24630356288168e-05	0.000237782095183012	0.787482333447045
eqtl-a-ENSG00000131495	ieu-b-4874	Bladder cancer	NDUFA2	-0.000109951402352962	0.000235462979992363	0.721882055199389
eqtl-a-ENSG00000131507	ieu-b-4874	Bladder cancer	NDFIP1	NA	NA	NA
eqtl-a-ENSG00000131558	ieu-b-4874	Bladder cancer	EXOC4	-0.000749579253461072	0.000942417328324371	0.572244290788795
eqtl-a-ENSG00000131626	ieu-b-4874	Bladder cancer	PPFIA1	5.95253612442247e-05	0.000125070962939955	0.658950653727303
eqtl-a-ENSG00000131634	ieu-b-4874	Bladder cancer	TMEM204	0.000306724357424247	0.000243324736826356	0.275988661196781
eqtl-a-ENSG00000131669	ieu-b-4874	Bladder cancer	NINJ1	-5.88880867368984e-05	9.65090633433165e-05	0.574706396970873
eqtl-a-ENSG00000131697	ieu-b-4874	Bladder cancer	NPHP4	-0.000112103043272175	0.000295065712042151	0.768854774049451
eqtl-a-ENSG00000131778	ieu-b-4874	Bladder cancer	CHD1L	0.000254352035478357	0.000127299530062233	0.139588264208529
eqtl-a-ENSG00000131781	ieu-b-4874	Bladder cancer	FMO5	NA	NA	NA
eqtl-a-ENSG00000131791	ieu-b-4874	Bladder cancer	PRKAB2	-0.000336173779813556	0.000595417468169885	0.6727872072359
eqtl-a-ENSG00000131797	ieu-b-4874	Bladder cancer	CLUHP3	-9.71456913421601e-05	0.000151183268592605	0.56623707927935
eqtl-a-ENSG00000131845	ieu-b-4874	Bladder cancer	ZNF304	0.000213497084508028	0.000298028462239222	0.525496468103177
eqtl-a-ENSG00000131873	ieu-b-4874	Bladder cancer	CHSY1	-9.59216343666664e-05	9.78949796531024e-05	0.382642659992134
eqtl-a-ENSG00000131941	ieu-b-4874	Bladder cancer	RHPN2	-0.000368552707908076	0.00020044195182576	0.317112286811194
eqtl-a-ENSG00000131943	ieu-b-4874	Bladder cancer	C19orf12	-1.84305164641102e-05	0.000120096719319413	0.887774128800958
eqtl-a-ENSG00000131944	ieu-b-4874	Bladder cancer	FAAP24	-6.42273105142439e-05	0.000327665127091236	0.857124560992309
eqtl-a-ENSG00000131966	ieu-b-4874	Bladder cancer	ACTR10	2.37990629088525e-05	0.00019887724437948	0.924178115340878
eqtl-a-ENSG00000131979	ieu-b-4874	Bladder cancer	GCH1	-0.000241663322372535	0.000195375877680847	0.304118169575977
eqtl-a-ENSG00000131981	ieu-b-4874	Bladder cancer	LGALS3	0.000107508281226369	0.000426072090069656	0.842649933443124
eqtl-a-ENSG00000132122	ieu-b-4874	Bladder cancer	SPATA6	0.000512859974120405	0.00110009240131631	0.722279995939471
eqtl-a-ENSG00000132185	ieu-b-4874	Bladder cancer	FCRLA	-0.000176161816786508	0.000155449665155215	0.308509807121093
eqtl-a-ENSG00000132199	ieu-b-4874	Bladder cancer	ENOSF1	-0.000261693532567142	0.000360830645844419	0.543675708997496
eqtl-a-ENSG00000132205	ieu-b-4874	Bladder cancer	EMILIN2	0.000272668315034229	0.000137468689427335	0.141575764623873
eqtl-a-ENSG00000132256	ieu-b-4874	Bladder cancer	TRIM5	-0.000307619803754144	0.000255794891409647	0.441605742054538
eqtl-a-ENSG00000132274	ieu-b-4874	Bladder cancer	TRIM22	0.00046212627290022	0.000207422817949922	0.11221086615206
eqtl-a-ENSG00000132275	ieu-b-4874	Bladder cancer	RRP8	-2.30179200249474e-05	0.000176894297201222	0.917624316575071
eqtl-a-ENSG00000132305	ieu-b-4874	Bladder cancer	IMMT	-0.000243757877432938	0.000293300925919437	0.466889315130094
eqtl-a-ENSG00000132313	ieu-b-4874	Bladder cancer	MRPL35	0.00097361247531501	0.00154992857296985	0.642937304381669
eqtl-a-ENSG00000132326	ieu-b-4874	Bladder cancer	PER2	0.00043722802106145	0.000375835301305934	0.328807950262205
eqtl-a-ENSG00000132329	ieu-b-4874	Bladder cancer	RAMP1	1.42032146048069e-05	0.000192810706586069	0.947982180887745
eqtl-a-ENSG00000132334	ieu-b-4874	Bladder cancer	PTPRE	-0.000161577358741418	0.000123666710027816	0.282503057402278
eqtl-a-ENSG00000132359	ieu-b-4874	Bladder cancer	RAP1GAP2	0.000162152764995548	0.000242835235111582	0.573032895884873
eqtl-a-ENSG00000132376	ieu-b-4874	Bladder cancer	INPP5K	0.000337005811746663	0.000231041304539374	0.382593250540322
eqtl-a-ENSG00000132383	ieu-b-4874	Bladder cancer	RPA1	0.000152606890359819	0.000123679046266264	0.342565048364274
eqtl-a-ENSG00000132386	ieu-b-4874	Bladder cancer	SERPINF1	0.000153188893190275	0.00023773948527202	0.585380353999908
eqtl-a-ENSG00000132405	ieu-b-4874	Bladder cancer	TBC1D14	-6.27725135074871e-05	0.000252606066232721	0.844941036299507
eqtl-a-ENSG00000132436	ieu-b-4874	Bladder cancer	FIGNL1	-0.000225539535481046	0.000197757389679162	0.372250484596583
eqtl-a-ENSG00000132465	ieu-b-4874	Bladder cancer	JCHAIN	0.000584250517308535	0.000643866349232223	0.53087886039001
eqtl-a-ENSG00000132471	ieu-b-4874	Bladder cancer	WBP2	2.55694633496649e-05	0.000427850350564556	0.957779119075454
eqtl-a-ENSG00000132475	ieu-b-4874	Bladder cancer	H3-3B	0.000368862832057963	0.0005386778116888	0.617759725783487
eqtl-a-ENSG00000132514	ieu-b-4874	Bladder cancer	CLEC10A	-0.000295608434039357	0.000181296325499653	0.15411203952131
eqtl-a-ENSG00000132530	ieu-b-4874	Bladder cancer	XAF1	-0.000348662507535374	0.000202251603977676	0.183194222882566
eqtl-a-ENSG00000132561	ieu-b-4874	Bladder cancer	MATN2	0.000135170532275528	0.000313930843306036	0.708738456185047
eqtl-a-ENSG00000132589	ieu-b-4874	Bladder cancer	FLOT2	6.0825000625406e-05	0.000384847615106076	0.900207977937952
eqtl-a-ENSG00000132669	ieu-b-4874	Bladder cancer	RIN2	-0.000140707035170171	0.000184820521939814	0.488879264157326
eqtl-a-ENSG00000132681	ieu-b-4874	Bladder cancer	ATP1A4	-0.000204777558178856	0.000419372929897441	0.710822117412127
eqtl-a-ENSG00000132694	ieu-b-4874	Bladder cancer	ARHGEF11	-0.00010991132316959	0.000386030161431358	0.80263133676369
eqtl-a-ENSG00000132718	ieu-b-4874	Bladder cancer	SYT11	-0.000295506877327528	0.000319653236403344	0.524975875112364
eqtl-a-ENSG00000132740	ieu-b-4874	Bladder cancer	IGHMBP2	0.000130353705499006	0.000823742040693744	0.88193079792416
eqtl-a-ENSG00000132819	ieu-b-4874	Bladder cancer	RBM38	0.000278104291975985	0.000184151021990469	0.159172182361359
eqtl-a-ENSG00000132823	ieu-b-4874	Bladder cancer	OSER1	9.49123139809712e-05	0.00031472099709717	0.813532744155938
eqtl-a-ENSG00000132842	ieu-b-4874	Bladder cancer	AP3B1	0.000674767840038891	0.00070463023012075	0.408900176336055
eqtl-a-ENSG00000132846	ieu-b-4874	Bladder cancer	ZBED3	7.31878477360826e-05	0.000208527410633403	0.748808081053286
eqtl-a-ENSG00000132849	ieu-b-4874	Bladder cancer	PATJ	0.00035971937296943	0.000152778710031702	0.0998957938734977
eqtl-a-ENSG00000132906	ieu-b-4874	Bladder cancer	CASP9	-0.000462269885780113	0.000260473284275917	0.326664147770109
eqtl-a-ENSG00000132965	ieu-b-4874	Bladder cancer	ALOX5AP	7.30415148788972e-05	9.69311983014122e-05	0.472717570436071
eqtl-a-ENSG00000132970	ieu-b-4874	Bladder cancer	WASF3	-7.99074555768705e-05	0.000106373091612559	0.494312090742732
eqtl-a-ENSG00000133028	ieu-b-4874	Bladder cancer	SCO1	-0.000360862941234388	0.000238979923623252	0.372381614096258
eqtl-a-ENSG00000133048	ieu-b-4874	Bladder cancer	CHI3L1	-3.82320850225209e-05	8.97213630409674e-05	0.680030275670882
eqtl-a-ENSG00000133055	ieu-b-4874	Bladder cancer	MYBPH	1.2507287779456e-05	0.000119225765059635	0.919394450793187
eqtl-a-ENSG00000133056	ieu-b-4874	Bladder cancer	PIK3C2B	0.000444134811908984	0.000219793577666517	0.292554467513563
eqtl-a-ENSG00000133059	ieu-b-4874	Bladder cancer	DSTYK	-0.000298067655282139	0.000681286318093574	0.684329270071036
eqtl-a-ENSG00000133063	ieu-b-4874	Bladder cancer	CHIT1	-0.000185028018423702	0.000242133628580902	0.524619279206904
eqtl-a-ENSG00000133067	ieu-b-4874	Bladder cancer	LGR6	-0.000355521277781831	0.000145859786858794	0.0927136200517008
eqtl-a-ENSG00000133069	ieu-b-4874	Bladder cancer	TMCC2	0.000111052923448261	0.000225685386841434	0.64351165194416
eqtl-a-ENSG00000133101	ieu-b-4874	Bladder cancer	CCNA1	0.000295865556651188	0.000151413040555657	0.301129844171549
eqtl-a-ENSG00000133103	ieu-b-4874	Bladder cancer	COG6	4.95790154880018e-05	0.000124950977767776	0.718065163493358
eqtl-a-ENSG00000133104	ieu-b-4874	Bladder cancer	SPART	-8.58082777848885e-05	0.000143932040215819	0.583158647806238
eqtl-a-ENSG00000133106	ieu-b-4874	Bladder cancer	EPSTI1	0.000159748659818489	0.000106076053650238	0.20653505513025
eqtl-a-ENSG00000133116	ieu-b-4874	Bladder cancer	KL	-0.000169198528563556	0.000171855861154407	0.397445496068903
eqtl-a-ENSG00000133193	ieu-b-4874	Bladder cancer	FAM104A	2.42046530021458e-05	8.86330903253459e-05	0.795705834632013
eqtl-a-ENSG00000133195	ieu-b-4874	Bladder cancer	SLC39A11	-0.000157123951032369	0.000142982376077482	0.333508319023597
eqtl-a-ENSG00000133246	ieu-b-4874	Bladder cancer	PRAM1	-0.000357806306469317	0.000268020325489045	0.313552932965989
eqtl-a-ENSG00000133313	ieu-b-4874	Bladder cancer	CNDP2	-1.07194876135781e-05	0.000228343338320834	0.965507666828655
eqtl-a-ENSG00000133317	ieu-b-4874	Bladder cancer	LGALS12	0.000111471390426415	0.000161501984013282	0.615398979862786
eqtl-a-ENSG00000133321	ieu-b-4874	Bladder cancer	PLAAT4	0.000535488744069525	0.000514604486489745	0.374559373751332
eqtl-a-ENSG00000133422	ieu-b-4874	Bladder cancer	MORC2	-0.000167177852114237	0.000175755032696503	0.515919338187517
eqtl-a-ENSG00000133424	ieu-b-4874	Bladder cancer	LARGE1	0.000150291875032515	0.000121738621849076	0.28456658879313
eqtl-a-ENSG00000133460	ieu-b-4874	Bladder cancer	SLC2A11	0.000414542710204426	0.00111418809615319	0.773243051214855
eqtl-a-ENSG00000133488	ieu-b-4874	Bladder cancer	SEC14L4	0.000362273316353665	0.000178823461563314	0.135883948866692
eqtl-a-ENSG00000133561	ieu-b-4874	Bladder cancer	GIMAP6	NA	NA	NA
eqtl-a-ENSG00000133574	ieu-b-4874	Bladder cancer	GIMAP4	-0.000268216290950516	0.000317012895234039	0.459658080532794
eqtl-a-ENSG00000133597	ieu-b-4874	Bladder cancer	ADCK2	0.000152902440535105	0.000333965574824609	0.670834965094094
eqtl-a-ENSG00000133606	ieu-b-4874	Bladder cancer	MKRN1	0.000464875202380902	0.000628860175272989	0.536752383312639
eqtl-a-ENSG00000133612	ieu-b-4874	Bladder cancer	AGAP3	0.000100074873857597	0.000138815825585828	0.523060129278014
eqtl-a-ENSG00000133661	ieu-b-4874	Bladder cancer	SFTPD	-0.000172177804716158	0.000162602589456327	0.34935739928451
eqtl-a-ENSG00000133678	ieu-b-4874	Bladder cancer	TMEM254	0.00105583037091351	0.000830563577990511	0.424335327476044
eqtl-a-ENSG00000133687	ieu-b-4874	Bladder cancer	TMTC1	2.51323338799303e-05	9.39166171547427e-05	0.79577508248526
eqtl-a-ENSG00000133703	ieu-b-4874	Bladder cancer	KRAS	-0.000408142229277471	0.00055490178926479	0.538582819296702
eqtl-a-ENSG00000133704	ieu-b-4874	Bladder cancer	IPO8	8.09139302649947e-06	0.00011750767669557	0.948407135344465
[truncated: 3,401 more rows]
