# Supplementary material for: Integrative multi-omics and single-cell transcriptomics reveal ARHGEF12 driving chemoresistance in bladder cancer
Source: Hereditas. 2025 Nov 27;162:234. doi: 10.1186/s41065-025-00606-1 (PMC12661753; doi:10.1186/s41065-025-00606-1)
Supplement: Supplementary file 1 — Supplementary Material 1. [file 41065_2025_606_MOESM1_ESM.zip › Supplementary1/Supplementary - MR/eQTL-MR/MR/table.SNP.csv]

SNP	effect_allele.exposure	other_allele.exposure	effect_allele.outcome	other_allele.outcome	beta.exposure	beta.outcome	eaf.exposure	eaf.outcome	remove	palindromic	ambiguous	id.outcome	chr	pos	se.outcome	samplesize.outcome	pval.outcome	outcome	originalname.outcome	outcome.deprecated	mr_keep.outcome	data_source.outcome	proxy.outcome	target_snp.outcome	proxy_snp.outcome	target_a1.outcome	target_a2.outcome	proxy_a1.outcome	proxy_a2.outcome	pos.exposure	pval.exposure	se.exposure	samplesize.exposure	chr.exposure	id.exposure	exposure	mr_keep.exposure	pval_origin.exposure	data_source.exposure	action	SNP_index	mr_keep
rs10000649	C	T	C	T	0.499693	0.000111038	0.247276	0.241146	FALSE	FALSE	FALSE	ieu-b-4874	4	17533838	0.000158979	373295	0.48	Bladder cancer	Bladder cancer	Bladder cancer || ||	TRUE	igd	NA	NA	NA	NA	NA	NA	NA	17533838	1e-200	0.0131387	31232	4	eqtl-a-ENSG00000151552	QDPR	TRUE	reported	textfile	2	1	TRUE
rs11728568	C	T	C	T	-0.0918095	-7.46627e-05	0.501262	0.50735	FALSE	FALSE	FALSE	ieu-b-4874	4	17376758	0.000135544	373295	0.58	Bladder cancer	Bladder cancer	Bladder cancer || ||	TRUE	igd	NA	NA	NA	NA	NA	NA	NA	17376758	1.08393e-14	0.0118784	31231	4	eqtl-a-ENSG00000151552	QDPR	TRUE	reported	textfile	2	1	TRUE
rs13131947	C	T	C	T	-0.155267	-5.57057e-05	0.402178	0.440541	FALSE	FALSE	FALSE	ieu-b-4874	4	17712784	0.000136892	373295	0.68	Bladder cancer	Bladder cancer	Bladder cancer || ||	TRUE	igd	NA	NA	NA	NA	NA	NA	NA	17712784	6.93905e-38	0.0120675	31567	4	eqtl-a-ENSG00000151552	QDPR	TRUE	reported	textfile	2	1	TRUE
rs67076516	G	A	G	A	-0.738109	-0.000106786	0.154639	0.155584	FALSE	FALSE	FALSE	ieu-b-4874	4	17468004	0.000187096	373295	0.57	Bladder cancer	Bladder cancer	Bladder cancer || ||	TRUE	igd	NA	NA	NA	NA	NA	NA	NA	17468004	1e-200	0.0152439	31569	4	eqtl-a-ENSG00000151552	QDPR	TRUE	reported	textfile	2	1	TRUE
rs78471118	T	G	T	G	-0.483681	0.00130754	0.0215389	0.016694	FALSE	FALSE	FALSE	ieu-b-4874	4	18249987	0.000546411	373295	0.017	Bladder cancer	Bladder cancer	Bladder cancer || ||	TRUE	igd	NA	NA	NA	NA	NA	NA	NA	18249987	1.99343e-32	0.0407952	24505	4	eqtl-a-ENSG00000151552	QDPR	TRUE	reported	textfile	2	1	TRUE
rs10001055	C	A	C	A	-0.328371	0.00106745	0.0181833	0.0217	FALSE	FALSE	FALSE	ieu-b-4874	4	102245853	0.000479393	373295	0.0259998	Bladder cancer	Bladder cancer	Bladder cancer || ||	TRUE	igd	NA	NA	NA	NA	NA	NA	NA	102245853	1.51078e-13	0.0444585	16294	4	eqtl-a-ENSG00000254531	FLJ20021	TRUE	reported	textfile	2	1	TRUE
rs112571942	A	G	A	G	0.265289	0.000465439	0.0184377	0.013146	FALSE	FALSE	FALSE	ieu-b-4874	4	102462540	0.000635624	373295	0.46	Bladder cancer	Bladder cancer	Bladder cancer || ||	TRUE	igd	NA	NA	NA	NA	NA	NA	NA	102462540	1.92748e-09	0.0441853	13999	4	eqtl-a-ENSG00000254531	FLJ20021	TRUE	reported	textfile	2	1	TRUE
rs112938626	T	C	T	C	-0.69681	0.000190995	0.0233264	0.026361	FALSE	FALSE	FALSE	ieu-b-4874	4	102264870	0.000421851	373295	0.649999	Bladder cancer	Bladder cancer	Bladder cancer || ||	TRUE	igd	NA	NA	NA	NA	NA	NA	NA	102264870	2.0128e-71	0.0389931	19320	4	eqtl-a-ENSG00000254531	FLJ20021	TRUE	reported	textfile	2	1	TRUE
rs12499786	T	C	T	C	0.451636	-0.000229206	0.0469003	0.050252	FALSE	FALSE	FALSE	ieu-b-4874	4	102427242	0.000309534	373295	0.46	Bladder cancer	Bladder cancer	Bladder cancer || ||	TRUE	igd	NA	NA	NA	NA	NA	NA	NA	102427242	5.76235e-59	0.0278927	21417	4	eqtl-a-ENSG00000254531	FLJ20021	TRUE	reported	textfile	2	1	TRUE
rs142189356	A	C	A	C	0.434846	-0.000127944	0.0206594	0.028619	FALSE	FALSE	FALSE	ieu-b-4874	4	102112467	0.000414177	373295	0.760001	Bladder cancer	Bladder cancer	Bladder cancer || ||	TRUE	igd	NA	NA	NA	NA	NA	NA	NA	102112467	1.7636e-25	0.0416822	19099	4	eqtl-a-ENSG00000254531	FLJ20021	TRUE	reported	textfile	2	1	TRUE
rs144134393	A	G	A	G	0.273351	-0.000901412	0.0153259	0.013515	FALSE	FALSE	FALSE	ieu-b-4874	4	102506258	0.000625519	373295	0.15	Bladder cancer	Bladder cancer	Bladder cancer || ||	TRUE	igd	NA	NA	NA	NA	NA	NA	NA	102506258	1.6214e-08	0.0483944	9071	4	eqtl-a-ENSG00000254531	FLJ20021	TRUE	reported	textfile	2	1	TRUE
rs145576289	T	G	T	G	0.299313	0.000622909	0.014158	0.013614	FALSE	FALSE	FALSE	ieu-b-4874	4	102552899	0.000623745	373295	0.32	Bladder cancer	Bladder cancer	Bladder cancer || ||	TRUE	igd	NA	NA	NA	NA	NA	NA	NA	102552899	2.70122e-09	0.0503149	14313	4	eqtl-a-ENSG00000254531	FLJ20021	TRUE	reported	textfile	2	1	TRUE
rs36111918	A	G	A	G	0.29543	-3.95941e-05	0.0198729	0.012921	FALSE	FALSE	FALSE	ieu-b-4874	4	102148818	0.000633929	373295	0.95	Bladder cancer	Bladder cancer	Bladder cancer || ||	TRUE	igd	NA	NA	NA	NA	NA	NA	NA	102148818	3.93731e-12	0.0425729	17793	4	eqtl-a-ENSG00000254531	FLJ20021	TRUE	reported	textfile	2	1	TRUE
rs62305938	T	C	T	C	-0.639125	3.1045e-05	0.0828528	0.089993	FALSE	FALSE	FALSE	ieu-b-4874	4	102089733	0.000236108	373295	0.9	Bladder cancer	Bladder cancer	Bladder cancer || ||	TRUE	igd	NA	NA	NA	NA	NA	NA	NA	102089733	1e-200	0.02091	21437	4	eqtl-a-ENSG00000254531	FLJ20021	TRUE	reported	textfile	2	1	TRUE
rs72682930	G	A	G	A	0.390509	-0.00023595	0.0195558	0.02149	FALSE	FALSE	FALSE	ieu-b-4874	4	102393104	0.000467089	373295	0.61	Bladder cancer	Bladder cancer	Bladder cancer || ||	TRUE	igd	NA	NA	NA	NA	NA	NA	NA	102393104	8.10214e-20	0.042857	17842	4	eqtl-a-ENSG00000254531	FLJ20021	TRUE	reported	textfile	2	1	TRUE
rs7669914	G	A	G	A	-0.23027	-0.000252691	0.979567	0.971568	FALSE	FALSE	FALSE	ieu-b-4874	4	102573779	0.000413171	373295	0.54	Bladder cancer	Bladder cancer	Bladder cancer || ||	TRUE	igd	NA	NA	NA	NA	NA	NA	NA	102573779	4.26766e-08	0.042024	18484	4	eqtl-a-ENSG00000254531	FLJ20021	TRUE	reported	textfile	2	1	TRUE
rs79717287	C	T	C	T	-0.856356	-0.000222606	0.0246983	0.023206	FALSE	FALSE	FALSE	ieu-b-4874	4	102301991	0.000456811	373295	0.630001	Bladder cancer	Bladder cancer	Bladder cancer || ||	TRUE	igd	NA	NA	NA	NA	NA	NA	NA	102301991	1.94536e-114	0.0376644	21156	4	eqtl-a-ENSG00000254531	FLJ20021	TRUE	reported	textfile	2	1	TRUE
rs1000107	C	T	C	T	0.357323	0.000104612	0.0212422	0.023692	FALSE	FALSE	FALSE	ieu-b-4874	10	91036277	0.000448147	373295	0.82	Bladder cancer	Bladder cancer	Bladder cancer || ||	TRUE	igd	NA	NA	NA	NA	NA	NA	NA	91036277	3.97192e-18	0.0411672	29178	10	eqtl-a-ENSG00000107798	LIPA	TRUE	reported	textfile	2	1	TRUE
rs11203143	T	C	T	C	0.238116	0.000109893	0.12786	0.114042	FALSE	FALSE	FALSE	ieu-b-4874	10	91237203	0.000213101	373295	0.61	Bladder cancer	Bladder cancer	Bladder cancer || ||	TRUE	igd	NA	NA	NA	NA	NA	NA	NA	91237203	3.29382e-41	0.0177101	31565	10	eqtl-a-ENSG00000107798	LIPA	TRUE	reported	textfile	2	1	TRUE
rs117376141	T	C	T	C	0.720192	8.86351e-06	0.0244873	0.034113	FALSE	FALSE	FALSE	ieu-b-4874	10	91212538	0.000381308	373295	0.98	Bladder cancer	Bladder cancer	Bladder cancer || ||	TRUE	igd	NA	NA	NA	NA	NA	NA	NA	91212538	5.54626e-80	0.0380285	25943	10	eqtl-a-ENSG00000107798	LIPA	TRUE	reported	textfile	2	1	TRUE
rs13330176	A	T	A	T	-0.0974153	-0.000227377	0.21644	0.237575	FALSE	TRUE	FALSE	ieu-b-4874	16	86019087	0.000160126	373295	0.16	Bladder cancer	Bladder cancer	Bladder cancer || ||	TRUE	igd	NA	NA	NA	NA	NA	NA	NA	86019087	1.4642e-11	0.0144291	31240	16	eqtl-a-ENSG00000107798	LIPA	TRUE	reported	textfile	2	1	TRUE
rs149007767	T	C	T	C	-0.117513	0.000188159	0.149708	0.162063	FALSE	FALSE	FALSE	ieu-b-4874	7	50370254	0.000190373	373295	0.32	Bladder cancer	Bladder cancer	Bladder cancer || ||	TRUE	igd	NA	NA	NA	NA	NA	NA	NA	50370254	1.70137e-12	0.0166523	30077	7	eqtl-a-ENSG00000107798	LIPA	TRUE	reported	textfile	2	1	TRUE
rs17081935	T	C	T	C	0.0903039	4.76294e-05	0.202608	0.185455	FALSE	FALSE	FALSE	ieu-b-4874	4	57823476	0.000174126	373295	0.780001	Bladder cancer	Bladder cancer	Bladder cancer || ||	TRUE	igd	NA	NA	NA	NA	NA	NA	NA	57823476	1.01779e-09	0.0147879	31300	4	eqtl-a-ENSG00000107798	LIPA	TRUE	reported	textfile	2	1	TRUE
rs1892548	C	T	C	T	-0.0722673	3.96007e-05	0.638581	0.656151	FALSE	FALSE	FALSE	ieu-b-4874	13	41002641	0.000143237	373295	0.780001	Bladder cancer	Bladder cancer	Bladder cancer || ||	TRUE	igd	NA	NA	NA	NA	NA	NA	NA	41002641	5.21375e-09	0.0123739	31684	13	eqtl-a-ENSG00000107798	LIPA	TRUE	reported	textfile	2	1	TRUE
rs2239630	G	A	G	A	0.0744888	0.000210695	0.519173	0.557276	FALSE	FALSE	FALSE	ieu-b-4874	14	23589349	0.000136593	373295	0.12	Bladder cancer	Bladder cancer	Bladder cancer || ||	TRUE	igd	NA	NA	NA	NA	NA	NA	NA	23589349	3.80067e-10	0.0118957	31569	14	eqtl-a-ENSG00000107798	LIPA	TRUE	reported	textfile	2	1	TRUE
rs4933171	C	T	C	T	0.0934182	0.000192699	0.150551	0.142906	FALSE	FALSE	FALSE	ieu-b-4874	10	91841365	0.00019359	373295	0.32	Bladder cancer	Bladder cancer	Bladder cancer || ||	TRUE	igd	NA	NA	NA	NA	NA	NA	NA	91841365	1.9184e-08	0.0166245	26772	10	eqtl-a-ENSG00000107798	LIPA	TRUE	reported	textfile	2	1	TRUE
rs4934454	A	C	A	C	0.382475	0.000112234	0.490173	0.452644	FALSE	FALSE	FALSE	ieu-b-4874	10	90917650	0.000136647	373295	0.41	Bladder cancer	Bladder cancer	Bladder cancer || ||	TRUE	igd	NA	NA	NA	NA	NA	NA	NA	90917650	1e-200	0.0114623	31684	10	eqtl-a-ENSG00000107798	LIPA	TRUE	reported	textfile	2	1	TRUE
rs10002248	G	A	G	A	-0.580858	-0.000188873	0.117423	0.123183	FALSE	FALSE	FALSE	ieu-b-4874	4	1118743	0.000206059	373295	0.36	Bladder cancer	Bladder cancer	Bladder cancer || ||	TRUE	igd	NA	NA	NA	NA	NA	NA	NA	1118743	1e-200	0.0178299	25575	4	eqtl-a-ENSG00000163945	UVSSA	TRUE	reported	textfile	2	1	TRUE
rs116446669	A	C	A	C	0.973305	-0.000875112	0.0355744	0.041924	FALSE	FALSE	FALSE	ieu-b-4874	4	714889	0.000346456	373295	0.012	Bladder cancer	Bladder cancer	Bladder cancer || ||	TRUE	igd	NA	NA	NA	NA	NA	NA	NA	714889	1e-200	0.0310704	15160	4	eqtl-a-ENSG00000163945	UVSSA	TRUE	reported	textfile	2	1	TRUE
rs62296069	A	G	A	G	0.196832	0.000367356	0.0519734	0.063688	FALSE	FALSE	FALSE	ieu-b-4874	4	1031050	0.000278995	373295	0.19	Bladder cancer	Bladder cancer	Bladder cancer || ||	TRUE	igd	NA	NA	NA	NA	NA	NA	NA	1031050	1.91205e-13	0.0267617	14714	4	eqtl-a-ENSG00000163945	UVSSA	TRUE	reported	textfile	2	1	TRUE
rs73190248	G	A	G	A	-0.346728	0.000426188	0.0144413	0.014602	FALSE	FALSE	FALSE	ieu-b-4874	4	1306986	0.000590202	373295	0.47	Bladder cancer	Bladder cancer	Bladder cancer || ||	TRUE	igd	NA	NA	NA	NA	NA	NA	NA	1306986	3.34965e-12	0.049803	10006	4	eqtl-a-ENSG00000163945	UVSSA	TRUE	reported	textfile	2	1	TRUE
rs76691263	A	G	A	G	-0.466764	-6.69191e-05	0.0199616	0.012908	FALSE	FALSE	FALSE	ieu-b-4874	4	1275133	0.000599205	373295	0.91	Bladder cancer	Bladder cancer	Bladder cancer || ||	TRUE	igd	NA	NA	NA	NA	NA	NA	NA	1275133	3.18566e-28	0.0423707	17208	4	eqtl-a-ENSG00000163945	UVSSA	TRUE	reported	textfile	2	1	TRUE
rs10002427	T	C	T	C	-0.443213	-0.000234535	0.122609	0.042853	FALSE	FALSE	FALSE	ieu-b-4874	4	156877745	0.000335376	373295	0.48	Bladder cancer	Bladder cancer	Bladder cancer || ||	TRUE	igd	TRUE	rs10002427	rs76073288	T	C	A	C	156872831	1.75792e-137	0.0177586	31684	4	eqtl-a-ENSG00000256043	CTSO	TRUE	reported	textfile	2	1	TRUE
rs1532154	C	T	C	T	-0.0774969	2.26571e-05	0.227329	0.209106	FALSE	FALSE	FALSE	ieu-b-4874	4	157279663	0.000166583	373295	0.89	Bladder cancer	Bladder cancer	Bladder cancer || ||	TRUE	igd	NA	NA	NA	NA	NA	NA	NA	157279663	4.68145e-08	0.014186	31684	4	eqtl-a-ENSG00000256043	CTSO	TRUE	reported	textfile	2	1	TRUE
rs72690739	T	C	T	C	-0.191247	0.000142676	0.0639511	0.06336	FALSE	FALSE	FALSE	ieu-b-4874	4	157386711	0.000283406	373295	0.61	Bladder cancer	Bladder cancer	Bladder cancer || ||	TRUE	igd	NA	NA	NA	NA	NA	NA	NA	157386711	3.29458e-15	0.0242727	31564	4	eqtl-a-ENSG00000256043	CTSO	TRUE	reported	textfile	2	1	TRUE
rs79281650	G	C	G	C	-0.280049	0.000415904	0.0493325	0.036644	FALSE	TRUE	FALSE	ieu-b-4874	4	156878222	0.00036071	373295	0.25	Bladder cancer	Bladder cancer	Bladder cancer || ||	TRUE	igd	NA	NA	NA	NA	NA	NA	NA	156878222	1.48868e-24	0.0273817	30545	4	eqtl-a-ENSG00000256043	CTSO	TRUE	reported	textfile	2	1	TRUE
rs10002477	A	G	A	G	-0.363608	4.43898e-05	0.536647	0.537848	FALSE	FALSE	FALSE	ieu-b-4874	4	23857044	0.000136105	373295	0.74	Bladder cancer	Bladder cancer	Bladder cancer || ||	TRUE	igd	NA	NA	NA	NA	NA	NA	NA	23857044	1e-200	0.0115365	31680	4	eqtl-a-ENSG00000109819	PPARGC1A	TRUE	reported	textfile	2	1	TRUE
rs13117172	T	C	T	C	-0.204912	-0.000174552	0.174678	0.159896	FALSE	FALSE	FALSE	ieu-b-4874	4	23880515	0.000184534	373295	0.34	Bladder cancer	Bladder cancer	Bladder cancer || ||	TRUE	igd	NA	NA	NA	NA	NA	NA	NA	23880515	1.64854e-39	0.0155801	31684	4	eqtl-a-ENSG00000109819	PPARGC1A	TRUE	reported	textfile	2	1	TRUE
rs17582552	T	C	T	C	0.0888353	5.04693e-05	0.338354	0.329756	FALSE	FALSE	FALSE	ieu-b-4874	4	24276539	0.000144906	373295	0.73	Bladder cancer	Bladder cancer	Bladder cancer || ||	TRUE	igd	NA	NA	NA	NA	NA	NA	NA	24276539	1.49865e-12	0.0125568	31568	4	eqtl-a-ENSG00000109819	PPARGC1A	TRUE	reported	textfile	2	1	TRUE
rs2946405	G	A	G	A	0.146135	-0.00015876	0.744502	0.724485	FALSE	FALSE	FALSE	ieu-b-4874	4	23925233	0.000153344	373295	0.3	Bladder cancer	Bladder cancer	Bladder cancer || ||	TRUE	igd	NA	NA	NA	NA	NA	NA	NA	23925233	5.76103e-27	0.0135908	31355	4	eqtl-a-ENSG00000109819	PPARGC1A	TRUE	reported	textfile	2	1	TRUE
rs2970884	T	C	T	C	0.22161	-0.00015146	0.279755	0.261259	FALSE	FALSE	FALSE	ieu-b-4874	4	23790132	0.000154536	373295	0.33	Bladder cancer	Bladder cancer	Bladder cancer || ||	TRUE	igd	NA	NA	NA	NA	NA	NA	NA	23790132	6.14611e-64	0.0131273	31684	4	eqtl-a-ENSG00000109819	PPARGC1A	TRUE	reported	textfile	2	1	TRUE
rs1000470	A	C	A	C	0.254021	-8.44737e-06	0.103551	0.105637	FALSE	FALSE	FALSE	ieu-b-4874	22	24026845	0.000225411	373295	0.97	Bladder cancer	Bladder cancer	Bladder cancer || ||	TRUE	igd	NA	NA	NA	NA	NA	NA	NA	24026845	4.1735e-39	0.0194173	7338	22	eqtl-a-ENSG00000228315	GUSBP11	TRUE	reported	textfile	2	1	TRUE
rs149110519	T	C	T	C	0.237207	0.000419594	0.0526158	0.035595	FALSE	FALSE	FALSE	ieu-b-4874	6	144385777	0.000367199	373295	0.25	Bladder cancer	Bladder cancer	Bladder cancer || ||	TRUE	igd	NA	NA	NA	NA	NA	NA	NA	144385777	4.53002e-19	0.0265829	4254	6	eqtl-a-ENSG00000228315	GUSBP11	TRUE	reported	textfile	2	1	TRUE
rs7289879	G	T	G	T	-0.341489	0.00019598	0.157885	0.190084	FALSE	FALSE	FALSE	ieu-b-4874	22	24001837	0.000172244	373295	0.26	Bladder cancer	Bladder cancer	Bladder cancer || ||	TRUE	igd	NA	NA	NA	NA	NA	NA	NA	24001837	3.05351e-100	0.0160675	7931	22	eqtl-a-ENSG00000228315	GUSBP11	TRUE	reported	textfile	2	1	TRUE
rs9608215	T	C	T	C	-0.185277	-7.68908e-05	0.0322681	0.034659	FALSE	FALSE	FALSE	ieu-b-4874	22	24256088	0.000368845	373295	0.83	Bladder cancer	Bladder cancer	Bladder cancer || ||	TRUE	igd	NA	NA	NA	NA	NA	NA	NA	24256088	3.64998e-08	0.0336445	5163	22	eqtl-a-ENSG00000228315	GUSBP11	TRUE	reported	textfile	2	1	TRUE
rs10005000	C	T	C	T	-0.411497	6.00552e-07	0.120088	0.129747	FALSE	FALSE	FALSE	ieu-b-4874	4	6310222	0.000201886	373295	1	Bladder cancer	Bladder cancer	Bladder cancer || ||	TRUE	igd	NA	NA	NA	NA	NA	NA	NA	6310222	6.1235e-116	0.0179789	31564	4	eqtl-a-ENSG00000109501	WFS1	TRUE	reported	textfile	2	1	TRUE
rs141094656	C	T	C	T	-0.245605	0.000120255	0.0195137	0.014498	FALSE	FALSE	FALSE	ieu-b-4874	1	92753336	0.00059133	373295	0.84	Bladder cancer	Bladder cancer	Bladder cancer || ||	TRUE	igd	NA	NA	NA	NA	NA	NA	NA	92753336	1.0983e-08	0.0429786	21629	1	eqtl-a-ENSG00000109501	WFS1	TRUE	reported	textfile	2	1	TRUE
rs4380589	A	G	A	G	0.166911	0.000152855	0.133426	0.128094	FALSE	FALSE	FALSE	ieu-b-4874	4	6260319	0.000205336	373295	0.46	Bladder cancer	Bladder cancer	Bladder cancer || ||	TRUE	igd	NA	NA	NA	NA	NA	NA	NA	6260319	1.10281e-21	0.0174469	23025	4	eqtl-a-ENSG00000109501	WFS1	TRUE	reported	textfile	2	1	TRUE
rs1000778	G	A	G	A	-0.0762312	3.71586e-05	0.762486	0.743208	FALSE	FALSE	FALSE	ieu-b-4874	11	61655305	0.000154809	373295	0.81	Bladder cancer	Bladder cancer	Bladder cancer || ||	TRUE	igd	NA	NA	NA	NA	NA	NA	NA	61655305	4.85881e-08	0.013971	31086	11	eqtl-a-ENSG00000100346	CACNA1I	TRUE	reported	textfile	2	1	TRUE
rs11649653	G	C	G	C	0.0758916	0.000225986	0.393125	0.382654	FALSE	TRUE	FALSE	ieu-b-4874	16	30918487	0.000138588	373295	0.1	Bladder cancer	Bladder cancer	Bladder cancer || ||	TRUE	igd	NA	NA	NA	NA	NA	NA	NA	30918487	4.46612e-10	0.0121684	30757	16	eqtl-a-ENSG00000100346	CACNA1I	TRUE	reported	textfile	2	1	TRUE
rs3747179	G	T	G	T	-0.217292	4.43327e-05	0.217389	0.223021	FALSE	FALSE	FALSE	ieu-b-4874	22	40083730	0.0001643	373295	0.79	Bladder cancer	Bladder cancer	Bladder cancer || ||	TRUE	igd	NA	NA	NA	NA	NA	NA	NA	40083730	4.69678e-52	0.0143132	26801	22	eqtl-a-ENSG00000100346	CACNA1I	TRUE	reported	textfile	2	1	TRUE
rs55908509	A	G	A	G	0.0762961	0.000209128	0.3284	0.328087	FALSE	FALSE	FALSE	ieu-b-4874	19	16442019	0.000144314	373295	0.15	Bladder cancer	Bladder cancer	Bladder cancer || ||	TRUE	igd	NA	NA	NA	NA	NA	NA	NA	16442019	1.66211e-09	0.012657	22106	19	eqtl-a-ENSG00000100346	CACNA1I	TRUE	reported	textfile	2	1	TRUE
rs72928038	A	G	A	G	-0.153646	-9.15369e-05	0.158151	0.179424	FALSE	FALSE	FALSE	ieu-b-4874	6	90976768	0.000176017	373295	0.6	Bladder cancer	Bladder cancer	Bladder cancer || ||	TRUE	igd	NA	NA	NA	NA	NA	NA	NA	90976768	3.408e-21	0.0162601	28515	6	eqtl-a-ENSG00000100346	CACNA1I	TRUE	reported	textfile	2	1	TRUE
rs10010970	C	T	C	T	0.216167	0.000107771	0.413854	0.425438	FALSE	FALSE	FALSE	ieu-b-4874	4	74631066	0.000136859	373295	0.43	Bladder cancer	Bladder cancer	Bladder cancer || ||	TRUE	igd	NA	NA	NA	NA	NA	NA	NA	74631066	3.5148e-73	0.0119464	25527	4	eqtl-a-ENSG00000169429	CXCL8	TRUE	reported	textfile	2	1	TRUE
rs10187424	C	T	C	T	0.0863023	-7.90724e-05	0.420816	0.424117	FALSE	FALSE	FALSE	ieu-b-4874	2	85805367	0.000136749	373295	0.56	Bladder cancer	Bladder cancer	Bladder cancer || ||	TRUE	igd	TRUE	rs10187424	rs3770098	C	T	A	C	85794297	7.4131e-13	0.0120337	25646	2	eqtl-a-ENSG00000169429	CXCL8	TRUE	reported	textfile	2	1	TRUE
rs11189181	G	A	G	A	-0.0870547	-7.61401e-05	0.297492	0.323361	FALSE	FALSE	FALSE	ieu-b-4874	10	99144154	0.000144613	373295	0.6	Bladder cancer	Bladder cancer	Bladder cancer || ||	TRUE	igd	NA	NA	NA	NA	NA	NA	NA	99144154	2.12178e-11	0.0129985	25531	10	eqtl-a-ENSG00000169429	CXCL8	TRUE	reported	textfile	2	1	TRUE
rs149110519	T	C	T	C	-0.321043	0.000419594	0.0526158	0.035595	FALSE	FALSE	FALSE	ieu-b-4874	6	144385777	0.000367199	373295	0.25	Bladder cancer	Bladder cancer	Bladder cancer || ||	TRUE	igd	NA	NA	NA	NA	NA	NA	NA	144385777	9.86507e-34	0.0265204	19697	6	eqtl-a-ENSG00000169429	CXCL8	TRUE	reported	textfile	2	1	TRUE
rs1951703	C	T	C	T	0.627988	1.54943e-05	0.925346	0.934343	FALSE	FALSE	FALSE	ieu-b-4874	4	74572039	0.000275511	373295	0.96	Bladder cancer	Bladder cancer	Bladder cancer || ||	TRUE	igd	NA	NA	NA	NA	NA	NA	NA	74572039	6.57658e-179	0.0220191	24595	4	eqtl-a-ENSG00000169429	CXCL8	TRUE	reported	textfile	2	1	TRUE
rs2158799	G	C	G	C	0.0713426	0.000180997	0.625845	0.610475	FALSE	TRUE	FALSE	ieu-b-4874	7	28277107	0.000139463	373295	0.19	Bladder cancer	Bladder cancer	Bladder cancer || ||	TRUE	igd	NA	NA	NA	NA	NA	NA	NA	28277107	6.33753e-09	0.0122848	25531	7	eqtl-a-ENSG00000169429	CXCL8	TRUE	reported	textfile	2	1	TRUE
rs35979828	T	C	T	C	-0.195535	4.7328e-06	0.0571059	0.070393	FALSE	FALSE	FALSE	ieu-b-4874	12	54685880	0.000263983	373295	0.99	Bladder cancer	Bladder cancer	Bladder cancer || ||	TRUE	igd	NA	NA	NA	NA	NA	NA	NA	54685880	2.18223e-14	0.0255963	23798	12	eqtl-a-ENSG00000169429	CXCL8	TRUE	reported	textfile	2	1	TRUE
rs56330463	C	T	C	T	-0.0750399	0.000140142	0.582097	0.553618	FALSE	FALSE	FALSE	ieu-b-4874	5	148200011	0.00013735	373295	0.31	Bladder cancer	Bladder cancer	Bladder cancer || ||	TRUE	igd	NA	NA	NA	NA	NA	NA	NA	148200011	4.75445e-10	0.0120507	25531	5	eqtl-a-ENSG00000169429	CXCL8	TRUE	reported	textfile	2	1	TRUE
rs56388170	T	G	T	G	0.180296	7.36736e-05	0.289189	0.292624	FALSE	FALSE	FALSE	ieu-b-4874	7	28724374	0.0001497	373295	0.62	Bladder cancer	Bladder cancer	Bladder cancer || ||	TRUE	igd	NA	NA	NA	NA	NA	NA	NA	28724374	1.75186e-43	0.0130393	25317	7	eqtl-a-ENSG00000169429	CXCL8	TRUE	reported	textfile	2	1	TRUE
rs7210990	A	C	A	C	0.243392	8.52542e-06	0.481977	0.519977	FALSE	FALSE	FALSE	ieu-b-4874	17	16177910	0.000135407	373295	0.95	Bladder cancer	Bladder cancer	Bladder cancer || ||	TRUE	igd	TRUE	rs7210990	rs12938394	A	C	G	A	16170764	1.42397e-95	0.0117337	25531	17	eqtl-a-ENSG00000169429	CXCL8	TRUE	reported	textfile	2	1	TRUE
rs10012819	C	G	C	G	-0.312088	-5.50862e-05	0.107074	0.124527	FALSE	TRUE	FALSE	ieu-b-4874	4	1324758	0.000204627	373295	0.79	Bladder cancer	Bladder cancer	Bladder cancer || ||	TRUE	igd	NA	NA	NA	NA	NA	NA	NA	1324758	3.29079e-60	0.0190684	28757	4	eqtl-a-ENSG00000090316	MAEA	TRUE	reported	textfile	2	1	TRUE
rs141435876	C	T	C	T	0.521403	-0.00102732	0.0163074	0.020349	FALSE	FALSE	FALSE	ieu-b-4874	4	1415113	0.000485057	373295	0.0340001	Bladder cancer	Bladder cancer	Bladder cancer || ||	TRUE	igd	NA	NA	NA	NA	NA	NA	NA	1415113	7.64364e-29	0.0467865	26743	4	eqtl-a-ENSG00000090316	MAEA	TRUE	reported	textfile	2	1	TRUE
rs73188348	T	C	T	C	0.3029	0.000582004	0.0256776	0.032479	FALSE	FALSE	FALSE	ieu-b-4874	4	1094745	0.000392395	373295	0.14	Bladder cancer	Bladder cancer	Bladder cancer || ||	TRUE	igd	NA	NA	NA	NA	NA	NA	NA	1094745	7.13346e-16	0.0375419	16992	4	eqtl-a-ENSG00000090316	MAEA	TRUE	reported	textfile	2	1	TRUE
rs10013807	G	A	G	A	0.271047	0.000115788	0.851312	0.84065	FALSE	FALSE	FALSE	ieu-b-4874	4	114693150	0.000187482	373295	0.54	Bladder cancer	Bladder cancer	Bladder cancer || ||	TRUE	igd	NA	NA	NA	NA	NA	NA	NA	114693150	3.98107e-60	0.0165724	30077	4	eqtl-a-ENSG00000145349	CAMK2D	TRUE	reported	textfile	2	1	TRUE
rs13133676	C	T	C	T	0.173522	-7.7243e-05	0.126821	0.13909	FALSE	FALSE	FALSE	ieu-b-4874	4	114450380	0.000195784	373295	0.69	Bladder cancer	Bladder cancer	Bladder cancer || ||	TRUE	igd	NA	NA	NA	NA	NA	NA	NA	114450380	2.1508e-22	0.0178256	31569	4	eqtl-a-ENSG00000145349	CAMK2D	TRUE	reported	textfile	2	1	TRUE
rs56397733	G	A	G	A	-0.317859	-0.000405803	0.0223626	0.021118	FALSE	FALSE	FALSE	ieu-b-4874	4	114620427	0.000470642	373295	0.39	Bladder cancer	Bladder cancer	Bladder cancer || ||	TRUE	igd	NA	NA	NA	NA	NA	NA	NA	114620427	2.48828e-15	0.0401637	31123	4	eqtl-a-ENSG00000145349	CAMK2D	TRUE	reported	textfile	2	1	TRUE
rs77578393	G	A	G	A	0.511068	0.000265923	0.0942478	0.097377	FALSE	FALSE	FALSE	ieu-b-4874	4	114708746	0.00022849	373295	0.24	Bladder cancer	Bladder cancer	Bladder cancer || ||	TRUE	igd	NA	NA	NA	NA	NA	NA	NA	114708746	2.71644e-145	0.0199113	31569	4	eqtl-a-ENSG00000145349	CAMK2D	TRUE	reported	textfile	2	1	TRUE
rs10015449	A	G	A	G	-0.225558	0.000176528	0.0569444	0.059407	FALSE	FALSE	FALSE	ieu-b-4874	4	25748571	0.000285824	373295	0.54	Bladder cancer	Bladder cancer	Bladder cancer || ||	TRUE	igd	NA	NA	NA	NA	NA	NA	NA	25748571	1.29241e-18	0.025613	31355	4	eqtl-a-ENSG00000091490	SEL1L3	TRUE	reported	textfile	2	1	TRUE
rs11065987	G	A	G	A	-0.0763642	0.00036231	0.380678	0.417197	FALSE	FALSE	FALSE	ieu-b-4874	12	112072424	0.00013695	373295	0.00819993	Bladder cancer	Bladder cancer	Bladder cancer || ||	TRUE	igd	NA	NA	NA	NA	NA	NA	NA	112072424	4.41499e-10	0.0122408	31185	12	eqtl-a-ENSG00000091490	SEL1L3	TRUE	reported	textfile	2	1	TRUE
rs1545606	A	G	A	G	0.406921	-5.55038e-05	0.460915	0.45838	FALSE	FALSE	FALSE	ieu-b-4874	4	25875261	0.000135659	373295	0.68	Bladder cancer	Bladder cancer	Bladder cancer || ||	TRUE	igd	NA	NA	NA	NA	NA	NA	NA	25875261	1e-200	0.0114382	31684	4	eqtl-a-ENSG00000091490	SEL1L3	TRUE	reported	textfile	2	1	TRUE
rs34691452	C	G	C	G	-0.173714	0.000271494	0.128247	0.124762	FALSE	TRUE	FALSE	ieu-b-4874	4	25862708	0.000205149	373295	0.19	Bladder cancer	Bladder cancer	Bladder cancer || ||	TRUE	igd	NA	NA	NA	NA	NA	NA	NA	25862708	1.21367e-22	0.01774	31563	4	eqtl-a-ENSG00000091490	SEL1L3	TRUE	reported	textfile	2	1	TRUE
rs4648045	C	T	C	T	-0.0678435	-3.98338e-05	0.352599	0.373895	FALSE	FALSE	FALSE	ieu-b-4874	4	103508703	0.000139927	373295	0.780001	Bladder cancer	Bladder cancer	Bladder cancer || ||	TRUE	igd	NA	NA	NA	NA	NA	NA	NA	103508703	4.98058e-08	0.012444	31569	4	eqtl-a-ENSG00000091490	SEL1L3	TRUE	reported	textfile	2	1	TRUE
rs10019888	G	A	G	A	-0.0904963	3.21519e-05	0.155484	0.165633	FALSE	FALSE	FALSE	ieu-b-4874	4	26062990	0.000182652	373295	0.86	Bladder cancer	Bladder cancer	Bladder cancer || ||	TRUE	igd	NA	NA	NA	NA	NA	NA	NA	26062990	3.472e-08	0.016407	31569	4	eqtl-a-ENSG00000167987	VPS37C	TRUE	reported	textfile	2	1	TRUE
rs56330463	C	T	C	T	0.0664806	0.000140142	0.582097	0.553618	FALSE	FALSE	FALSE	ieu-b-4874	5	148200011	0.00013735	373295	0.31	Bladder cancer	Bladder cancer	Bladder cancer || ||	TRUE	igd	NA	NA	NA	NA	NA	NA	NA	148200011	3.48377e-08	0.0120543	31569	5	eqtl-a-ENSG00000167987	VPS37C	TRUE	reported	textfile	2	1	TRUE
rs652299	A	G	A	G	-0.119631	0.000123198	0.558064	0.508166	FALSE	FALSE	FALSE	ieu-b-4874	11	60940438	0.000135269	373295	0.36	Bladder cancer	Bladder cancer	Bladder cancer || ||	TRUE	igd	NA	NA	NA	NA	NA	NA	NA	60940438	1.2782e-23	0.0119422	31563	11	eqtl-a-ENSG00000167987	VPS37C	TRUE	reported	textfile	2	1	TRUE
rs10020206	C	A	C	A	0.421933	-0.000138484	0.284132	0.28654	FALSE	FALSE	FALSE	ieu-b-4874	4	39817274	0.000149445	373295	0.35	Bladder cancer	Bladder cancer	Bladder cancer || ||	TRUE	igd	NA	NA	NA	NA	NA	NA	NA	39817274	1e-200	0.0127099	31440	4	eqtl-a-ENSG00000078177	N4BP2	TRUE	reported	textfile	2	1	TRUE
rs144133716	T	C	T	C	0.318722	-0.00069528	0.02855	0.018701	FALSE	FALSE	FALSE	ieu-b-4874	4	40101537	0.000503947	373295	0.17	Bladder cancer	Bladder cancer	Bladder cancer || ||	TRUE	igd	NA	NA	NA	NA	NA	NA	NA	40101537	3.77398e-19	0.0356373	20648	4	eqtl-a-ENSG00000078177	N4BP2	TRUE	reported	textfile	2	1	TRUE
rs55780042	A	G	A	G	-0.143095	-1.3722e-05	0.112511	0.098158	FALSE	FALSE	FALSE	ieu-b-4874	4	40364977	0.0002319	373295	0.95	Bladder cancer	Bladder cancer	Bladder cancer || ||	TRUE	igd	NA	NA	NA	NA	NA	NA	NA	40364977	2.67793e-14	0.0187964	30037	4	eqtl-a-ENSG00000078177	N4BP2	TRUE	reported	textfile	2	1	TRUE
rs9998717	G	A	G	A	-0.119905	8.33649e-05	0.543951	0.565118	FALSE	FALSE	FALSE	ieu-b-4874	4	40158464	0.000143137	373295	0.56	Bladder cancer	Bladder cancer	Bladder cancer || ||	TRUE	igd	NA	NA	NA	NA	NA	NA	NA	40158464	7.49722e-24	0.0119071	29881	4	eqtl-a-ENSG00000078177	N4BP2	TRUE	reported	textfile	2	1	TRUE
rs10020408	G	C	G	C	-0.464916	-6.37231e-05	0.280662	0.28313	FALSE	TRUE	FALSE	ieu-b-4874	4	15543011	0.000150581	373295	0.67	Bladder cancer	Bladder cancer	Bladder cancer || ||	TRUE	igd	NA	NA	NA	NA	NA	NA	NA	15543011	1e-200	0.0126548	31231	4	eqtl-a-ENSG00000109743	BST1	TRUE	reported	textfile	2	1	TRUE
rs11730000	A	G	A	G	0.390053	0.000266072	0.0177807	0.026525	FALSE	FALSE	FALSE	ieu-b-4874	4	15270141	0.000429329	373295	0.54	Bladder cancer	Bladder cancer	Bladder cancer || ||	TRUE	igd	NA	NA	NA	NA	NA	NA	NA	15270141	3.82737e-18	0.0449168	23297	4	eqtl-a-ENSG00000109743	BST1	TRUE	reported	textfile	2	1	TRUE
rs143830966	A	G	A	G	-0.115088	-0.000199018	0.0998415	0.103621	FALSE	FALSE	FALSE	ieu-b-4874	4	15143750	0.00022222	373295	0.37	Bladder cancer	Bladder cancer	Bladder cancer || ||	TRUE	igd	NA	NA	NA	NA	NA	NA	NA	15143750	6.47515e-09	0.0198295	31567	4	eqtl-a-ENSG00000109743	BST1	TRUE	reported	textfile	2	1	TRUE
rs56388170	T	G	T	G	-0.0928043	7.36736e-05	0.289189	0.292624	FALSE	FALSE	FALSE	ieu-b-4874	7	28724374	0.0001497	373295	0.62	Bladder cancer	Bladder cancer	Bladder cancer || ||	TRUE	igd	NA	NA	NA	NA	NA	NA	NA	28724374	1.41873e-12	0.0131041	31355	7	eqtl-a-ENSG00000109743	BST1	TRUE	reported	textfile	2	1	TRUE
rs67469662	A	G	A	G	-0.280254	3.15028e-06	0.179985	0.195513	FALSE	FALSE	FALSE	ieu-b-4874	4	15862041	0.000170561	373295	0.99	Bladder cancer	Bladder cancer	Bladder cancer || ||	TRUE	igd	NA	NA	NA	NA	NA	NA	NA	15862041	7.77499e-75	0.0153117	31355	4	eqtl-a-ENSG00000109743	BST1	TRUE	reported	textfile	2	1	TRUE
rs76950141	G	T	G	T	0.457866	0.000256292	0.0218922	0.022845	FALSE	FALSE	FALSE	ieu-b-4874	4	15872757	0.00045233	373295	0.57	Bladder cancer	Bladder cancer	Bladder cancer || ||	TRUE	igd	NA	NA	NA	NA	NA	NA	NA	15872757	1.19784e-29	0.0404901	25813	4	eqtl-a-ENSG00000109743	BST1	TRUE	reported	textfile	2	1	TRUE
rs10020788	T	G	T	G	0.432617	-1.59232e-05	0.296591	0.319175	FALSE	FALSE	FALSE	ieu-b-4874	4	150961759	0.000145084	373295	0.91	Bladder cancer	Bladder cancer	Bladder cancer || ||	TRUE	igd	NA	NA	NA	NA	NA	NA	NA	150961759	1e-200	0.0125114	31239	4	eqtl-a-ENSG00000170390	DCLK2	TRUE	reported	textfile	2	1	TRUE
rs72732455	T	C	T	C	-0.152339	0.000401995	0.0549049	0.057748	FALSE	FALSE	FALSE	ieu-b-4874	4	151154177	0.000288978	373295	0.16	Bladder cancer	Bladder cancer	Bladder cancer || ||	TRUE	igd	NA	NA	NA	NA	NA	NA	NA	151154177	5.29578e-09	0.0260962	29836	4	eqtl-a-ENSG00000170390	DCLK2	TRUE	reported	textfile	2	1	TRUE
rs4516708	T	A	T	A	0.124626	0.000144962	0.711672	0.963689	FALSE	TRUE	FALSE	ieu-b-4874	4	84221742	0.000377687	373295	0.7	Bladder cancer	Bladder cancer	Bladder cancer || ||	TRUE	igd	TRUE	rs4516708	rs62303677	A	T	C	T	84219635	1.80302e-21	0.013097	24544	4	eqtl-a-ENSG00000145287	PLAC8	TRUE	reported	textfile	2	1	TRUE
rs10021050	C	T	C	T	0.265566	3.00239e-05	0.696328	0.731373	FALSE	FALSE	FALSE	ieu-b-4874	4	185776767	0.000153794	373295	0.85	Bladder cancer	Bladder cancer	Bladder cancer || ||	TRUE	igd	NA	NA	NA	NA	NA	NA	NA	185776767	2.25736e-96	0.0127485	5502	4	eqtl-a-ENSG00000251230	MIR3945HG	TRUE	reported	textfile	2	1	TRUE
rs77308816	T	G	T	G	0.134155	6.30469e-05	0.145015	0.157788	FALSE	FALSE	FALSE	ieu-b-4874	4	185707459	0.000185088	373295	0.73	Bladder cancer	Bladder cancer	Bladder cancer || ||	TRUE	igd	NA	NA	NA	NA	NA	NA	NA	185707459	1.79721e-15	0.016865	5502	4	eqtl-a-ENSG00000251230	MIR3945HG	TRUE	reported	textfile	2	1	TRUE
rs8078723	C	T	C	T	0.0667839	-0.000127862	0.379928	0.387545	FALSE	FALSE	FALSE	ieu-b-4874	17	38166879	0.000138681	373295	0.36	Bladder cancer	Bladder cancer	Bladder cancer || ||	TRUE	igd	NA	NA	NA	NA	NA	NA	NA	38166879	4.98632e-08	0.0122494	5502	17	eqtl-a-ENSG00000251230	MIR3945HG	TRUE	reported	textfile	2	1	TRUE
rs10022742	A	G	A	G	0.0869907	-0.000106133	0.545993	0.55549	FALSE	FALSE	FALSE	ieu-b-4874	4	7721199	0.000137729	373295	0.44	Bladder cancer	Bladder cancer	Bladder cancer || ||	TRUE	igd	NA	NA	NA	NA	NA	NA	NA	7721199	3.08106e-13	0.0119317	23208	4	eqtl-a-ENSG00000196526	AFAP1	TRUE	reported	textfile	2	1	TRUE
rs11736271	T	C	T	C	0.0898821	-2.37632e-05	0.387291	0.398571	FALSE	FALSE	FALSE	ieu-b-4874	4	8118328	0.000137967	373295	0.86	Bladder cancer	Bladder cancer	Bladder cancer || ||	TRUE	igd	NA	NA	NA	NA	NA	NA	NA	8118328	1.69863e-13	0.0121945	23991	4	eqtl-a-ENSG00000196526	AFAP1	TRUE	reported	textfile	2	1	TRUE
rs11937652	T	C	T	C	-0.615204	-0.000222751	0.234937	0.20323	FALSE	FALSE	FALSE	ieu-b-4874	4	7957480	0.000168921	373295	0.19	Bladder cancer	Bladder cancer	Bladder cancer || ||	TRUE	igd	NA	NA	NA	NA	NA	NA	NA	7957480	1e-200	0.0130486	31231	4	eqtl-a-ENSG00000196526	AFAP1	TRUE	reported	textfile	2	1	TRUE
rs12500856	T	C	T	C	0.0766284	-0.000164039	0.37159	0.402777	FALSE	FALSE	FALSE	ieu-b-4874	4	7710204	0.000137819	373295	0.23	Bladder cancer	Bladder cancer	Bladder cancer || ||	TRUE	igd	NA	NA	NA	NA	NA	NA	NA	7710204	4.66445e-10	0.0122997	23991	4	eqtl-a-ENSG00000196526	AFAP1	TRUE	reported	textfile	2	1	TRUE
rs2385907	C	T	C	T	-0.275515	-0.000157404	0.70437	0.702331	FALSE	FALSE	FALSE	ieu-b-4874	4	8039345	0.00014898	373295	0.29	Bladder cancer	Bladder cancer	Bladder cancer || ||	TRUE	igd	NA	NA	NA	NA	NA	NA	NA	8039345	3.25087e-102	0.012835	27270	4	eqtl-a-ENSG00000196526	AFAP1	TRUE	reported	textfile	2	1	TRUE
rs28374582	G	A	G	A	0.55253	-0.000195352	0.880494	0.850092	FALSE	FALSE	FALSE	ieu-b-4874	4	7845371	0.000190345	373295	0.3	Bladder cancer	Bladder cancer	Bladder cancer || ||	TRUE	igd	NA	NA	NA	NA	NA	NA	NA	7845371	1e-200	0.0177487	31559	4	eqtl-a-ENSG00000196526	AFAP1	TRUE	reported	textfile	2	1	TRUE
rs34525352	A	G	A	G	-0.380688	4.04787e-05	0.304748	0.31833	FALSE	FALSE	FALSE	ieu-b-4874	4	7751201	0.000145645	373295	0.780001	Bladder cancer	Bladder cancer	Bladder cancer || ||	TRUE	igd	NA	NA	NA	NA	NA	NA	NA	7751201	1e-200	0.0125268	31231	4	eqtl-a-ENSG00000196526	AFAP1	TRUE	reported	textfile	2	1	TRUE
rs10026535	A	T	A	T	-0.407936	-4.93068e-05	0.315166	0.318485	FALSE	TRUE	FALSE	ieu-b-4874	4	86438612	0.000146012	373295	0.74	Bladder cancer	Bladder cancer	Bladder cancer || ||	TRUE	igd	NA	NA	NA	NA	NA	NA	NA	86438612	1e-200	0.0123423	30603	4	eqtl-a-ENSG00000138639	ARHGAP24	TRUE	reported	textfile	2	1	TRUE
rs17010839	G	T	G	T	0.198145	-6.77826e-05	0.120373	0.100135	FALSE	FALSE	FALSE	ieu-b-4874	4	86691257	0.000225861	373295	0.760001	Bladder cancer	Bladder cancer	Bladder cancer || ||	TRUE	igd	NA	NA	NA	NA	NA	NA	NA	86691257	1.46083e-27	0.0182145	31470	4	eqtl-a-ENSG00000138639	ARHGAP24	TRUE	reported	textfile	2	1	TRUE
rs7688039	T	C	T	C	0.130314	0.000113658	0.23074	0.221094	FALSE	FALSE	FALSE	ieu-b-4874	4	86900917	0.000162979	373295	0.49	Bladder cancer	Bladder cancer	Bladder cancer || ||	TRUE	igd	NA	NA	NA	NA	NA	NA	NA	86900917	2.19533e-20	0.0140842	26279	4	eqtl-a-ENSG00000138639	ARHGAP24	TRUE	reported	textfile	2	1	TRUE
rs10028419	C	T	C	T	0.494854	0.00011503	0.224124	0.210121	FALSE	FALSE	FALSE	ieu-b-4874	4	74742580	0.00016646	373295	0.49	Bladder cancer	Bladder cancer	Bladder cancer || ||	TRUE	igd	NA	NA	NA	NA	NA	NA	NA	74742580	1e-200	0.0136513	31567	4	eqtl-a-ENSG00000109272	PF4V1	TRUE	reported	textfile	2	1	TRUE
rs113422568	A	G	A	G	-0.142228	-1.54725e-05	0.28197	0.323625	FALSE	FALSE	FALSE	ieu-b-4874	10	104359884	0.000144653	373295	0.91	Bladder cancer	Bladder cancer	Bladder cancer || ||	TRUE	igd	TRUE	rs113422568	rs12762934	A	G	T	C	104337938	3.55631e-27	0.013173	27738	10	eqtl-a-ENSG00000109272	PF4V1	TRUE	reported	textfile	2	1	TRUE
rs114336303	C	T	C	T	0.258753	0.000249462	0.0255231	0.040233	FALSE	FALSE	FALSE	ieu-b-4874	4	74214417	0.000350378	373295	0.48	Bladder cancer	Bladder cancer	Bladder cancer || ||	TRUE	igd	NA	NA	NA	NA	NA	NA	NA	74214417	6.5298e-12	0.0376763	30405	4	eqtl-a-ENSG00000109272	PF4V1	TRUE	reported	textfile	2	1	TRUE
rs11696739	A	G	A	G	-0.069848	0.000141637	0.365478	0.378013	FALSE	FALSE	FALSE	ieu-b-4874	20	1600925	0.000139337	373295	0.31	Bladder cancer	Bladder cancer	Bladder cancer || ||	TRUE	igd	NA	NA	NA	NA	NA	NA	NA	1600925	1.53151e-08	0.0123452	31684	20	eqtl-a-ENSG00000109272	PF4V1	TRUE	reported	textfile	2	1	TRUE
rs13042885	T	C	T	C	-0.0852359	9.35832e-05	0.284247	0.267535	FALSE	FALSE	FALSE	ieu-b-4874	20	1924707	0.000152512	373295	0.54	Bladder cancer	Bladder cancer	Bladder cancer || ||	TRUE	igd	NA	NA	NA	NA	NA	NA	NA	1924707	9.84011e-11	0.0131757	31569	20	eqtl-a-ENSG00000109272	PF4V1	TRUE	reported	textfile	2	1	TRUE
rs1354034	C	T	C	T	0.227317	3.59087e-06	0.618137	0.598626	FALSE	FALSE	FALSE	ieu-b-4874	3	56849749	0.000137735	373295	0.98	Bladder cancer	Bladder cancer	Bladder cancer || ||	TRUE	igd	NA	NA	NA	NA	NA	NA	NA	56849749	9.72076e-79	0.0121	31684	3	eqtl-a-ENSG00000109272	PF4V1	TRUE	reported	textfile	2	1	TRUE
rs186754602	T	C	T	C	0.327118	-7.99881e-05	0.0243949	0.023264	FALSE	FALSE	FALSE	ieu-b-4874	4	74226849	0.000449615	373295	0.86	Bladder cancer	Bladder cancer	Bladder cancer || ||	TRUE	igd	NA	NA	NA	NA	NA	NA	NA	74226849	1.88625e-17	0.0384813	26186	4	eqtl-a-ENSG00000109272	PF4V1	TRUE	reported	textfile	2	1	TRUE
rs3790455	T	C	T	C	-0.0720918	-2.22177e-05	0.660439	0.655313	FALSE	FALSE	FALSE	ieu-b-4874	1	156456301	0.000142449	373295	0.88	Bladder cancer	Bladder cancer	Bladder cancer || ||	TRUE	igd	NA	NA	NA	NA	NA	NA	NA	156456301	9.31237e-09	0.0125534	31569	1	eqtl-a-ENSG00000109272	PF4V1	TRUE	reported	textfile	2	1	TRUE
rs56236735	C	T	C	T	0.516247	0.000423859	0.0468975	0.045994	FALSE	FALSE	FALSE	ieu-b-4874	4	74697054	0.000322146	373295	0.19	Bladder cancer	Bladder cancer	Bladder cancer || ||	TRUE	igd	NA	NA	NA	NA	NA	NA	NA	74697054	6.69576e-77	0.027814	27251	4	eqtl-a-ENSG00000109272	PF4V1	TRUE	reported	textfile	2	1	TRUE
rs7075195	G	A	G	A	0.102458	-0.00017258	0.421253	0.418102	FALSE	FALSE	FALSE	ieu-b-4874	10	65050659	0.000137252	373295	0.21	Bladder cancer	Bladder cancer	Bladder cancer || ||	TRUE	igd	NA	NA	NA	NA	NA	NA	NA	65050659	1.57072e-17	0.012023	31569	10	eqtl-a-ENSG00000109272	PF4V1	TRUE	reported	textfile	2	1	TRUE
rs7961894	T	C	T	C	0.130339	0.000362934	0.105151	0.114545	FALSE	FALSE	FALSE	ieu-b-4874	12	122365583	0.000212345	373295	0.0870001	Bladder cancer	Bladder cancer	Bladder cancer || ||	TRUE	igd	NA	NA	NA	NA	NA	NA	NA	122365583	1.71751e-11	0.0193717	31185	12	eqtl-a-ENSG00000109272	PF4V1	TRUE	reported	textfile	2	1	TRUE
rs79755767	A	G	A	G	0.14881	-0.000484723	0.0977363	0.099378	FALSE	FALSE	FALSE	ieu-b-4874	12	54698408	0.00022799	373295	0.0329997	Bladder cancer	Bladder cancer	Bladder cancer || ||	TRUE	igd	NA	NA	NA	NA	NA	NA	NA	54698408	1.01298e-13	0.0200032	30744	12	eqtl-a-ENSG00000109272	PF4V1	TRUE	reported	textfile	2	1	TRUE
rs826415	G	T	G	T	0.33418	0.000166829	0.308498	0.316068	FALSE	FALSE	FALSE	ieu-b-4874	1	118153977	0.000145898	373295	0.25	Bladder cancer	Bladder cancer	Bladder cancer || ||	TRUE	igd	NA	NA	NA	NA	NA	NA	NA	118153977	1.35519e-155	0.0125754	31569	1	eqtl-a-ENSG00000109272	PF4V1	TRUE	reported	textfile	2	1	TRUE
rs10028670	G	A	G	A	-0.172462	2.0183e-05	0.746773	0.715212	FALSE	FALSE	FALSE	ieu-b-4874	4	142628724	0.00015006	373295	0.89	Bladder cancer	Bladder cancer	Bladder cancer || ||	TRUE	igd	NA	NA	NA	NA	NA	NA	NA	142628724	8.43141e-37	0.0136094	26494	4	eqtl-a-ENSG00000164136	IL15	TRUE	reported	textfile	2	1	TRUE
rs1375493	A	G	A	G	0.0770259	0.000150224	0.565077	0.555872	FALSE	FALSE	FALSE	ieu-b-4874	2	182323766	0.000136626	373295	0.27	Bladder cancer	Bladder cancer	Bladder cancer || ||	TRUE	igd	NA	NA	NA	NA	NA	NA	NA	182323766	1.31701e-10	0.0119881	31569	2	eqtl-a-ENSG00000164136	IL15	TRUE	reported	textfile	2	1	TRUE
rs2057655	A	G	A	G	0.0928842	8.42816e-05	0.221316	0.187983	FALSE	FALSE	FALSE	ieu-b-4874	5	131807624	0.000173355	373295	0.630001	Bladder cancer	Bladder cancer	Bladder cancer || ||	TRUE	igd	NA	NA	NA	NA	NA	NA	NA	131807624	8.6876e-11	0.0143156	31569	5	eqtl-a-ENSG00000164136	IL15	TRUE	reported	textfile	2	1	TRUE
rs60301947	A	C	A	C	-0.259931	3.90143e-05	0.38383	0.397967	FALSE	FALSE	FALSE	ieu-b-4874	4	142225747	0.000138035	373295	0.780001	Bladder cancer	Bladder cancer	Bladder cancer || ||	TRUE	igd	NA	NA	NA	NA	NA	NA	NA	142225747	2.38781e-103	0.0120413	31562	4	eqtl-a-ENSG00000164136	IL15	TRUE	reported	textfile	2	1	TRUE
rs75301646	A	G	A	G	-0.073977	0.000275322	0.388353	0.371653	FALSE	FALSE	FALSE	ieu-b-4874	16	28617885	0.000145273	373295	0.0580003	Bladder cancer	Bladder cancer	Bladder cancer || ||	TRUE	igd	NA	NA	NA	NA	NA	NA	NA	28617885	1.31302e-09	0.0121959	27281	16	eqtl-a-ENSG00000164136	IL15	TRUE	reported	textfile	2	1	TRUE
rs10028892	C	T	C	T	0.477161	0.000132834	0.186114	0.172128	FALSE	FALSE	FALSE	ieu-b-4874	4	88150669	0.000180745	373295	0.46	Bladder cancer	Bladder cancer	Bladder cancer || ||	TRUE	igd	NA	NA	NA	NA	NA	NA	NA	88150669	1e-200	0.0147555	30442	4	eqtl-a-ENSG00000170509	HSD17B13	TRUE	reported	textfile	2	1	TRUE
rs17012785	C	T	C	T	-0.157267	9.66837e-05	0.281634	0.227943	FALSE	FALSE	FALSE	ieu-b-4874	4	88443892	0.000161021	373295	0.55	Bladder cancer	Bladder cancer	Bladder cancer || ||	TRUE	igd	NA	NA	NA	NA	NA	NA	NA	88443892	6.8786e-33	0.0131657	30895	4	eqtl-a-ENSG00000170509	HSD17B13	TRUE	reported	textfile	2	1	TRUE
rs34148107	C	T	C	T	0.425141	-0.000475654	0.0797003	0.071245	FALSE	FALSE	FALSE	ieu-b-4874	4	88253231	0.000264161	373295	0.0719996	Bladder cancer	Bladder cancer	Bladder cancer || ||	TRUE	igd	NA	NA	NA	NA	NA	NA	NA	88253231	1.34215e-85	0.0216828	30779	4	eqtl-a-ENSG00000170509	HSD17B13	TRUE	reported	textfile	2	1	TRUE
rs10030511	T	C	T	C	-0.078964	-5.84371e-05	0.450574	0.453289	FALSE	FALSE	FALSE	ieu-b-4874	4	100296248	0.000136843	373295	0.67	Bladder cancer	Bladder cancer	Bladder cancer || ||	TRUE	igd	NA	NA	NA	NA	NA	NA	NA	100296248	3.80189e-11	0.0119436	31569	4	eqtl-a-ENSG00000197894	ADH5	TRUE	reported	textfile	2	1	TRUE
rs28894371	A	G	A	G	-0.183789	-9.74885e-06	0.0382554	0.040844	FALSE	FALSE	FALSE	ieu-b-4874	4	100004620	0.000342029	373295	0.98	Bladder cancer	Bladder cancer	Bladder cancer || ||	TRUE	igd	NA	NA	NA	NA	NA	NA	NA	100004620	3.01828e-09	0.0309905	31568	4	eqtl-a-ENSG00000197894	ADH5	TRUE	reported	textfile	2	1	TRUE
rs7683704	T	C	T	C	0.439362	0.000179794	0.0895108	0.10579	FALSE	FALSE	FALSE	ieu-b-4874	4	100004226	0.00021967	373295	0.41	Bladder cancer	Bladder cancer	Bladder cancer || ||	TRUE	igd	NA	NA	NA	NA	NA	NA	NA	100004226	9.93116e-102	0.0205176	31569	4	eqtl-a-ENSG00000197894	ADH5	TRUE	reported	textfile	2	1	TRUE
rs1003081	T	C	T	C	0.406558	-2.28084e-05	0.443327	0.454912	FALSE	FALSE	FALSE	ieu-b-4874	11	118913993	0.000136192	373295	0.87	Bladder cancer	Bladder cancer	Bladder cancer || ||	TRUE	igd	NA	NA	NA	NA	NA	NA	NA	118913993	1e-200	0.0114816	31684	11	eqtl-a-ENSG00000256269	HMBS	TRUE	reported	textfile	2	1	TRUE
rs112119822	G	A	G	A	0.176373	0.000166979	0.0967389	0.10373	FALSE	FALSE	FALSE	ieu-b-4874	11	118798824	0.000221732	373295	0.450001	Bladder cancer	Bladder cancer	Bladder cancer || ||	TRUE	igd	NA	NA	NA	NA	NA	NA	NA	118798824	1.58307e-18	0.0200795	31569	11	eqtl-a-ENSG00000256269	HMBS	TRUE	reported	textfile	2	1	TRUE
rs225245	G	A	G	A	-0.121711	-8.28269e-05	0.440335	0.454645	FALSE	FALSE	FALSE	ieu-b-4874	17	33946107	0.000135856	373295	0.54	Bladder cancer	Bladder cancer	Bladder cancer || ||	TRUE	igd	NA	NA	NA	NA	NA	NA	NA	33946107	2.21564e-24	0.0119453	31355	17	eqtl-a-ENSG00000256269	HMBS	TRUE	reported	textfile	2	1	TRUE
rs592423	C	A	C	A	-0.0701283	1.58276e-05	0.532047	0.554253	FALSE	FALSE	FALSE	ieu-b-4874	6	139840693	0.000135869	373295	0.91	Bladder cancer	Bladder cancer	Bladder cancer || ||	TRUE	igd	NA	NA	NA	NA	NA	NA	NA	139840693	3.94703e-09	0.0119134	31569	6	eqtl-a-ENSG00000256269	HMBS	TRUE	reported	textfile	2	1	TRUE
rs6459467	A	G	A	G	0.0942375	-9.97206e-06	0.440396	0.3835	FALSE	FALSE	FALSE	ieu-b-4874	6	16288192	0.000139187	373295	0.94	Bladder cancer	Bladder cancer	Bladder cancer || ||	TRUE	igd	NA	NA	NA	NA	NA	NA	NA	16288192	3.33734e-15	0.0119627	31684	6	eqtl-a-ENSG00000256269	HMBS	TRUE	reported	textfile	2	1	TRUE
rs674424	C	T	C	T	0.203394	-2.45942e-06	0.750554	0.732064	FALSE	FALSE	FALSE	ieu-b-4874	11	119030752	0.000154902	373295	0.99	Bladder cancer	Bladder cancer	Bladder cancer || ||	TRUE	igd	NA	NA	NA	NA	NA	NA	NA	119030752	3.16082e-50	0.0136482	31684	11	eqtl-a-ENSG00000256269	HMBS	TRUE	reported	textfile	2	1	TRUE
rs10032000	C	T	C	T	0.485882	-5.18122e-05	0.152527	0.164839	FALSE	FALSE	FALSE	ieu-b-4874	4	129863157	0.00018311	373295	0.780001	Bladder cancer	Bladder cancer	Bladder cancer || ||	TRUE	igd	NA	NA	NA	NA	NA	NA	NA	129863157	1e-200	0.0160411	13925	4	eqtl-a-ENSG00000151470	C4orf33	TRUE	reported	textfile	2	1	TRUE
rs1030696	A	G	A	G	-0.10913	-0.000398678	0.226484	0.225434	FALSE	FALSE	FALSE	ieu-b-4874	4	130318128	0.000162744	373295	0.0140001	Bladder cancer	Bladder cancer	Bladder cancer || ||	TRUE	igd	NA	NA	NA	NA	NA	NA	NA	130318128	1.46454e-14	0.01419	14263	4	eqtl-a-ENSG00000151470	C4orf33	TRUE	reported	textfile	2	1	TRUE
rs532099	T	C	T	C	-0.0712371	0.000107593	0.552144	0.551886	FALSE	FALSE	FALSE	ieu-b-4874	4	130132115	0.000136052	373295	0.43	Bladder cancer	Bladder cancer	Bladder cancer || ||	TRUE	igd	NA	NA	NA	NA	NA	NA	NA	130132115	2.53169e-09	0.0119537	14263	4	eqtl-a-ENSG00000151470	C4orf33	TRUE	reported	textfile	2	1	TRUE
rs9714715	T	A	T	A	0.26209	0.000141251	0.199207	0.199717	FALSE	TRUE	FALSE	ieu-b-4874	4	130210547	0.000168882	373295	0.4	Bladder cancer	Bladder cancer	Bladder cancer || ||	TRUE	igd	NA	NA	NA	NA	NA	NA	NA	130210547	9.43626e-71	0.0147374	14259	4	eqtl-a-ENSG00000151470	C4orf33	TRUE	reported	textfile	2	1	TRUE
rs1003391	G	A	G	A	-0.134706	0.000431643	0.904666	0.921476	FALSE	FALSE	FALSE	ieu-b-4874	19	13212124	0.000258077	373295	0.0940005	Bladder cancer	Bladder cancer	Bladder cancer || ||	TRUE	igd	NA	NA	NA	NA	NA	NA	NA	13212124	2.79062e-11	0.0202347	5173	19	eqtl-a-ENSG00000104774	MAN2B1	TRUE	reported	textfile	2	1	TRUE
rs1354034	C	T	C	T	-0.0707087	3.59087e-06	0.618137	0.598626	FALSE	FALSE	FALSE	ieu-b-4874	3	56849749	0.000137735	373295	0.98	Bladder cancer	Bladder cancer	Bladder cancer || ||	TRUE	igd	NA	NA	NA	NA	NA	NA	NA	56849749	7.5235e-09	0.0122359	9188	3	eqtl-a-ENSG00000104774	MAN2B1	TRUE	reported	textfile	2	1	TRUE
rs55668927	T	A	T	A	0.131536	-5.66403e-05	0.0673245	0.073758	FALSE	TRUE	FALSE	ieu-b-4874	19	12917761	0.000258192	373295	0.83	Bladder cancer	Bladder cancer	Bladder cancer || ||	TRUE	igd	NA	NA	NA	NA	NA	NA	NA	12917761	2.95978e-08	0.0237258	6421	19	eqtl-a-ENSG00000104774	MAN2B1	TRUE	reported	textfile	2	1	TRUE
rs74789101	A	G	A	G	-0.242572	-0.000843434	0.0212886	0.024137	FALSE	FALSE	FALSE	ieu-b-4874	19	12720739	0.000445878	373295	0.0589997	Bladder cancer	Bladder cancer	Bladder cancer || ||	TRUE	igd	NA	NA	NA	NA	NA	NA	NA	12720739	3.85257e-09	0.0411823	5653	19	eqtl-a-ENSG00000104774	MAN2B1	TRUE	reported	textfile	2	1	TRUE
rs79203624	A	G	A	G	-0.615193	2.23255e-05	0.0955476	0.122466	FALSE	FALSE	FALSE	ieu-b-4874	19	12683958	0.00020737	373295	0.91	Bladder cancer	Bladder cancer	Bladder cancer || ||	TRUE	igd	NA	NA	NA	NA	NA	NA	NA	12683958	1e-200	0.0195728	5258	19	eqtl-a-ENSG00000104774	MAN2B1	TRUE	reported	textfile	2	1	TRUE
rs1003416	A	G	A	G	-0.0923281	4.32956e-05	0.726164	0.747306	FALSE	FALSE	FALSE	ieu-b-4874	9	132897231	0.000156043	373295	0.780001	Bladder cancer	Bladder cancer	Bladder cancer || ||	TRUE	igd	NA	NA	NA	NA	NA	NA	NA	132897231	4.23253e-12	0.0133243	31684	9	eqtl-a-ENSG00000187239	FNBP1	TRUE	reported	textfile	2	1	TRUE
rs62584849	A	G	A	G	0.656978	0.000116498	0.0765456	0.091295	FALSE	FALSE	FALSE	ieu-b-4874	9	132600311	0.000234808	373295	0.62	Bladder cancer	Bladder cancer	Bladder cancer || ||	TRUE	igd	NA	NA	NA	NA	NA	NA	NA	132600311	1e-200	0.0216923	31569	9	eqtl-a-ENSG00000187239	FNBP1	TRUE	reported	textfile	2	1	TRUE
rs736056	A	G	A	G	-0.178867	0.00010907	0.0753369	0.082117	FALSE	FALSE	FALSE	ieu-b-4874	9	132625717	0.000249209	373295	0.66	Bladder cancer	Bladder cancer	Bladder cancer || ||	TRUE	igd	NA	NA	NA	NA	NA	NA	NA	132625717	1.8681e-15	0.0224998	28304	9	eqtl-a-ENSG00000187239	FNBP1	TRUE	reported	textfile	2	1	TRUE
rs77163493	A	G	A	G	0.971336	0.000112087	0.0183122	0.018512	FALSE	FALSE	FALSE	ieu-b-4874	9	132679216	0.000501874	373295	0.82	Bladder cancer	Bladder cancer	Bladder cancer || ||	TRUE	igd	NA	NA	NA	NA	NA	NA	NA	132679216	8.51138e-110	0.0436308	26618	9	eqtl-a-ENSG00000187239	FNBP1	TRUE	reported	textfile	2	1	TRUE
rs1003549	C	T	C	T	0.526199	-0.00030349	0.116126	0.135897	FALSE	FALSE	FALSE	ieu-b-4874	7	35295491	0.00019785	373295	0.13	Bladder cancer	Bladder cancer	Bladder cancer || ||	TRUE	igd	NA	NA	NA	NA	NA	NA	NA	35295491	5.29663e-187	0.0180417	26181	7	eqtl-a-ENSG00000173852	DPY19L1	TRUE	reported	textfile	2	1	TRUE
rs12672799	A	G	A	G	-0.161674	-0.000146159	0.0527417	0.035534	FALSE	FALSE	FALSE	ieu-b-4874	7	34572814	0.00036599	373295	0.69	Bladder cancer	Bladder cancer	Bladder cancer || ||	TRUE	igd	NA	NA	NA	NA	NA	NA	NA	34572814	1.20479e-09	0.0265929	24544	7	eqtl-a-ENSG00000173852	DPY19L1	TRUE	reported	textfile	2	1	TRUE
rs1354034	C	T	C	T	0.0667956	3.59087e-06	0.618137	0.598626	FALSE	FALSE	FALSE	ieu-b-4874	3	56849749	0.000137735	373295	0.98	Bladder cancer	Bladder cancer	Bladder cancer || ||	TRUE	igd	NA	NA	NA	NA	NA	NA	NA	56849749	4.80441e-08	0.0122374	26181	3	eqtl-a-ENSG00000173852	DPY19L1	TRUE	reported	textfile	2	1	TRUE
rs17791377	T	C	T	C	0.168617	7.05652e-05	0.43885	0.44407	FALSE	FALSE	FALSE	ieu-b-4874	7	34939172	0.000137967	373295	0.61	Bladder cancer	Bladder cancer	Bladder cancer || ||	TRUE	igd	NA	NA	NA	NA	NA	NA	NA	34939172	1.6573e-45	0.0119093	26171	7	eqtl-a-ENSG00000173852	DPY19L1	TRUE	reported	textfile	2	1	TRUE
rs2392289	G	T	G	T	-0.426026	-6.29825e-05	0.679871	0.682628	FALSE	FALSE	FALSE	ieu-b-4874	7	34940455	0.000149101	373295	0.67	Bladder cancer	Bladder cancer	Bladder cancer || ||	TRUE	igd	NA	NA	NA	NA	NA	NA	NA	34940455	1e-200	0.0122433	25852	7	eqtl-a-ENSG00000173852	DPY19L1	TRUE	reported	textfile	2	1	TRUE
rs77807912	T	C	T	C	-0.236706	-0.000203291	0.0276492	0.028263	FALSE	FALSE	FALSE	ieu-b-4874	7	34379124	0.00040779	373295	0.62	Bladder cancer	Bladder cancer	Bladder cancer || ||	TRUE	igd	NA	NA	NA	NA	NA	NA	NA	34379124	6.53281e-11	0.036244	20646	7	eqtl-a-ENSG00000173852	DPY19L1	TRUE	reported	textfile	2	1	TRUE
rs4722179	A	C	A	C	0.0937167	-6.14312e-05	0.482449	0.50412	FALSE	FALSE	FALSE	ieu-b-4874	7	22803861	0.000135533	373295	0.649999	Bladder cancer	Bladder cancer	Bladder cancer || ||	TRUE	igd	NA	NA	NA	NA	NA	NA	NA	22803861	3.1304e-15	0.0118847	5164	7	eqtl-a-ENSG00000230658	KLHL7-DT	TRUE	reported	textfile	2	1	TRUE
rs7797870	G	C	G	C	0.592258	6.73755e-05	0.365193	0.379933	FALSE	TRUE	FALSE	ieu-b-4874	7	23110731	0.000140778	373295	0.630001	Bladder cancer	Bladder cancer	Bladder cancer || ||	TRUE	igd	NA	NA	NA	NA	NA	NA	NA	23110731	1e-200	0.0113115	5164	7	eqtl-a-ENSG00000230658	KLHL7-DT	TRUE	reported	textfile	2	1	TRUE
rs10037670	G	A	G	A	0.0825109	0.000555774	0.197621	0.199046	FALSE	FALSE	FALSE	ieu-b-4874	5	153811490	0.000169679	373295	0.00109999	Bladder cancer	Bladder cancer	Bladder cancer || ||	TRUE	igd	NA	NA	NA	NA	NA	NA	NA	153811490	3.27243e-08	0.0149303	26395	5	eqtl-a-ENSG00000155506	LARP1	TRUE	reported	textfile	2	1	TRUE
rs11958012	A	G	A	G	-0.356985	-6.84459e-05	0.464255	0.495455	FALSE	FALSE	FALSE	ieu-b-4874	5	154088617	0.000135234	373295	0.61	Bladder cancer	Bladder cancer	Bladder cancer || ||	TRUE	igd	TRUE	rs11958012	rs73276703	A	G	G	A	154065495	1e-200	0.0115496	26195	5	eqtl-a-ENSG00000155506	LARP1	TRUE	reported	textfile	2	1	TRUE
rs351294	T	C	T	C	0.191246	-0.000346507	0.0717239	0.079864	FALSE	FALSE	FALSE	ieu-b-4874	5	154448739	0.000251474	373295	0.17	Bladder cancer	Bladder cancer	Bladder cancer || ||	TRUE	igd	NA	NA	NA	NA	NA	NA	NA	154448739	9.45802e-17	0.0230099	26395	5	eqtl-a-ENSG00000155506	LARP1	TRUE	reported	textfile	2	1	TRUE
rs76126401	T	C	T	C	-0.160274	-0.000218199	0.0438144	0.033692	FALSE	FALSE	FALSE	ieu-b-4874	5	153971390	0.000384863	373295	0.57	Bladder cancer	Bladder cancer	Bladder cancer || ||	TRUE	igd	NA	NA	NA	NA	NA	NA	NA	153971390	3.43273e-08	0.0290467	24424	5	eqtl-a-ENSG00000155506	LARP1	TRUE	reported	textfile	2	1	TRUE
rs100382	G	C	G	C	0.118843	0.000303246	0.584968	0.647984	FALSE	TRUE	FALSE	ieu-b-4874	20	62212154	0.000142901	373295	0.0340001	Bladder cancer	Bladder cancer	Bladder cancer || ||	TRUE	igd	TRUE	rs100382	rs310669	C	G	G	A	62209700	5.46135e-23	0.0120377	14974	20	eqtl-a-ENSG00000101210	EEF1A2	TRUE	reported	textfile	2	1	TRUE
rs12624930	T	C	T	C	0.528888	0.00019179	0.150885	0.138947	FALSE	FALSE	FALSE	ieu-b-4874	20	62115009	0.000199602	373295	0.34	Bladder cancer	Bladder cancer	Bladder cancer || ||	TRUE	igd	NA	NA	NA	NA	NA	NA	NA	62115009	1e-200	0.0160209	20227	20	eqtl-a-ENSG00000101210	EEF1A2	TRUE	reported	textfile	2	1	TRUE
rs2281603	C	T	C	T	-0.121386	-7.92853e-05	0.246082	0.240794	FALSE	FALSE	FALSE	ieu-b-4874	14	64926097	0.000158753	373295	0.62	Bladder cancer	Bladder cancer	Bladder cancer || ||	TRUE	igd	NA	NA	NA	NA	NA	NA	NA	64926097	1.2627e-18	0.0137801	31470	14	eqtl-a-ENSG00000101210	EEF1A2	TRUE	reported	textfile	2	1	TRUE
rs10039541	T	C	T	C	-0.122902	0.000224237	0.532651	0.527634	FALSE	FALSE	FALSE	ieu-b-4874	5	82023434	0.000135874	373295	0.0990011	Bladder cancer	Bladder cancer	Bladder cancer || ||	TRUE	igd	NA	NA	NA	NA	NA	NA	NA	82023434	4.55932e-25	0.011884	30818	5	eqtl-a-ENSG00000186468	RPS23	TRUE	reported	textfile	2	1	TRUE
rs113368915	G	A	G	A	-0.53973	0.000114044	0.177628	0.166688	FALSE	FALSE	FALSE	ieu-b-4874	5	81106070	0.000185398	373295	0.54	Bladder cancer	Bladder cancer	Bladder cancer || ||	TRUE	igd	NA	NA	NA	NA	NA	NA	NA	81106070	1e-200	0.014895	30068	5	eqtl-a-ENSG00000186468	RPS23	TRUE	reported	textfile	2	1	TRUE
rs116369197	T	C	T	C	0.258481	-0.000148609	0.0185845	0.020429	FALSE	FALSE	FALSE	ieu-b-4874	5	80923900	0.000479847	373295	0.760001	Bladder cancer	Bladder cancer	Bladder cancer || ||	TRUE	igd	NA	NA	NA	NA	NA	NA	NA	80923900	4.29527e-09	0.0440162	25096	5	eqtl-a-ENSG00000186468	RPS23	TRUE	reported	textfile	2	1	TRUE
rs17305746	G	T	G	T	-0.993674	0.00032239	0.0261561	0.021854	FALSE	FALSE	FALSE	ieu-b-4874	5	81553524	0.000470415	373295	0.49	Bladder cancer	Bladder cancer	Bladder cancer || ||	TRUE	igd	NA	NA	NA	NA	NA	NA	NA	81553524	1.3213e-164	0.0363418	28393	5	eqtl-a-ENSG00000186468	RPS23	TRUE	reported	textfile	2	1	TRUE
rs1963311	T	C	T	C	0.572264	-0.000294185	0.153837	0.137106	FALSE	FALSE	FALSE	ieu-b-4874	5	81584158	0.000197122	373295	0.14	Bladder cancer	Bladder cancer	Bladder cancer || ||	TRUE	igd	NA	NA	NA	NA	NA	NA	NA	81584158	1e-200	0.0157774	30815	5	eqtl-a-ENSG00000186468	RPS23	TRUE	reported	textfile	2	1	TRUE
rs55849964	C	A	C	A	0.507988	0.000696644	0.0140386	0.015044	FALSE	FALSE	FALSE	ieu-b-4874	5	81657199	0.000565818	373295	0.22	Bladder cancer	Bladder cancer	Bladder cancer || ||	TRUE	igd	NA	NA	NA	NA	NA	NA	NA	81657199	6.95344e-24	0.0504076	22882	5	eqtl-a-ENSG00000186468	RPS23	TRUE	reported	textfile	2	1	TRUE
rs10039639	T	G	T	G	-0.196531	-9.73905e-05	0.913971	0.899856	FALSE	FALSE	FALSE	ieu-b-4874	5	49988593	0.000225164	373295	0.67	Bladder cancer	Bladder cancer	Bladder cancer || ||	TRUE	igd	NA	NA	NA	NA	NA	NA	NA	49988593	1.58088e-20	0.0211608	26078	5	eqtl-a-ENSG00000170571	EMB	TRUE	reported	textfile	2	1	TRUE
rs11955014	A	G	A	G	-0.392193	5.01772e-05	0.336152	0.355158	FALSE	FALSE	FALSE	ieu-b-4874	5	49754291	0.000141404	373295	0.719999	Bladder cancer	Bladder cancer	Bladder cancer || ||	TRUE	igd	NA	NA	NA	NA	NA	NA	NA	49754291	1e-200	0.012159	26075	5	eqtl-a-ENSG00000170571	EMB	TRUE	reported	textfile	2	1	TRUE
rs4865722	C	A	C	A	0.386034	-5.57481e-05	0.659367	0.644224	FALSE	FALSE	FALSE	ieu-b-4874	5	49441621	0.000141346	373295	0.69	Bladder cancer	Bladder cancer	Bladder cancer || ||	TRUE	igd	NA	NA	NA	NA	NA	NA	NA	49441621	1e-200	0.0121309	16930	5	eqtl-a-ENSG00000170571	EMB	TRUE	reported	textfile	2	1	TRUE
rs10040327	A	C	A	C	-0.650184	-0.000207054	0.109496	0.114149	FALSE	FALSE	FALSE	ieu-b-4874	5	55435220	0.000215833	373295	0.34	Bladder cancer	Bladder cancer	Bladder cancer || ||	TRUE	igd	NA	NA	NA	NA	NA	NA	NA	55435220	1e-200	0.0182576	31355	5	eqtl-a-ENSG00000164512	ANKRD55	TRUE	reported	textfile	2	1	TRUE
rs11649653	G	C	G	C	0.0791747	0.000225986	0.393125	0.382654	FALSE	TRUE	FALSE	ieu-b-4874	16	30918487	0.000138588	373295	0.1	Bladder cancer	Bladder cancer	Bladder cancer || ||	TRUE	igd	NA	NA	NA	NA	NA	NA	NA	30918487	7.65597e-11	0.0121669	30757	16	eqtl-a-ENSG00000164512	ANKRD55	TRUE	reported	textfile	2	1	TRUE
rs11920354	A	C	A	C	-0.0753427	-0.000292008	0.372903	0.388241	FALSE	FALSE	FALSE	ieu-b-4874	3	47262246	0.000138632	373295	0.0350002	Bladder cancer	Bladder cancer	Bladder cancer || ||	TRUE	igd	NA	NA	NA	NA	NA	NA	NA	47262246	8.79893e-10	0.0122914	28703	3	eqtl-a-ENSG00000164512	ANKRD55	TRUE	reported	textfile	2	1	TRUE
rs12109092	T	C	T	C	0.155505	0.000489	0.0697497	0.09138	FALSE	FALSE	FALSE	ieu-b-4874	5	54524093	0.000236135	373295	0.0379997	Bladder cancer	Bladder cancer	Bladder cancer || ||	TRUE	igd	NA	NA	NA	NA	NA	NA	NA	54524093	2.63572e-11	0.0233287	31026	5	eqtl-a-ENSG00000164512	ANKRD55	TRUE	reported	textfile	2	1	TRUE
rs12519586	C	G	C	G	-0.277242	3.56808e-05	0.181717	0.213524	FALSE	TRUE	FALSE	ieu-b-4874	5	55429800	0.000175183	373295	0.84	Bladder cancer	Bladder cancer	Bladder cancer || ||	TRUE	igd	NA	NA	NA	NA	NA	NA	NA	55429800	8.69561e-74	0.0152572	22757	5	eqtl-a-ENSG00000164512	ANKRD55	TRUE	reported	textfile	2	1	TRUE
rs3184504	C	T	C	T	-0.0784048	-0.000302646	0.542056	0.516305	FALSE	FALSE	FALSE	ieu-b-4874	12	111884608	0.00013512	373295	0.025	Bladder cancer	Bladder cancer	Bladder cancer || ||	TRUE	igd	NA	NA	NA	NA	NA	NA	NA	111884608	4.91134e-11	0.0119276	28204	12	eqtl-a-ENSG00000164512	ANKRD55	TRUE	reported	textfile	2	1	TRUE
rs3774959	A	G	A	G	0.126657	-4.15686e-05	0.352643	0.373579	FALSE	FALSE	FALSE	ieu-b-4874	4	103511114	0.000139951	373295	0.77	Bladder cancer	Bladder cancer	Bladder cancer || ||	TRUE	igd	NA	NA	NA	NA	NA	NA	NA	103511114	1.88322e-24	0.0124111	31355	4	eqtl-a-ENSG00000164512	ANKRD55	TRUE	reported	textfile	2	1	TRUE
rs62361885	G	A	G	A	-0.173552	-0.000327995	0.0405518	0.050968	FALSE	FALSE	FALSE	ieu-b-4874	5	55045907	0.000307479	373295	0.29	Bladder cancer	Bladder cancer	Bladder cancer || ||	TRUE	igd	NA	NA	NA	NA	NA	NA	NA	55045907	8.48145e-09	0.0301383	28929	5	eqtl-a-ENSG00000164512	ANKRD55	TRUE	reported	textfile	2	1	TRUE
rs637033	A	G	A	G	-0.183978	4.95395e-05	0.474896	0.497173	FALSE	FALSE	FALSE	ieu-b-4874	5	55567861	0.000140671	373295	0.719999	Bladder cancer	Bladder cancer	Bladder cancer || ||	TRUE	igd	NA	NA	NA	NA	NA	NA	NA	55567861	1.19371e-54	0.0118175	30315	5	eqtl-a-ENSG00000164512	ANKRD55	TRUE	reported	textfile	2	1	TRUE
rs6457374	T	C	T	C	-0.0914388	-1.37159e-05	0.754006	0.702181	FALSE	FALSE	FALSE	ieu-b-4874	6	31272261	0.000147592	373295	0.93	Bladder cancer	Bladder cancer	Bladder cancer || ||	TRUE	igd	NA	NA	NA	NA	NA	NA	NA	31272261	3.43005e-11	0.0137981	30389	6	eqtl-a-ENSG00000164512	ANKRD55	TRUE	reported	textfile	2	1	TRUE
rs72928038	A	G	A	G	-0.117706	-9.15369e-05	0.158151	0.179424	FALSE	FALSE	FALSE	ieu-b-4874	6	90976768	0.000176017	373295	0.6	Bladder cancer	Bladder cancer	Bladder cancer || ||	TRUE	igd	NA	NA	NA	NA	NA	NA	NA	90976768	4.84395e-13	0.0162813	28899	6	eqtl-a-ENSG00000164512	ANKRD55	TRUE	reported	textfile	2	1	TRUE
rs8078723	C	T	C	T	-0.0713998	-0.000127862	0.379928	0.387545	FALSE	FALSE	FALSE	ieu-b-4874	17	38166879	0.000138681	373295	0.36	Bladder cancer	Bladder cancer	Bladder cancer || ||	TRUE	igd	NA	NA	NA	NA	NA	NA	NA	38166879	5.54945e-09	0.0122476	31470	17	eqtl-a-ENSG00000164512	ANKRD55	TRUE	reported	textfile	2	1	TRUE
rs917116	G	T	G	T	-0.14661	-0.000184353	0.250264	0.212743	FALSE	FALSE	FALSE	ieu-b-4874	7	28172739	0.000165094	373295	0.26	Bladder cancer	Bladder cancer	Bladder cancer || ||	TRUE	igd	NA	NA	NA	NA	NA	NA	NA	28172739	8.7882e-27	0.0136846	31355	7	eqtl-a-ENSG00000164512	ANKRD55	TRUE	reported	textfile	2	1	TRUE
rs9525625	C	T	C	T	0.0740444	4.42397e-06	0.522329	0.530287	FALSE	FALSE	FALSE	ieu-b-4874	13	43018030	0.000135419	373295	0.97	Bladder cancer	Bladder cancer	Bladder cancer || ||	TRUE	igd	NA	NA	NA	NA	NA	NA	NA	43018030	4.8836e-10	0.0118991	31355	13	eqtl-a-ENSG00000164512	ANKRD55	TRUE	reported	textfile	2	1	TRUE
rs10042175	T	C	T	C	-0.165497	-4.92193e-05	0.271998	0.272268	FALSE	FALSE	FALSE	ieu-b-4874	5	80485585	0.00015273	373295	0.75	Bladder cancer	Bladder cancer	Bladder cancer || ||	TRUE	igd	NA	NA	NA	NA	NA	NA	NA	80485585	1.5574e-35	0.0133023	31566	5	eqtl-a-ENSG00000189127	ANKRD34B	TRUE	reported	textfile	2	1	TRUE
rs115269365	C	A	C	A	-0.589905	-0.00012866	0.013464	0.015205	FALSE	FALSE	FALSE	ieu-b-4874	5	80008324	0.000570996	373295	0.82	Bladder cancer	Bladder cancer	Bladder cancer || ||	TRUE	igd	NA	NA	NA	NA	NA	NA	NA	80008324	1.7374e-30	0.0514025	17194	5	eqtl-a-ENSG00000189127	ANKRD34B	TRUE	reported	textfile	2	1	TRUE
rs2239630	G	A	G	A	-0.0913311	0.000210695	0.519173	0.557276	FALSE	FALSE	FALSE	ieu-b-4874	14	23589349	0.000136593	373295	0.12	Bladder cancer	Bladder cancer	Bladder cancer || ||	TRUE	igd	NA	NA	NA	NA	NA	NA	NA	23589349	1.55632e-14	0.0118874	31569	14	eqtl-a-ENSG00000189127	ANKRD34B	TRUE	reported	textfile	2	1	TRUE
rs2434287	C	A	C	A	-0.0945876	0.000203247	0.620824	0.620724	FALSE	FALSE	FALSE	ieu-b-4874	5	79392030	0.000140069	373295	0.15	Bladder cancer	Bladder cancer	Bladder cancer || ||	TRUE	igd	NA	NA	NA	NA	NA	NA	NA	79392030	1.10103e-14	0.0122412	31684	5	eqtl-a-ENSG00000189127	ANKRD34B	TRUE	reported	textfile	2	1	TRUE
rs55792251	G	A	G	A	0.0929474	-0.00015248	0.230543	0.248902	FALSE	FALSE	FALSE	ieu-b-4874	5	80240057	0.000157041	373295	0.33	Bladder cancer	Bladder cancer	Bladder cancer || ||	TRUE	igd	NA	NA	NA	NA	NA	NA	NA	80240057	4.46992e-11	0.0141094	31569	5	eqtl-a-ENSG00000189127	ANKRD34B	TRUE	reported	textfile	2	1	TRUE
rs6861026	A	G	A	G	-0.392738	-1.02386e-05	0.303168	0.293012	FALSE	FALSE	FALSE	ieu-b-4874	5	79681727	0.000149162	373295	0.95	Bladder cancer	Bladder cancer	Bladder cancer || ||	TRUE	igd	NA	NA	NA	NA	NA	NA	NA	79681727	1e-200	0.01252	31684	5	eqtl-a-ENSG00000189127	ANKRD34B	TRUE	reported	textfile	2	1	TRUE
rs7846314	T	A	T	A	0.132761	0.000132574	0.178349	0.186731	FALSE	TRUE	FALSE	ieu-b-4874	8	61650831	0.000173366	373295	0.44	Bladder cancer	Bladder cancer	Bladder cancer || ||	TRUE	igd	NA	NA	NA	NA	NA	NA	NA	61650831	1.11892e-17	0.0155075	31569	8	eqtl-a-ENSG00000189127	ANKRD34B	TRUE	reported	textfile	2	1	TRUE
rs1004257	T	C	T	C	-0.157842	0.000274257	0.0516384	0.053245	FALSE	FALSE	FALSE	ieu-b-4874	1	185472366	0.000305339	373295	0.37	Bladder cancer	Bladder cancer	Bladder cancer || ||	TRUE	igd	NA	NA	NA	NA	NA	NA	NA	185472366	4.19788e-09	0.0268621	31014	1	eqtl-a-ENSG00000116679	IVNS1ABP	TRUE	reported	textfile	2	1	TRUE
rs4651272	A	G	A	G	0.320871	0.000165722	0.239844	0.232911	FALSE	FALSE	FALSE	ieu-b-4874	1	185543071	0.000160011	373295	0.3	Bladder cancer	Bladder cancer	Bladder cancer || ||	TRUE	igd	NA	NA	NA	NA	NA	NA	NA	185543071	9.4189e-122	0.0136748	31470	1	eqtl-a-ENSG00000116679	IVNS1ABP	TRUE	reported	textfile	2	1	TRUE
rs56330463	C	T	C	T	-0.104868	0.000140142	0.582097	0.553618	FALSE	FALSE	FALSE	ieu-b-4874	5	148200011	0.00013735	373295	0.31	Bladder cancer	Bladder cancer	Bladder cancer || ||	TRUE	igd	NA	NA	NA	NA	NA	NA	NA	148200011	2.94374e-18	0.0120349	31355	5	eqtl-a-ENSG00000116679	IVNS1ABP	TRUE	reported	textfile	2	1	TRUE
rs6693836	A	G	A	G	0.224499	-0.000196133	0.653557	0.640018	FALSE	FALSE	FALSE	ieu-b-4874	1	185411306	0.000141628	373295	0.17	Bladder cancer	Bladder cancer	Bladder cancer || ||	TRUE	igd	NA	NA	NA	NA	NA	NA	NA	185411306	1.13032e-73	0.0123644	31470	1	eqtl-a-ENSG00000116679	IVNS1ABP	TRUE	reported	textfile	2	1	TRUE
rs9420589	T	G	T	G	0.0746772	6.51778e-05	0.428682	0.433179	FALSE	FALSE	FALSE	ieu-b-4874	10	94450233	0.000136675	373295	0.630001	Bladder cancer	Bladder cancer	Bladder cancer || ||	TRUE	igd	NA	NA	NA	NA	NA	NA	NA	94450233	5.04173e-10	0.01201	31270	10	eqtl-a-ENSG00000116679	IVNS1ABP	TRUE	reported	textfile	2	1	TRUE
rs10042649	G	A	G	A	0.223951	4.57898e-05	0.443276	0.462056	FALSE	FALSE	FALSE	ieu-b-4874	5	175549011	0.000137873	373295	0.74	Bladder cancer	Bladder cancer	Bladder cancer || ||	TRUE	igd	NA	NA	NA	NA	NA	NA	NA	175549011	6.70656e-80	0.0118316	28134	5	eqtl-a-ENSG00000122203	KIAA1191	TRUE	reported	textfile	2	1	TRUE
rs12485738	G	A	G	A	0.0680165	2.62255e-05	0.639877	0.627918	FALSE	FALSE	FALSE	ieu-b-4874	3	56865776	0.000139782	373295	0.85	Bladder cancer	Bladder cancer	Bladder cancer || ||	TRUE	igd	NA	NA	NA	NA	NA	NA	NA	56865776	3.9786e-08	0.0123853	31300	3	eqtl-a-ENSG00000122203	KIAA1191	TRUE	reported	textfile	2	1	TRUE
rs73803606	T	C	T	C	-0.576094	0.000242412	0.0574394	0.051339	FALSE	FALSE	FALSE	ieu-b-4874	5	175788955	0.000306631	373295	0.43	Bladder cancer	Bladder cancer	Bladder cancer || ||	TRUE	igd	NA	NA	NA	NA	NA	NA	NA	175788955	1.94089e-116	0.0251153	31233	5	eqtl-a-ENSG00000122203	KIAA1191	TRUE	reported	textfile	2	1	TRUE
rs10043393	C	G	C	G	-0.133502	0.000544006	0.198041	0.198028	FALSE	TRUE	FALSE	ieu-b-4874	5	153812047	0.000170024	373295	0.00140001	Bladder cancer	Bladder cancer	Bladder cancer || ||	TRUE	igd	NA	NA	NA	NA	NA	NA	NA	153812047	3.11387e-19	0.0148922	26492	5	eqtl-a-ENSG00000170271	FAXDC2	TRUE	reported	textfile	2	1	TRUE
rs10056457	A	G	A	G	0.253124	-0.00121263	0.0297737	0.020076	FALSE	FALSE	FALSE	ieu-b-4874	5	154483384	0.000484305	373295	0.012	Bladder cancer	Bladder cancer	Bladder cancer || ||	TRUE	igd	NA	NA	NA	NA	NA	NA	NA	154483384	4.42792e-13	0.0349531	26164	5	eqtl-a-ENSG00000170271	FAXDC2	TRUE	reported	textfile	2	1	TRUE
rs113450140	G	A	G	A	-0.470443	0.000626258	0.0215146	0.022848	FALSE	FALSE	FALSE	ieu-b-4874	5	154201832	0.000460459	373295	0.17	Bladder cancer	Bladder cancer	Bladder cancer || ||	TRUE	igd	NA	NA	NA	NA	NA	NA	NA	154201832	1.01742e-30	0.0408289	11620	5	eqtl-a-ENSG00000170271	FAXDC2	TRUE	reported	textfile	2	1	TRUE
rs11602954	A	G	A	G	0.0885916	-6.12547e-05	0.211758	0.226096	FALSE	FALSE	FALSE	ieu-b-4874	11	202856	0.000160873	373295	0.7	Bladder cancer	Bladder cancer	Bladder cancer || ||	TRUE	igd	NA	NA	NA	NA	NA	NA	NA	202856	1.1348e-09	0.0145487	26110	11	eqtl-a-ENSG00000170271	FAXDC2	TRUE	reported	textfile	2	1	TRUE
rs13170484	A	G	A	G	0.374306	-0.000110753	0.412536	0.406156	FALSE	FALSE	FALSE	ieu-b-4874	5	154052668	0.000139202	373295	0.43	Bladder cancer	Bladder cancer	Bladder cancer || ||	TRUE	igd	NA	NA	NA	NA	NA	NA	NA	154052668	1e-200	0.0116722	25742	5	eqtl-a-ENSG00000170271	FAXDC2	TRUE	reported	textfile	2	1	TRUE
rs1354034	C	T	C	T	0.194718	3.59087e-06	0.618137	0.598626	FALSE	FALSE	FALSE	ieu-b-4874	3	56849749	0.000137735	373295	0.98	Bladder cancer	Bladder cancer	Bladder cancer || ||	TRUE	igd	NA	NA	NA	NA	NA	NA	NA	56849749	6.80299e-58	0.0121402	26609	3	eqtl-a-ENSG00000170271	FAXDC2	TRUE	reported	textfile	2	1	TRUE
rs189615095	T	C	T	C	-0.513067	0.000108964	0.0163593	0.01777	FALSE	FALSE	FALSE	ieu-b-4874	5	154374153	0.000523936	373295	0.84	Bladder cancer	Bladder cancer	Bladder cancer || ||	TRUE	igd	NA	NA	NA	NA	NA	NA	NA	154374153	4.66445e-28	0.0467193	20875	5	eqtl-a-ENSG00000170271	FAXDC2	TRUE	reported	textfile	2	1	TRUE
rs255531	T	C	T	C	-0.413368	-0.000803436	0.0284874	0.01506	FALSE	FALSE	FALSE	ieu-b-4874	5	154175369	0.000558134	373295	0.15	Bladder cancer	Bladder cancer	Bladder cancer || ||	TRUE	igd	NA	NA	NA	NA	NA	NA	NA	154175369	3.69233e-31	0.0356066	21413	5	eqtl-a-ENSG00000170271	FAXDC2	TRUE	reported	textfile	2	1	TRUE
rs35033748	C	T	C	T	0.282132	0.000186365	0.215702	0.205302	FALSE	FALSE	FALSE	ieu-b-4874	17	27179590	0.000167341	373295	0.27	Bladder cancer	Bladder cancer	Bladder cancer || ||	TRUE	igd	NA	NA	NA	NA	NA	NA	NA	27179590	5.93608e-87	0.0142741	22249	17	eqtl-a-ENSG00000170271	FAXDC2	TRUE	reported	textfile	2	1	TRUE
rs3811444	T	C	T	C	-0.103822	0.00013051	0.337611	0.334702	FALSE	FALSE	FALSE	ieu-b-4874	1	248039451	0.000142975	373295	0.36	Bladder cancer	Bladder cancer	Bladder cancer || ||	TRUE	igd	NA	NA	NA	NA	NA	NA	NA	248039451	1.34865e-16	0.0125554	26609	1	eqtl-a-ENSG00000170271	FAXDC2	TRUE	reported	textfile	2	1	TRUE
rs55767292	T	C	T	C	-0.332461	-0.000364648	0.0278241	0.031678	FALSE	FALSE	FALSE	ieu-b-4874	5	154134418	0.00039617	373295	0.36	Bladder cancer	Bladder cancer	Bladder cancer || ||	TRUE	igd	NA	NA	NA	NA	NA	NA	NA	154134418	3.11889e-20	0.0360794	22211	5	eqtl-a-ENSG00000170271	FAXDC2	TRUE	reported	textfile	2	1	TRUE
rs605066	T	C	T	C	0.0835252	-3.31486e-06	0.568924	0.591006	FALSE	FALSE	FALSE	ieu-b-4874	6	139829666	0.000137411	373295	0.98	Bladder cancer	Bladder cancer	Bladder cancer || ||	TRUE	igd	NA	NA	NA	NA	NA	NA	NA	139829666	3.3597e-12	0.0119976	26494	6	eqtl-a-ENSG00000170271	FAXDC2	TRUE	reported	textfile	2	1	TRUE
rs6084653	G	C	G	C	0.104337	-3.763e-05	0.36636	0.387305	FALSE	TRUE	FALSE	ieu-b-4874	20	4157072	0.000139377	373295	0.79	Bladder cancer	Bladder cancer	Bladder cancer || ||	TRUE	igd	NA	NA	NA	NA	NA	NA	NA	4157072	2.50496e-17	0.0123217	26494	20	eqtl-a-ENSG00000170271	FAXDC2	TRUE	reported	textfile	2	1	TRUE
rs6459467	A	G	A	G	-0.0668727	-9.97206e-06	0.440396	0.3835	FALSE	FALSE	FALSE	ieu-b-4874	6	16288192	0.000139187	373295	0.94	Bladder cancer	Bladder cancer	Bladder cancer || ||	TRUE	igd	NA	NA	NA	NA	NA	NA	NA	16288192	2.34779e-08	0.0119758	26609	6	eqtl-a-ENSG00000170271	FAXDC2	TRUE	reported	textfile	2	1	TRUE
rs6592965	A	G	A	G	-0.161725	0.000203916	0.449532	0.455524	FALSE	FALSE	FALSE	ieu-b-4874	7	50427982	0.000136184	373295	0.13	Bladder cancer	Bladder cancer	Bladder cancer || ||	TRUE	igd	NA	NA	NA	NA	NA	NA	NA	50427982	3.71963e-42	0.0118869	26609	7	eqtl-a-ENSG00000170271	FAXDC2	TRUE	reported	textfile	2	1	TRUE
rs1004607	G	A	G	A	0.34014	0.000370862	0.0177768	0.021324	FALSE	FALSE	FALSE	ieu-b-4874	1	160324855	0.000468643	373295	0.43	Bladder cancer	Bladder cancer	Bladder cancer || ||	TRUE	igd	NA	NA	NA	NA	NA	NA	NA	160324855	3.81944e-14	0.0449504	20404	1	eqtl-a-ENSG00000143318	CASQ1	TRUE	reported	textfile	2	1	TRUE
rs10158799	T	C	T	C	0.56875	0.000277784	0.276138	0.281211	FALSE	FALSE	FALSE	ieu-b-4874	1	160135787	0.000153282	373295	0.0700003	Bladder cancer	Bladder cancer	Bladder cancer || ||	TRUE	igd	NA	NA	NA	NA	NA	NA	NA	160135787	1e-200	0.0124218	30077	1	eqtl-a-ENSG00000143318	CASQ1	TRUE	reported	textfile	2	1	TRUE
rs61803840	G	A	G	A	-0.128022	5.57533e-05	0.220451	0.229109	FALSE	FALSE	FALSE	ieu-b-4874	1	160153980	0.0001633	373295	0.73	Bladder cancer	Bladder cancer	Bladder cancer || ||	TRUE	igd	NA	NA	NA	NA	NA	NA	NA	160153980	3.80803e-19	0.0143166	31142	1	eqtl-a-ENSG00000143318	CASQ1	TRUE	reported	textfile	2	1	TRUE
rs79862033	C	T	C	T	-0.213085	-0.00037095	0.0259185	0.021492	FALSE	FALSE	FALSE	ieu-b-4874	1	160056782	0.000471818	373295	0.43	Bladder cancer	Bladder cancer	Bladder cancer || ||	TRUE	igd	NA	NA	NA	NA	NA	NA	NA	160056782	1.23081e-08	0.0374148	26469	1	eqtl-a-ENSG00000143318	CASQ1	TRUE	reported	textfile	2	1	TRUE
rs1004607	G	A	G	A	0.30731	0.000370862	0.0177768	0.021324	FALSE	FALSE	FALSE	ieu-b-4874	1	160324855	0.000468643	373295	0.43	Bladder cancer	Bladder cancer	Bladder cancer || ||	TRUE	igd	NA	NA	NA	NA	NA	NA	NA	160324855	8.25848e-12	0.0449672	20404	1	eqtl-a-ENSG00000132681	ATP1A4	TRUE	reported	textfile	2	1	TRUE
rs10158799	T	C	T	C	0.496866	0.000277784	0.276138	0.281211	FALSE	FALSE	FALSE	ieu-b-4874	1	160135787	0.000153282	373295	0.0700003	Bladder cancer	Bladder cancer	Bladder cancer || ||	TRUE	igd	NA	NA	NA	NA	NA	NA	NA	160135787	1e-200	0.0126383	30077	1	eqtl-a-ENSG00000132681	ATP1A4	TRUE	reported	textfile	2	1	TRUE
rs112994245	A	G	A	G	-0.18601	7.4007e-05	0.0643044	0.068546	FALSE	FALSE	FALSE	ieu-b-4874	1	160148360	0.000268557	373295	0.780001	Bladder cancer	Bladder cancer	Bladder cancer || ||	TRUE	igd	NA	NA	NA	NA	NA	NA	NA	160148360	1.56387e-14	0.0242131	30742	1	eqtl-a-ENSG00000132681	ATP1A4	TRUE	reported	textfile	2	1	TRUE
rs10047462	T	G	T	G	0.0997048	-0.000130837	0.87319	0.905738	FALSE	FALSE	FALSE	ieu-b-4874	11	116722041	0.000231489	373295	0.57	Bladder cancer	Bladder cancer	Bladder cancer || ||	TRUE	igd	NA	NA	NA	NA	NA	NA	NA	116722041	2.3969e-08	0.0178663	31185	11	eqtl-a-ENSG00000158715	SLC45A3	TRUE	reported	textfile	2	1	TRUE
rs11582805	T	C	T	C	-0.171096	2.95852e-05	0.447469	0.460088	FALSE	FALSE	FALSE	ieu-b-4874	1	205653056	0.000135784	373295	0.83	Bladder cancer	Bladder cancer	Bladder cancer || ||	TRUE	igd	NA	NA	NA	NA	NA	NA	NA	205653056	5.27959e-47	0.0118828	31231	1	eqtl-a-ENSG00000158715	SLC45A3	TRUE	reported	textfile	2	1	TRUE
rs1205896	A	G	A	G	0.0652704	-6.99465e-05	0.490248	0.503401	FALSE	FALSE	FALSE	ieu-b-4874	6	22341469	0.00013534	373295	0.61	Bladder cancer	Bladder cancer	Bladder cancer || ||	TRUE	igd	NA	NA	NA	NA	NA	NA	NA	22341469	4.06509e-08	0.0118931	31684	6	eqtl-a-ENSG00000158715	SLC45A3	TRUE	reported	textfile	2	1	TRUE
rs4328821	G	A	G	A	-0.193503	0.000374905	0.118714	0.107715	FALSE	FALSE	FALSE	ieu-b-4874	3	128316435	0.000217972	373295	0.0850002	Bladder cancer	Bladder cancer	Bladder cancer || ||	TRUE	igd	NA	NA	NA	NA	NA	NA	NA	128316435	4.6849e-26	0.0183285	31185	3	eqtl-a-ENSG00000158715	SLC45A3	TRUE	reported	textfile	2	1	TRUE
rs4982731	T	C	T	C	0.119206	0.000306226	0.721775	0.732593	FALSE	FALSE	FALSE	ieu-b-4874	14	23585333	0.000153777	373295	0.0460002	Bladder cancer	Bladder cancer	Bladder cancer || ||	TRUE	igd	NA	NA	NA	NA	NA	NA	NA	23585333	2.23254e-19	0.0132435	31683	14	eqtl-a-ENSG00000158715	SLC45A3	TRUE	reported	textfile	2	1	TRUE
rs78744187	T	C	T	C	-0.230189	-0.000425247	0.0806295	0.081137	FALSE	FALSE	FALSE	ieu-b-4874	19	33754548	0.00024743	373295	0.0860003	Bladder cancer	Bladder cancer	Bladder cancer || ||	TRUE	igd	NA	NA	NA	NA	NA	NA	NA	33754548	4.02717e-26	0.0217741	23660	19	eqtl-a-ENSG00000158715	SLC45A3	TRUE	reported	textfile	2	1	TRUE
rs10048729	A	G	A	G	0.155245	-0.000312011	0.0952102	0.097381	FALSE	FALSE	FALSE	ieu-b-4874	2	69320563	0.000228405	373295	0.17	Bladder cancer	Bladder cancer	Bladder cancer || ||	TRUE	igd	NA	NA	NA	NA	NA	NA	NA	69320563	1.69863e-14	0.020236	31355	2	eqtl-a-ENSG00000198380	GFPT1	TRUE	reported	textfile	2	1	TRUE
rs142495061	C	T	C	T	-0.418392	-0.000658753	0.0212302	0.021728	FALSE	FALSE	FALSE	ieu-b-4874	2	69783133	0.000473972	373295	0.16	Bladder cancer	Bladder cancer	Bladder cancer || ||	TRUE	igd	NA	NA	NA	NA	NA	NA	NA	69783133	2.68225e-24	0.0411378	22760	2	eqtl-a-ENSG00000198380	GFPT1	TRUE	reported	textfile	2	1	TRUE
rs34820790	G	C	G	C	0.363383	-4.82152e-05	0.396602	0.397281	FALSE	TRUE	FALSE	ieu-b-4874	2	69434487	0.000138746	373295	0.73	Bladder cancer	Bladder cancer	Bladder cancer || ||	TRUE	igd	NA	NA	NA	NA	NA	NA	NA	69434487	1e-200	0.0117757	31351	2	eqtl-a-ENSG00000198380	GFPT1	TRUE	reported	textfile	2	1	TRUE
rs6546544	C	T	C	T	-0.335016	-6.56516e-05	0.138919	0.12331	FALSE	FALSE	FALSE	ieu-b-4874	2	69949316	0.000205645	373295	0.75	Bladder cancer	Bladder cancer	Bladder cancer || ||	TRUE	igd	NA	NA	NA	NA	NA	NA	NA	69949316	1.07944e-86	0.0169758	31470	2	eqtl-a-ENSG00000198380	GFPT1	TRUE	reported	textfile	2	1	TRUE
rs78297408	A	G	A	G	0.41994	0.000494327	0.0319748	0.040913	FALSE	FALSE	FALSE	ieu-b-4874	2	69874221	0.000341167	373295	0.15	Bladder cancer	Bladder cancer	Bladder cancer || ||	TRUE	igd	NA	NA	NA	NA	NA	NA	NA	69874221	9.40806e-36	0.0336445	30256	2	eqtl-a-ENSG00000198380	GFPT1	TRUE	reported	textfile	2	1	TRUE
rs80224464	C	A	C	A	-0.258327	0.000368226	0.0197688	0.016681	FALSE	FALSE	FALSE	ieu-b-4874	2	69644043	0.000543664	373295	0.5	Bladder cancer	Bladder cancer	Bladder cancer || ||	TRUE	igd	NA	NA	NA	NA	NA	NA	NA	69644043	1.45031e-09	0.0427	23412	2	eqtl-a-ENSG00000198380	GFPT1	TRUE	reported	textfile	2	1	TRUE
rs10052016	G	A	G	A	0.136201	-0.000194741	0.250255	0.249205	FALSE	FALSE	FALSE	ieu-b-4874	5	1428111	0.000156513	373295	0.21	Bladder cancer	Bladder cancer	Bladder cancer || ||	TRUE	igd	NA	NA	NA	NA	NA	NA	NA	1428111	2.59358e-23	0.0136924	31184	5	eqtl-a-ENSG00000153395	LPCAT1	TRUE	reported	textfile	2	1	TRUE
rs149110519	T	C	T	C	0.191897	0.000419594	0.0526158	0.035595	FALSE	FALSE	FALSE	ieu-b-4874	6	144385777	0.000367199	373295	0.25	Bladder cancer	Bladder cancer	Bladder cancer || ||	TRUE	igd	NA	NA	NA	NA	NA	NA	NA	144385777	5.52205e-13	0.0266088	25735	6	eqtl-a-ENSG00000153395	LPCAT1	TRUE	reported	textfile	2	1	TRUE
rs36976	C	A	C	A	-0.190751	-0.000111583	0.502515	0.53295	FALSE	FALSE	FALSE	ieu-b-4874	5	1504712	0.000135845	373295	0.41	Bladder cancer	Bladder cancer	Bladder cancer || ||	TRUE	igd	NA	NA	NA	NA	NA	NA	NA	1504712	7.92136e-59	0.0117949	23777	5	eqtl-a-ENSG00000153395	LPCAT1	TRUE	reported	textfile	2	1	TRUE
rs10052080	G	A	G	A	-0.199113	-7.65313e-05	0.136157	0.119526	FALSE	FALSE	FALSE	ieu-b-4874	5	150228833	0.000208122	373295	0.709999	Bladder cancer	Bladder cancer	Bladder cancer || ||	TRUE	igd	NA	NA	NA	NA	NA	NA	NA	150228833	9.60064e-31	0.0172732	31684	5	eqtl-a-ENSG00000145908	ZNF300	TRUE	reported	textfile	2	1	TRUE
rs1578862	C	T	C	T	0.0917039	-5.63165e-05	0.362556	0.381555	FALSE	FALSE	FALSE	ieu-b-4874	1	247427617	0.000139528	373295	0.69	Bladder cancer	Bladder cancer	Bladder cancer || ||	TRUE	igd	NA	NA	NA	NA	NA	NA	NA	247427617	1.15718e-13	0.0123563	31684	1	eqtl-a-ENSG00000145908	ZNF300	TRUE	reported	textfile	2	1	TRUE
rs1005254	T	C	T	C	0.123601	0.000475612	0.724506	0.737861	FALSE	FALSE	FALSE	ieu-b-4874	19	57081942	0.000153777	373295	0.002	Bladder cancer	Bladder cancer	Bladder cancer || ||	TRUE	igd	NA	NA	NA	NA	NA	NA	NA	57081942	1.32251e-20	0.0132813	23506	19	eqtl-a-ENSG00000256060	TRAPPC2B	TRUE	reported	textfile	2	1	TRUE
rs12977863	C	T	C	T	-0.158198	-0.000115307	0.257398	0.274731	FALSE	FALSE	FALSE	ieu-b-4874	19	58702050	0.000151604	373295	0.450001	Bladder cancer	Bladder cancer	Bladder cancer || ||	TRUE	igd	NA	NA	NA	NA	NA	NA	NA	58702050	1.67071e-31	0.013548	23513	19	eqtl-a-ENSG00000256060	TRAPPC2B	TRUE	reported	textfile	2	1	TRUE
rs13062095	C	T	C	T	0.391247	-5.95219e-05	0.350092	0.335532	FALSE	FALSE	FALSE	ieu-b-4874	3	101267385	0.000143584	373295	0.68	Bladder cancer	Bladder cancer	Bladder cancer || ||	TRUE	igd	NA	NA	NA	NA	NA	NA	NA	101267385	1e-200	0.0120351	23513	3	eqtl-a-ENSG00000256060	TRAPPC2B	TRUE	reported	textfile	2	1	TRUE
rs74851517	A	G	A	G	-0.114097	0.000175344	0.0949772	0.103063	FALSE	FALSE	FALSE	ieu-b-4874	19	57766301	0.000222788	373295	0.43	Bladder cancer	Bladder cancer	Bladder cancer || ||	TRUE	igd	NA	NA	NA	NA	NA	NA	NA	57766301	1.83582e-08	0.0202777	23299	19	eqtl-a-ENSG00000256060	TRAPPC2B	TRUE	reported	textfile	2	1	TRUE
rs862704	T	C	T	C	-0.526502	0.000115599	0.168734	0.168405	FALSE	FALSE	FALSE	ieu-b-4874	19	57865149	0.000180802	373295	0.52	Bladder cancer	Bladder cancer	Bladder cancer || ||	TRUE	igd	NA	NA	NA	NA	NA	NA	NA	57865149	1e-200	0.0152614	23623	19	eqtl-a-ENSG00000256060	TRAPPC2B	TRUE	reported	textfile	2	1	TRUE
rs10053714	C	T	C	T	-0.221598	-0.000396327	0.0563323	0.043657	FALSE	FALSE	FALSE	ieu-b-4874	5	180021099	0.000330108	373295	0.23	Bladder cancer	Bladder cancer	Bladder cancer || ||	TRUE	igd	NA	NA	NA	NA	NA	NA	NA	180021099	7.49894e-18	0.0257466	27752	5	eqtl-a-ENSG00000161055	SCGB3A1	TRUE	reported	textfile	2	1	TRUE
rs11744920	C	T	C	T	0.408408	-2.94569e-05	0.291219	0.311205	FALSE	FALSE	FALSE	ieu-b-4874	5	179879382	0.000147091	373295	0.84	Bladder cancer	Bladder cancer	Bladder cancer || ||	TRUE	igd	NA	NA	NA	NA	NA	NA	NA	179879382	1e-200	0.0126412	27637	5	eqtl-a-ENSG00000161055	SCGB3A1	TRUE	reported	textfile	2	1	TRUE
rs11960332	A	G	A	G	-0.188419	0.000207373	0.147715	0.139122	FALSE	FALSE	FALSE	ieu-b-4874	5	180071276	0.000195419	373295	0.29	Bladder cancer	Bladder cancer	Bladder cancer || ||	TRUE	igd	NA	NA	NA	NA	NA	NA	NA	180071276	1.58489e-29	0.016699	26572	5	eqtl-a-ENSG00000161055	SCGB3A1	TRUE	reported	textfile	2	1	TRUE
rs141094656	C	T	C	T	0.272977	0.000120255	0.0195137	0.014498	FALSE	FALSE	FALSE	ieu-b-4874	1	92753336	0.00059133	373295	0.84	Bladder cancer	Bladder cancer	Bladder cancer || ||	TRUE	igd	NA	NA	NA	NA	NA	NA	NA	92753336	2.11159e-10	0.0429669	21131	1	eqtl-a-ENSG00000161055	SCGB3A1	TRUE	reported	textfile	2	1	TRUE
rs6863987	T	C	T	C	0.302004	-0.000128368	0.672248	0.660752	FALSE	FALSE	FALSE	ieu-b-4874	5	179893257	0.000142995	373295	0.37	Bladder cancer	Bladder cancer	Bladder cancer || ||	TRUE	igd	NA	NA	NA	NA	NA	NA	NA	179893257	1.47911e-130	0.0124222	30856	5	eqtl-a-ENSG00000161055	SCGB3A1	TRUE	reported	textfile	2	1	TRUE
rs7708253	A	G	A	G	-0.1013	-9.47955e-05	0.116067	0.119869	FALSE	FALSE	FALSE	ieu-b-4874	5	180195525	0.000212026	373295	0.649999	Bladder cancer	Bladder cancer	Bladder cancer || ||	TRUE	igd	NA	NA	NA	NA	NA	NA	NA	180195525	4.83159e-08	0.0185619	30730	5	eqtl-a-ENSG00000161055	SCGB3A1	TRUE	reported	textfile	2	1	TRUE
rs1005511	T	C	T	C	0.377436	0.000112035	0.342196	0.302901	FALSE	FALSE	FALSE	ieu-b-4874	11	57366656	0.000147415	373295	0.450001	Bladder cancer	Bladder cancer	Bladder cancer || ||	TRUE	igd	NA	NA	NA	NA	NA	NA	NA	57366656	1e-200	0.0121357	31684	11	eqtl-a-ENSG00000156603	MED19	TRUE	reported	textfile	2	1	TRUE
rs117152425	A	G	A	G	-0.203131	0.000323763	0.042466	0.045681	FALSE	FALSE	FALSE	ieu-b-4874	11	56995534	0.000323554	373295	0.32	Bladder cancer	Bladder cancer	Bladder cancer || ||	TRUE	igd	NA	NA	NA	NA	NA	NA	NA	56995534	5.4325e-12	0.0294657	29836	11	eqtl-a-ENSG00000156603	MED19	TRUE	reported	textfile	2	1	TRUE
rs142125029	A	C	A	C	-0.462755	-0.000445795	0.0360827	0.028205	FALSE	FALSE	FALSE	ieu-b-4874	11	58363293	0.000412675	373295	0.28	Bladder cancer	Bladder cancer	Bladder cancer || ||	TRUE	igd	TRUE	rs142125029	rs9666102	A	C	C	A	58220075	2.4395e-48	0.031675	26886	11	eqtl-a-ENSG00000156603	MED19	TRUE	reported	textfile	2	1	TRUE
rs56088923	G	T	G	T	0.639546	0.000650749	0.0515327	0.05459	FALSE	FALSE	FALSE	ieu-b-4874	11	57472185	0.000299221	373295	0.0299999	Bladder cancer	Bladder cancer	Bladder cancer || ||	TRUE	igd	NA	NA	NA	NA	NA	NA	NA	57472185	7.32825e-130	0.0263774	29836	11	eqtl-a-ENSG00000156603	MED19	TRUE	reported	textfile	2	1	TRUE
rs56274648	A	G	A	G	0.290253	0.000294654	0.0186216	0.029386	FALSE	FALSE	FALSE	ieu-b-4874	11	57033002	0.000415014	373295	0.48	Bladder cancer	Bladder cancer	Bladder cancer || ||	TRUE	igd	NA	NA	NA	NA	NA	NA	NA	57033002	4.0346e-11	0.0439591	13882	11	eqtl-a-ENSG00000156603	MED19	TRUE	reported	textfile	2	1	TRUE
rs61905279	C	T	C	T	-0.348727	0.000675102	0.036509	0.030053	FALSE	FALSE	FALSE	ieu-b-4874	11	57744491	0.000395357	373295	0.0879995	Bladder cancer	Bladder cancer	Bladder cancer || ||	TRUE	igd	NA	NA	NA	NA	NA	NA	NA	57744491	2.54507e-28	0.0315977	29836	11	eqtl-a-ENSG00000156603	MED19	TRUE	reported	textfile	2	1	TRUE
rs1005573	T	C	T	C	-0.266179	0.000197286	0.686569	0.695444	FALSE	FALSE	FALSE	ieu-b-4874	21	34398716	0.000147656	373295	0.18	Bladder cancer	Bladder cancer	Bladder cancer || ||	TRUE	igd	NA	NA	NA	NA	NA	NA	NA	34398716	1.49934e-98	0.012633	31457	21	eqtl-a-ENSG00000184221	OLIG1	TRUE	reported	textfile	2	1	TRUE
rs1013059	T	C	T	C	0.212739	1.62045e-05	0.565204	0.545609	FALSE	FALSE	FALSE	ieu-b-4874	21	34510880	0.000135702	373295	0.9	Bladder cancer	Bladder cancer	Bladder cancer || ||	TRUE	igd	NA	NA	NA	NA	NA	NA	NA	34510880	8.26228e-72	0.0118717	31470	21	eqtl-a-ENSG00000184221	OLIG1	TRUE	reported	textfile	2	1	TRUE
rs111313469	A	G	A	G	-0.127427	7.75361e-05	0.16941	0.173379	FALSE	FALSE	FALSE	ieu-b-4874	21	34517065	0.00017838	373295	0.66	Bladder cancer	Bladder cancer	Bladder cancer || ||	TRUE	igd	NA	NA	NA	NA	NA	NA	NA	34517065	8.29278e-16	0.0158302	31468	21	eqtl-a-ENSG00000184221	OLIG1	TRUE	reported	textfile	2	1	TRUE
rs141094656	C	T	C	T	0.295565	0.000120255	0.0195137	0.014498	FALSE	FALSE	FALSE	ieu-b-4874	1	92753336	0.00059133	373295	0.84	Bladder cancer	Bladder cancer	Bladder cancer || ||	TRUE	igd	NA	NA	NA	NA	NA	NA	NA	92753336	5.96074e-12	0.0429563	21629	1	eqtl-a-ENSG00000184221	OLIG1	TRUE	reported	textfile	2	1	TRUE
rs2293889	G	T	G	T	-0.0993063	-0.00039011	0.600603	0.569131	FALSE	FALSE	FALSE	ieu-b-4874	8	116601902	0.000136776	373295	0.00430002	Bladder cancer	Bladder cancer	Bladder cancer || ||	TRUE	igd	TRUE	rs2293889	rs6469606	T	G	C	T	116599199	2.58643e-16	0.0121232	30578	8	eqtl-a-ENSG00000184221	OLIG1	TRUE	reported	textfile	2	1	TRUE
rs2833994	G	A	G	A	-0.165642	2.65746e-05	0.563158	0.591216	FALSE	FALSE	FALSE	ieu-b-4874	21	34266735	0.000137394	373295	0.85	Bladder cancer	Bladder cancer	Bladder cancer || ||	TRUE	igd	NA	NA	NA	NA	NA	NA	NA	34266735	6.51328e-44	0.0119183	31465	21	eqtl-a-ENSG00000184221	OLIG1	TRUE	reported	textfile	2	1	TRUE
rs56330463	C	T	C	T	0.0737155	0.000140142	0.582097	0.553618	FALSE	FALSE	FALSE	ieu-b-4874	5	148200011	0.00013735	373295	0.31	Bladder cancer	Bladder cancer	Bladder cancer || ||	TRUE	igd	NA	NA	NA	NA	NA	NA	NA	148200011	9.54729e-10	0.0120513	31470	5	eqtl-a-ENSG00000184221	OLIG1	TRUE	reported	textfile	2	1	TRUE
rs62216115	A	G	A	G	0.459128	4.46371e-05	0.184596	0.190856	FALSE	FALSE	FALSE	ieu-b-4874	21	34402457	0.000173993	373295	0.8	Bladder cancer	Bladder cancer	Bladder cancer || ||	TRUE	igd	NA	NA	NA	NA	NA	NA	NA	34402457	1e-200	0.014846	29978	21	eqtl-a-ENSG00000184221	OLIG1	TRUE	reported	textfile	2	1	TRUE
rs10055872	C	A	C	A	0.0688525	7.3785e-05	0.507723	0.53008	FALSE	FALSE	FALSE	ieu-b-4874	5	6310014	0.000135617	373295	0.59	Bladder cancer	Bladder cancer	Bladder cancer || ||	TRUE	igd	NA	NA	NA	NA	NA	NA	NA	6310014	7.02182e-09	0.0118908	24865	5	eqtl-a-ENSG00000250490	LINC02145	TRUE	reported	textfile	2	1	TRUE
rs16877282	A	G	A	G	-0.313785	0.000344282	0.0853311	0.081728	FALSE	FALSE	FALSE	ieu-b-4874	5	6415844	0.000246838	373295	0.16	Bladder cancer	Bladder cancer	Bladder cancer || ||	TRUE	igd	NA	NA	NA	NA	NA	NA	NA	6415844	7.6542e-50	0.0211395	24536	5	eqtl-a-ENSG00000250490	LINC02145	TRUE	reported	textfile	2	1	TRUE
rs4701724	C	T	C	T	-0.399744	-0.000195556	0.491619	0.480162	FALSE	FALSE	FALSE	ieu-b-4874	5	6365689	0.000135481	373295	0.15	Bladder cancer	Bladder cancer	Bladder cancer || ||	TRUE	igd	NA	NA	NA	NA	NA	NA	NA	6365689	1e-200	0.0114198	24865	5	eqtl-a-ENSG00000250490	LINC02145	TRUE	reported	textfile	2	1	TRUE
rs10056001	G	T	G	T	-0.406272	-1.59119e-05	0.322139	0.318979	FALSE	FALSE	FALSE	ieu-b-4874	5	36685798	0.000145993	373295	0.91	Bladder cancer	Bladder cancer	Bladder cancer || ||	TRUE	igd	NA	NA	NA	NA	NA	NA	NA	36685798	1e-200	0.0122689	5495	5	eqtl-a-ENSG00000250155	SLC1A3-AS1	TRUE	reported	textfile	2	1	TRUE
rs115579245	A	C	A	C	-0.220935	-0.000410883	0.0418132	0.037325	FALSE	FALSE	FALSE	ieu-b-4874	5	36732366	0.000357541	373295	0.25	Bladder cancer	Bladder cancer	Bladder cancer || ||	TRUE	igd	NA	NA	NA	NA	NA	NA	NA	36732366	9.69393e-14	0.0296764	5501	5	eqtl-a-ENSG00000250155	SLC1A3-AS1	TRUE	reported	textfile	2	1	TRUE
rs4869501	C	T	C	T	-0.262297	-0.000210776	0.209052	0.217771	FALSE	FALSE	FALSE	ieu-b-4874	5	37397175	0.000164502	373295	0.2	Bladder cancer	Bladder cancer	Bladder cancer || ||	TRUE	igd	NA	NA	NA	NA	NA	NA	NA	37397175	1.91602e-73	0.0144693	5498	5	eqtl-a-ENSG00000250155	SLC1A3-AS1	TRUE	reported	textfile	2	1	TRUE
rs75783542	T	C	T	C	-0.216669	-0.000134987	0.0839802	0.089988	FALSE	FALSE	FALSE	ieu-b-4874	5	36660560	0.000238385	373295	0.57	Bladder cancer	Bladder cancer	Bladder cancer || ||	TRUE	igd	NA	NA	NA	NA	NA	NA	NA	36660560	3.91111e-24	0.0213811	5502	5	eqtl-a-ENSG00000250155	SLC1A3-AS1	TRUE	reported	textfile	2	1	TRUE
rs10056271	A	C	A	C	0.624761	-5.38096e-05	0.0856798	0.089001	FALSE	FALSE	FALSE	ieu-b-4874	5	101553800	0.000237628	373295	0.82	Bladder cancer	Bladder cancer	Bladder cancer || ||	TRUE	igd	NA	NA	NA	NA	NA	NA	NA	101553800	1e-200	0.0206041	31355	5	eqtl-a-ENSG00000145730	PAM	TRUE	reported	textfile	2	1	TRUE
rs116018409	T	C	T	C	-0.570037	8.49695e-05	0.0274243	0.03167	FALSE	FALSE	FALSE	ieu-b-4874	5	101980833	0.000395456	373295	0.83	Bladder cancer	Bladder cancer	Bladder cancer || ||	TRUE	igd	NA	NA	NA	NA	NA	NA	NA	101980833	4.3132e-56	0.0361258	26867	5	eqtl-a-ENSG00000145730	PAM	TRUE	reported	textfile	2	1	TRUE
rs118085962	A	C	A	C	-0.479088	-0.000371038	0.0318447	0.024197	FALSE	FALSE	FALSE	ieu-b-4874	5	102111678	0.000443141	373295	0.4	Bladder cancer	Bladder cancer	Bladder cancer || ||	TRUE	igd	NA	NA	NA	NA	NA	NA	NA	102111678	5.55648e-46	0.0336557	28193	5	eqtl-a-ENSG00000145730	PAM	TRUE	reported	textfile	2	1	TRUE
rs2033562	C	G	C	G	0.0676369	-1.40287e-05	0.623179	0.632829	FALSE	TRUE	FALSE	ieu-b-4874	8	103547739	0.000140123	373295	0.92	Bladder cancer	Bladder cancer	Bladder cancer || ||	TRUE	igd	NA	NA	NA	NA	NA	NA	NA	103547739	3.52769e-08	0.0122688	31355	8	eqtl-a-ENSG00000145730	PAM	TRUE	reported	textfile	2	1	TRUE
rs387569	C	T	C	T	-0.352715	-9.79181e-05	0.554642	0.540286	FALSE	FALSE	FALSE	ieu-b-4874	5	102695626	0.000135696	373295	0.47	Bladder cancer	Bladder cancer	Bladder cancer || ||	TRUE	igd	NA	NA	NA	NA	NA	NA	NA	102695626	1e-200	0.0116014	31141	5	eqtl-a-ENSG00000145730	PAM	TRUE	reported	textfile	2	1	TRUE
rs4455005	A	G	A	G	-0.0699627	0.00030466	0.618309	0.641235	FALSE	FALSE	FALSE	ieu-b-4874	17	1958536	0.000142053	373295	0.032	Bladder cancer	Bladder cancer	Bladder cancer || ||	TRUE	igd	NA	NA	NA	NA	NA	NA	NA	1958536	1.0829e-08	0.0122372	30941	17	eqtl-a-ENSG00000145730	PAM	TRUE	reported	textfile	2	1	TRUE
rs72777964	A	G	A	G	-0.425166	0.000140195	0.310516	0.288454	FALSE	FALSE	FALSE	ieu-b-4874	5	101613526	0.000149243	373295	0.35	Bladder cancer	Bladder cancer	Bladder cancer || ||	TRUE	igd	NA	NA	NA	NA	NA	NA	NA	101613526	1e-200	0.0123551	31354	5	eqtl-a-ENSG00000145730	PAM	TRUE	reported	textfile	2	1	TRUE
rs77526211	A	G	A	G	-0.164101	0.000674577	0.0432109	0.031023	FALSE	FALSE	FALSE	ieu-b-4874	13	40974023	0.000398382	373295	0.0899995	Bladder cancer	Bladder cancer	Bladder cancer || ||	TRUE	igd	NA	NA	NA	NA	NA	NA	NA	40974023	1.9931e-08	0.0292385	29063	13	eqtl-a-ENSG00000145730	PAM	TRUE	reported	textfile	2	1	TRUE
rs10057917	C	T	C	T	0.204874	-0.000586917	0.0308391	0.033638	FALSE	FALSE	FALSE	ieu-b-4874	5	150445646	0.000377989	373295	0.12	Bladder cancer	Bladder cancer	Bladder cancer || ||	TRUE	igd	NA	NA	NA	NA	NA	NA	NA	150445646	2.54718e-09	0.0343835	30948	5	eqtl-a-ENSG00000123643	SLC36A1	TRUE	reported	textfile	2	1	TRUE
rs149007767	T	C	T	C	0.102858	0.000188159	0.149708	0.162063	FALSE	FALSE	FALSE	ieu-b-4874	7	50370254	0.000190373	373295	0.32	Bladder cancer	Bladder cancer	Bladder cancer || ||	TRUE	igd	NA	NA	NA	NA	NA	NA	NA	50370254	6.64982e-10	0.0166591	29863	7	eqtl-a-ENSG00000123643	SLC36A1	TRUE	reported	textfile	2	1	TRUE
rs153469	A	T	A	T	0.0866414	0.000129142	0.257693	0.234588	FALSE	TRUE	FALSE	ieu-b-4874	5	150599290	0.000160721	373295	0.42	Bladder cancer	Bladder cancer	Bladder cancer || ||	TRUE	igd	NA	NA	NA	NA	NA	NA	NA	150599290	1.82012e-10	0.0135887	28585	5	eqtl-a-ENSG00000123643	SLC36A1	TRUE	reported	textfile	2	1	TRUE
rs17729018	T	C	T	C	0.62636	-0.000242232	0.096818	0.108039	FALSE	FALSE	FALSE	ieu-b-4874	5	150658613	0.000218228	373295	0.27	Bladder cancer	Bladder cancer	Bladder cancer || ||	TRUE	igd	NA	NA	NA	NA	NA	NA	NA	150658613	1e-200	0.0194242	31354	5	eqtl-a-ENSG00000123643	SLC36A1	TRUE	reported	textfile	2	1	TRUE
rs1864934	C	G	C	G	0.543642	-3.83782e-05	0.728793	0.723753	FALSE	TRUE	FALSE	ieu-b-4874	5	150888821	0.00015125	373295	0.8	Bladder cancer	Bladder cancer	Bladder cancer || ||	TRUE	igd	NA	NA	NA	NA	NA	NA	NA	150888821	1e-200	0.012581	30701	5	eqtl-a-ENSG00000123643	SLC36A1	TRUE	reported	textfile	2	1	TRUE
rs35979828	T	C	T	C	-0.226574	4.7328e-06	0.0571059	0.070393	FALSE	FALSE	FALSE	ieu-b-4874	12	54685880	0.000263983	373295	0.99	Bladder cancer	Bladder cancer	Bladder cancer || ||	TRUE	igd	NA	NA	NA	NA	NA	NA	NA	54685880	8.13205e-19	0.0255781	29622	12	eqtl-a-ENSG00000123643	SLC36A1	TRUE	reported	textfile	2	1	TRUE
rs57973391	C	T	C	T	0.199494	0.000101601	0.0772119	0.085067	FALSE	FALSE	FALSE	ieu-b-4874	5	150917796	0.000242587	373295	0.68	Bladder cancer	Bladder cancer	Bladder cancer || ||	TRUE	igd	NA	NA	NA	NA	NA	NA	NA	150917796	2.90135e-19	0.0222339	20390	5	eqtl-a-ENSG00000123643	SLC36A1	TRUE	reported	textfile	2	1	TRUE
rs10058074	A	G	A	G	-0.0889319	-5.01847e-05	0.423926	0.471762	FALSE	FALSE	FALSE	ieu-b-4874	5	131686146	0.000135306	373295	0.709999	Bladder cancer	Bladder cancer	Bladder cancer || ||	TRUE	igd	NA	NA	NA	NA	NA	NA	NA	131686146	1.37626e-13	0.0120204	31355	5	eqtl-a-ENSG00000130164	LDLR	TRUE	reported	textfile	2	1	TRUE
rs102275	C	T	C	T	0.171419	1.46457e-05	0.340095	0.352187	FALSE	FALSE	FALSE	ieu-b-4874	11	61557803	0.000141549	373295	0.92	Bladder cancer	Bladder cancer	Bladder cancer || ||	TRUE	igd	NA	NA	NA	NA	NA	NA	NA	61557803	6.24885e-43	0.0124802	31086	11	eqtl-a-ENSG00000130164	LDLR	TRUE	reported	textfile	2	1	TRUE
rs17784882	A	C	A	C	-0.105896	-0.000236602	0.384044	0.396627	FALSE	FALSE	FALSE	ieu-b-4874	3	47544003	0.00013814	373295	0.0870001	Bladder cancer	Bladder cancer	Bladder cancer || ||	TRUE	igd	NA	NA	NA	NA	NA	NA	NA	47544003	4.07099e-18	0.0122046	31470	3	eqtl-a-ENSG00000130164	LDLR	TRUE	reported	textfile	2	1	TRUE
rs2249742	T	C	T	C	0.0650857	-7.08151e-05	0.470933	0.443236	FALSE	FALSE	FALSE	ieu-b-4874	6	31240721	0.000135773	373295	0.6	Bladder cancer	Bladder cancer	Bladder cancer || ||	TRUE	igd	NA	NA	NA	NA	NA	NA	NA	31240721	4.64997e-08	0.0119111	30388	6	eqtl-a-ENSG00000130164	LDLR	TRUE	reported	textfile	2	1	TRUE
rs3732378	A	G	A	G	-0.144178	-0.000121675	0.165434	0.172804	FALSE	FALSE	FALSE	ieu-b-4874	3	39307162	0.000178692	373295	0.5	Bladder cancer	Bladder cancer	Bladder cancer || ||	TRUE	igd	NA	NA	NA	NA	NA	NA	NA	39307162	1.76116e-19	0.0159717	31086	3	eqtl-a-ENSG00000130164	LDLR	TRUE	reported	textfile	2	1	TRUE
rs7412	T	C	T	C	-0.164616	0.000119296	0.0747994	0.080156	FALSE	FALSE	FALSE	ieu-b-4874	19	45412079	0.000248981	373295	0.630001	Bladder cancer	Bladder cancer	Bladder cancer || ||	TRUE	igd	NA	NA	NA	NA	NA	NA	NA	45412079	3.10456e-13	0.022582	27790	19	eqtl-a-ENSG00000130164	LDLR	TRUE	reported	textfile	2	1	TRUE
rs8110515	G	T	G	T	0.136353	3.62962e-05	0.12534	0.135176	FALSE	FALSE	FALSE	ieu-b-4874	19	11248426	0.000197752	373295	0.85	Bladder cancer	Bladder cancer	Bladder cancer || ||	TRUE	igd	NA	NA	NA	NA	NA	NA	NA	11248426	2.94307e-14	0.0179388	31349	19	eqtl-a-ENSG00000130164	LDLR	TRUE	reported	textfile	2	1	TRUE
rs964184	C	G	C	G	-0.0934685	0.000317239	0.852011	0.86617	FALSE	TRUE	FALSE	ieu-b-4874	11	116648917	0.000198579	373295	0.11	Bladder cancer	Bladder cancer	Bladder cancer || ||	TRUE	igd	NA	NA	NA	NA	NA	NA	NA	116648917	2.37219e-08	0.0167428	31086	11	eqtl-a-ENSG00000130164	LDLR	TRUE	reported	textfile	2	1	TRUE
rs10058380	G	A	G	A	0.417698	-7.00177e-05	0.0675628	0.061181	FALSE	FALSE	FALSE	ieu-b-4874	5	148689959	0.000285013	373295	0.81	Bladder cancer	Bladder cancer	Bladder cancer || ||	TRUE	igd	NA	NA	NA	NA	NA	NA	NA	148689959	5.74381e-71	0.0234506	30518	5	eqtl-a-ENSG00000145882	PCYOX1L	TRUE	reported	textfile	2	1	TRUE
rs12520790	C	T	C	T	0.0959394	0.000194063	0.171164	0.157068	FALSE	FALSE	FALSE	ieu-b-4874	5	149140863	0.000186759	373295	0.3	Bladder cancer	Bladder cancer	Bladder cancer || ||	TRUE	igd	NA	NA	NA	NA	NA	NA	NA	149140863	1.20631e-09	0.0157811	31684	5	eqtl-a-ENSG00000145882	PCYOX1L	TRUE	reported	textfile	2	1	TRUE
rs2400827	A	G	A	G	-0.160017	0.000256867	0.445889	0.480457	FALSE	FALSE	FALSE	ieu-b-4874	5	148655138	0.000135899	373295	0.0589997	Bladder cancer	Bladder cancer	Bladder cancer || ||	TRUE	igd	NA	NA	NA	NA	NA	NA	NA	148655138	3.10384e-41	0.0118978	31225	5	eqtl-a-ENSG00000145882	PCYOX1L	TRUE	reported	textfile	2	1	TRUE
rs71586133	A	C	A	C	-0.0848136	-2.1443e-05	0.190508	0.185886	FALSE	FALSE	FALSE	ieu-b-4874	5	149026436	0.000173682	373295	0.9	Bladder cancer	Bladder cancer	Bladder cancer || ||	TRUE	igd	NA	NA	NA	NA	NA	NA	NA	149026436	2.11402e-08	0.0151391	30192	5	eqtl-a-ENSG00000145882	PCYOX1L	TRUE	reported	textfile	2	1	TRUE
rs882560	T	A	T	A	-0.531074	2.15484e-05	0.210858	0.22899	FALSE	TRUE	FALSE	ieu-b-4874	5	148707888	0.000161746	373295	0.89	Bladder cancer	Bladder cancer	Bladder cancer || ||	TRUE	igd	NA	NA	NA	NA	NA	NA	NA	148707888	1e-200	0.0138889	31562	5	eqtl-a-ENSG00000145882	PCYOX1L	TRUE	reported	textfile	2	1	TRUE
rs10062286	C	G	C	G	0.0907519	-0.000113578	0.196939	0.192644	FALSE	TRUE	FALSE	ieu-b-4874	5	141574477	0.000172182	373295	0.51	Bladder cancer	Bladder cancer	Bladder cancer || ||	TRUE	igd	NA	NA	NA	NA	NA	NA	NA	141574477	1.2664e-09	0.0149465	31568	5	eqtl-a-ENSG00000113552	GNPDA1	TRUE	reported	textfile	2	1	TRUE
rs12189346	G	A	G	A	0.308526	-9.66264e-05	0.179794	0.149145	FALSE	FALSE	FALSE	ieu-b-4874	5	141395140	0.000189689	373295	0.61	Bladder cancer	Bladder cancer	Bladder cancer || ||	TRUE	igd	NA	NA	NA	NA	NA	NA	NA	141395140	1.15107e-90	0.0152796	28588	5	eqtl-a-ENSG00000113552	GNPDA1	TRUE	reported	textfile	2	1	TRUE
rs3135388	G	A	G	A	0.0977759	4.40309e-05	0.871811	0.855266	FALSE	FALSE	FALSE	ieu-b-4874	6	32413051	0.000191853	373295	0.82	Bladder cancer	Bladder cancer	Bladder cancer || ||	TRUE	igd	NA	NA	NA	NA	NA	NA	NA	32413051	3.84123e-08	0.0177846	26945	6	eqtl-a-ENSG00000113552	GNPDA1	TRUE	reported	textfile	2	1	TRUE
rs364287	C	G	C	G	0.177074	0.000220322	0.775579	0.751747	FALSE	TRUE	FALSE	ieu-b-4874	5	141367807	0.000156539	373295	0.16	Bladder cancer	Bladder cancer	Bladder cancer || ||	TRUE	igd	NA	NA	NA	NA	NA	NA	NA	141367807	9.50167e-36	0.0141879	27310	5	eqtl-a-ENSG00000113552	GNPDA1	TRUE	reported	textfile	2	1	TRUE
rs10062839	T	C	T	C	0.360879	-0.000191922	0.782874	0.789099	FALSE	FALSE	FALSE	ieu-b-4874	5	60103452	0.000165941	373295	0.25	Bladder cancer	Bladder cancer	Bladder cancer || ||	TRUE	igd	NA	NA	NA	NA	NA	NA	NA	60103452	3.17687e-144	0.0141127	26609	5	eqtl-a-ENSG00000164181	ELOVL7	TRUE	reported	textfile	2	1	TRUE
rs11602954	A	G	A	G	0.12616	-6.12547e-05	0.211758	0.226096	FALSE	FALSE	FALSE	ieu-b-4874	11	202856	0.000160873	373295	0.7	Bladder cancer	Bladder cancer	Bladder cancer || ||	TRUE	igd	NA	NA	NA	NA	NA	NA	NA	202856	3.84769e-18	0.0145291	26110	11	eqtl-a-ENSG00000164181	ELOVL7	TRUE	reported	textfile	2	1	TRUE
rs1354034	C	T	C	T	0.25132	3.59087e-06	0.618137	0.598626	FALSE	FALSE	FALSE	ieu-b-4874	3	56849749	0.000137735	373295	0.98	Bladder cancer	Bladder cancer	Bladder cancer || ||	TRUE	igd	NA	NA	NA	NA	NA	NA	NA	56849749	2.39332e-96	0.0120663	26609	3	eqtl-a-ENSG00000164181	ELOVL7	TRUE	reported	textfile	2	1	TRUE
rs7896518	G	A	G	A	0.0734836	-0.000196383	0.422848	0.428276	FALSE	FALSE	FALSE	ieu-b-4874	10	65104500	0.000138117	373295	0.16	Bladder cancer	Bladder cancer	Bladder cancer || ||	TRUE	igd	NA	NA	NA	NA	NA	NA	NA	65104500	1.0127e-09	0.0120319	26494	10	eqtl-a-ENSG00000164181	ELOVL7	TRUE	reported	textfile	2	1	TRUE
rs10062841	T	C	T	C	-0.295615	0.00016005	0.363375	0.367342	FALSE	FALSE	FALSE	ieu-b-4874	5	173538655	0.000143047	373295	0.26	Bladder cancer	Bladder cancer	Bladder cancer || ||	TRUE	igd	NA	NA	NA	NA	NA	NA	NA	173538655	2.32809e-131	0.0121217	31355	5	eqtl-a-ENSG00000113742	CPEB4	TRUE	reported	textfile	2	1	TRUE
rs73328854	C	T	C	T	-0.182534	-1.84001e-05	0.0767206	0.069974	FALSE	FALSE	FALSE	ieu-b-4874	5	173581733	0.000269472	373295	0.95	Bladder cancer	Bladder cancer	Bladder cancer || ||	TRUE	igd	NA	NA	NA	NA	NA	NA	NA	173581733	2.7919e-16	0.0223097	28250	5	eqtl-a-ENSG00000113742	CPEB4	TRUE	reported	textfile	2	1	TRUE
rs791353	A	C	A	C	-0.498526	5.1098e-06	0.746026	0.722076	FALSE	FALSE	FALSE	ieu-b-4874	5	173201067	0.000151465	373295	0.97	Bladder cancer	Bladder cancer	Bladder cancer || ||	TRUE	igd	NA	NA	NA	NA	NA	NA	NA	173201067	1e-200	0.0130135	31562	5	eqtl-a-ENSG00000113742	CPEB4	TRUE	reported	textfile	2	1	TRUE
rs10063334	C	T	C	T	0.448675	-0.000184391	0.189741	0.177687	FALSE	FALSE	FALSE	ieu-b-4874	5	112760874	0.000177186	373295	0.3	Bladder cancer	Bladder cancer	Bladder cancer || ||	TRUE	igd	NA	NA	NA	NA	NA	NA	NA	112760874	1e-200	0.014702	31569	5	eqtl-a-ENSG00000047188	YTHDC2	TRUE	reported	textfile	2	1	TRUE
rs114855595	T	G	T	G	0.260668	-0.000470651	0.0162714	0.01366	FALSE	FALSE	FALSE	ieu-b-4874	5	113237169	0.000597542	373295	0.43	Bladder cancer	Bladder cancer	Bladder cancer || ||	TRUE	igd	NA	NA	NA	NA	NA	NA	NA	113237169	2.9061e-08	0.0469918	19579	5	eqtl-a-ENSG00000047188	YTHDC2	TRUE	reported	textfile	2	1	TRUE
rs62366969	G	A	G	A	0.0938841	-3.06637e-05	0.280784	0.257299	FALSE	FALSE	FALSE	ieu-b-4874	5	112323305	0.000156627	373295	0.84	Bladder cancer	Bladder cancer	Bladder cancer || ||	TRUE	igd	NA	NA	NA	NA	NA	NA	NA	112323305	1.2368e-12	0.0132207	27156	5	eqtl-a-ENSG00000047188	YTHDC2	TRUE	reported	textfile	2	1	TRUE
rs6876848	A	G	A	G	0.13541	0.000253903	0.254895	0.272813	FALSE	FALSE	FALSE	ieu-b-4874	5	112681830	0.000151844	373295	0.0940005	Bladder cancer	Bladder cancer	Bladder cancer || ||	TRUE	igd	NA	NA	NA	NA	NA	NA	NA	112681830	2.52697e-23	0.0136094	31684	5	eqtl-a-ENSG00000047188	YTHDC2	TRUE	reported	textfile	2	1	TRUE
rs10066276	C	A	C	A	-0.069638	-3.16574e-06	0.658105	0.64758	FALSE	FALSE	FALSE	ieu-b-4874	5	150606480	0.000141885	373295	0.98	Bladder cancer	Bladder cancer	Bladder cancer || ||	TRUE	igd	NA	NA	NA	NA	NA	NA	NA	150606480	2.76032e-08	0.0125336	30368	5	eqtl-a-ENSG00000197043	ANXA6	TRUE	reported	textfile	2	1	TRUE
rs77102485	C	G	C	G	-0.147777	0.000451223	0.129581	0.133194	FALSE	TRUE	FALSE	ieu-b-4874	5	150474712	0.0001993	373295	0.0239999	Bladder cancer	Bladder cancer	Bladder cancer || ||	TRUE	igd	NA	NA	NA	NA	NA	NA	NA	150474712	6.30376e-17	0.0176781	30970	5	eqtl-a-ENSG00000197043	ANXA6	TRUE	reported	textfile	2	1	TRUE
rs9324679	G	C	G	C	0.436707	0.000134579	0.701584	0.689909	FALSE	TRUE	FALSE	ieu-b-4874	5	150517025	0.000145845	373295	0.36	Bladder cancer	Bladder cancer	Bladder cancer || ||	TRUE	igd	NA	NA	NA	NA	NA	NA	NA	150517025	1e-200	0.0124773	29479	5	eqtl-a-ENSG00000197043	ANXA6	TRUE	reported	textfile	2	1	TRUE
rs959341	C	T	C	T	0.26636	5.42721e-05	0.540582	0.535689	FALSE	FALSE	FALSE	ieu-b-4874	5	150515519	0.000138141	373295	0.69	Bladder cancer	Bladder cancer	Bladder cancer || ||	TRUE	igd	NA	NA	NA	NA	NA	NA	NA	150515519	3.85478e-114	0.0117306	30757	5	eqtl-a-ENSG00000197043	ANXA6	TRUE	reported	textfile	2	1	TRUE
rs1006702	G	T	G	T	-0.448073	0.000664932	0.0143961	0.011313	FALSE	FALSE	FALSE	ieu-b-4874	17	49039468	0.000647976	373295	0.3	Bladder cancer	Bladder cancer	Bladder cancer || ||	TRUE	igd	NA	NA	NA	NA	NA	NA	NA	49039468	2.39718e-19	0.049823	15425	17	eqtl-a-ENSG00000008294	SPAG9	TRUE	reported	textfile	2	1	TRUE
rs149007767	T	C	T	C	0.109456	0.000188159	0.149708	0.162063	FALSE	FALSE	FALSE	ieu-b-4874	7	50370254	0.000190373	373295	0.32	Bladder cancer	Bladder cancer	Bladder cancer || ||	TRUE	igd	NA	NA	NA	NA	NA	NA	NA	50370254	4.98425e-11	0.0166562	29863	7	eqtl-a-ENSG00000008294	SPAG9	TRUE	reported	textfile	2	1	TRUE
rs41456547	G	T	G	T	0.160735	-0.000722335	0.066683	0.082485	FALSE	FALSE	FALSE	ieu-b-4874	17	49246345	0.000246755	373295	0.00340001	Bladder cancer	Bladder cancer	Bladder cancer || ||	TRUE	igd	NA	NA	NA	NA	NA	NA	NA	49246345	1.49899e-11	0.023819	31352	17	eqtl-a-ENSG00000008294	SPAG9	TRUE	reported	textfile	2	1	TRUE
rs56388170	T	G	T	G	0.111053	7.36736e-05	0.289189	0.292624	FALSE	FALSE	FALSE	ieu-b-4874	7	28724374	0.0001497	373295	0.62	Bladder cancer	Bladder cancer	Bladder cancer || ||	TRUE	igd	NA	NA	NA	NA	NA	NA	NA	28724374	2.23254e-17	0.013094	31141	7	eqtl-a-ENSG00000008294	SPAG9	TRUE	reported	textfile	2	1	TRUE
rs8125	T	C	T	C	0.353333	0.000163451	0.0830943	0.090226	FALSE	FALSE	FALSE	ieu-b-4874	17	49043348	0.000238872	373295	0.49	Bladder cancer	Bladder cancer	Bladder cancer || ||	TRUE	igd	NA	NA	NA	NA	NA	NA	NA	49043348	1.75106e-61	0.0213563	31355	17	eqtl-a-ENSG00000008294	SPAG9	TRUE	reported	textfile	2	1	TRUE
rs10067826	C	A	C	A	-0.382722	0.000115464	0.0682503	0.067504	FALSE	FALSE	FALSE	ieu-b-4874	5	10282519	0.000272279	373295	0.67	Bladder cancer	Bladder cancer	Bladder cancer || ||	TRUE	igd	NA	NA	NA	NA	NA	NA	NA	10282519	3.17395e-60	0.0233808	27639	5	eqtl-a-ENSG00000164237	CMBL	TRUE	reported	textfile	2	1	TRUE
rs2578625	G	A	G	A	0.409934	0.000226654	0.246093	0.23551	FALSE	FALSE	FALSE	ieu-b-4874	5	10244810	0.000160081	373295	0.16	Bladder cancer	Bladder cancer	Bladder cancer || ||	TRUE	igd	NA	NA	NA	NA	NA	NA	NA	10244810	1e-200	0.01338	31563	5	eqtl-a-ENSG00000164237	CMBL	TRUE	reported	textfile	2	1	TRUE
rs3896594	G	T	G	T	-0.131536	0.000181456	0.377086	0.382301	FALSE	FALSE	FALSE	ieu-b-4874	2	8762414	0.000139947	373295	0.19	Bladder cancer	Bladder cancer	Bladder cancer || ||	TRUE	igd	NA	NA	NA	NA	NA	NA	NA	8762414	5.61306e-27	0.0122303	31569	2	eqtl-a-ENSG00000164237	CMBL	TRUE	reported	textfile	2	1	TRUE
rs62362617	T	C	T	C	-0.328391	-0.000139538	0.0214514	0.026963	FALSE	FALSE	FALSE	ieu-b-4874	5	10301105	0.00046187	373295	0.760001	Bladder cancer	Bladder cancer	Bladder cancer || ||	TRUE	igd	NA	NA	NA	NA	NA	NA	NA	10301105	1.12486e-15	0.0409864	23815	5	eqtl-a-ENSG00000164237	CMBL	TRUE	reported	textfile	2	1	TRUE
rs76073726	A	G	A	G	1.72702	0.000115044	0.0318058	0.022059	FALSE	FALSE	FALSE	ieu-b-4874	5	10302688	0.000462602	373295	0.8	Bladder cancer	Bladder cancer	Bladder cancer || ||	TRUE	igd	NA	NA	NA	NA	NA	NA	NA	10302688	1e-200	0.0306434	27901	5	eqtl-a-ENSG00000164237	CMBL	TRUE	reported	textfile	2	1	TRUE
rs79755767	A	G	A	G	-0.164598	-0.000484723	0.0977363	0.099378	FALSE	FALSE	FALSE	ieu-b-4874	12	54698408	0.00022799	373295	0.0329997	Bladder cancer	Bladder cancer	Bladder cancer || ||	TRUE	igd	NA	NA	NA	NA	NA	NA	NA	54698408	1.83823e-16	0.0199945	30744	12	eqtl-a-ENSG00000164237	CMBL	TRUE	reported	textfile	2	1	TRUE
rs904515	G	A	G	A	-0.224941	4.86555e-05	0.0264991	0.016988	FALSE	FALSE	FALSE	ieu-b-4874	5	10446185	0.000523426	373295	0.93	Bladder cancer	Bladder cancer	Bladder cancer || ||	TRUE	igd	NA	NA	NA	NA	NA	NA	NA	10446185	1.2154e-09	0.0370078	24604	5	eqtl-a-ENSG00000164237	CMBL	TRUE	reported	textfile	2	1	TRUE
rs9376092	A	C	A	C	-0.0802881	-7.48763e-05	0.27571	0.272143	FALSE	FALSE	FALSE	ieu-b-4874	6	135427144	0.000151903	373295	0.62	Bladder cancer	Bladder cancer	Bladder cancer || ||	TRUE	igd	NA	NA	NA	NA	NA	NA	NA	135427144	1.57979e-09	0.0133015	31300	6	eqtl-a-ENSG00000164237	CMBL	TRUE	reported	textfile	2	1	TRUE
rs10068040	A	G	A	G	-0.140031	3.19985e-05	0.0964667	0.097589	FALSE	FALSE	FALSE	ieu-b-4874	5	76302223	0.000228538	373295	0.89	Bladder cancer	Bladder cancer	Bladder cancer || ||	TRUE	igd	NA	NA	NA	NA	NA	NA	NA	76302223	3.44667e-12	0.0201252	31253	5	eqtl-a-ENSG00000132846	ZBED3	TRUE	reported	textfile	2	1	TRUE
rs141094656	C	T	C	T	-0.467557	0.000120255	0.0195137	0.014498	FALSE	FALSE	FALSE	ieu-b-4874	1	92753336	0.00059133	373295	0.84	Bladder cancer	Bladder cancer	Bladder cancer || ||	TRUE	igd	NA	NA	NA	NA	NA	NA	NA	92753336	1.00786e-27	0.0428479	21415	1	eqtl-a-ENSG00000132846	ZBED3	TRUE	reported	textfile	2	1	TRUE
rs7212590	T	C	T	C	0.115808	0.000199075	0.0900785	0.079877	FALSE	FALSE	FALSE	ieu-b-4874	17	57885709	0.000248957	373295	0.42	Bladder cancer	Bladder cancer	Bladder cancer || ||	TRUE	igd	NA	NA	NA	NA	NA	NA	NA	57885709	2.45262e-08	0.0207661	31256	17	eqtl-a-ENSG00000132846	ZBED3	TRUE	reported	textfile	2	1	TRUE
rs76769037	C	A	C	A	0.297319	0.000543926	0.0399298	0.042362	FALSE	FALSE	FALSE	ieu-b-4874	5	76423621	0.000335936	373295	0.11	Bladder cancer	Bladder cancer	Bladder cancer || ||	TRUE	igd	NA	NA	NA	NA	NA	NA	NA	76423621	9.78138e-23	0.0302948	30004	5	eqtl-a-ENSG00000132846	ZBED3	TRUE	reported	textfile	2	1	TRUE
rs7711727	C	T	C	T	0.0985478	0.0001356	0.298978	0.287383	FALSE	FALSE	FALSE	ieu-b-4874	5	76050118	0.000150072	373295	0.37	Bladder cancer	Bladder cancer	Bladder cancer || ||	TRUE	igd	NA	NA	NA	NA	NA	NA	NA	76050118	3.05914e-14	0.012974	31256	5	eqtl-a-ENSG00000132846	ZBED3	TRUE	reported	textfile	2	1	TRUE
rs1006985	T	C	T	C	0.300907	-5.96995e-05	0.405483	0.407133	FALSE	FALSE	FALSE	ieu-b-4874	16	70636995	0.000140012	373295	0.67	Bladder cancer	Bladder cancer	Bladder cancer || ||	TRUE	igd	NA	NA	NA	NA	NA	NA	NA	70636995	3.86367e-142	0.0118545	6421	16	eqtl-a-ENSG00000157322	CLEC18A	TRUE	reported	textfile	2	1	TRUE
rs4985376	A	G	A	G	-0.449029	-8.55361e-05	0.62042	0.627618	FALSE	FALSE	FALSE	ieu-b-4874	16	69944335	0.000140221	373295	0.54	Bladder cancer	Bladder cancer	Bladder cancer || ||	TRUE	igd	NA	NA	NA	NA	NA	NA	NA	69944335	1e-200	0.0116676	5907	16	eqtl-a-ENSG00000157322	CLEC18A	TRUE	reported	textfile	2	1	TRUE
rs78203089	C	T	C	T	-0.15594	2.26749e-05	0.079776	0.081595	FALSE	FALSE	FALSE	ieu-b-4874	16	70829588	0.000247289	373295	0.93	Bladder cancer	Bladder cancer	Bladder cancer || ||	TRUE	igd	NA	NA	NA	NA	NA	NA	NA	70829588	1.14551e-12	0.0219273	6420	16	eqtl-a-ENSG00000157322	CLEC18A	TRUE	reported	textfile	2	1	TRUE
rs10072	C	T	C	T	0.21503	-0.000148079	0.335056	0.353597	FALSE	FALSE	FALSE	ieu-b-4874	9	4860964	0.000141685	373295	0.3	Bladder cancer	Bladder cancer	Bladder cancer || ||	TRUE	igd	NA	NA	NA	NA	NA	NA	NA	4860964	1.54383e-66	0.0124788	31684	9	eqtl-a-ENSG00000120158	RCL1	TRUE	reported	textfile	2	1	TRUE
rs10116352	C	G	C	G	-0.106808	1.78998e-05	0.885319	0.899686	FALSE	TRUE	FALSE	ieu-b-4874	9	4939466	0.000227624	373295	0.94	Bladder cancer	Bladder cancer	Bladder cancer || ||	TRUE	igd	NA	NA	NA	NA	NA	NA	NA	4939466	1.03681e-08	0.0186571	30768	9	eqtl-a-ENSG00000120158	RCL1	TRUE	reported	textfile	2	1	TRUE
rs10815090	T	C	T	C	0.0752812	1.29094e-05	0.368236	0.391971	FALSE	FALSE	FALSE	ieu-b-4874	9	4818167	0.00013893	373295	0.93	Bladder cancer	Bladder cancer	Bladder cancer || ||	TRUE	igd	NA	NA	NA	NA	NA	NA	NA	4818167	1.00381e-09	0.0123234	31558	9	eqtl-a-ENSG00000120158	RCL1	TRUE	reported	textfile	2	1	TRUE
rs10072760	G	A	G	A	0.4145	8.79097e-05	0.359777	0.362326	FALSE	FALSE	FALSE	ieu-b-4874	5	93921793	0.000140803	373295	0.53	Bladder cancer	Bladder cancer	Bladder cancer || ||	TRUE	igd	NA	NA	NA	NA	NA	NA	NA	93921793	1e-200	0.0119003	31565	5	eqtl-a-ENSG00000175471	MCTP1	TRUE	reported	textfile	2	1	TRUE
rs13361876	C	A	C	A	0.567182	-1.25754e-05	0.208219	0.231536	FALSE	FALSE	FALSE	ieu-b-4874	5	93823951	0.00016042	373295	0.94	Bladder cancer	Bladder cancer	Bladder cancer || ||	TRUE	igd	NA	NA	NA	NA	NA	NA	NA	93823951	1e-200	0.013859	31684	5	eqtl-a-ENSG00000175471	MCTP1	TRUE	reported	textfile	2	1	TRUE
rs1354034	C	T	C	T	0.0985989	3.59087e-06	0.618137	0.598626	FALSE	FALSE	FALSE	ieu-b-4874	3	56849749	0.000137735	373295	0.98	Bladder cancer	Bladder cancer	Bladder cancer || ||	TRUE	igd	NA	NA	NA	NA	NA	NA	NA	56849749	7.18125e-16	0.0122222	31684	3	eqtl-a-ENSG00000175471	MCTP1	TRUE	reported	textfile	2	1	TRUE
rs75908011	C	T	C	T	-0.243228	-0.000138124	0.059223	0.069705	FALSE	FALSE	FALSE	ieu-b-4874	5	93601832	0.000268459	373295	0.61	Bladder cancer	Bladder cancer	Bladder cancer || ||	TRUE	igd	NA	NA	NA	NA	NA	NA	NA	93601832	3.72477e-22	0.0251316	30918	5	eqtl-a-ENSG00000175471	MCTP1	TRUE	reported	textfile	2	1	TRUE
rs1007394	C	T	C	T	-0.408514	0.000197459	0.491102	0.470764	FALSE	FALSE	FALSE	ieu-b-4874	9	90292625	0.00013529	373295	0.14	Bladder cancer	Bladder cancer	Bladder cancer || ||	TRUE	igd	NA	NA	NA	NA	NA	NA	NA	90292625	1e-200	0.011398	24903	9	eqtl-a-ENSG00000135047	CTSL	TRUE	reported	textfile	2	1	TRUE
rs10780872	A	G	A	G	0.331505	-0.000284047	0.040129	0.033697	FALSE	FALSE	FALSE	ieu-b-4874	9	90366905	0.00037531	373295	0.450001	Bladder cancer	Bladder cancer	Bladder cancer || ||	TRUE	igd	NA	NA	NA	NA	NA	NA	NA	90366905	4.87641e-28	0.0301969	25989	9	eqtl-a-ENSG00000135047	CTSL	TRUE	reported	textfile	2	1	TRUE
rs117914032	T	C	T	C	0.139822	-5.74875e-05	0.0832763	0.087001	FALSE	FALSE	FALSE	ieu-b-4874	9	90767966	0.000241615	373295	0.81	Bladder cancer	Bladder cancer	Bladder cancer || ||	TRUE	igd	NA	NA	NA	NA	NA	NA	NA	90767966	8.00018e-11	0.0215088	24613	9	eqtl-a-ENSG00000135047	CTSL	TRUE	reported	textfile	2	1	TRUE
rs12002901	C	T	C	T	0.313087	-5.0326e-05	0.0413528	0.035602	FALSE	FALSE	FALSE	ieu-b-4874	9	90359962	0.00035798	373295	0.89	Bladder cancer	Bladder cancer	Bladder cancer || ||	TRUE	igd	NA	NA	NA	NA	NA	NA	NA	90359962	7.39946e-26	0.0297761	25673	9	eqtl-a-ENSG00000135047	CTSL	TRUE	reported	textfile	2	1	TRUE
rs1892548	C	T	C	T	-0.0679695	3.96007e-05	0.638581	0.656151	FALSE	FALSE	FALSE	ieu-b-4874	13	41002641	0.000143237	373295	0.780001	Bladder cancer	Bladder cancer	Bladder cancer || ||	TRUE	igd	NA	NA	NA	NA	NA	NA	NA	41002641	3.96963e-08	0.0123756	26395	13	eqtl-a-ENSG00000135047	CTSL	TRUE	reported	textfile	2	1	TRUE
rs3732378	A	G	A	G	-0.0968427	-0.000121675	0.165434	0.172804	FALSE	FALSE	FALSE	ieu-b-4874	3	39307162	0.000178692	373295	0.5	Bladder cancer	Bladder cancer	Bladder cancer || ||	TRUE	igd	NA	NA	NA	NA	NA	NA	NA	39307162	1.4129e-09	0.015997	26011	3	eqtl-a-ENSG00000135047	CTSL	TRUE	reported	textfile	2	1	TRUE
rs77082937	A	T	A	T	0.568078	0.000291345	0.0236193	0.014502	FALSE	TRUE	FALSE	ieu-b-4874	9	90455446	0.000565861	373295	0.61	Bladder cancer	Bladder cancer	Bladder cancer || ||	TRUE	igd	NA	NA	NA	NA	NA	NA	NA	90455446	2.66379e-48	0.0388996	21529	9	eqtl-a-ENSG00000135047	CTSL	TRUE	reported	textfile	2	1	TRUE
rs79020267	G	A	G	A	0.833704	-0.00088541	0.0148788	0.011983	FALSE	FALSE	FALSE	ieu-b-4874	9	90421121	0.000622232	373295	0.15	Bladder cancer	Bladder cancer	Bladder cancer || ||	TRUE	igd	NA	NA	NA	NA	NA	NA	NA	90421121	8.24898e-66	0.048657	20453	9	eqtl-a-ENSG00000135047	CTSL	TRUE	reported	textfile	2	1	TRUE
rs8026803	C	T	C	T	-0.117745	0.000263758	0.247924	0.260463	FALSE	FALSE	FALSE	ieu-b-4874	15	80260014	0.000153989	373295	0.0870001	Bladder cancer	Bladder cancer	Bladder cancer || ||	TRUE	igd	NA	NA	NA	NA	NA	NA	NA	80260014	1.08268e-17	0.0137477	26395	15	eqtl-a-ENSG00000135047	CTSL	TRUE	reported	textfile	2	1	TRUE
rs10074652	A	G	A	G	-0.205116	-8.69795e-05	0.522621	0.496923	FALSE	FALSE	FALSE	ieu-b-4874	5	126443644	0.000135493	373295	0.52	Bladder cancer	Bladder cancer	Bladder cancer || ||	TRUE	igd	NA	NA	NA	NA	NA	NA	NA	126443644	8.63376e-68	0.01179	26942	5	eqtl-a-ENSG00000173926	MARCHF3	TRUE	reported	textfile	2	1	TRUE
rs111886764	G	C	G	C	0.200991	-0.000311912	0.0351873	0.028616	FALSE	TRUE	FALSE	ieu-b-4874	5	126663675	0.000405993	373295	0.44	Bladder cancer	Bladder cancer	Bladder cancer || ||	TRUE	igd	NA	NA	NA	NA	NA	NA	NA	126663675	4.64056e-10	0.0322577	31021	5	eqtl-a-ENSG00000173926	MARCHF3	TRUE	reported	textfile	2	1	TRUE
rs11745988	G	A	G	A	-0.129247	-6.62004e-05	0.352595	0.38374	FALSE	FALSE	FALSE	ieu-b-4874	5	126097526	0.000139498	373295	0.64	Bladder cancer	Bladder cancer	Bladder cancer || ||	TRUE	igd	NA	NA	NA	NA	NA	NA	NA	126097526	2.11349e-25	0.0124096	30603	5	eqtl-a-ENSG00000173926	MARCHF3	TRUE	reported	textfile	2	1	TRUE
rs11960799	T	C	T	C	-0.299676	-7.66019e-05	0.481697	0.460525	FALSE	FALSE	FALSE	ieu-b-4874	5	126356042	0.000135551	373295	0.57	Bladder cancer	Bladder cancer	Bladder cancer || ||	TRUE	igd	NA	NA	NA	NA	NA	NA	NA	126356042	3.89942e-146	0.0116413	31086	5	eqtl-a-ENSG00000173926	MARCHF3	TRUE	reported	textfile	2	1	TRUE
rs11741562	G	T	G	T	0.400924	0.000164983	0.286072	0.278236	FALSE	FALSE	FALSE	ieu-b-4874	5	79893662	0.000152559	373295	0.28	Bladder cancer	Bladder cancer	Bladder cancer || ||	TRUE	igd	NA	NA	NA	NA	NA	NA	NA	79893662	1e-200	0.0127301	6083	5	eqtl-a-ENSG00000228716	DHFR	TRUE	reported	textfile	2	1	TRUE
rs16878218	G	A	G	A	-0.267329	-0.000345242	0.146811	0.13756	FALSE	FALSE	FALSE	ieu-b-4874	5	80212435	0.000200336	373295	0.0850002	Bladder cancer	Bladder cancer	Bladder cancer || ||	TRUE	igd	NA	NA	NA	NA	NA	NA	NA	80212435	6.60846e-58	0.0166655	6421	5	eqtl-a-ENSG00000228716	DHFR	TRUE	reported	textfile	2	1	TRUE
rs59089298	A	G	A	G	-0.207493	-0.000447357	0.0493082	0.054889	FALSE	FALSE	FALSE	ieu-b-4874	5	79464536	0.000298781	373295	0.13	Bladder cancer	Bladder cancer	Bladder cancer || ||	TRUE	igd	NA	NA	NA	NA	NA	NA	NA	79464536	3.92645e-14	0.0274339	6418	5	eqtl-a-ENSG00000228716	DHFR	TRUE	reported	textfile	2	1	TRUE
rs1007766	A	G	A	G	-0.105925	-0.00015308	0.505662	0.515878	FALSE	FALSE	FALSE	ieu-b-4874	7	1034903	0.000135461	373295	0.26	Bladder cancer	Bladder cancer	Bladder cancer || ||	TRUE	igd	NA	NA	NA	NA	NA	NA	NA	1034903	4.53837e-19	0.0118708	19868	7	eqtl-a-ENSG00000164850	GPER1	TRUE	reported	textfile	2	1	TRUE
rs10262232	A	C	A	C	0.368966	9.0728e-05	0.257901	0.248011	FALSE	FALSE	FALSE	ieu-b-4874	7	1141925	0.000156498	373295	0.56	Bladder cancer	Bladder cancer	Bladder cancer || ||	TRUE	igd	NA	NA	NA	NA	NA	NA	NA	1141925	9.12011e-171	0.0132454	26609	7	eqtl-a-ENSG00000164850	GPER1	TRUE	reported	textfile	2	1	TRUE
rs10838725	C	T	C	T	0.101119	-3.01096e-05	0.310651	0.301364	FALSE	FALSE	FALSE	ieu-b-4874	11	47557871	0.000147262	373295	0.84	Bladder cancer	Bladder cancer	Bladder cancer || ||	TRUE	igd	NA	NA	NA	NA	NA	NA	NA	47557871	3.28927e-15	0.0128332	23727	11	eqtl-a-ENSG00000164850	GPER1	TRUE	reported	textfile	2	1	TRUE
rs12478601	T	C	T	C	-0.109722	-9.00885e-05	0.574604	0.58384	FALSE	FALSE	FALSE	ieu-b-4874	2	43721508	0.000137075	373295	0.51	Bladder cancer	Bladder cancer	Bladder cancer || ||	TRUE	igd	NA	NA	NA	NA	NA	NA	NA	43721508	6.16453e-20	0.0120028	26225	2	eqtl-a-ENSG00000164850	GPER1	TRUE	reported	textfile	2	1	TRUE
rs76471434	A	G	A	G	0.25957	-8.20305e-05	0.0207302	0.02209	FALSE	FALSE	FALSE	ieu-b-4874	7	1093878	0.000459812	373295	0.86	Bladder cancer	Bladder cancer	Bladder cancer || ||	TRUE	igd	NA	NA	NA	NA	NA	NA	NA	1093878	4.9023e-10	0.0417154	15557	7	eqtl-a-ENSG00000164850	GPER1	TRUE	reported	textfile	2	1	TRUE
rs10079790	T	C	T	C	-0.191181	-1.90912e-05	0.0686951	0.074852	FALSE	FALSE	FALSE	ieu-b-4874	5	794593	0.000267528	373295	0.94	Bladder cancer	Bladder cancer	Bladder cancer || ||	TRUE	igd	NA	NA	NA	NA	NA	NA	NA	794593	3.83089e-16	0.0234757	10182	5	eqtl-a-ENSG00000206077	ZDHHC11B	TRUE	reported	textfile	2	1	TRUE
rs111384701	T	C	T	C	0.28136	-2.97113e-06	0.0749561	0.087074	FALSE	FALSE	FALSE	ieu-b-4874	5	767084	0.000281759	373295	0.99	Bladder cancer	Bladder cancer	Bladder cancer || ||	TRUE	igd	NA	NA	NA	NA	NA	NA	NA	767084	6.02698e-36	0.0224783	6095	5	eqtl-a-ENSG00000206077	ZDHHC11B	TRUE	reported	textfile	2	1	TRUE
rs116511572	A	T	A	T	-0.341671	0.000187758	0.0484068	0.052229	FALSE	TRUE	FALSE	ieu-b-4874	5	894583	0.000303658	373295	0.54	Bladder cancer	Bladder cancer	Bladder cancer || ||	TRUE	igd	TRUE	rs116511572	rs6555569	A	T	G	C	893452	3.04299e-35	0.0275815	17260	5	eqtl-a-ENSG00000206077	ZDHHC11B	TRUE	reported	textfile	2	1	TRUE
rs10080172	T	G	T	G	-0.228648	-0.000180014	0.0280345	0.031263	FALSE	FALSE	FALSE	ieu-b-4874	5	128475248	0.000388775	373295	0.64	Bladder cancer	Bladder cancer	Bladder cancer || ||	TRUE	igd	NA	NA	NA	NA	NA	NA	NA	128475248	2.14482e-10	0.0360042	29099	5	eqtl-a-ENSG00000066583	ISOC1	TRUE	reported	textfile	2	1	TRUE
rs115494457	C	T	C	T	0.318096	-0.000307512	0.0282792	0.026527	FALSE	FALSE	FALSE	ieu-b-4874	5	127840356	0.000425029	373295	0.47	Bladder cancer	Bladder cancer	Bladder cancer || ||	TRUE	igd	NA	NA	NA	NA	NA	NA	NA	127840356	6.42688e-19	0.0358038	28129	5	eqtl-a-ENSG00000066583	ISOC1	TRUE	reported	textfile	2	1	TRUE
rs13181669	G	C	G	C	-0.373417	0.000140784	0.344593	0.359609	FALSE	TRUE	FALSE	ieu-b-4874	5	128107509	0.000141355	373295	0.32	Bladder cancer	Bladder cancer	Bladder cancer || ||	TRUE	igd	NA	NA	NA	NA	NA	NA	NA	128107509	1e-200	0.012123	31343	5	eqtl-a-ENSG00000066583	ISOC1	TRUE	reported	textfile	2	1	TRUE
rs141844349	C	A	C	A	0.261981	0.000202071	0.0677125	0.074009	FALSE	FALSE	FALSE	ieu-b-4874	5	128370594	0.000260523	373295	0.44	Bladder cancer	Bladder cancer	Bladder cancer || ||	TRUE	igd	NA	NA	NA	NA	NA	NA	NA	128370594	1.15213e-28	0.0235855	30964	5	eqtl-a-ENSG00000066583	ISOC1	TRUE	reported	textfile	2	1	TRUE
rs149007767	T	C	T	C	0.101361	0.000188159	0.149708	0.162063	FALSE	FALSE	FALSE	ieu-b-4874	7	50370254	0.000190373	373295	0.32	Bladder cancer	Bladder cancer	Bladder cancer || ||	TRUE	igd	NA	NA	NA	NA	NA	NA	NA	50370254	1.17071e-09	0.0166598	29863	7	eqtl-a-ENSG00000066583	ISOC1	TRUE	reported	textfile	2	1	TRUE
rs2112699	C	T	C	T	-0.112453	0.000188349	0.119449	0.105526	FALSE	FALSE	FALSE	ieu-b-4874	5	128525698	0.000222449	373295	0.4	Bladder cancer	Bladder cancer	Bladder cancer || ||	TRUE	igd	NA	NA	NA	NA	NA	NA	NA	128525698	8.46253e-10	0.0183273	30688	5	eqtl-a-ENSG00000066583	ISOC1	TRUE	reported	textfile	2	1	TRUE
rs2526206	C	T	C	T	-0.39021	0.000197301	0.279913	0.303086	FALSE	FALSE	FALSE	ieu-b-4874	5	128278993	0.000147223	373295	0.18	Bladder cancer	Bladder cancer	Bladder cancer || ||	TRUE	igd	TRUE	rs2526206	rs144197214	C	T	T	C	128278704	1e-200	0.0128436	27602	5	eqtl-a-ENSG00000066583	ISOC1	TRUE	reported	textfile	2	1	TRUE
rs2577431	C	A	C	A	-0.386456	0.000183	0.259788	0.302497	FALSE	FALSE	FALSE	ieu-b-4874	5	128280809	0.000147217	373295	0.21	Bladder cancer	Bladder cancer	Bladder cancer || ||	TRUE	igd	NA	NA	NA	NA	NA	NA	NA	128280809	4.50817e-189	0.0131769	26444	5	eqtl-a-ENSG00000066583	ISOC1	TRUE	reported	textfile	2	1	TRUE
rs10080728	C	T	C	T	-0.25206	-0.00010193	0.13417	0.134813	FALSE	FALSE	FALSE	ieu-b-4874	6	42989242	0.000197953	373295	0.61	Bladder cancer	Bladder cancer	Bladder cancer || ||	TRUE	igd	NA	NA	NA	NA	NA	NA	NA	42989242	6.5268e-48	0.0173329	30960	6	eqtl-a-ENSG00000112640	PPP2R5D	TRUE	reported	textfile	2	1	TRUE
rs1354034	C	T	C	T	-0.0697004	3.59087e-06	0.618137	0.598626	FALSE	FALSE	FALSE	ieu-b-4874	3	56849749	0.000137735	373295	0.98	Bladder cancer	Bladder cancer	Bladder cancer || ||	TRUE	igd	NA	NA	NA	NA	NA	NA	NA	56849749	1.22651e-08	0.0122363	31684	3	eqtl-a-ENSG00000112640	PPP2R5D	TRUE	reported	textfile	2	1	TRUE
rs2234185	C	T	C	T	-0.0901547	-0.000114196	0.459505	0.491694	FALSE	FALSE	FALSE	ieu-b-4874	6	42897074	0.000135099	373295	0.4	Bladder cancer	Bladder cancer	Bladder cancer || ||	TRUE	igd	NA	NA	NA	NA	NA	NA	NA	42897074	3.89673e-14	0.0119186	31683	6	eqtl-a-ENSG00000112640	PPP2R5D	TRUE	reported	textfile	2	1	TRUE
rs1008158	G	A	G	A	-0.492079	-0.000141474	0.354918	0.341586	FALSE	FALSE	FALSE	ieu-b-4874	9	113828811	0.000143383	373295	0.32	Bladder cancer	Bladder cancer	Bladder cancer || ||	TRUE	igd	NA	NA	NA	NA	NA	NA	NA	113828811	1e-200	0.0117288	31684	9	eqtl-a-ENSG00000198121	LPAR1	TRUE	reported	textfile	2	1	TRUE
rs10115571	C	T	C	T	0.0936525	6.92553e-05	0.400849	0.414335	FALSE	FALSE	FALSE	ieu-b-4874	9	114338103	0.000138448	373295	0.62	Bladder cancer	Bladder cancer	Bladder cancer || ||	TRUE	igd	NA	NA	NA	NA	NA	NA	NA	114338103	1.09597e-14	0.0121191	31237	9	eqtl-a-ENSG00000198121	LPAR1	TRUE	reported	textfile	2	1	TRUE
rs10980993	G	A	G	A	0.251397	0.000208519	0.163359	0.134054	FALSE	FALSE	FALSE	ieu-b-4874	9	114414667	0.000198574	373295	0.29	Bladder cancer	Bladder cancer	Bladder cancer || ||	TRUE	igd	NA	NA	NA	NA	NA	NA	NA	114414667	6.65426e-56	0.0159595	31477	9	eqtl-a-ENSG00000198121	LPAR1	TRUE	reported	textfile	2	1	TRUE
rs2712381	C	A	C	A	0.0717433	-0.000146921	0.600853	0.613822	FALSE	FALSE	FALSE	ieu-b-4874	3	128338600	0.000138924	373295	0.29	Bladder cancer	Bladder cancer	Bladder cancer || ||	TRUE	igd	NA	NA	NA	NA	NA	NA	NA	128338600	3.40863e-09	0.0121383	31684	3	eqtl-a-ENSG00000198121	LPAR1	TRUE	reported	textfile	2	1	TRUE
rs4302915	G	T	G	T	0.18162	-0.000143754	0.423766	0.41616	FALSE	FALSE	FALSE	ieu-b-4874	9	113374865	0.000137461	373295	0.3	Bladder cancer	Bladder cancer	Bladder cancer || ||	TRUE	igd	NA	NA	NA	NA	NA	NA	NA	113374865	3.41979e-52	0.0119469	31684	9	eqtl-a-ENSG00000198121	LPAR1	TRUE	reported	textfile	2	1	TRUE
rs61863818	T	C	T	C	0.104439	6.8234e-05	0.232773	0.257657	FALSE	FALSE	FALSE	ieu-b-4874	10	99136403	0.000154645	373295	0.66	Bladder cancer	Bladder cancer	Bladder cancer || ||	TRUE	igd	NA	NA	NA	NA	NA	NA	NA	99136403	1.08593e-13	0.0140562	31569	10	eqtl-a-ENSG00000198121	LPAR1	TRUE	reported	textfile	2	1	TRUE
rs62571456	C	T	C	T	0.126575	-0.000279187	0.103724	0.094438	FALSE	FALSE	FALSE	ieu-b-4874	9	113649128	0.000233696	373295	0.23	Bladder cancer	Bladder cancer	Bladder cancer || ||	TRUE	igd	NA	NA	NA	NA	NA	NA	NA	113649128	8.35795e-11	0.0194911	31231	9	eqtl-a-ENSG00000198121	LPAR1	TRUE	reported	textfile	2	1	TRUE
rs6477803	T	C	T	C	-0.530816	-0.000248378	0.80407	0.83335	FALSE	FALSE	FALSE	ieu-b-4874	9	113792417	0.00018141	373295	0.17	Bladder cancer	Bladder cancer	Bladder cancer || ||	TRUE	igd	NA	NA	NA	NA	NA	NA	NA	113792417	1e-200	0.0143139	31684	9	eqtl-a-ENSG00000198121	LPAR1	TRUE	reported	textfile	2	1	TRUE
rs695207	T	G	T	G	-0.437704	1.0683e-05	0.652787	0.655614	FALSE	FALSE	FALSE	ieu-b-4874	9	114056169	0.000144089	373295	0.94	Bladder cancer	Bladder cancer	Bladder cancer || ||	TRUE	igd	NA	NA	NA	NA	NA	NA	NA	114056169	1e-200	0.0119463	31684	9	eqtl-a-ENSG00000198121	LPAR1	TRUE	reported	textfile	2	1	TRUE
rs10082463	C	A	C	A	-0.647655	7.70048e-06	0.100013	0.094471	FALSE	FALSE	FALSE	ieu-b-4874	10	119021407	0.000235104	373295	0.97	Bladder cancer	Bladder cancer	Bladder cancer || ||	TRUE	igd	NA	NA	NA	NA	NA	NA	NA	119021407	1e-200	0.0190744	28917	10	eqtl-a-ENSG00000165650	PDZD8	TRUE	reported	textfile	2	1	TRUE
rs149110519	T	C	T	C	0.183385	0.000419594	0.0526158	0.035595	FALSE	FALSE	FALSE	ieu-b-4874	6	144385777	0.000367199	373295	0.25	Bladder cancer	Bladder cancer	Bladder cancer || ||	TRUE	igd	NA	NA	NA	NA	NA	NA	NA	144385777	5.5552e-12	0.026613	25735	6	eqtl-a-ENSG00000165650	PDZD8	TRUE	reported	textfile	2	1	TRUE
rs17095398	A	G	A	G	0.174388	-5.8059e-05	0.127115	0.143233	FALSE	FALSE	FALSE	ieu-b-4874	10	118645834	0.000193094	373295	0.760001	Bladder cancer	Bladder cancer	Bladder cancer || ||	TRUE	igd	NA	NA	NA	NA	NA	NA	NA	118645834	1.2067e-22	0.0178073	31555	10	eqtl-a-ENSG00000165650	PDZD8	TRUE	reported	textfile	2	1	TRUE
rs181501	T	C	T	C	0.154765	-0.000134225	0.10226	0.120731	FALSE	FALSE	FALSE	ieu-b-4874	10	119179300	0.000211874	373295	0.53	Bladder cancer	Bladder cancer	Bladder cancer || ||	TRUE	igd	NA	NA	NA	NA	NA	NA	NA	119179300	2.88005e-15	0.0196002	31053	10	eqtl-a-ENSG00000165650	PDZD8	TRUE	reported	textfile	2	1	TRUE
rs35979828	T	C	T	C	0.169248	4.7328e-06	0.0571059	0.070393	FALSE	FALSE	FALSE	ieu-b-4874	12	54685880	0.000263983	373295	0.99	Bladder cancer	Bladder cancer	Bladder cancer || ||	TRUE	igd	NA	NA	NA	NA	NA	NA	NA	54685880	3.87436e-11	0.0256095	29836	12	eqtl-a-ENSG00000165650	PDZD8	TRUE	reported	textfile	2	1	TRUE
rs363251	A	G	A	G	-0.236266	-0.000158516	0.673778	0.622329	FALSE	FALSE	FALSE	ieu-b-4874	10	119019467	0.000152175	373295	0.3	Bladder cancer	Bladder cancer	Bladder cancer || ||	TRUE	igd	NA	NA	NA	NA	NA	NA	NA	119019467	3.31589e-79	0.0125382	23403	10	eqtl-a-ENSG00000165650	PDZD8	TRUE	reported	textfile	2	1	TRUE
rs78895802	G	T	G	T	-0.148536	-0.000265165	0.0584502	0.051284	FALSE	FALSE	FALSE	ieu-b-4874	10	119150889	0.000305973	373295	0.39	Bladder cancer	Bladder cancer	Bladder cancer || ||	TRUE	igd	NA	NA	NA	NA	NA	NA	NA	119150889	4.5733e-09	0.0253397	31234	10	eqtl-a-ENSG00000165650	PDZD8	TRUE	reported	textfile	2	1	TRUE
rs10083668	C	T	C	T	-0.122077	-4.75592e-05	0.111543	0.115658	FALSE	FALSE	FALSE	ieu-b-4874	15	100004180	0.000212133	373295	0.82	Bladder cancer	Bladder cancer	Bladder cancer || ||	TRUE	igd	NA	NA	NA	NA	NA	NA	NA	100004180	1.00231e-10	0.0188783	30935	15	eqtl-a-ENSG00000068305	MEF2A	TRUE	reported	textfile	2	1	TRUE
rs149007767	T	C	T	C	0.127656	0.000188159	0.149708	0.162063	FALSE	FALSE	FALSE	ieu-b-4874	7	50370254	0.000190373	373295	0.32	Bladder cancer	Bladder cancer	Bladder cancer || ||	TRUE	igd	NA	NA	NA	NA	NA	NA	NA	50370254	1.74141e-14	0.016647	30077	7	eqtl-a-ENSG00000068305	MEF2A	TRUE	reported	textfile	2	1	TRUE
rs149110519	T	C	T	C	0.166986	0.000419594	0.0526158	0.035595	FALSE	FALSE	FALSE	ieu-b-4874	6	144385777	0.000367199	373295	0.25	Bladder cancer	Bladder cancer	Bladder cancer || ||	TRUE	igd	NA	NA	NA	NA	NA	NA	NA	144385777	3.55067e-10	0.0266207	25735	6	eqtl-a-ENSG00000068305	MEF2A	TRUE	reported	textfile	2	1	TRUE
rs78547437	C	T	C	T	0.249883	1.03093e-06	0.161115	0.180983	FALSE	FALSE	FALSE	ieu-b-4874	15	100186866	0.000176023	373295	1	Bladder cancer	Bladder cancer	Bladder cancer || ||	TRUE	igd	NA	NA	NA	NA	NA	NA	NA	100186866	1.22011e-54	0.016052	31345	15	eqtl-a-ENSG00000068305	MEF2A	TRUE	reported	textfile	2	1	TRUE
rs8026614	T	C	T	C	-0.227418	-9.8161e-05	0.481468	0.471999	FALSE	FALSE	FALSE	ieu-b-4874	15	100051136	0.000135955	373295	0.47	Bladder cancer	Bladder cancer	Bladder cancer || ||	TRUE	igd	NA	NA	NA	NA	NA	NA	NA	100051136	2.31686e-83	0.0117569	31300	15	eqtl-a-ENSG00000068305	MEF2A	TRUE	reported	textfile	2	1	TRUE
rs10085363	G	A	G	A	-0.776248	0.000207235	0.10829	0.123988	FALSE	FALSE	FALSE	ieu-b-4874	6	89314769	0.000205979	373295	0.31	Bladder cancer	Bladder cancer	Bladder cancer || ||	TRUE	igd	TRUE	rs10085363	rs12660267	G	A	C	T	89310475	1e-200	0.0180042	31684	6	eqtl-a-ENSG00000111880	RNGTT	TRUE	reported	textfile	2	1	TRUE
rs117147345	T	C	T	C	0.705284	-0.000764266	0.0156368	0.013306	FALSE	FALSE	FALSE	ieu-b-4874	6	89675635	0.000599216	373295	0.2	Bladder cancer	Bladder cancer	Bladder cancer || ||	TRUE	igd	NA	NA	NA	NA	NA	NA	NA	89675635	1.16145e-49	0.0476038	11694	6	eqtl-a-ENSG00000111880	RNGTT	TRUE	reported	textfile	2	1	TRUE
rs117857689	G	A	G	A	0.302041	2.2076e-05	0.041791	0.046978	FALSE	FALSE	FALSE	ieu-b-4874	6	89615293	0.000319172	373295	0.94	Bladder cancer	Bladder cancer	Bladder cancer || ||	TRUE	igd	NA	NA	NA	NA	NA	NA	NA	89615293	2.14388e-24	0.0296333	30547	6	eqtl-a-ENSG00000111880	RNGTT	TRUE	reported	textfile	2	1	TRUE
rs17696736	G	A	G	A	-0.0889544	0.000368844	0.408694	0.430266	FALSE	FALSE	FALSE	ieu-b-4874	12	112486818	0.000136377	373295	0.00680002	Bladder cancer	Bladder cancer	Bladder cancer || ||	TRUE	igd	NA	NA	NA	NA	NA	NA	NA	112486818	1.81719e-13	0.0120839	31185	12	eqtl-a-ENSG00000111880	RNGTT	TRUE	reported	textfile	2	1	TRUE
rs72911623	C	T	C	T	-0.62222	-0.000158052	0.0215633	0.021134	FALSE	FALSE	FALSE	ieu-b-4874	6	89648766	0.000470695	373295	0.74	Bladder cancer	Bladder cancer	Bladder cancer || ||	TRUE	igd	NA	NA	NA	NA	NA	NA	NA	89648766	6.45654e-53	0.040639	28077	6	eqtl-a-ENSG00000111880	RNGTT	TRUE	reported	textfile	2	1	TRUE
rs76385886	T	C	T	C	0.235155	0.000136152	0.0256989	0.020381	FALSE	FALSE	FALSE	ieu-b-4874	6	89480608	0.000507176	373295	0.79	Bladder cancer	Bladder cancer	Bladder cancer || ||	TRUE	igd	NA	NA	NA	NA	NA	NA	NA	89480608	3.8399e-10	0.0375611	29006	6	eqtl-a-ENSG00000111880	RNGTT	TRUE	reported	textfile	2	1	TRUE
rs1008550	G	T	G	T	-0.321803	-0.000530886	0.0309963	0.026176	FALSE	FALSE	FALSE	ieu-b-4874	22	24940196	0.000424235	373295	0.21	Bladder cancer	Bladder cancer	Bladder cancer || ||	TRUE	igd	NA	NA	NA	NA	NA	NA	NA	24940196	5.46638e-21	0.0342351	31191	22	eqtl-a-ENSG00000100024	UPB1	TRUE	reported	textfile	2	1	TRUE
rs139431893	T	C	T	C	-0.127031	0.000522282	0.0724576	0.09657	FALSE	FALSE	FALSE	ieu-b-4874	22	25018253	0.000245766	373295	0.0340001	Bladder cancer	Bladder cancer	Bladder cancer || ||	TRUE	igd	NA	NA	NA	NA	NA	NA	NA	25018253	3.03508e-08	0.0229332	16737	22	eqtl-a-ENSG00000100024	UPB1	TRUE	reported	textfile	2	1	TRUE
rs7210990	A	C	A	C	0.0711024	8.52542e-06	0.481977	0.519977	FALSE	FALSE	FALSE	ieu-b-4874	17	16177910	0.000135407	373295	0.95	Bladder cancer	Bladder cancer	Bladder cancer || ||	TRUE	igd	TRUE	rs7210990	rs12938394	A	C	G	A	16170764	2.27562e-09	0.0118962	31569	17	eqtl-a-ENSG00000100024	UPB1	TRUE	reported	textfile	2	1	TRUE
rs1008599	G	A	G	A	-0.364455	-2.82123e-06	0.413339	0.43767	FALSE	FALSE	FALSE	ieu-b-4874	7	142045897	0.000141017	373295	0.98	Bladder cancer	Bladder cancer	Bladder cancer || ||	TRUE	igd	TRUE	rs1008599	rs361402	G	A	T	C	142038782	1e-200	0.0116906	5502	7	eqtl-a-ENSG00000211717	TRBV10-1	TRUE	reported	textfile	2	1	TRUE
rs3114480	C	T	C	T	-0.0683993	0.000111302	0.492863	0.501646	FALSE	FALSE	FALSE	ieu-b-4874	7	142499729	0.000136494	373295	0.41	Bladder cancer	Bladder cancer	Bladder cancer || ||	TRUE	igd	NA	NA	NA	NA	NA	NA	NA	142499729	8.80887e-09	0.0118908	5164	7	eqtl-a-ENSG00000211717	TRBV10-1	TRUE	reported	textfile	2	1	TRUE
rs660895	G	A	G	A	0.12959	-3.85821e-05	0.177598	0.212024	FALSE	FALSE	FALSE	ieu-b-4874	6	32577380	0.00016553	373295	0.82	Bladder cancer	Bladder cancer	Bladder cancer || ||	TRUE	igd	NA	NA	NA	NA	NA	NA	NA	32577380	7.32993e-17	0.0155352	5502	6	eqtl-a-ENSG00000211717	TRBV10-1	TRUE	reported	textfile	2	1	TRUE
rs10086568	A	G	A	G	-0.0804053	0.00019867	0.319855	0.32102	FALSE	FALSE	FALSE	ieu-b-4874	8	6900336	0.000145553	373295	0.17	Bladder cancer	Bladder cancer	Bladder cancer || ||	TRUE	igd	NA	NA	NA	NA	NA	NA	NA	6900336	2.78683e-10	0.0127425	31355	8	eqtl-a-ENSG00000102837	OLFM4	TRUE	reported	textfile	2	1	TRUE
rs1012068	G	T	G	T	-0.110928	1.52637e-05	0.276034	0.261936	FALSE	FALSE	FALSE	ieu-b-4874	22	32265903	0.000153759	373295	0.92	Bladder cancer	Bladder cancer	Bladder cancer || ||	TRUE	igd	NA	NA	NA	NA	NA	NA	NA	32265903	6.6896e-17	0.0132811	31086	22	eqtl-a-ENSG00000102837	OLFM4	TRUE	reported	textfile	2	1	TRUE
rs11684404	C	T	C	T	-0.0723053	0.000202375	0.343776	0.338702	FALSE	FALSE	FALSE	ieu-b-4874	2	88924622	0.000142811	373295	0.16	Bladder cancer	Bladder cancer	Bladder cancer || ||	TRUE	igd	NA	NA	NA	NA	NA	NA	NA	88924622	7.60449e-09	0.0125161	31355	2	eqtl-a-ENSG00000102837	OLFM4	TRUE	reported	textfile	2	1	TRUE
rs11881751	A	G	A	G	0.132196	-0.000108307	0.231675	0.229035	FALSE	FALSE	FALSE	ieu-b-4874	19	4997420	0.000161604	373295	0.5	Bladder cancer	Bladder cancer	Bladder cancer || ||	TRUE	igd	NA	NA	NA	NA	NA	NA	NA	4997420	5.44628e-21	0.014063	31355	19	eqtl-a-ENSG00000102837	OLFM4	TRUE	reported	textfile	2	1	TRUE
rs13289095	T	G	T	G	0.251897	-0.000188425	0.119513	0.145648	FALSE	FALSE	FALSE	ieu-b-4874	9	131466489	0.000191999	373295	0.33	Bladder cancer	Bladder cancer	Bladder cancer || ||	TRUE	igd	NA	NA	NA	NA	NA	NA	NA	131466489	1.88278e-43	0.0182245	28373	9	eqtl-a-ENSG00000102837	OLFM4	TRUE	reported	textfile	2	1	TRUE
rs1343610	C	T	C	T	-0.198894	0.000144253	0.640629	0.623909	FALSE	FALSE	FALSE	ieu-b-4874	13	53662674	0.000140792	373295	0.31	Bladder cancer	Bladder cancer	Bladder cancer || ||	TRUE	igd	NA	NA	NA	NA	NA	NA	NA	53662674	6.73442e-59	0.0122907	31470	13	eqtl-a-ENSG00000102837	OLFM4	TRUE	reported	textfile	2	1	TRUE
rs1375493	A	G	A	G	0.0919538	0.000150224	0.565077	0.555872	FALSE	FALSE	FALSE	ieu-b-4874	2	182323766	0.000136626	373295	0.27	Bladder cancer	Bladder cancer	Bladder cancer || ||	TRUE	igd	NA	NA	NA	NA	NA	NA	NA	182323766	1.64892e-14	0.0119806	31355	2	eqtl-a-ENSG00000102837	OLFM4	TRUE	reported	textfile	2	1	TRUE
rs2227901	A	G	A	G	-0.110238	5.89176e-05	0.203258	0.185146	FALSE	FALSE	FALSE	ieu-b-4874	4	57798189	0.000174125	373295	0.74	Bladder cancer	Bladder cancer	Bladder cancer || ||	TRUE	igd	NA	NA	NA	NA	NA	NA	NA	57798189	8.11708e-14	0.0147606	31470	4	eqtl-a-ENSG00000102837	OLFM4	TRUE	reported	textfile	2	1	TRUE
rs3735485	G	A	G	A	-0.101227	0.000210104	0.837214	0.845151	FALSE	FALSE	FALSE	ieu-b-4874	7	45009341	0.000186992	373295	0.26	Bladder cancer	Bladder cancer	Bladder cancer || ||	TRUE	igd	NA	NA	NA	NA	NA	NA	NA	45009341	3.22827e-10	0.0160994	30757	7	eqtl-a-ENSG00000102837	OLFM4	TRUE	reported	textfile	2	1	TRUE
rs629326	T	G	T	G	-0.104974	-0.000195136	0.62781	0.580711	FALSE	FALSE	FALSE	ieu-b-4874	6	159496713	0.000137178	373295	0.15	Bladder cancer	Bladder cancer	Bladder cancer || ||	TRUE	igd	NA	NA	NA	NA	NA	NA	NA	159496713	1.25661e-17	0.0122808	31355	6	eqtl-a-ENSG00000102837	OLFM4	TRUE	reported	textfile	2	1	TRUE
rs7981880	G	A	G	A	0.0832848	0.000206091	0.355481	0.343051	FALSE	FALSE	FALSE	ieu-b-4874	13	53501646	0.000142564	373295	0.15	Bladder cancer	Bladder cancer	Bladder cancer || ||	TRUE	igd	NA	NA	NA	NA	NA	NA	NA	53501646	1.96517e-11	0.0124144	31470	13	eqtl-a-ENSG00000102837	OLFM4	TRUE	reported	textfile	2	1	TRUE
rs7999275	G	A	G	A	0.463594	-9.23353e-05	0.768623	0.768126	FALSE	FALSE	FALSE	ieu-b-4874	13	53589368	0.000164797	373295	0.58	Bladder cancer	Bladder cancer	Bladder cancer || ||	TRUE	igd	NA	NA	NA	NA	NA	NA	NA	53589368	1e-200	0.0135631	29978	13	eqtl-a-ENSG00000102837	OLFM4	TRUE	reported	textfile	2	1	TRUE
rs9527102	G	A	G	A	0.120483	-4.21523e-05	0.312936	0.300029	FALSE	FALSE	FALSE	ieu-b-4874	13	54114834	0.000147978	373295	0.780001	Bladder cancer	Bladder cancer	Bladder cancer || ||	TRUE	igd	NA	NA	NA	NA	NA	NA	NA	54114834	4.68598e-21	0.0127955	31352	13	eqtl-a-ENSG00000102837	OLFM4	TRUE	reported	textfile	2	1	TRUE
rs10087898	C	T	C	T	0.112058	-0.000178292	0.128566	0.122564	FALSE	FALSE	FALSE	ieu-b-4874	8	23017691	0.000206136	373295	0.39	Bladder cancer	Bladder cancer	Bladder cancer || ||	TRUE	igd	NA	NA	NA	NA	NA	NA	NA	23017691	2.776e-10	0.0177563	31684	8	eqtl-a-ENSG00000173530	TNFRSF10D	TRUE	reported	textfile	2	1	TRUE
rs4242391	C	T	C	T	-0.155595	2.72018e-05	0.625691	0.602828	FALSE	FALSE	FALSE	ieu-b-4874	8	23000183	0.00013804	373295	0.84	Bladder cancer	Bladder cancer	Bladder cancer || ||	TRUE	igd	NA	NA	NA	NA	NA	NA	NA	23000183	4.36114e-37	0.0122285	31684	8	eqtl-a-ENSG00000173530	TNFRSF10D	TRUE	reported	textfile	2	1	TRUE
rs10088133	G	A	G	A	0.24158	-0.000178489	0.52689	0.552901	FALSE	FALSE	FALSE	ieu-b-4874	8	142017877	0.00013802	373295	0.2	Bladder cancer	Bladder cancer	Bladder cancer || ||	TRUE	igd	NA	NA	NA	NA	NA	NA	NA	142017877	5.42126e-94	0.011746	30902	8	eqtl-a-ENSG00000169398	PTK2	TRUE	reported	textfile	2	1	TRUE
rs1354034	C	T	C	T	0.220184	3.59087e-06	0.618137	0.598626	FALSE	FALSE	FALSE	ieu-b-4874	3	56849749	0.000137735	373295	0.98	Bladder cancer	Bladder cancer	Bladder cancer || ||	TRUE	igd	NA	NA	NA	NA	NA	NA	NA	56849749	7.0372e-74	0.0121093	31684	3	eqtl-a-ENSG00000169398	PTK2	TRUE	reported	textfile	2	1	TRUE
rs141094656	C	T	C	T	-0.286526	0.000120255	0.0195137	0.014498	FALSE	FALSE	FALSE	ieu-b-4874	1	92753336	0.00059133	373295	0.84	Bladder cancer	Bladder cancer	Bladder cancer || ||	TRUE	igd	NA	NA	NA	NA	NA	NA	NA	92753336	2.56507e-11	0.0429606	21629	1	eqtl-a-ENSG00000169398	PTK2	TRUE	reported	textfile	2	1	TRUE
rs149290349	A	G	A	G	-0.2287	-1.02622e-05	0.0763089	0.071395	FALSE	FALSE	FALSE	ieu-b-4874	2	43453721	0.00026733	373295	0.97	Bladder cancer	Bladder cancer	Bladder cancer || ||	TRUE	igd	TRUE	rs149290349	rs112694524	A	G	A	G	43451957	1.31795e-24	0.022335	27138	2	eqtl-a-ENSG00000169398	PTK2	TRUE	reported	textfile	2	1	TRUE
rs1510587	A	G	A	G	0.0666234	0.000287125	0.459801	0.447818	FALSE	FALSE	FALSE	ieu-b-4874	8	142128946	0.000136126	373295	0.0350002	Bladder cancer	Bladder cancer	Bladder cancer || ||	TRUE	igd	NA	NA	NA	NA	NA	NA	NA	142128946	2.3397e-08	0.011929	29914	8	eqtl-a-ENSG00000169398	PTK2	TRUE	reported	textfile	2	1	TRUE
rs170088	T	C	T	C	0.126812	-0.000177362	0.11796	0.098259	FALSE	FALSE	FALSE	ieu-b-4874	8	142160876	0.000227	373295	0.43	Bladder cancer	Bladder cancer	Bladder cancer || ||	TRUE	igd	NA	NA	NA	NA	NA	NA	NA	142160876	5.81166e-12	0.0184207	31300	8	eqtl-a-ENSG00000169398	PTK2	TRUE	reported	textfile	2	1	TRUE
rs505404	G	T	G	T	0.0994128	-2.111e-05	0.222031	0.232635	FALSE	FALSE	FALSE	ieu-b-4874	11	243268	0.000159864	373295	0.89	Bladder cancer	Bladder cancer	Bladder cancer || ||	TRUE	igd	NA	NA	NA	NA	NA	NA	NA	243268	3.55549e-12	0.014296	31569	11	eqtl-a-ENSG00000169398	PTK2	TRUE	reported	textfile	2	1	TRUE
rs9809116	G	A	G	A	0.0958199	4.73271e-05	0.419943	0.408411	FALSE	FALSE	FALSE	ieu-b-4874	3	72397279	0.000138673	373295	0.73	Bladder cancer	Bladder cancer	Bladder cancer || ||	TRUE	igd	NA	NA	NA	NA	NA	NA	NA	72397279	1.67109e-15	0.0120321	31569	3	eqtl-a-ENSG00000169398	PTK2	TRUE	reported	textfile	2	1	TRUE
rs1008877	A	C	A	C	0.394833	-2.74779e-05	0.47597	0.47632	FALSE	FALSE	FALSE	ieu-b-4874	6	125443861	0.000135399	373295	0.84	Bladder cancer	Bladder cancer	Bladder cancer || ||	TRUE	igd	NA	NA	NA	NA	NA	NA	NA	125443861	1e-200	0.0114445	31355	6	eqtl-a-ENSG00000111906	HDDC2	TRUE	reported	textfile	2	1	TRUE
rs11154304	A	G	A	G	-0.540136	-0.000326796	0.11131	0.117057	FALSE	FALSE	FALSE	ieu-b-4874	6	125639515	0.000210627	373295	0.12	Bladder cancer	Bladder cancer	Bladder cancer || ||	TRUE	igd	NA	NA	NA	NA	NA	NA	NA	125639515	4.81948e-190	0.0183693	31564	6	eqtl-a-ENSG00000111906	HDDC2	TRUE	reported	textfile	2	1	TRUE
rs4895707	G	A	G	A	-0.398518	-9.99018e-05	0.473207	0.456625	FALSE	FALSE	FALSE	ieu-b-4874	6	125669227	0.000135514	373295	0.46	Bladder cancer	Bladder cancer	Bladder cancer || ||	TRUE	igd	NA	NA	NA	NA	NA	NA	NA	125669227	1e-200	0.011439	31668	6	eqtl-a-ENSG00000111906	HDDC2	TRUE	reported	textfile	2	1	TRUE
rs7911264	C	T	C	T	-0.0719362	-8.70911e-05	0.515223	0.52141	FALSE	FALSE	FALSE	ieu-b-4874	10	94436851	0.000135591	373295	0.52	Bladder cancer	Bladder cancer	Bladder cancer || ||	TRUE	igd	NA	NA	NA	NA	NA	NA	NA	94436851	1.4647e-09	0.0118936	31684	10	eqtl-a-ENSG00000111906	HDDC2	TRUE	reported	textfile	2	1	TRUE
rs1008953	C	T	C	T	0.805396	0.000189638	0.770601	0.775317	FALSE	FALSE	FALSE	ieu-b-4874	20	43980726	0.000161819	373295	0.24	Bladder cancer	Bladder cancer	Bladder cancer || ||	TRUE	igd	NA	NA	NA	NA	NA	NA	NA	43980726	1e-200	0.012427	31300	20	eqtl-a-ENSG00000204070	SYS1	TRUE	reported	textfile	2	1	TRUE
rs3091579	A	G	A	G	0.159048	0.000115536	0.140696	0.143477	FALSE	FALSE	FALSE	ieu-b-4874	20	43947368	0.000197581	373295	0.56	Bladder cancer	Bladder cancer	Bladder cancer || ||	TRUE	igd	NA	NA	NA	NA	NA	NA	NA	43947368	1.16118e-20	0.0170647	31355	20	eqtl-a-ENSG00000204070	SYS1	TRUE	reported	textfile	2	1	TRUE
rs6032538	C	G	C	G	-0.0907096	-2.09548e-05	0.714643	0.725554	FALSE	TRUE	FALSE	ieu-b-4874	20	44417675	0.000151438	373295	0.89	Bladder cancer	Bladder cancer	Bladder cancer || ||	TRUE	igd	NA	NA	NA	NA	NA	NA	NA	44417675	5.425e-12	0.0131576	31300	20	eqtl-a-ENSG00000204070	SYS1	TRUE	reported	textfile	2	1	TRUE
rs12973620	C	G	C	G	0.0904162	0.000158194	0.191043	0.173972	FALSE	TRUE	FALSE	ieu-b-4874	19	58249643	0.000178217	373295	0.37	Bladder cancer	Bladder cancer	Bladder cancer || ||	TRUE	igd	NA	NA	NA	NA	NA	NA	NA	58249643	2.23692e-09	0.0151205	26280	19	eqtl-a-ENSG00000079459	FDFT1	TRUE	reported	textfile	2	1	TRUE
rs1564263	G	C	G	C	0.136107	-4.65195e-05	0.635679	0.645059	FALSE	TRUE	FALSE	ieu-b-4874	8	11503289	0.000142853	373295	0.74	Bladder cancer	Bladder cancer	Bladder cancer || ||	TRUE	igd	NA	NA	NA	NA	NA	NA	NA	11503289	2.12471e-28	0.0123144	26275	8	eqtl-a-ENSG00000079459	FDFT1	TRUE	reported	textfile	2	1	TRUE
rs174545	G	C	G	C	0.0755311	1.44281e-05	0.329174	0.344798	FALSE	TRUE	FALSE	ieu-b-4874	11	61569306	0.000142262	373295	0.92	Bladder cancer	Bladder cancer	Bladder cancer || ||	TRUE	igd	NA	NA	NA	NA	NA	NA	NA	61569306	2.35798e-09	0.0126497	26395	11	eqtl-a-ENSG00000079459	FDFT1	TRUE	reported	textfile	2	1	TRUE
rs2092004	G	A	G	A	0.448347	-3.12756e-05	0.473194	0.486467	FALSE	FALSE	FALSE	ieu-b-4874	8	11652430	0.000136407	373295	0.82	Bladder cancer	Bladder cancer	Bladder cancer || ||	TRUE	igd	NA	NA	NA	NA	NA	NA	NA	11652430	1e-200	0.0113075	20957	8	eqtl-a-ENSG00000079459	FDFT1	TRUE	reported	textfile	2	1	TRUE
rs4841587	T	G	T	G	-0.23804	-9.30788e-05	0.307772	0.255658	FALSE	FALSE	FALSE	ieu-b-4874	8	11614175	0.000155116	373295	0.55	Bladder cancer	Bladder cancer	Bladder cancer || ||	TRUE	igd	NA	NA	NA	NA	NA	NA	NA	11614175	6.24597e-78	0.0127379	26395	8	eqtl-a-ENSG00000079459	FDFT1	TRUE	reported	textfile	2	1	TRUE
rs6592965	A	G	A	G	0.0716724	0.000203916	0.449532	0.455524	FALSE	FALSE	FALSE	ieu-b-4874	7	50427982	0.000136184	373295	0.13	Bladder cancer	Bladder cancer	Bladder cancer || ||	TRUE	igd	NA	NA	NA	NA	NA	NA	NA	50427982	2.00009e-09	0.0119494	26395	7	eqtl-a-ENSG00000079459	FDFT1	TRUE	reported	textfile	2	1	TRUE
rs10090737	T	C	T	C	0.106765	-0.000243313	0.388402	0.394452	FALSE	FALSE	FALSE	ieu-b-4874	8	21547340	0.00013857	373295	0.0790005	Bladder cancer	Bladder cancer	Bladder cancer || ||	TRUE	igd	NA	NA	NA	NA	NA	NA	NA	21547340	1.8412e-18	0.0121784	31684	8	eqtl-a-ENSG00000168546	GFRA2	TRUE	reported	textfile	2	1	TRUE
rs3758156	G	A	G	A	-0.253282	0.000320606	0.539761	0.542732	FALSE	FALSE	FALSE	ieu-b-4874	8	21774324	0.000135578	373295	0.0179999	Bladder cancer	Bladder cancer	Bladder cancer || ||	TRUE	igd	TRUE	rs3758156	rs4871861	A	G	A	G	21770796	4.57088e-103	0.0117495	31684	8	eqtl-a-ENSG00000168546	GFRA2	TRUE	reported	textfile	2	1	TRUE
rs9644146	G	T	G	T	-0.415218	-2.53014e-05	0.29191	0.287351	FALSE	FALSE	FALSE	ieu-b-4874	8	21696395	0.000150692	373295	0.87	Bladder cancer	Bladder cancer	Bladder cancer || ||	TRUE	igd	NA	NA	NA	NA	NA	NA	NA	21696395	1e-200	0.012616	31566	8	eqtl-a-ENSG00000168546	GFRA2	TRUE	reported	textfile	2	1	TRUE
rs10092168	T	C	T	C	-0.212263	0.000329671	0.292021	0.287737	FALSE	FALSE	FALSE	ieu-b-4874	8	87442135	0.000149106	373295	0.0269998	Bladder cancer	Bladder cancer	Bladder cancer || ||	TRUE	igd	NA	NA	NA	NA	NA	NA	NA	87442135	3.16301e-60	0.0129671	31681	8	eqtl-a-ENSG00000085719	CPNE3	TRUE	reported	textfile	2	1	TRUE
rs13257670	T	G	T	G	-0.0710505	9.10809e-05	0.587907	0.593099	FALSE	FALSE	FALSE	ieu-b-4874	8	87866343	0.00013765	373295	0.51	Bladder cancer	Bladder cancer	Bladder cancer || ||	TRUE	igd	NA	NA	NA	NA	NA	NA	NA	87866343	4.02903e-09	0.012077	31677	8	eqtl-a-ENSG00000085719	CPNE3	TRUE	reported	textfile	2	1	TRUE
rs7000333	T	C	T	C	0.335846	0.000118556	0.608397	0.623646	FALSE	FALSE	FALSE	ieu-b-4874	8	87578131	0.000139464	373295	0.4	Bladder cancer	Bladder cancer	Bladder cancer || ||	TRUE	igd	NA	NA	NA	NA	NA	NA	NA	87578131	2.2856e-176	0.0118613	31681	8	eqtl-a-ENSG00000085719	CPNE3	TRUE	reported	textfile	2	1	TRUE
rs1009321	G	A	G	A	-0.360636	-6.69402e-05	0.545202	0.558537	FALSE	FALSE	FALSE	ieu-b-4874	12	133366640	0.000136156	373295	0.62	Bladder cancer	Bladder cancer	Bladder cancer || ||	TRUE	igd	TRUE	rs1009321	rs111321115	A	G	A	G	133361224	1e-200	0.0115606	31527	12	eqtl-a-ENSG00000196458	ZNF605	TRUE	reported	textfile	2	1	TRUE
rs4883606	G	A	G	A	0.137178	-5.56639e-05	0.62849	0.595635	FALSE	FALSE	FALSE	ieu-b-4874	12	133298773	0.000137952	373295	0.69	Bladder cancer	Bladder cancer	Bladder cancer || ||	TRUE	igd	NA	NA	NA	NA	NA	NA	NA	133298773	4.74242e-29	0.0122629	31644	12	eqtl-a-ENSG00000196458	ZNF605	TRUE	reported	textfile	2	1	TRUE
rs71452557	G	A	G	A	-0.293735	0.000260555	0.0146436	0.023038	FALSE	FALSE	FALSE	ieu-b-4874	12	133731840	0.000502156	373295	0.6	Bladder cancer	Bladder cancer	Bladder cancer || ||	TRUE	igd	NA	NA	NA	NA	NA	NA	NA	133731840	2.92422e-09	0.0494861	15694	12	eqtl-a-ENSG00000196458	ZNF605	TRUE	reported	textfile	2	1	TRUE
rs10094310	A	C	A	C	-0.138623	0.000188737	0.397663	0.422033	FALSE	FALSE	FALSE	ieu-b-4874	8	98883005	0.000136892	373295	0.17	Bladder cancer	Bladder cancer	Bladder cancer || ||	TRUE	igd	NA	NA	NA	NA	NA	NA	NA	98883005	2.29774e-30	0.0121048	31526	8	eqtl-a-ENSG00000104341	LAPTM4B	TRUE	reported	textfile	2	1	TRUE
rs115333123	T	C	T	C	-0.765355	0.000189429	0.0681688	0.086862	FALSE	FALSE	FALSE	ieu-b-4874	8	98756185	0.000240633	373295	0.43	Bladder cancer	Bladder cancer	Bladder cancer || ||	TRUE	igd	NA	NA	NA	NA	NA	NA	NA	98756185	1e-200	0.0227191	31198	8	eqtl-a-ENSG00000104341	LAPTM4B	TRUE	reported	textfile	2	1	TRUE
rs9297275	A	G	A	G	0.107051	1.7469e-05	0.695596	0.702651	FALSE	FALSE	FALSE	ieu-b-4874	8	98438912	0.000148189	373295	0.91	Bladder cancer	Bladder cancer	Bladder cancer || ||	TRUE	igd	NA	NA	NA	NA	NA	NA	NA	98438912	1.06955e-16	0.0129028	31145	8	eqtl-a-ENSG00000104341	LAPTM4B	TRUE	reported	textfile	2	1	TRUE
rs10094451	T	C	T	C	0.3058	-0.000125822	0.253737	0.275168	FALSE	FALSE	FALSE	ieu-b-4874	8	41351870	0.000151556	373295	0.41	Bladder cancer	Bladder cancer	Bladder cancer || ||	TRUE	igd	NA	NA	NA	NA	NA	NA	NA	41351870	1.02802e-114	0.0134331	30820	8	eqtl-a-ENSG00000147533	GOLGA7	TRUE	reported	textfile	2	1	TRUE
rs113925113	T	C	T	C	0.188949	-0.000249703	0.0490159	0.033327	FALSE	FALSE	FALSE	ieu-b-4874	8	41211114	0.000377958	373295	0.51	Bladder cancer	Bladder cancer	Bladder cancer || ||	TRUE	igd	NA	NA	NA	NA	NA	NA	NA	41211114	6.62979e-12	0.0275211	30491	8	eqtl-a-ENSG00000147533	GOLGA7	TRUE	reported	textfile	2	1	TRUE
rs13062095	C	T	C	T	-0.0835374	-5.95219e-05	0.350092	0.335532	FALSE	FALSE	FALSE	ieu-b-4874	3	101267385	0.000143584	373295	0.68	Bladder cancer	Bladder cancer	Bladder cancer || ||	TRUE	igd	NA	NA	NA	NA	NA	NA	NA	101267385	2.00309e-11	0.0124577	30820	3	eqtl-a-ENSG00000147533	GOLGA7	TRUE	reported	textfile	2	1	TRUE
rs10094836	G	C	G	C	-0.485706	3.63581e-05	0.844676	0.861156	FALSE	TRUE	FALSE	ieu-b-4874	8	17654390	0.000195529	373295	0.85	Bladder cancer	Bladder cancer	Bladder cancer || ||	TRUE	igd	NA	NA	NA	NA	NA	NA	NA	17654390	1e-200	0.0159149	31528	8	eqtl-a-ENSG00000078674	PCM1	TRUE	reported	textfile	2	1	TRUE
rs11783644	C	G	C	G	-0.299291	0.000140971	0.222914	0.208831	FALSE	TRUE	FALSE	ieu-b-4874	8	17901865	0.000166856	373295	0.4	Bladder cancer	Bladder cancer	Bladder cancer || ||	TRUE	igd	NA	NA	NA	NA	NA	NA	NA	17901865	2.56389e-100	0.0140765	31525	8	eqtl-a-ENSG00000078674	PCM1	TRUE	reported	textfile	2	1	TRUE
rs2517207	A	G	A	G	-0.194342	0.000119525	0.0295027	0.029293	FALSE	FALSE	FALSE	ieu-b-4874	8	17468413	0.000404577	373295	0.77	Bladder cancer	Bladder cancer	Bladder cancer || ||	TRUE	igd	NA	NA	NA	NA	NA	NA	NA	17468413	3.18053e-08	0.0351355	29988	8	eqtl-a-ENSG00000078674	PCM1	TRUE	reported	textfile	2	1	TRUE
rs7830870	T	C	T	C	-0.0971015	2.03401e-05	0.212747	0.199917	FALSE	FALSE	FALSE	ieu-b-4874	8	18019341	0.000169203	373295	0.9	Bladder cancer	Bladder cancer	Bladder cancer || ||	TRUE	igd	NA	NA	NA	NA	NA	NA	NA	18019341	2.27196e-11	0.0145201	30751	8	eqtl-a-ENSG00000078674	PCM1	TRUE	reported	textfile	2	1	TRUE
rs10095826	T	G	T	G	-0.204428	-0.000188914	0.654481	0.669928	FALSE	FALSE	FALSE	ieu-b-4874	8	91108548	0.000144013	373295	0.19	Bladder cancer	Bladder cancer	Bladder cancer || ||	TRUE	igd	NA	NA	NA	NA	NA	NA	NA	91108548	4.32912e-61	0.012397	31059	8	eqtl-a-ENSG00000104327	CALB1	TRUE	reported	textfile	2	1	TRUE
rs118177102	T	C	T	C	-0.311386	-0.000916495	0.0186959	0.013361	FALSE	FALSE	FALSE	ieu-b-4874	8	91469564	0.000602305	373295	0.13	Bladder cancer	Bladder cancer	Bladder cancer || ||	TRUE	igd	NA	NA	NA	NA	NA	NA	NA	91469564	1.25487e-12	0.0438627	20319	8	eqtl-a-ENSG00000104327	CALB1	TRUE	reported	textfile	2	1	TRUE
rs80330742	G	C	G	C	0.168535	-0.000308788	0.0386191	0.029136	FALSE	TRUE	FALSE	ieu-b-4874	8	91980539	0.000406828	373295	0.450001	Bladder cancer	Bladder cancer	Bladder cancer || ||	TRUE	igd	NA	NA	NA	NA	NA	NA	NA	91980539	4.71335e-08	0.0308558	14575	8	eqtl-a-ENSG00000104327	CALB1	TRUE	reported	textfile	2	1	TRUE
rs1009668	T	C	T	C	-0.236358	-0.000114633	0.108866	0.111177	FALSE	FALSE	FALSE	ieu-b-4874	1	226040404	0.000214649	373295	0.59	Bladder cancer	Bladder cancer	Bladder cancer || ||	TRUE	igd	NA	NA	NA	NA	NA	NA	NA	226040404	1.64589e-35	0.0190047	31300	1	eqtl-a-ENSG00000143819	EPHX1	TRUE	reported	textfile	2	1	TRUE
rs112613032	G	C	G	C	-0.108522	4.86249e-05	0.115068	0.107327	FALSE	TRUE	FALSE	ieu-b-4874	1	225936900	0.000218838	373295	0.82	Bladder cancer	Bladder cancer	Bladder cancer || ||	TRUE	igd	NA	NA	NA	NA	NA	NA	NA	225936900	5.69757e-09	0.018629	31568	1	eqtl-a-ENSG00000143819	EPHX1	TRUE	reported	textfile	2	1	TRUE
rs4822024	A	G	A	G	0.156017	-0.000157281	0.224124	0.227188	FALSE	FALSE	FALSE	ieu-b-4874	22	41757647	0.000161545	373295	0.33	Bladder cancer	Bladder cancer	Bladder cancer || ||	TRUE	igd	NA	NA	NA	NA	NA	NA	NA	41757647	4.89779e-28	0.0142121	31569	22	eqtl-a-ENSG00000143819	EPHX1	TRUE	reported	textfile	2	1	TRUE
rs10098310	A	G	A	G	-0.0896423	-1.76072e-05	0.575007	0.57045	FALSE	FALSE	FALSE	ieu-b-4874	8	130613614	0.000137537	373295	0.9	Bladder cancer	Bladder cancer	Bladder cancer || ||	TRUE	igd	NA	NA	NA	NA	NA	NA	NA	130613614	8.65167e-14	0.0120161	31569	8	eqtl-a-ENSG00000135929	CYP27A1	TRUE	reported	textfile	2	1	TRUE
rs111778408	A	G	A	G	-0.16727	-0.000149246	0.100785	0.111895	FALSE	FALSE	FALSE	ieu-b-4874	14	35575343	0.000214422	373295	0.49	Bladder cancer	Bladder cancer	Bladder cancer || ||	TRUE	igd	TRUE	rs111778408	rs113775237	A	G	A	G	35572163	2.20597e-17	0.0197202	30165	14	eqtl-a-ENSG00000135929	CYP27A1	TRUE	reported	textfile	2	1	TRUE
rs112830321	T	C	T	C	-0.363844	0.00136869	0.0133734	0.01509	FALSE	FALSE	FALSE	ieu-b-4874	2	219645235	0.000596924	373295	0.0219999	Bladder cancer	Bladder cancer	Bladder cancer || ||	TRUE	igd	NA	NA	NA	NA	NA	NA	NA	219645235	2.00124e-12	0.0517235	6907	2	eqtl-a-ENSG00000135929	CYP27A1	TRUE	reported	textfile	2	1	TRUE
rs113717300	T	C	T	C	0.11681	8.24989e-05	0.141667	0.173807	FALSE	FALSE	FALSE	ieu-b-4874	2	219909861	0.000179804	373295	0.649999	Bladder cancer	Bladder cancer	Bladder cancer || ||	TRUE	igd	NA	NA	NA	NA	NA	NA	NA	219909861	7.12197e-12	0.0170396	22122	2	eqtl-a-ENSG00000135929	CYP27A1	TRUE	reported	textfile	2	1	TRUE
rs115530557	C	T	C	T	0.338988	-0.000184588	0.0241125	0.02911	FALSE	FALSE	FALSE	ieu-b-4874	2	219915015	0.000401673	373295	0.649999	Bladder cancer	Bladder cancer	Bladder cancer || ||	TRUE	igd	NA	NA	NA	NA	NA	NA	NA	219915015	1.94223e-18	0.0386942	20399	2	eqtl-a-ENSG00000135929	CYP27A1	TRUE	reported	textfile	2	1	TRUE
rs13333054	T	C	T	C	0.0854234	-0.000185941	0.211395	0.226156	FALSE	FALSE	FALSE	ieu-b-4874	16	86011033	0.000161438	373295	0.25	Bladder cancer	Bladder cancer	Bladder cancer || ||	TRUE	igd	NA	NA	NA	NA	NA	NA	NA	86011033	4.43221e-09	0.0145592	31684	16	eqtl-a-ENSG00000135929	CYP27A1	TRUE	reported	textfile	2	1	TRUE
rs138857	T	C	T	C	-0.0812743	-0.000113275	0.216154	0.198739	FALSE	FALSE	FALSE	ieu-b-4874	22	50199589	0.000169582	373295	0.5	Bladder cancer	Bladder cancer	Bladder cancer || ||	TRUE	igd	NA	NA	NA	NA	NA	NA	NA	50199589	1.82949e-08	0.0144431	30614	22	eqtl-a-ENSG00000135929	CYP27A1	TRUE	reported	textfile	2	1	TRUE
rs148358468	A	G	A	G	-0.800667	0.000576843	0.0426459	0.05042	FALSE	FALSE	FALSE	ieu-b-4874	2	219590348	0.000311178	373295	0.064	Bladder cancer	Bladder cancer	Bladder cancer || ||	TRUE	igd	NA	NA	NA	NA	NA	NA	NA	219590348	1.40929e-171	0.0286744	26308	2	eqtl-a-ENSG00000135929	CYP27A1	TRUE	reported	textfile	2	1	TRUE
rs149007767	T	C	T	C	-0.285276	0.000188159	0.149708	0.162063	FALSE	FALSE	FALSE	ieu-b-4874	7	50370254	0.000190373	373295	0.32	Bladder cancer	Bladder cancer	Bladder cancer || ||	TRUE	igd	NA	NA	NA	NA	NA	NA	NA	50370254	6.49531e-67	0.0165079	30077	7	eqtl-a-ENSG00000135929	CYP27A1	TRUE	reported	textfile	2	1	TRUE
rs149110519	T	C	T	C	-0.199104	0.000419594	0.0526158	0.035595	FALSE	FALSE	FALSE	ieu-b-4874	6	144385777	0.000367199	373295	0.25	Bladder cancer	Bladder cancer	Bladder cancer || ||	TRUE	igd	NA	NA	NA	NA	NA	NA	NA	144385777	7.22104e-14	0.026605	25735	6	eqtl-a-ENSG00000135929	CYP27A1	TRUE	reported	textfile	2	1	TRUE
rs16936870	A	T	A	T	0.104551	0.000134147	0.113177	0.099323	FALSE	TRUE	FALSE	ieu-b-4874	8	71196058	0.000225791	373295	0.55	Bladder cancer	Bladder cancer	Bladder cancer || ||	TRUE	igd	TRUE	rs16936870	rs35395175	A	T	A	C	71189342	2.52988e-08	0.018766	31569	8	eqtl-a-ENSG00000135929	CYP27A1	TRUE	reported	textfile	2	1	TRUE
rs2385196	C	T	C	T	-0.161998	-9.99649e-05	0.167455	0.190587	FALSE	FALSE	FALSE	ieu-b-4874	2	219721190	0.000172111	373295	0.56	Bladder cancer	Bladder cancer	Bladder cancer || ||	TRUE	igd	TRUE	rs2385196	rs11695967	C	T	T	C	219716488	1.97469e-24	0.0158817	31082	2	eqtl-a-ENSG00000135929	CYP27A1	TRUE	reported	textfile	2	1	TRUE
rs35979828	T	C	T	C	-0.222816	4.7328e-06	0.0571059	0.070393	FALSE	FALSE	FALSE	ieu-b-4874	12	54685880	0.000263983	373295	0.99	Bladder cancer	Bladder cancer	Bladder cancer || ||	TRUE	igd	NA	NA	NA	NA	NA	NA	NA	54685880	3.02273e-18	0.0255805	29836	12	eqtl-a-ENSG00000135929	CYP27A1	TRUE	reported	textfile	2	1	TRUE
rs3733018	C	A	C	A	0.082349	-9.75865e-05	0.64143	0.636818	FALSE	FALSE	FALSE	ieu-b-4874	3	187456594	0.000140675	373295	0.49	Bladder cancer	Bladder cancer	Bladder cancer || ||	TRUE	igd	NA	NA	NA	NA	NA	NA	NA	187456594	3.01162e-11	0.0123909	31355	3	eqtl-a-ENSG00000135929	CYP27A1	TRUE	reported	textfile	2	1	TRUE
rs3774937	C	T	C	T	0.0696772	3.05584e-05	0.320593	0.347547	FALSE	FALSE	FALSE	ieu-b-4874	4	103434253	0.000141943	373295	0.83	Bladder cancer	Bladder cancer	Bladder cancer || ||	TRUE	igd	NA	NA	NA	NA	NA	NA	NA	103434253	4.51565e-08	0.0127392	31569	4	eqtl-a-ENSG00000135929	CYP27A1	TRUE	reported	textfile	2	1	TRUE
rs56388170	T	G	T	G	0.0901141	7.36736e-05	0.289189	0.292624	FALSE	FALSE	FALSE	ieu-b-4874	7	28724374	0.0001497	373295	0.62	Bladder cancer	Bladder cancer	Bladder cancer || ||	TRUE	igd	NA	NA	NA	NA	NA	NA	NA	28724374	6.15602e-12	0.0131054	31355	7	eqtl-a-ENSG00000135929	CYP27A1	TRUE	reported	textfile	2	1	TRUE
rs6701752	A	G	A	G	0.1153	-0.000283453	0.903393	0.891503	FALSE	FALSE	FALSE	ieu-b-4874	1	236102886	0.000217654	373295	0.19	Bladder cancer	Bladder cancer	Bladder cancer || ||	TRUE	igd	NA	NA	NA	NA	NA	NA	NA	236102886	1.0055e-08	0.0201232	31569	1	eqtl-a-ENSG00000135929	CYP27A1	TRUE	reported	textfile	2	1	TRUE
rs6782228	C	G	C	G	-0.0829446	0.000102005	0.273721	0.267474	FALSE	TRUE	FALSE	ieu-b-4874	3	128323424	0.00015322	373295	0.51	Bladder cancer	Bladder cancer	Bladder cancer || ||	TRUE	igd	NA	NA	NA	NA	NA	NA	NA	128323424	4.9023e-10	0.0133304	31569	3	eqtl-a-ENSG00000135929	CYP27A1	TRUE	reported	textfile	2	1	TRUE
rs7212590	T	C	T	C	-0.207595	0.000199075	0.0900785	0.079877	FALSE	FALSE	FALSE	ieu-b-4874	17	57885709	0.000248957	373295	0.42	Bladder cancer	Bladder cancer	Bladder cancer || ||	TRUE	igd	NA	NA	NA	NA	NA	NA	NA	57885709	1.22744e-23	0.0207154	31569	17	eqtl-a-ENSG00000135929	CYP27A1	TRUE	reported	textfile	2	1	TRUE
rs730775	G	A	G	A	0.0721914	-6.292e-05	0.433528	0.423183	FALSE	FALSE	FALSE	ieu-b-4874	6	44232074	0.000136715	373295	0.649999	Bladder cancer	Bladder cancer	Bladder cancer || ||	TRUE	igd	NA	NA	NA	NA	NA	NA	NA	44232074	1.76149e-09	0.0119947	24632	6	eqtl-a-ENSG00000135929	CYP27A1	TRUE	reported	textfile	2	1	TRUE
rs10098310	A	G	A	G	-0.0823726	-1.76072e-05	0.575007	0.57045	FALSE	FALSE	FALSE	ieu-b-4874	8	130613614	0.000137537	373295	0.9	Bladder cancer	Bladder cancer	Bladder cancer || ||	TRUE	igd	NA	NA	NA	NA	NA	NA	NA	130613614	7.23103e-12	0.0120198	31355	8	eqtl-a-ENSG00000186818	LILRB4	TRUE	reported	textfile	2	1	TRUE
rs12232384	A	C	A	C	-0.109153	-0.000169665	0.210455	0.223993	FALSE	FALSE	FALSE	ieu-b-4874	16	86009760	0.000162301	373295	0.3	Bladder cancer	Bladder cancer	Bladder cancer || ||	TRUE	igd	NA	NA	NA	NA	NA	NA	NA	86009760	6.84542e-14	0.0145719	31470	16	eqtl-a-ENSG00000186818	LILRB4	TRUE	reported	textfile	2	1	TRUE
rs12478601	T	C	T	C	-0.0757214	-9.00885e-05	0.574604	0.58384	FALSE	FALSE	FALSE	ieu-b-4874	2	43721508	0.000137075	373295	0.51	Bladder cancer	Bladder cancer	Bladder cancer || ||	TRUE	igd	NA	NA	NA	NA	NA	NA	NA	43721508	2.99958e-10	0.0120214	31086	2	eqtl-a-ENSG00000186818	LILRB4	TRUE	reported	textfile	2	1	TRUE
rs141094656	C	T	C	T	-0.24314	0.000120255	0.0195137	0.014498	FALSE	FALSE	FALSE	ieu-b-4874	1	92753336	0.00059133	373295	0.84	Bladder cancer	Bladder cancer	Bladder cancer || ||	TRUE	igd	NA	NA	NA	NA	NA	NA	NA	92753336	1.53862e-08	0.0429796	21415	1	eqtl-a-ENSG00000186818	LILRB4	TRUE	reported	textfile	2	1	TRUE
rs1925241	T	C	T	C	-0.0724472	-4.87749e-05	0.375409	0.392809	FALSE	FALSE	FALSE	ieu-b-4874	19	55176535	0.000144787	373295	0.74	Bladder cancer	Bladder cancer	Bladder cancer || ||	TRUE	igd	NA	NA	NA	NA	NA	NA	NA	55176535	3.5999e-09	0.0122761	17703	19	eqtl-a-ENSG00000186818	LILRB4	TRUE	reported	textfile	2	1	TRUE
rs2042288	G	A	G	A	-0.170362	2.13373e-05	0.0396308	0.03825	FALSE	FALSE	FALSE	ieu-b-4874	19	55013987	0.000364757	373295	0.95	Bladder cancer	Bladder cancer	Bladder cancer || ||	TRUE	igd	NA	NA	NA	NA	NA	NA	NA	55013987	2.26548e-08	0.030474	28315	19	eqtl-a-ENSG00000186818	LILRB4	TRUE	reported	textfile	2	1	TRUE
rs370156	A	G	A	G	0.730671	1.59188e-05	0.0976614	0.117033	FALSE	FALSE	FALSE	ieu-b-4874	19	55172539	0.000210301	373295	0.94	Bladder cancer	Bladder cancer	Bladder cancer || ||	TRUE	igd	NA	NA	NA	NA	NA	NA	NA	55172539	1e-200	0.0190827	31458	19	eqtl-a-ENSG00000186818	LILRB4	TRUE	reported	textfile	2	1	TRUE
rs6509890	C	T	C	T	-0.174359	-0.000401499	0.430661	0.422983	FALSE	FALSE	FALSE	ieu-b-4874	19	55135311	0.000137015	373295	0.00340001	Bladder cancer	Bladder cancer	Bladder cancer || ||	TRUE	igd	NA	NA	NA	NA	NA	NA	NA	55135311	2.23357e-48	0.0119297	31347	19	eqtl-a-ENSG00000186818	LILRB4	TRUE	reported	textfile	2	1	TRUE
rs10098310	A	G	A	G	-0.0667046	-1.76072e-05	0.575007	0.57045	FALSE	FALSE	FALSE	ieu-b-4874	8	130613614	0.000137537	373295	0.9	Bladder cancer	Bladder cancer	Bladder cancer || ||	TRUE	igd	NA	NA	NA	NA	NA	NA	NA	130613614	2.91938e-08	0.0120266	31355	8	eqtl-a-ENSG00000090382	LYZ	TRUE	reported	textfile	2	1	TRUE
rs117061487	T	C	T	C	-0.818325	0.000397776	0.0362747	0.033942	FALSE	FALSE	FALSE	ieu-b-4874	12	69709121	0.000386898	373295	0.3	Bladder cancer	Bladder cancer	Bladder cancer || ||	TRUE	igd	NA	NA	NA	NA	NA	NA	NA	69709121	8.37529e-153	0.031078	24999	12	eqtl-a-ENSG00000090382	LYZ	TRUE	reported	textfile	2	1	TRUE
rs142392948	G	A	G	A	-0.354605	-0.000533691	0.0339761	0.03242	FALSE	FALSE	FALSE	ieu-b-4874	12	70064301	0.000389535	373295	0.17	Bladder cancer	Bladder cancer	Bladder cancer || ||	TRUE	igd	NA	NA	NA	NA	NA	NA	NA	70064301	2.24905e-27	0.0327163	28922	12	eqtl-a-ENSG00000090382	LYZ	TRUE	reported	textfile	2	1	TRUE
rs143630136	T	C	T	C	0.893578	-0.000669869	0.0255901	0.025524	FALSE	FALSE	FALSE	ieu-b-4874	12	69721929	0.000443454	373295	0.13	Bladder cancer	Bladder cancer	Bladder cancer || ||	TRUE	igd	NA	NA	NA	NA	NA	NA	NA	69721929	2.54683e-129	0.036933	25708	12	eqtl-a-ENSG00000090382	LYZ	TRUE	reported	textfile	2	1	TRUE
rs149007767	T	C	T	C	-0.10114	0.000188159	0.149708	0.162063	FALSE	FALSE	FALSE	ieu-b-4874	7	50370254	0.000190373	373295	0.32	Bladder cancer	Bladder cancer	Bladder cancer || ||	TRUE	igd	NA	NA	NA	NA	NA	NA	NA	50370254	1.27119e-09	0.0166599	29863	7	eqtl-a-ENSG00000090382	LYZ	TRUE	reported	textfile	2	1	TRUE
rs17813869	A	G	A	G	0.319369	-0.00019652	0.029936	0.024364	FALSE	FALSE	FALSE	ieu-b-4874	12	70341563	0.000438577	373295	0.649999	Bladder cancer	Bladder cancer	Bladder cancer || ||	TRUE	igd	NA	NA	NA	NA	NA	NA	NA	70341563	4.66874e-20	0.0348223	28929	12	eqtl-a-ENSG00000090382	LYZ	TRUE	reported	textfile	2	1	TRUE
rs34856868	A	G	A	G	0.228113	0.00037847	0.0245314	0.029651	FALSE	FALSE	FALSE	ieu-b-4874	1	92554283	0.000398401	373295	0.34	Bladder cancer	Bladder cancer	Bladder cancer || ||	TRUE	igd	NA	NA	NA	NA	NA	NA	NA	92554283	2.91702e-09	0.0384269	24594	1	eqtl-a-ENSG00000090382	LYZ	TRUE	reported	textfile	2	1	TRUE
rs6782228	C	G	C	G	-0.0751634	0.000102005	0.273721	0.267474	FALSE	TRUE	FALSE	ieu-b-4874	3	128323424	0.00015322	373295	0.51	Bladder cancer	Bladder cancer	Bladder cancer || ||	TRUE	igd	NA	NA	NA	NA	NA	NA	NA	128323424	1.72838e-08	0.0133337	31355	3	eqtl-a-ENSG00000090382	LYZ	TRUE	reported	textfile	2	1	TRUE
rs7295244	C	T	C	T	-0.700137	6.82093e-06	0.977924	0.97616	FALSE	FALSE	FALSE	ieu-b-4874	12	69802123	0.000443112	373295	0.99	Bladder cancer	Bladder cancer	Bladder cancer || ||	TRUE	igd	NA	NA	NA	NA	NA	NA	NA	69802123	2.41657e-68	0.0400759	24973	12	eqtl-a-ENSG00000090382	LYZ	TRUE	reported	textfile	2	1	TRUE
rs73141969	A	G	A	G	0.77859	9.70277e-05	0.154412	0.156742	FALSE	FALSE	FALSE	ieu-b-4874	12	69614374	0.000185671	373295	0.6	Bladder cancer	Bladder cancer	Bladder cancer || ||	TRUE	igd	NA	NA	NA	NA	NA	NA	NA	69614374	1e-200	0.0151113	30688	12	eqtl-a-ENSG00000090382	LYZ	TRUE	reported	textfile	2	1	TRUE
rs7961809	G	A	G	A	-0.22985	-2.02331e-05	0.188832	0.205563	FALSE	FALSE	FALSE	ieu-b-4874	12	69497995	0.000169173	373295	0.9	Bladder cancer	Bladder cancer	Bladder cancer || ||	TRUE	igd	NA	NA	NA	NA	NA	NA	NA	69497995	1.96653e-52	0.0150837	31141	12	eqtl-a-ENSG00000090382	LYZ	TRUE	reported	textfile	2	1	TRUE
rs10098310	A	G	A	G	-0.0950084	-1.76072e-05	0.575007	0.57045	FALSE	FALSE	FALSE	ieu-b-4874	8	130613614	0.000137537	373295	0.9	Bladder cancer	Bladder cancer	Bladder cancer || ||	TRUE	igd	NA	NA	NA	NA	NA	NA	NA	130613614	2.60315e-15	0.0120132	31569	8	eqtl-a-ENSG00000158473	CD1D	TRUE	reported	textfile	2	1	TRUE
rs10980800	C	T	C	T	0.0780878	-0.000113879	0.22312	0.237752	FALSE	FALSE	FALSE	ieu-b-4874	9	113915905	0.00015891	373295	0.47	Bladder cancer	Bladder cancer	Bladder cancer || ||	TRUE	igd	NA	NA	NA	NA	NA	NA	NA	113915905	4.54632e-08	0.0142803	31684	9	eqtl-a-ENSG00000158473	CD1D	TRUE	reported	textfile	2	1	TRUE
rs1375493	A	G	A	G	0.0897284	0.000150224	0.565077	0.555872	FALSE	FALSE	FALSE	ieu-b-4874	2	182323766	0.000136626	373295	0.27	Bladder cancer	Bladder cancer	Bladder cancer || ||	TRUE	igd	NA	NA	NA	NA	NA	NA	NA	182323766	6.95024e-14	0.0119818	31569	2	eqtl-a-ENSG00000158473	CD1D	TRUE	reported	textfile	2	1	TRUE
rs2239630	G	A	G	A	0.0683667	0.000210695	0.519173	0.557276	FALSE	FALSE	FALSE	ieu-b-4874	14	23589349	0.000136593	373295	0.12	Bladder cancer	Bladder cancer	Bladder cancer || ||	TRUE	igd	NA	NA	NA	NA	NA	NA	NA	23589349	9.13798e-09	0.0118984	31569	14	eqtl-a-ENSG00000158473	CD1D	TRUE	reported	textfile	2	1	TRUE
rs4657080	C	T	C	T	-0.128171	-5.48048e-07	0.608817	0.602866	FALSE	FALSE	FALSE	ieu-b-4874	1	158441264	0.000138159	373295	1	Bladder cancer	Bladder cancer	Bladder cancer || ||	TRUE	igd	TRUE	rs4657080	rs35051889	T	C	A	G	158436299	5.04778e-26	0.012148	31684	1	eqtl-a-ENSG00000158473	CD1D	TRUE	reported	textfile	2	1	TRUE
rs6782228	C	G	C	G	-0.0754826	0.000102005	0.273721	0.267474	FALSE	TRUE	FALSE	ieu-b-4874	3	128323424	0.00015322	373295	0.51	Bladder cancer	Bladder cancer	Bladder cancer || ||	TRUE	igd	NA	NA	NA	NA	NA	NA	NA	128323424	1.50321e-08	0.0133336	31569	3	eqtl-a-ENSG00000158473	CD1D	TRUE	reported	textfile	2	1	TRUE
rs10098310	A	G	A	G	0.0856245	-1.76072e-05	0.575007	0.57045	FALSE	FALSE	FALSE	ieu-b-4874	8	130613614	0.000137537	373295	0.9	Bladder cancer	Bladder cancer	Bladder cancer || ||	TRUE	igd	NA	NA	NA	NA	NA	NA	NA	130613614	1.04376e-12	0.0120181	31355	8	eqtl-a-ENSG00000186265	BTLA	TRUE	reported	textfile	2	1	TRUE
rs11065987	G	A	G	A	-0.0671959	0.00036231	0.380678	0.417197	FALSE	FALSE	FALSE	ieu-b-4874	12	112072424	0.00013695	373295	0.00819993	Bladder cancer	Bladder cancer	Bladder cancer || ||	TRUE	igd	NA	NA	NA	NA	NA	NA	NA	112072424	4.06509e-08	0.0122446	30971	12	eqtl-a-ENSG00000186265	BTLA	TRUE	reported	textfile	2	1	TRUE
rs17056278	G	C	G	C	-0.149199	-0.000299025	0.0633351	0.07636	FALSE	TRUE	FALSE	ieu-b-4874	5	158252438	0.000254874	373295	0.24	Bladder cancer	Bladder cancer	Bladder cancer || ||	TRUE	igd	NA	NA	NA	NA	NA	NA	NA	158252438	9.71628e-10	0.0244037	31355	5	eqtl-a-ENSG00000186265	BTLA	TRUE	reported	textfile	2	1	TRUE
rs3112269	C	T	C	T	0.195932	-1.11357e-06	0.917887	0.916268	FALSE	FALSE	FALSE	ieu-b-4874	3	112180626	0.000244702	373295	1	Bladder cancer	Bladder cancer	Bladder cancer || ||	TRUE	igd	NA	NA	NA	NA	NA	NA	NA	112180626	1.25748e-19	0.0216165	26274	3	eqtl-a-ENSG00000186265	BTLA	TRUE	reported	textfile	2	1	TRUE
rs3763317	T	C	T	C	-0.0753663	-0.000147714	0.465049	0.448227	FALSE	FALSE	FALSE	ieu-b-4874	6	32376788	0.000135963	373295	0.28	Bladder cancer	Bladder cancer	Bladder cancer || ||	TRUE	igd	NA	NA	NA	NA	NA	NA	NA	32376788	2.53227e-10	0.0119158	29613	6	eqtl-a-ENSG00000186265	BTLA	TRUE	reported	textfile	2	1	TRUE
rs8067378	G	A	G	A	-0.0909564	-0.000225911	0.497388	0.516196	FALSE	FALSE	FALSE	ieu-b-4874	17	38051348	0.000135375	373295	0.0949992	Bladder cancer	Bladder cancer	Bladder cancer || ||	TRUE	igd	NA	NA	NA	NA	NA	NA	NA	38051348	1.90634e-14	0.011879	31086	17	eqtl-a-ENSG00000186265	BTLA	TRUE	reported	textfile	2	1	TRUE
rs10098310	A	G	A	G	0.0747128	-1.76072e-05	0.575007	0.57045	FALSE	FALSE	FALSE	ieu-b-4874	8	130613614	0.000137537	373295	0.9	Bladder cancer	Bladder cancer	Bladder cancer || ||	TRUE	igd	NA	NA	NA	NA	NA	NA	NA	130613614	5.16535e-10	0.0120233	31569	8	eqtl-a-ENSG00000197381	ADARB1	TRUE	reported	textfile	2	1	TRUE
rs11052877	G	A	G	A	0.0855909	-4.19947e-06	0.369564	0.371542	FALSE	FALSE	FALSE	ieu-b-4874	12	9905690	0.000140295	373295	0.98	Bladder cancer	Bladder cancer	Bladder cancer || ||	TRUE	igd	NA	NA	NA	NA	NA	NA	NA	9905690	3.57108e-12	0.0123094	31684	12	eqtl-a-ENSG00000197381	ADARB1	TRUE	reported	textfile	2	1	TRUE
rs427943	C	A	C	A	0.248381	0.00011502	0.567405	0.560169	FALSE	FALSE	FALSE	ieu-b-4874	21	46570896	0.000136597	373295	0.4	Bladder cancer	Bladder cancer	Bladder cancer || ||	TRUE	igd	NA	NA	NA	NA	NA	NA	NA	46570896	7.10395e-98	0.0118298	31668	21	eqtl-a-ENSG00000197381	ADARB1	TRUE	reported	textfile	2	1	TRUE
rs915814	A	G	A	G	-0.363445	2.47084e-05	0.252359	0.238026	FALSE	FALSE	FALSE	ieu-b-4874	21	46493003	0.00015877	373295	0.88	Bladder cancer	Bladder cancer	Bladder cancer || ||	TRUE	igd	NA	NA	NA	NA	NA	NA	NA	46493003	4.73151e-163	0.0133563	31680	21	eqtl-a-ENSG00000197381	ADARB1	TRUE	reported	textfile	2	1	TRUE
rs10098310	A	G	A	G	-0.0763026	-1.76072e-05	0.575007	0.57045	FALSE	FALSE	FALSE	ieu-b-4874	8	130613614	0.000137537	373295	0.9	Bladder cancer	Bladder cancer	Bladder cancer || ||	TRUE	igd	NA	NA	NA	NA	NA	NA	NA	130613614	2.20409e-10	0.0120226	31569	8	eqtl-a-ENSG00000186815	TPCN1	TRUE	reported	textfile	2	1	TRUE
rs424971	C	T	C	T	-0.0676522	3.52197e-05	0.421674	0.436308	FALSE	FALSE	FALSE	ieu-b-4874	16	85946450	0.000137159	373295	0.8	Bladder cancer	Bladder cancer	Bladder cancer || ||	TRUE	igd	NA	NA	NA	NA	NA	NA	NA	85946450	1.91399e-08	0.0120388	31684	16	eqtl-a-ENSG00000186815	TPCN1	TRUE	reported	textfile	2	1	TRUE
rs67763786	C	T	C	T	0.249518	0.000166884	0.0916182	0.108005	FALSE	FALSE	FALSE	ieu-b-4874	12	113770841	0.000218308	373295	0.44	Bladder cancer	Bladder cancer	Bladder cancer || ||	TRUE	igd	NA	NA	NA	NA	NA	NA	NA	113770841	5.23962e-34	0.0205238	28793	12	eqtl-a-ENSG00000186815	TPCN1	TRUE	reported	textfile	2	1	TRUE
rs10098310	A	G	A	G	-0.0855395	-1.76072e-05	0.575007	0.57045	FALSE	FALSE	FALSE	ieu-b-4874	8	130613614	0.000137537	373295	0.9	Bladder cancer	Bladder cancer	Bladder cancer || ||	TRUE	igd	NA	NA	NA	NA	NA	NA	NA	130613614	1.09977e-12	0.0120182	31569	8	eqtl-a-ENSG00000139970	RTN1	TRUE	reported	textfile	2	1	TRUE
rs12478601	T	C	T	C	-0.116982	-9.00885e-05	0.574604	0.58384	FALSE	FALSE	FALSE	ieu-b-4874	2	43721508	0.000137075	373295	0.51	Bladder cancer	Bladder cancer	Bladder cancer || ||	TRUE	igd	NA	NA	NA	NA	NA	NA	NA	43721508	1.84459e-22	0.0119979	31300	2	eqtl-a-ENSG00000139970	RTN1	TRUE	reported	textfile	2	1	TRUE
rs1271511	T	C	T	C	-1.10711	-2.09909e-05	0.0418502	0.041748	FALSE	FALSE	FALSE	ieu-b-4874	14	59862213	0.00033924	373295	0.95	Bladder cancer	Bladder cancer	Bladder cancer || ||	TRUE	igd	NA	NA	NA	NA	NA	NA	NA	59862213	1e-200	0.0282235	31180	14	eqtl-a-ENSG00000139970	RTN1	TRUE	reported	textfile	2	1	TRUE
rs141094656	C	T	C	T	0.626665	0.000120255	0.0195137	0.014498	FALSE	FALSE	FALSE	ieu-b-4874	1	92753336	0.00059133	373295	0.84	Bladder cancer	Bladder cancer	Bladder cancer || ||	TRUE	igd	NA	NA	NA	NA	NA	NA	NA	92753336	9.37562e-49	0.0427038	21629	1	eqtl-a-ENSG00000139970	RTN1	TRUE	reported	textfile	2	1	TRUE
rs149007767	T	C	T	C	-0.117362	0.000188159	0.149708	0.162063	FALSE	FALSE	FALSE	ieu-b-4874	7	50370254	0.000190373	373295	0.32	Bladder cancer	Bladder cancer	Bladder cancer || ||	TRUE	igd	NA	NA	NA	NA	NA	NA	NA	50370254	1.8151e-12	0.0166523	30077	7	eqtl-a-ENSG00000139970	RTN1	TRUE	reported	textfile	2	1	TRUE
rs216522	G	A	G	A	-0.344537	-7.33426e-05	0.392389	0.42556	FALSE	FALSE	FALSE	ieu-b-4874	14	60652713	0.000136779	373295	0.59	Bladder cancer	Bladder cancer	Bladder cancer || ||	TRUE	igd	NA	NA	NA	NA	NA	NA	NA	60652713	3.42768e-186	0.0118391	31680	14	eqtl-a-ENSG00000139970	RTN1	TRUE	reported	textfile	2	1	TRUE
rs2293889	G	T	G	T	0.0885017	-0.00039011	0.600603	0.569131	FALSE	FALSE	FALSE	ieu-b-4874	8	116601902	0.000136776	373295	0.00430002	Bladder cancer	Bladder cancer	Bladder cancer || ||	TRUE	igd	TRUE	rs2293889	rs6469606	T	G	C	T	116599199	2.94713e-13	0.0121292	30792	8	eqtl-a-ENSG00000139970	RTN1	TRUE	reported	textfile	2	1	TRUE
rs4325427	T	C	T	C	0.102026	-0.000204249	0.315692	0.287129	FALSE	FALSE	FALSE	ieu-b-4874	13	41216534	0.00014925	373295	0.17	Bladder cancer	Bladder cancer	Bladder cancer || ||	TRUE	igd	NA	NA	NA	NA	NA	NA	NA	41216534	1.40055e-15	0.0127764	31569	13	eqtl-a-ENSG00000139970	RTN1	TRUE	reported	textfile	2	1	TRUE
rs6563831	T	C	T	C	0.0841772	-0.000158056	0.61429	0.647664	FALSE	FALSE	FALSE	ieu-b-4874	13	40975937	0.000142567	373295	0.27	Bladder cancer	Bladder cancer	Bladder cancer || ||	TRUE	igd	NA	NA	NA	NA	NA	NA	NA	40975937	5.34072e-12	0.0122067	31684	13	eqtl-a-ENSG00000139970	RTN1	TRUE	reported	textfile	2	1	TRUE
rs7950696	C	T	C	T	0.12771	-0.000130027	0.441548	0.446459	FALSE	FALSE	FALSE	ieu-b-4874	11	47481533	0.000135779	373295	0.34	Bladder cancer	Bladder cancer	Bladder cancer || ||	TRUE	igd	NA	NA	NA	NA	NA	NA	NA	47481533	1.03777e-26	0.0119374	31569	11	eqtl-a-ENSG00000139970	RTN1	TRUE	reported	textfile	2	1	TRUE
rs10098310	A	G	A	G	0.075389	-1.76072e-05	0.575007	0.57045	FALSE	FALSE	FALSE	ieu-b-4874	8	130613614	0.000137537	373295	0.9	Bladder cancer	Bladder cancer	Bladder cancer || ||	TRUE	igd	NA	NA	NA	NA	NA	NA	NA	130613614	3.60122e-10	0.012023	31569	8	eqtl-a-ENSG00000140968	IRF8	TRUE	reported	textfile	2	1	TRUE
rs1015164	G	A	G	A	-0.0727367	-0.000220469	0.69179	0.683719	FALSE	FALSE	FALSE	ieu-b-4874	3	46451680	0.000145187	373295	0.13	Bladder cancer	Bladder cancer	Bladder cancer || ||	TRUE	igd	NA	NA	NA	NA	NA	NA	NA	46451680	1.61009e-08	0.0128749	30856	3	eqtl-a-ENSG00000140968	IRF8	TRUE	reported	textfile	2	1	TRUE
rs1439287	A	G	A	G	0.0698044	-1.2184e-05	0.476061	0.482202	FALSE	FALSE	FALSE	ieu-b-4874	2	111871897	0.000136124	373295	0.93	Bladder cancer	Bladder cancer	Bladder cancer || ||	TRUE	igd	NA	NA	NA	NA	NA	NA	NA	111871897	4.50225e-09	0.0119027	31684	2	eqtl-a-ENSG00000140968	IRF8	TRUE	reported	textfile	2	1	TRUE
rs28453840	A	G	A	G	0.126292	7.38818e-05	0.68118	0.801377	FALSE	FALSE	FALSE	ieu-b-4874	2	136522941	0.000167373	373295	0.66	Bladder cancer	Bladder cancer	Bladder cancer || ||	TRUE	igd	NA	NA	NA	NA	NA	NA	NA	136522941	3.30674e-23	0.0127272	26025	2	eqtl-a-ENSG00000140968	IRF8	TRUE	reported	textfile	2	1	TRUE
rs4385425	G	A	G	A	-0.087532	0.000115327	0.340901	0.322566	FALSE	FALSE	FALSE	ieu-b-4874	7	50307334	0.000144866	373295	0.43	Bladder cancer	Bladder cancer	Bladder cancer || ||	TRUE	igd	NA	NA	NA	NA	NA	NA	NA	50307334	2.88138e-12	0.0125345	31569	7	eqtl-a-ENSG00000140968	IRF8	TRUE	reported	textfile	2	1	TRUE
rs4648045	C	T	C	T	-0.0914309	-3.98338e-05	0.352599	0.373895	FALSE	FALSE	FALSE	ieu-b-4874	4	103508703	0.000139927	373295	0.780001	Bladder cancer	Bladder cancer	Bladder cancer || ||	TRUE	igd	NA	NA	NA	NA	NA	NA	NA	103508703	1.92664e-13	0.0124333	31569	4	eqtl-a-ENSG00000140968	IRF8	TRUE	reported	textfile	2	1	TRUE
rs8026803	C	T	C	T	0.0759581	0.000263758	0.247924	0.260463	FALSE	FALSE	FALSE	ieu-b-4874	15	80260014	0.000153989	373295	0.0870001	Bladder cancer	Bladder cancer	Bladder cancer || ||	TRUE	igd	NA	NA	NA	NA	NA	NA	NA	80260014	3.45231e-08	0.0137685	31684	15	eqtl-a-ENSG00000140968	IRF8	TRUE	reported	textfile	2	1	TRUE
rs10098310	A	G	A	G	-0.0658081	-1.76072e-05	0.575007	0.57045	FALSE	FALSE	FALSE	ieu-b-4874	8	130613614	0.000137537	373295	0.9	Bladder cancer	Bladder cancer	Bladder cancer || ||	TRUE	igd	NA	NA	NA	NA	NA	NA	NA	130613614	4.45985e-08	0.012027	31569	8	eqtl-a-ENSG00000184232	OAF	TRUE	reported	textfile	2	1	TRUE
rs1375493	A	G	A	G	0.112602	0.000150224	0.565077	0.555872	FALSE	FALSE	FALSE	ieu-b-4874	2	182323766	0.000136626	373295	0.27	Bladder cancer	Bladder cancer	Bladder cancer || ||	TRUE	igd	NA	NA	NA	NA	NA	NA	NA	182323766	5.02805e-21	0.0119681	31569	2	eqtl-a-ENSG00000184232	OAF	TRUE	reported	textfile	2	1	TRUE
rs149007767	T	C	T	C	-0.117847	0.000188159	0.149708	0.162063	FALSE	FALSE	FALSE	ieu-b-4874	7	50370254	0.000190373	373295	0.32	Bladder cancer	Bladder cancer	Bladder cancer || ||	TRUE	igd	NA	NA	NA	NA	NA	NA	NA	50370254	1.47096e-12	0.0166521	30077	7	eqtl-a-ENSG00000184232	OAF	TRUE	reported	textfile	2	1	TRUE
rs2239630	G	A	G	A	0.112548	0.000210695	0.519173	0.557276	FALSE	FALSE	FALSE	ieu-b-4874	14	23589349	0.000136593	373295	0.12	Bladder cancer	Bladder cancer	Bladder cancer || ||	TRUE	igd	NA	NA	NA	NA	NA	NA	NA	23589349	2.58702e-21	0.0118745	31569	14	eqtl-a-ENSG00000184232	OAF	TRUE	reported	textfile	2	1	TRUE
rs4142441	G	A	G	A	0.0952127	-0.000234407	0.156066	0.150666	FALSE	FALSE	FALSE	ieu-b-4874	20	42839620	0.000191675	373295	0.22	Bladder cancer	Bladder cancer	Bladder cancer || ||	TRUE	igd	NA	NA	NA	NA	NA	NA	NA	42839620	6.15106e-09	0.0163801	31599	20	eqtl-a-ENSG00000184232	OAF	TRUE	reported	textfile	2	1	TRUE
rs470876	C	T	C	T	-0.152687	-0.000179226	0.0943478	0.075743	FALSE	FALSE	FALSE	ieu-b-4874	11	120013307	0.000256242	373295	0.48	Bladder cancer	Bladder cancer	Bladder cancer || ||	TRUE	igd	NA	NA	NA	NA	NA	NA	NA	120013307	5.73456e-14	0.0203203	26609	11	eqtl-a-ENSG00000184232	OAF	TRUE	reported	textfile	2	1	TRUE
rs61898290	A	G	A	G	0.669083	7.49521e-05	0.0723399	0.083548	FALSE	FALSE	FALSE	ieu-b-4874	11	120094385	0.000244693	373295	0.760001	Bladder cancer	Bladder cancer	Bladder cancer || ||	TRUE	igd	NA	NA	NA	NA	NA	NA	NA	120094385	3.13329e-198	0.0222744	31568	11	eqtl-a-ENSG00000184232	OAF	TRUE	reported	textfile	2	1	TRUE
rs8026803	C	T	C	T	0.0905213	0.000263758	0.247924	0.260463	FALSE	FALSE	FALSE	ieu-b-4874	15	80260014	0.000153989	373295	0.0870001	Bladder cancer	Bladder cancer	Bladder cancer || ||	TRUE	igd	NA	NA	NA	NA	NA	NA	NA	80260014	4.7874e-11	0.0137623	31684	15	eqtl-a-ENSG00000184232	OAF	TRUE	reported	textfile	2	1	TRUE
rs10098310	A	G	A	G	0.121871	-1.76072e-05	0.575007	0.57045	FALSE	FALSE	FALSE	ieu-b-4874	8	130613614	0.000137537	373295	0.9	Bladder cancer	Bladder cancer	Bladder cancer || ||	TRUE	igd	NA	NA	NA	NA	NA	NA	NA	130613614	3.00954e-24	0.011996	30820	8	eqtl-a-ENSG00000100721	TCL1A	TRUE	reported	textfile	2	1	TRUE
rs1072947	T	C	T	C	-0.203045	-0.000232648	0.0356236	0.044674	FALSE	FALSE	FALSE	ieu-b-4874	14	96204796	0.000331631	373295	0.48	Bladder cancer	Bladder cancer	Bladder cancer || ||	TRUE	igd	NA	NA	NA	NA	NA	NA	NA	96204796	2.41379e-10	0.0320654	29913	14	eqtl-a-ENSG00000100721	TCL1A	TRUE	reported	textfile	2	1	TRUE
rs12232384	A	C	A	C	0.100133	-0.000169665	0.210455	0.223993	FALSE	FALSE	FALSE	ieu-b-4874	16	86009760	0.000162301	373295	0.3	Bladder cancer	Bladder cancer	Bladder cancer || ||	TRUE	igd	NA	NA	NA	NA	NA	NA	NA	86009760	6.44763e-12	0.0145764	30935	16	eqtl-a-ENSG00000100721	TCL1A	TRUE	reported	textfile	2	1	TRUE
rs17056278	G	C	G	C	-0.220136	-0.000299025	0.0633351	0.07636	FALSE	TRUE	FALSE	ieu-b-4874	5	158252438	0.000254874	373295	0.24	Bladder cancer	Bladder cancer	Bladder cancer || ||	TRUE	igd	NA	NA	NA	NA	NA	NA	NA	158252438	1.64286e-19	0.0243657	30820	5	eqtl-a-ENSG00000100721	TCL1A	TRUE	reported	textfile	2	1	TRUE
rs6074022	T	C	T	C	-0.0758828	7.47658e-05	0.746768	0.754606	FALSE	FALSE	FALSE	ieu-b-4874	20	44740196	0.000157244	373295	0.630001	Bladder cancer	Bladder cancer	Bladder cancer || ||	TRUE	igd	NA	NA	NA	NA	NA	NA	NA	44740196	2.85338e-08	0.0136716	30551	20	eqtl-a-ENSG00000100721	TCL1A	TRUE	reported	textfile	2	1	TRUE
rs7090445	T	C	T	C	-0.119669	0.000137439	0.682795	0.660513	FALSE	FALSE	FALSE	ieu-b-4874	10	63721176	0.00014305	373295	0.34	Bladder cancer	Bladder cancer	Bladder cancer || ||	TRUE	igd	NA	NA	NA	NA	NA	NA	NA	63721176	6.20869e-21	0.0127491	30935	10	eqtl-a-ENSG00000100721	TCL1A	TRUE	reported	textfile	2	1	TRUE
rs78986913	A	G	A	G	-0.739711	-6.43846e-05	0.044589	0.042367	FALSE	FALSE	FALSE	ieu-b-4874	14	96162418	0.000335408	373295	0.85	Bladder cancer	Bladder cancer	Bladder cancer || ||	TRUE	igd	NA	NA	NA	NA	NA	NA	NA	96162418	3.99025e-152	0.0281559	27695	14	eqtl-a-ENSG00000100721	TCL1A	TRUE	reported	textfile	2	1	TRUE
rs8067378	G	A	G	A	-0.127891	-0.000225911	0.497388	0.516196	FALSE	FALSE	FALSE	ieu-b-4874	17	38051348	0.000135375	373295	0.0949992	Bladder cancer	Bladder cancer	Bladder cancer || ||	TRUE	igd	NA	NA	NA	NA	NA	NA	NA	38051348	3.93097e-27	0.0118549	30551	17	eqtl-a-ENSG00000100721	TCL1A	TRUE	reported	textfile	2	1	TRUE
rs9275390	C	T	C	T	-0.0951663	-0.000141532	0.248283	0.247313	FALSE	FALSE	FALSE	ieu-b-4874	6	32669156	0.00015676	373295	0.37	Bladder cancer	Bladder cancer	Bladder cancer || ||	TRUE	igd	NA	NA	NA	NA	NA	NA	NA	32669156	4.52898e-12	0.0137534	29078	6	eqtl-a-ENSG00000100721	TCL1A	TRUE	reported	textfile	2	1	TRUE
rs9483788	C	T	C	T	-0.0854702	-9.43579e-05	0.25001	0.25827	FALSE	FALSE	FALSE	ieu-b-4874	6	135435501	0.000154525	373295	0.54	Bladder cancer	Bladder cancer	Bladder cancer || ||	TRUE	igd	NA	NA	NA	NA	NA	NA	NA	135435501	4.75445e-10	0.013726	30436	6	eqtl-a-ENSG00000100721	TCL1A	TRUE	reported	textfile	2	1	TRUE
rs10098310	A	G	A	G	-0.0940121	-1.76072e-05	0.575007	0.57045	FALSE	FALSE	FALSE	ieu-b-4874	8	130613614	0.000137537	373295	0.9	Bladder cancer	Bladder cancer	Bladder cancer || ||	TRUE	igd	NA	NA	NA	NA	NA	NA	NA	130613614	5.06874e-15	0.0120137	31569	8	eqtl-a-ENSG00000107551	RASSF4	TRUE	reported	textfile	2	1	TRUE
rs11239286	T	C	T	C	0.505302	0.000600951	0.0185927	0.014522	FALSE	FALSE	FALSE	ieu-b-4874	10	45443686	0.000565219	373295	0.29	Bladder cancer	Bladder cancer	Bladder cancer || ||	TRUE	igd	NA	NA	NA	NA	NA	NA	NA	45443686	1.02212e-30	0.0438547	19470	10	eqtl-a-ENSG00000107551	RASSF4	TRUE	reported	textfile	2	1	TRUE
rs11598934	A	G	A	G	0.148724	-0.000278316	0.0847029	0.088001	FALSE	FALSE	FALSE	ieu-b-4874	10	45054818	0.000243782	373295	0.25	Bladder cancer	Bladder cancer	Bladder cancer || ||	TRUE	igd	NA	NA	NA	NA	NA	NA	NA	45054818	3.17834e-12	0.0213387	28805	10	eqtl-a-ENSG00000107551	RASSF4	TRUE	reported	textfile	2	1	TRUE
rs11642873	C	A	C	A	0.0837809	0.000276456	0.227359	0.204451	FALSE	FALSE	FALSE	ieu-b-4874	16	85991705	0.00016735	373295	0.0990011	Bladder cancer	Bladder cancer	Bladder cancer || ||	TRUE	igd	NA	NA	NA	NA	NA	NA	NA	85991705	3.47969e-09	0.0141828	31300	16	eqtl-a-ENSG00000107551	RASSF4	TRUE	reported	textfile	2	1	TRUE
rs1375493	A	G	A	G	0.0918059	0.000150224	0.565077	0.555872	FALSE	FALSE	FALSE	ieu-b-4874	2	182323766	0.000136626	373295	0.27	Bladder cancer	Bladder cancer	Bladder cancer || ||	TRUE	igd	NA	NA	NA	NA	NA	NA	NA	182323766	1.81635e-14	0.0119807	31569	2	eqtl-a-ENSG00000107551	RASSF4	TRUE	reported	textfile	2	1	TRUE
rs34856868	A	G	A	G	0.231705	0.00037847	0.0245314	0.029651	FALSE	FALSE	FALSE	ieu-b-4874	1	92554283	0.000398401	373295	0.34	Bladder cancer	Bladder cancer	Bladder cancer || ||	TRUE	igd	NA	NA	NA	NA	NA	NA	NA	92554283	1.63961e-09	0.0384253	24808	1	eqtl-a-ENSG00000107551	RASSF4	TRUE	reported	textfile	2	1	TRUE
rs3758398	C	T	C	T	0.363449	0.000240559	0.835845	0.814789	FALSE	FALSE	FALSE	ieu-b-4874	10	45477080	0.000174108	373295	0.17	Bladder cancer	Bladder cancer	Bladder cancer || ||	TRUE	igd	NA	NA	NA	NA	NA	NA	NA	45477080	1.79473e-117	0.0157738	31684	10	eqtl-a-ENSG00000107551	RASSF4	TRUE	reported	textfile	2	1	TRUE
rs6782228	C	G	C	G	-0.0857346	0.000102005	0.273721	0.267474	FALSE	TRUE	FALSE	ieu-b-4874	3	128323424	0.00015322	373295	0.51	Bladder cancer	Bladder cancer	Bladder cancer || ||	TRUE	igd	NA	NA	NA	NA	NA	NA	NA	128323424	1.25771e-10	0.0133292	31569	3	eqtl-a-ENSG00000107551	RASSF4	TRUE	reported	textfile	2	1	TRUE
rs7084511	T	C	T	C	-0.694728	-0.000460666	0.100702	0.104542	FALSE	FALSE	FALSE	ieu-b-4874	10	45430956	0.000221003	373295	0.0369999	Bladder cancer	Bladder cancer	Bladder cancer || ||	TRUE	igd	NA	NA	NA	NA	NA	NA	NA	45430956	1e-200	0.0188934	31569	10	eqtl-a-ENSG00000107551	RASSF4	TRUE	reported	textfile	2	1	TRUE
rs10098310	A	G	A	G	0.123635	-1.76072e-05	0.575007	0.57045	FALSE	FALSE	FALSE	ieu-b-4874	8	130613614	0.000137537	373295	0.9	Bladder cancer	Bladder cancer	Bladder cancer || ||	TRUE	igd	NA	NA	NA	NA	NA	NA	NA	130613614	6.51028e-25	0.0119947	31529	8	eqtl-a-ENSG00000106537	TSPAN13	TRUE	reported	textfile	2	1	TRUE
rs11065987	G	A	G	A	-0.0753265	0.00036231	0.380678	0.417197	FALSE	FALSE	FALSE	ieu-b-4874	12	112072424	0.00013695	373295	0.00819993	Bladder cancer	Bladder cancer	Bladder cancer || ||	TRUE	igd	NA	NA	NA	NA	NA	NA	NA	112072424	7.57443e-10	0.0122412	31145	12	eqtl-a-ENSG00000106537	TSPAN13	TRUE	reported	textfile	2	1	TRUE
rs117889128	A	G	A	G	-0.250565	0.000523628	0.0199615	0.020011	FALSE	FALSE	FALSE	ieu-b-4874	7	16792062	0.000483058	373295	0.28	Bladder cancer	Bladder cancer	Bladder cancer || ||	TRUE	igd	NA	NA	NA	NA	NA	NA	NA	16792062	3.73319e-09	0.0425003	22719	7	eqtl-a-ENSG00000106537	TSPAN13	TRUE	reported	textfile	2	1	TRUE
rs13330176	A	T	A	T	0.0820535	-0.000227377	0.21644	0.237575	FALSE	TRUE	FALSE	ieu-b-4874	16	86019087	0.000160126	373295	0.16	Bladder cancer	Bladder cancer	Bladder cancer || ||	TRUE	igd	NA	NA	NA	NA	NA	NA	NA	86019087	1.3158e-08	0.0144359	31200	16	eqtl-a-ENSG00000106537	TSPAN13	TRUE	reported	textfile	2	1	TRUE
rs17056278	G	C	G	C	-0.173257	-0.000299025	0.0633351	0.07636	FALSE	TRUE	FALSE	ieu-b-4874	5	158252438	0.000254874	373295	0.24	Bladder cancer	Bladder cancer	Bladder cancer || ||	TRUE	igd	NA	NA	NA	NA	NA	NA	NA	158252438	1.22067e-12	0.0243925	31529	5	eqtl-a-ENSG00000106537	TSPAN13	TRUE	reported	textfile	2	1	TRUE
rs3763317	T	C	T	C	-0.0670046	-0.000147714	0.465049	0.448227	FALSE	FALSE	FALSE	ieu-b-4874	6	32376788	0.000135963	373295	0.28	Bladder cancer	Bladder cancer	Bladder cancer || ||	TRUE	igd	NA	NA	NA	NA	NA	NA	NA	32376788	1.892e-08	0.0119194	29787	6	eqtl-a-ENSG00000106537	TSPAN13	TRUE	reported	textfile	2	1	TRUE
rs6461269	C	T	C	T	-0.115355	-3.40119e-05	0.49647	0.527286	FALSE	FALSE	FALSE	ieu-b-4874	7	16752046	0.000136124	373295	0.8	Bladder cancer	Bladder cancer	Bladder cancer || ||	TRUE	igd	NA	NA	NA	NA	NA	NA	NA	16752046	2.40602e-22	0.0118641	31524	7	eqtl-a-ENSG00000106537	TSPAN13	TRUE	reported	textfile	2	1	TRUE
rs7090445	T	C	T	C	-0.078258	0.000137439	0.682795	0.660513	FALSE	FALSE	FALSE	ieu-b-4874	10	63721176	0.00014305	373295	0.34	Bladder cancer	Bladder cancer	Bladder cancer || ||	TRUE	igd	NA	NA	NA	NA	NA	NA	NA	63721176	8.94396e-10	0.0127718	31644	10	eqtl-a-ENSG00000106537	TSPAN13	TRUE	reported	textfile	2	1	TRUE
rs7570971	A	C	A	C	-0.0719606	8.95134e-06	0.441154	0.28482	FALSE	FALSE	FALSE	ieu-b-4874	2	135837906	0.000146931	373295	0.95	Bladder cancer	Bladder cancer	Bladder cancer || ||	TRUE	igd	NA	NA	NA	NA	NA	NA	NA	135837906	1.84158e-09	0.0119715	25151	2	eqtl-a-ENSG00000106537	TSPAN13	TRUE	reported	textfile	2	1	TRUE
rs9399137	C	T	C	T	-0.113726	-8.49013e-05	0.264393	0.257781	FALSE	FALSE	FALSE	ieu-b-4874	6	135419018	0.000155223	373295	0.58	Bladder cancer	Bladder cancer	Bladder cancer || ||	TRUE	igd	NA	NA	NA	NA	NA	NA	NA	135419018	2.95801e-17	0.0134618	31529	6	eqtl-a-ENSG00000106537	TSPAN13	TRUE	reported	textfile	2	1	TRUE
rs10098310	A	G	A	G	0.0773371	-1.76072e-05	0.575007	0.57045	FALSE	FALSE	FALSE	ieu-b-4874	8	130613614	0.000137537	373295	0.9	Bladder cancer	Bladder cancer	Bladder cancer || ||	TRUE	igd	NA	NA	NA	NA	NA	NA	NA	130613614	1.25109e-10	0.0120221	31569	8	eqtl-a-ENSG00000104921	FCER2	TRUE	reported	textfile	2	1	TRUE
rs1055348	G	T	G	T	-0.106279	-0.000274495	0.144034	0.107728	FALSE	FALSE	FALSE	ieu-b-4874	6	31321948	0.000218713	373295	0.21	Bladder cancer	Bladder cancer	Bladder cancer || ||	TRUE	igd	NA	NA	NA	NA	NA	NA	NA	31321948	3.41201e-10	0.016927	26341	6	eqtl-a-ENSG00000104921	FCER2	TRUE	reported	textfile	2	1	TRUE
rs11065987	G	A	G	A	-0.0743132	0.00036231	0.380678	0.417197	FALSE	FALSE	FALSE	ieu-b-4874	12	112072424	0.00013695	373295	0.00819993	Bladder cancer	Bladder cancer	Bladder cancer || ||	TRUE	igd	NA	NA	NA	NA	NA	NA	NA	112072424	1.2743e-09	0.0122417	31185	12	eqtl-a-ENSG00000104921	FCER2	TRUE	reported	textfile	2	1	TRUE
rs11465373	T	C	T	C	-0.190029	-7.04481e-05	0.0914849	0.087942	FALSE	FALSE	FALSE	ieu-b-4874	19	7811593	0.00023899	373295	0.77	Bladder cancer	Bladder cancer	Bladder cancer || ||	TRUE	igd	NA	NA	NA	NA	NA	NA	NA	7811593	2.63633e-20	0.0205824	29467	19	eqtl-a-ENSG00000104921	FCER2	TRUE	reported	textfile	2	1	TRUE
rs12980031	T	G	T	G	-0.283261	-0.000178037	0.792647	0.757373	FALSE	FALSE	FALSE	ieu-b-4874	19	7764436	0.00016299	373295	0.27	Bladder cancer	Bladder cancer	Bladder cancer || ||	TRUE	igd	NA	NA	NA	NA	NA	NA	NA	7764436	3.79927e-85	0.0144859	27310	19	eqtl-a-ENSG00000104921	FCER2	TRUE	reported	textfile	2	1	TRUE
rs13330176	A	T	A	T	0.0788643	-0.000227377	0.21644	0.237575	FALSE	TRUE	FALSE	ieu-b-4874	16	86019087	0.000160126	373295	0.16	Bladder cancer	Bladder cancer	Bladder cancer || ||	TRUE	igd	NA	NA	NA	NA	NA	NA	NA	86019087	4.69213e-08	0.0144371	31240	16	eqtl-a-ENSG00000104921	FCER2	TRUE	reported	textfile	2	1	TRUE
rs17056278	G	C	G	C	-0.16477	-0.000299025	0.0633351	0.07636	FALSE	TRUE	FALSE	ieu-b-4874	5	158252438	0.000254874	373295	0.24	Bladder cancer	Bladder cancer	Bladder cancer || ||	TRUE	igd	NA	NA	NA	NA	NA	NA	NA	158252438	1.44012e-11	0.0243966	31569	5	eqtl-a-ENSG00000104921	FCER2	TRUE	reported	textfile	2	1	TRUE
rs6074022	T	C	T	C	-0.147514	7.47658e-05	0.746768	0.754606	FALSE	FALSE	FALSE	ieu-b-4874	20	44740196	0.000157244	373295	0.630001	Bladder cancer	Bladder cancer	Bladder cancer || ||	TRUE	igd	NA	NA	NA	NA	NA	NA	NA	44740196	2.6903e-27	0.0136301	31300	20	eqtl-a-ENSG00000104921	FCER2	TRUE	reported	textfile	2	1	TRUE
rs674313	T	C	T	C	0.105722	1.79991e-05	0.2631	0.245729	FALSE	FALSE	FALSE	ieu-b-4874	6	32578082	0.000157078	373295	0.91	Bladder cancer	Bladder cancer	Bladder cancer || ||	TRUE	igd	NA	NA	NA	NA	NA	NA	NA	32578082	4.56352e-15	0.0134877	30476	6	eqtl-a-ENSG00000104921	FCER2	TRUE	reported	textfile	2	1	TRUE
rs8067378	G	A	G	A	-0.112361	-0.000225911	0.497388	0.516196	FALSE	FALSE	FALSE	ieu-b-4874	17	38051348	0.000135375	373295	0.0949992	Bladder cancer	Bladder cancer	Bladder cancer || ||	TRUE	igd	NA	NA	NA	NA	NA	NA	NA	38051348	2.82553e-21	0.011866	31300	17	eqtl-a-ENSG00000104921	FCER2	TRUE	reported	textfile	2	1	TRUE
rs10098310	A	G	A	G	-0.0695615	-1.76072e-05	0.575007	0.57045	FALSE	FALSE	FALSE	ieu-b-4874	8	130613614	0.000137537	373295	0.9	Bladder cancer	Bladder cancer	Bladder cancer || ||	TRUE	igd	NA	NA	NA	NA	NA	NA	NA	130613614	7.27713e-09	0.0120255	31529	8	eqtl-a-ENSG00000084234	APLP2	TRUE	reported	textfile	2	1	TRUE
rs10894147	T	C	T	C	-0.214261	-0.000110683	0.116897	0.120034	FALSE	FALSE	FALSE	ieu-b-4874	11	129698856	0.000207944	373295	0.59	Bladder cancer	Bladder cancer	Bladder cancer || ||	TRUE	igd	NA	NA	NA	NA	NA	NA	NA	129698856	3.18566e-31	0.0184361	31644	11	eqtl-a-ENSG00000084234	APLP2	TRUE	reported	textfile	2	1	TRUE
rs149007767	T	C	T	C	-0.103908	0.000188159	0.149708	0.162063	FALSE	FALSE	FALSE	ieu-b-4874	7	50370254	0.000190373	373295	0.32	Bladder cancer	Bladder cancer	Bladder cancer || ||	TRUE	igd	NA	NA	NA	NA	NA	NA	NA	50370254	4.44345e-10	0.0166587	30037	7	eqtl-a-ENSG00000084234	APLP2	TRUE	reported	textfile	2	1	TRUE
rs28498283	T	A	T	A	0.0832167	0.000220469	0.254318	0.256599	FALSE	TRUE	FALSE	ieu-b-4874	2	43360065	0.000156432	373295	0.16	Bladder cancer	Bladder cancer	Bladder cancer || ||	TRUE	igd	NA	NA	NA	NA	NA	NA	NA	43360065	1.0835e-09	0.0136492	26913	2	eqtl-a-ENSG00000084234	APLP2	TRUE	reported	textfile	2	1	TRUE
rs391023	T	C	T	C	-0.0687284	2.06419e-05	0.35379	0.365537	FALSE	FALSE	FALSE	ieu-b-4874	16	85927814	0.000140288	373295	0.88	Bladder cancer	Bladder cancer	Bladder cancer || ||	TRUE	igd	NA	NA	NA	NA	NA	NA	NA	85927814	3.25012e-08	0.0124341	31644	16	eqtl-a-ENSG00000084234	APLP2	TRUE	reported	textfile	2	1	TRUE
rs7563201	A	G	A	G	-0.0670962	-3.4422e-05	0.466469	0.500885	FALSE	FALSE	FALSE	ieu-b-4874	2	43561780	0.000136148	373295	0.8	Bladder cancer	Bladder cancer	Bladder cancer || ||	TRUE	igd	NA	NA	NA	NA	NA	NA	NA	43561780	1.79792e-08	0.011917	31200	2	eqtl-a-ENSG00000084234	APLP2	TRUE	reported	textfile	2	1	TRUE
rs78873435	C	T	C	T	-0.159321	7.20257e-05	0.0529414	0.063593	FALSE	FALSE	FALSE	ieu-b-4874	11	130018195	0.000279768	373295	0.8	Bladder cancer	Bladder cancer	Bladder cancer || ||	TRUE	igd	NA	NA	NA	NA	NA	NA	NA	130018195	1.95142e-09	0.0265464	31196	11	eqtl-a-ENSG00000084234	APLP2	TRUE	reported	textfile	2	1	TRUE
rs9264638	A	G	A	G	-0.0878367	5.75114e-05	0.677162	0.641178	FALSE	FALSE	FALSE	ieu-b-4874	6	31238318	0.000141311	373295	0.68	Bladder cancer	Bladder cancer	Bladder cancer || ||	TRUE	igd	NA	NA	NA	NA	NA	NA	NA	31238318	4.77859e-12	0.0127078	30832	6	eqtl-a-ENSG00000084234	APLP2	TRUE	reported	textfile	2	1	TRUE
rs10098310	A	G	A	G	-0.0925011	-1.76072e-05	0.575007	0.57045	FALSE	FALSE	FALSE	ieu-b-4874	8	130613614	0.000137537	373295	0.9	Bladder cancer	Bladder cancer	Bladder cancer || ||	TRUE	igd	NA	NA	NA	NA	NA	NA	NA	130613614	1.37151e-14	0.0120145	31569	8	eqtl-a-ENSG00000008394	MGST1	TRUE	reported	textfile	2	1	TRUE
rs11641016	G	C	G	C	0.0820861	8.93646e-07	0.207945	0.195273	FALSE	TRUE	FALSE	ieu-b-4874	16	86014881	0.000171969	373295	1	Bladder cancer	Bladder cancer	Bladder cancer || ||	TRUE	igd	NA	NA	NA	NA	NA	NA	NA	86014881	2.10189e-08	0.0146491	31569	16	eqtl-a-ENSG00000008394	MGST1	TRUE	reported	textfile	2	1	TRUE
rs1375493	A	G	A	G	0.0755663	0.000150224	0.565077	0.555872	FALSE	FALSE	FALSE	ieu-b-4874	2	182323766	0.000136626	373295	0.27	Bladder cancer	Bladder cancer	Bladder cancer || ||	TRUE	igd	NA	NA	NA	NA	NA	NA	NA	182323766	2.91561e-10	0.0119888	31569	2	eqtl-a-ENSG00000008394	MGST1	TRUE	reported	textfile	2	1	TRUE
rs2239630	G	A	G	A	0.103973	0.000210695	0.519173	0.557276	FALSE	FALSE	FALSE	ieu-b-4874	14	23589349	0.000136593	373295	0.12	Bladder cancer	Bladder cancer	Bladder cancer || ||	TRUE	igd	NA	NA	NA	NA	NA	NA	NA	23589349	2.09604e-18	0.0118801	31569	14	eqtl-a-ENSG00000008394	MGST1	TRUE	reported	textfile	2	1	TRUE
rs35979828	T	C	T	C	-0.228224	4.7328e-06	0.0571059	0.070393	FALSE	FALSE	FALSE	ieu-b-4874	12	54685880	0.000263983	373295	0.99	Bladder cancer	Bladder cancer	Bladder cancer || ||	TRUE	igd	NA	NA	NA	NA	NA	NA	NA	54685880	4.53002e-19	0.0255771	29836	12	eqtl-a-ENSG00000008394	MGST1	TRUE	reported	textfile	2	1	TRUE
rs372883	C	T	C	T	-0.124268	0.000200836	0.494776	0.4868	FALSE	FALSE	FALSE	ieu-b-4874	21	30717737	0.000135385	373295	0.14	Bladder cancer	Bladder cancer	Bladder cancer || ||	TRUE	igd	NA	NA	NA	NA	NA	NA	NA	30717737	1.06979e-25	0.0118581	31684	21	eqtl-a-ENSG00000008394	MGST1	TRUE	reported	textfile	2	1	TRUE
rs4149190	A	T	A	T	-0.57357	0.000189672	0.0679486	0.065356	FALSE	TRUE	FALSE	ieu-b-4874	12	16502260	0.000277045	373295	0.49	Bladder cancer	Bladder cancer	Bladder cancer || ||	TRUE	igd	NA	NA	NA	NA	NA	NA	NA	16502260	1.71002e-135	0.0231522	31676	12	eqtl-a-ENSG00000008394	MGST1	TRUE	reported	textfile	2	1	TRUE
rs9880192	C	G	C	G	-0.075331	0.000156143	0.392874	0.411897	FALSE	TRUE	FALSE	ieu-b-4874	3	128297569	0.000138206	373295	0.26	Bladder cancer	Bladder cancer	Bladder cancer || ||	TRUE	igd	NA	NA	NA	NA	NA	NA	NA	128297569	6.01645e-10	0.01217	31569	3	eqtl-a-ENSG00000008394	MGST1	TRUE	reported	textfile	2	1	TRUE
rs10098310	A	G	A	G	0.0738255	-1.76072e-05	0.575007	0.57045	FALSE	FALSE	FALSE	ieu-b-4874	8	130613614	0.000137537	373295	0.9	Bladder cancer	Bladder cancer	Bladder cancer || ||	TRUE	igd	NA	NA	NA	NA	NA	NA	NA	130613614	8.24176e-10	0.0120237	26280	8	eqtl-a-ENSG00000269404	SPIB	TRUE	reported	textfile	2	1	TRUE
rs11669020	A	C	A	C	0.161918	-9.3252e-05	0.320841	0.316474	FALSE	FALSE	FALSE	ieu-b-4874	19	50938385	0.000145267	373295	0.52	Bladder cancer	Bladder cancer	Bladder cancer || ||	TRUE	igd	NA	NA	NA	NA	NA	NA	NA	50938385	2.3383e-37	0.0126771	26310	19	eqtl-a-ENSG00000269404	SPIB	TRUE	reported	textfile	2	1	TRUE
rs28453840	A	G	A	G	0.0701998	7.38818e-05	0.68118	0.801377	FALSE	FALSE	FALSE	ieu-b-4874	2	136522941	0.000167373	373295	0.66	Bladder cancer	Bladder cancer	Bladder cancer || ||	TRUE	igd	NA	NA	NA	NA	NA	NA	NA	136522941	3.74231e-08	0.0127578	25811	2	eqtl-a-ENSG00000269404	SPIB	TRUE	reported	textfile	2	1	TRUE
rs653178	T	C	T	C	0.086582	-0.000314669	0.539991	0.515537	FALSE	FALSE	FALSE	ieu-b-4874	12	112007756	0.000135116	373295	0.02	Bladder cancer	Bladder cancer	Bladder cancer || ||	TRUE	igd	NA	NA	NA	NA	NA	NA	NA	112007756	3.76357e-13	0.0119195	23129	12	eqtl-a-ENSG00000269404	SPIB	TRUE	reported	textfile	2	1	TRUE
rs7254387	T	C	T	C	0.370193	6.96081e-06	0.19974	0.208793	FALSE	FALSE	FALSE	ieu-b-4874	19	51014850	0.000167478	373295	0.97	Bladder cancer	Bladder cancer	Bladder cancer || ||	TRUE	igd	NA	NA	NA	NA	NA	NA	NA	51014850	1.1508e-142	0.0145569	25975	19	eqtl-a-ENSG00000269404	SPIB	TRUE	reported	textfile	2	1	TRUE
rs75557930	T	C	T	C	0.61542	-0.00012542	0.108551	0.124453	FALSE	FALSE	FALSE	ieu-b-4874	19	50929959	0.000209089	373295	0.55	Bladder cancer	Bladder cancer	Bladder cancer || ||	TRUE	igd	NA	NA	NA	NA	NA	NA	NA	50929959	1e-200	0.0184183	24788	19	eqtl-a-ENSG00000269404	SPIB	TRUE	reported	textfile	2	1	TRUE
rs889002	G	A	G	A	0.0912119	5.38749e-05	0.838925	0.815855	FALSE	FALSE	FALSE	ieu-b-4874	19	50812221	0.000178748	373295	0.760001	Bladder cancer	Bladder cancer	Bladder cancer || ||	TRUE	igd	NA	NA	NA	NA	NA	NA	NA	50812221	1.70051e-08	0.0161726	22021	19	eqtl-a-ENSG00000269404	SPIB	TRUE	reported	textfile	2	1	TRUE
rs10098310	A	G	A	G	0.0820048	-1.76072e-05	0.575007	0.57045	FALSE	FALSE	FALSE	ieu-b-4874	8	130613614	0.000137537	373295	0.9	Bladder cancer	Bladder cancer	Bladder cancer || ||	TRUE	igd	NA	NA	NA	NA	NA	NA	NA	130613614	8.95365e-12	0.0120199	31355	8	eqtl-a-ENSG00000112182	BACH2	TRUE	reported	textfile	2	1	TRUE
rs292251	A	G	A	G	-0.0765973	-4.0311e-05	0.665207	0.66201	FALSE	FALSE	FALSE	ieu-b-4874	6	90646226	0.00014328	373295	0.780001	Bladder cancer	Bladder cancer	Bladder cancer || ||	TRUE	igd	NA	NA	NA	NA	NA	NA	NA	90646226	1.19289e-09	0.0125953	31470	6	eqtl-a-ENSG00000112182	BACH2	TRUE	reported	textfile	2	1	TRUE
rs72928038	A	G	A	G	-0.33536	-9.15369e-05	0.158151	0.179424	FALSE	FALSE	FALSE	ieu-b-4874	6	90976768	0.000176017	373295	0.6	Bladder cancer	Bladder cancer	Bladder cancer || ||	TRUE	igd	NA	NA	NA	NA	NA	NA	NA	90976768	9.03649e-97	0.0160653	28895	6	eqtl-a-ENSG00000112182	BACH2	TRUE	reported	textfile	2	1	TRUE
rs8067378	G	A	G	A	-0.078378	-0.000225911	0.497388	0.516196	FALSE	FALSE	FALSE	ieu-b-4874	17	38051348	0.000135375	373295	0.0949992	Bladder cancer	Bladder cancer	Bladder cancer || ||	TRUE	igd	NA	NA	NA	NA	NA	NA	NA	38051348	4.26973e-11	0.0118854	31086	17	eqtl-a-ENSG00000112182	BACH2	TRUE	reported	textfile	2	1	TRUE
rs10098310	A	G	A	G	-0.0685909	-1.76072e-05	0.575007	0.57045	FALSE	FALSE	FALSE	ieu-b-4874	8	130613614	0.000137537	373295	0.9	Bladder cancer	Bladder cancer	Bladder cancer || ||	TRUE	igd	NA	NA	NA	NA	NA	NA	NA	130613614	1.17441e-08	0.0120259	31569	8	eqtl-a-ENSG00000162711	NLRP3	TRUE	reported	textfile	2	1	TRUE
rs1176070	C	T	C	T	-0.09054	4.63112e-05	0.700732	0.693207	FALSE	FALSE	FALSE	ieu-b-4874	1	247847917	0.000152232	373295	0.760001	Bladder cancer	Bladder cancer	Bladder cancer || ||	TRUE	igd	NA	NA	NA	NA	NA	NA	NA	247847917	2.9902e-12	0.0129745	30746	1	eqtl-a-ENSG00000162711	NLRP3	TRUE	reported	textfile	2	1	TRUE
rs12143966	A	G	A	G	0.390318	0.000215689	0.39253	0.402935	FALSE	FALSE	FALSE	ieu-b-4874	1	247601357	0.000137645	373295	0.12	Bladder cancer	Bladder cancer	Bladder cancer || ||	TRUE	igd	NA	NA	NA	NA	NA	NA	NA	247601357	1e-200	0.0117373	31566	1	eqtl-a-ENSG00000162711	NLRP3	TRUE	reported	textfile	2	1	TRUE
rs1375493	A	G	A	G	0.0825788	0.000150224	0.565077	0.555872	FALSE	FALSE	FALSE	ieu-b-4874	2	182323766	0.000136626	373295	0.27	Bladder cancer	Bladder cancer	Bladder cancer || ||	TRUE	igd	NA	NA	NA	NA	NA	NA	NA	182323766	5.57956e-12	0.0119855	31569	2	eqtl-a-ENSG00000162711	NLRP3	TRUE	reported	textfile	2	1	TRUE
rs149007767	T	C	T	C	-0.168874	0.000188159	0.149708	0.162063	FALSE	FALSE	FALSE	ieu-b-4874	7	50370254	0.000190373	373295	0.32	Bladder cancer	Bladder cancer	Bladder cancer || ||	TRUE	igd	NA	NA	NA	NA	NA	NA	NA	50370254	2.97852e-24	0.0166209	30077	7	eqtl-a-ENSG00000162711	NLRP3	TRUE	reported	textfile	2	1	TRUE
rs149110519	T	C	T	C	-0.250225	0.000419594	0.0526158	0.035595	FALSE	FALSE	FALSE	ieu-b-4874	6	144385777	0.000367199	373295	0.25	Bladder cancer	Bladder cancer	Bladder cancer || ||	TRUE	igd	NA	NA	NA	NA	NA	NA	NA	144385777	4.67735e-21	0.0265744	25735	6	eqtl-a-ENSG00000162711	NLRP3	TRUE	reported	textfile	2	1	TRUE
rs2594836	A	G	A	G	0.0890211	-2.58701e-05	0.749651	0.723016	FALSE	FALSE	FALSE	ieu-b-4874	5	173205318	0.000152909	373295	0.87	Bladder cancer	Bladder cancer	Bladder cancer || ||	TRUE	igd	NA	NA	NA	NA	NA	NA	NA	173205318	8.61787e-11	0.0137181	31569	5	eqtl-a-ENSG00000162711	NLRP3	TRUE	reported	textfile	2	1	TRUE
rs35979828	T	C	T	C	-0.23845	4.7328e-06	0.0571059	0.070393	FALSE	FALSE	FALSE	ieu-b-4874	12	54685880	0.000263983	373295	0.99	Bladder cancer	Bladder cancer	Bladder cancer || ||	TRUE	igd	NA	NA	NA	NA	NA	NA	NA	54685880	1.10561e-20	0.0255705	29836	12	eqtl-a-ENSG00000162711	NLRP3	TRUE	reported	textfile	2	1	TRUE
rs3733018	C	A	C	A	0.069986	-9.75865e-05	0.64143	0.636818	FALSE	FALSE	FALSE	ieu-b-4874	3	187456594	0.000140675	373295	0.49	Bladder cancer	Bladder cancer	Bladder cancer || ||	TRUE	igd	NA	NA	NA	NA	NA	NA	NA	187456594	1.64411e-08	0.0123963	31355	3	eqtl-a-ENSG00000162711	NLRP3	TRUE	reported	textfile	2	1	TRUE
rs55802735	T	C	T	C	-0.124143	-2.29647e-05	0.184074	0.19032	FALSE	FALSE	FALSE	ieu-b-4874	1	247678955	0.000172354	373295	0.89	Bladder cancer	Bladder cancer	Bladder cancer || ||	TRUE	igd	NA	NA	NA	NA	NA	NA	NA	247678955	5.3889e-16	0.015322	31567	1	eqtl-a-ENSG00000162711	NLRP3	TRUE	reported	textfile	2	1	TRUE
rs79796976	G	A	G	A	0.598447	-3.50027e-05	0.0516367	0.060714	FALSE	FALSE	FALSE	ieu-b-4874	1	247553979	0.000284218	373295	0.9	Bladder cancer	Bladder cancer	Bladder cancer || ||	TRUE	igd	NA	NA	NA	NA	NA	NA	NA	247553979	1.34586e-113	0.0264195	31684	1	eqtl-a-ENSG00000162711	NLRP3	TRUE	reported	textfile	2	1	TRUE
rs10098310	A	G	A	G	-0.0784531	-1.76072e-05	0.575007	0.57045	FALSE	FALSE	FALSE	ieu-b-4874	8	130613614	0.000137537	373295	0.9	Bladder cancer	Bladder cancer	Bladder cancer || ||	TRUE	igd	NA	NA	NA	NA	NA	NA	NA	130613614	6.76394e-11	0.0120216	31569	8	eqtl-a-ENSG00000166387	PPFIBP2	TRUE	reported	textfile	2	1	TRUE
rs12364151	T	G	T	G	-0.69084	-0.000334669	0.0937099	0.090467	FALSE	FALSE	FALSE	ieu-b-4874	11	7487604	0.000236117	373295	0.16	Bladder cancer	Bladder cancer	Bladder cancer || ||	TRUE	igd	NA	NA	NA	NA	NA	NA	NA	7487604	1e-200	0.0195776	31561	11	eqtl-a-ENSG00000166387	PPFIBP2	TRUE	reported	textfile	2	1	TRUE
rs12793971	G	A	G	A	0.220462	-0.000113426	0.239795	0.230257	FALSE	FALSE	FALSE	ieu-b-4874	11	7685465	0.000160894	373295	0.48	Bladder cancer	Bladder cancer	Bladder cancer || ||	TRUE	igd	NA	NA	NA	NA	NA	NA	NA	7685465	2.54683e-57	0.0138158	31679	11	eqtl-a-ENSG00000166387	PPFIBP2	TRUE	reported	textfile	2	1	TRUE
rs17289871	G	A	G	A	0.140902	-8.93938e-05	0.225534	0.234613	FALSE	FALSE	FALSE	ieu-b-4874	11	7436701	0.000159758	373295	0.58	Bladder cancer	Bladder cancer	Bladder cancer || ||	TRUE	igd	NA	NA	NA	NA	NA	NA	NA	7436701	3.12608e-23	0.0141914	30406	11	eqtl-a-ENSG00000166387	PPFIBP2	TRUE	reported	textfile	2	1	TRUE
rs55908509	A	G	A	G	-0.0789923	0.000209128	0.3284	0.328087	FALSE	FALSE	FALSE	ieu-b-4874	19	16442019	0.000144314	373295	0.15	Bladder cancer	Bladder cancer	Bladder cancer || ||	TRUE	igd	NA	NA	NA	NA	NA	NA	NA	16442019	4.32564e-10	0.0126558	22704	19	eqtl-a-ENSG00000166387	PPFIBP2	TRUE	reported	textfile	2	1	TRUE
rs7107296	G	A	G	A	0.375609	-5.7765e-05	0.832333	0.825677	FALSE	FALSE	FALSE	ieu-b-4874	11	7577080	0.000182645	373295	0.75	Bladder cancer	Bladder cancer	Bladder cancer || ||	TRUE	igd	NA	NA	NA	NA	NA	NA	NA	7577080	7.58578e-128	0.0156152	30077	11	eqtl-a-ENSG00000166387	PPFIBP2	TRUE	reported	textfile	2	1	TRUE
rs72849627	T	G	T	G	0.338814	-0.000397004	0.0121596	0.014508	FALSE	FALSE	FALSE	ieu-b-4874	11	7592478	0.000572191	373295	0.49	Bladder cancer	Bladder cancer	Bladder cancer || ||	TRUE	igd	NA	NA	NA	NA	NA	NA	NA	7592478	4.16812e-10	0.0542302	10914	11	eqtl-a-ENSG00000166387	PPFIBP2	TRUE	reported	textfile	2	1	TRUE
rs74720905	C	A	C	A	0.612027	0.000325605	0.0450923	0.047258	FALSE	FALSE	FALSE	ieu-b-4874	11	7607064	0.000319192	373295	0.31	Bladder cancer	Bladder cancer	Bladder cancer || ||	TRUE	igd	NA	NA	NA	NA	NA	NA	NA	7607064	2.50611e-104	0.0282158	30545	11	eqtl-a-ENSG00000166387	PPFIBP2	TRUE	reported	textfile	2	1	TRUE
rs10098310	A	G	A	G	-0.0694931	-1.76072e-05	0.575007	0.57045	FALSE	FALSE	FALSE	ieu-b-4874	8	130613614	0.000137537	373295	0.9	Bladder cancer	Bladder cancer	Bladder cancer || ||	TRUE	igd	NA	NA	NA	NA	NA	NA	NA	130613614	7.53251e-09	0.0120255	31569	8	eqtl-a-ENSG00000095383	TBC1D2	TRUE	reported	textfile	2	1	TRUE
rs10156596	A	G	A	G	0.236697	-0.000150906	0.0719475	0.083503	FALSE	FALSE	FALSE	ieu-b-4874	9	101045135	0.000245877	373295	0.54	Bladder cancer	Bladder cancer	Bladder cancer || ||	TRUE	igd	NA	NA	NA	NA	NA	NA	NA	101045135	6.02837e-25	0.0229467	31226	9	eqtl-a-ENSG00000095383	TBC1D2	TRUE	reported	textfile	2	1	TRUE
rs10818646	C	T	C	T	0.35617	0.000261609	0.289628	0.280233	FALSE	FALSE	FALSE	ieu-b-4874	9	101000508	0.000151552	373295	0.0840001	Bladder cancer	Bladder cancer	Bladder cancer || ||	TRUE	igd	NA	NA	NA	NA	NA	NA	NA	101000508	4.48745e-171	0.0127744	31231	9	eqtl-a-ENSG00000095383	TBC1D2	TRUE	reported	textfile	2	1	TRUE
rs7865340	A	G	A	G	-0.0773366	-1.94221e-05	0.261371	0.256535	FALSE	FALSE	FALSE	ieu-b-4874	9	100868204	0.000157001	373295	0.9	Bladder cancer	Bladder cancer	Bladder cancer || ||	TRUE	igd	NA	NA	NA	NA	NA	NA	NA	100868204	1.09061e-08	0.0135301	31239	9	eqtl-a-ENSG00000095383	TBC1D2	TRUE	reported	textfile	2	1	TRUE
rs10098310	A	G	A	G	-0.077813	-1.76072e-05	0.575007	0.57045	FALSE	FALSE	FALSE	ieu-b-4874	8	130613614	0.000137537	373295	0.9	Bladder cancer	Bladder cancer	Bladder cancer || ||	TRUE	igd	NA	NA	NA	NA	NA	NA	NA	130613614	9.63385e-11	0.0120219	31569	8	eqtl-a-ENSG00000177575	CD163	TRUE	reported	textfile	2	1	TRUE
rs10845405	T	C	T	C	-0.0909482	0.000104907	0.778963	0.783352	FALSE	FALSE	FALSE	ieu-b-4874	12	7700755	0.000164298	373295	0.52	Bladder cancer	Bladder cancer	Bladder cancer || ||	TRUE	igd	NA	NA	NA	NA	NA	NA	NA	7700755	2.15879e-10	0.014323	31566	12	eqtl-a-ENSG00000177575	CD163	TRUE	reported	textfile	2	1	TRUE
rs149007767	T	C	T	C	-0.157796	0.000188159	0.149708	0.162063	FALSE	FALSE	FALSE	ieu-b-4874	7	50370254	0.000190373	373295	0.32	Bladder cancer	Bladder cancer	Bladder cancer || ||	TRUE	igd	NA	NA	NA	NA	NA	NA	NA	50370254	2.319e-21	0.0166287	30077	7	eqtl-a-ENSG00000177575	CD163	TRUE	reported	textfile	2	1	TRUE
rs424971	C	T	C	T	-0.0823578	3.52197e-05	0.421674	0.436308	FALSE	FALSE	FALSE	ieu-b-4874	16	85946450	0.000137159	373295	0.8	Bladder cancer	Bladder cancer	Bladder cancer || ||	TRUE	igd	NA	NA	NA	NA	NA	NA	NA	85946450	7.65773e-12	0.0120323	31684	16	eqtl-a-ENSG00000177575	CD163	TRUE	reported	textfile	2	1	TRUE
rs10098310	A	G	A	G	0.0913728	-1.76072e-05	0.575007	0.57045	FALSE	FALSE	FALSE	ieu-b-4874	8	130613614	0.000137537	373295	0.9	Bladder cancer	Bladder cancer	Bladder cancer || ||	TRUE	igd	NA	NA	NA	NA	NA	NA	NA	130613614	2.84905e-14	0.0120151	25575	8	eqtl-a-ENSG00000236901	MIR600HG	TRUE	reported	textfile	2	1	TRUE
rs147468287	A	G	A	G	-0.43132	0.000126808	0.0281142	0.024413	FALSE	FALSE	FALSE	ieu-b-4874	9	126101720	0.000441028	373295	0.77	Bladder cancer	Bladder cancer	Bladder cancer || ||	TRUE	igd	NA	NA	NA	NA	NA	NA	NA	126101720	2.1737e-33	0.0358224	24513	9	eqtl-a-ENSG00000236901	MIR600HG	TRUE	reported	textfile	2	1	TRUE
rs17056278	G	C	G	C	-0.142086	-0.000299025	0.0633351	0.07636	FALSE	TRUE	FALSE	ieu-b-4874	5	158252438	0.000254874	373295	0.24	Bladder cancer	Bladder cancer	Bladder cancer || ||	TRUE	igd	NA	NA	NA	NA	NA	NA	NA	158252438	5.8217e-09	0.0244067	25575	5	eqtl-a-ENSG00000236901	MIR600HG	TRUE	reported	textfile	2	1	TRUE
rs3117098	A	G	A	G	-0.0743393	-0.000133054	0.697466	0.718251	FALSE	FALSE	FALSE	ieu-b-4874	6	32365580	0.000150133	373295	0.38	Bladder cancer	Bladder cancer	Bladder cancer || ||	TRUE	igd	TRUE	rs3117098	rs3129954	G	A	A	G	32358513	9.24656e-09	0.0129416	24217	6	eqtl-a-ENSG00000236901	MIR600HG	TRUE	reported	textfile	2	1	TRUE
rs653178	T	C	T	C	0.0696355	-0.000314669	0.539991	0.515537	FALSE	FALSE	FALSE	ieu-b-4874	12	112007756	0.000135116	373295	0.02	Bladder cancer	Bladder cancer	Bladder cancer || ||	TRUE	igd	NA	NA	NA	NA	NA	NA	NA	112007756	5.27679e-09	0.0119274	22424	12	eqtl-a-ENSG00000236901	MIR600HG	TRUE	reported	textfile	2	1	TRUE
rs10098310	A	G	A	G	-0.0823463	-1.76072e-05	0.575007	0.57045	FALSE	FALSE	FALSE	ieu-b-4874	8	130613614	0.000137537	373295	0.9	Bladder cancer	Bladder cancer	Bladder cancer || ||	TRUE	igd	NA	NA	NA	NA	NA	NA	NA	130613614	7.34345e-12	0.0120198	31355	8	eqtl-a-ENSG00000133612	AGAP3	TRUE	reported	textfile	2	1	TRUE
rs149007767	T	C	T	C	-0.147997	0.000188159	0.149708	0.162063	FALSE	FALSE	FALSE	ieu-b-4874	7	50370254	0.000190373	373295	0.32	Bladder cancer	Bladder cancer	Bladder cancer || ||	TRUE	igd	NA	NA	NA	NA	NA	NA	NA	50370254	5.74778e-19	0.016635	29863	7	eqtl-a-ENSG00000133612	AGAP3	TRUE	reported	textfile	2	1	TRUE
rs2069456	G	T	G	T	-0.444579	9.66012e-05	0.233506	0.227395	FALSE	FALSE	FALSE	ieu-b-4874	7	150752608	0.000161784	373295	0.55	Bladder cancer	Bladder cancer	Bladder cancer || ||	TRUE	igd	NA	NA	NA	NA	NA	NA	NA	150752608	1e-200	0.0135615	23777	7	eqtl-a-ENSG00000133612	AGAP3	TRUE	reported	textfile	2	1	TRUE
rs2116023	A	G	A	G	0.145634	0.000104466	0.320241	0.332552	FALSE	FALSE	FALSE	ieu-b-4874	7	150724803	0.000143718	373295	0.47	Bladder cancer	Bladder cancer	Bladder cancer || ||	TRUE	igd	NA	NA	NA	NA	NA	NA	NA	150724803	1.87975e-30	0.0126974	20557	7	eqtl-a-ENSG00000133612	AGAP3	TRUE	reported	textfile	2	1	TRUE
rs219266	C	T	C	T	0.13553	0.000358566	0.0653192	0.092424	FALSE	FALSE	FALSE	ieu-b-4874	7	150994517	0.000233581	373295	0.12	Bladder cancer	Bladder cancer	Bladder cancer || ||	TRUE	igd	NA	NA	NA	NA	NA	NA	NA	150994517	1.77309e-08	0.0240605	30688	7	eqtl-a-ENSG00000133612	AGAP3	TRUE	reported	textfile	2	1	TRUE
rs10098310	A	G	A	G	-0.074425	-1.76072e-05	0.575007	0.57045	FALSE	FALSE	FALSE	ieu-b-4874	8	130613614	0.000137537	373295	0.9	Bladder cancer	Bladder cancer	Bladder cancer || ||	TRUE	igd	NA	NA	NA	NA	NA	NA	NA	130613614	6.01645e-10	0.0120234	22059	8	eqtl-a-ENSG00000226137	BAIAP2-DT	TRUE	reported	textfile	2	1	TRUE
rs117814967	G	C	G	C	-0.266472	-0.000277263	0.0507278	0.057371	FALSE	TRUE	FALSE	ieu-b-4874	17	79008211	0.000292421	373295	0.34	Bladder cancer	Bladder cancer	Bladder cancer || ||	TRUE	igd	NA	NA	NA	NA	NA	NA	NA	79008211	6.29216e-23	0.0270294	13908	17	eqtl-a-ENSG00000226137	BAIAP2-DT	TRUE	reported	textfile	2	1	TRUE
rs1375493	A	G	A	G	0.0716215	0.000150224	0.565077	0.555872	FALSE	FALSE	FALSE	ieu-b-4874	2	182323766	0.000136626	373295	0.27	Bladder cancer	Bladder cancer	Bladder cancer || ||	TRUE	igd	NA	NA	NA	NA	NA	NA	NA	182323766	2.32638e-09	0.0119905	22059	2	eqtl-a-ENSG00000226137	BAIAP2-DT	TRUE	reported	textfile	2	1	TRUE
rs35013014	T	C	T	C	0.389153	0.000460816	0.0803769	0.089663	FALSE	FALSE	FALSE	ieu-b-4874	17	78981377	0.000237282	373295	0.0519996	Bladder cancer	Bladder cancer	Bladder cancer || ||	TRUE	igd	NA	NA	NA	NA	NA	NA	NA	78981377	2.85627e-72	0.021645	14986	17	eqtl-a-ENSG00000226137	BAIAP2-DT	TRUE	reported	textfile	2	1	TRUE
rs62075433	A	G	A	G	0.448488	5.63424e-05	0.233217	0.236701	FALSE	FALSE	FALSE	ieu-b-4874	17	78999215	0.0001644	373295	0.73	Bladder cancer	Bladder cancer	Bladder cancer || ||	TRUE	igd	NA	NA	NA	NA	NA	NA	NA	78999215	1e-200	0.0135587	14152	17	eqtl-a-ENSG00000226137	BAIAP2-DT	TRUE	reported	textfile	2	1	TRUE
rs10098310	A	G	A	G	-0.0701013	-1.76072e-05	0.575007	0.57045	FALSE	FALSE	FALSE	ieu-b-4874	8	130613614	0.000137537	373295	0.9	Bladder cancer	Bladder cancer	Bladder cancer || ||	TRUE	igd	NA	NA	NA	NA	NA	NA	NA	130613614	5.56276e-09	0.0120253	26181	8	eqtl-a-ENSG00000205730	ITPRIPL2	TRUE	reported	textfile	2	1	TRUE
rs57236534	G	A	G	A	-0.776603	-0.000255124	0.040354	0.04312	FALSE	FALSE	FALSE	ieu-b-4874	16	19131435	0.000335153	373295	0.450001	Bladder cancer	Bladder cancer	Bladder cancer || ||	TRUE	igd	NA	NA	NA	NA	NA	NA	NA	19131435	1.95884e-152	0.0295296	17359	16	eqtl-a-ENSG00000205730	ITPRIPL2	TRUE	reported	textfile	2	1	TRUE
rs72779536	C	T	C	T	0.260611	0.000205151	0.0608604	0.069613	FALSE	FALSE	FALSE	ieu-b-4874	16	19151588	0.000277916	373295	0.46	Bladder cancer	Bladder cancer	Bladder cancer || ||	TRUE	igd	NA	NA	NA	NA	NA	NA	NA	19151588	7.8361e-26	0.0247982	18107	16	eqtl-a-ENSG00000205730	ITPRIPL2	TRUE	reported	textfile	2	1	TRUE
rs10098310	A	G	A	G	-0.0697354	-1.76072e-05	0.575007	0.57045	FALSE	FALSE	FALSE	ieu-b-4874	8	130613614	0.000137537	373295	0.9	Bladder cancer	Bladder cancer	Bladder cancer || ||	TRUE	igd	NA	NA	NA	NA	NA	NA	NA	130613614	6.67114e-09	0.0120254	31355	8	eqtl-a-ENSG00000104081	BMF	TRUE	reported	textfile	2	1	TRUE
rs3207297	T	C	T	C	-0.0986298	-0.000126463	0.359296	0.354395	FALSE	FALSE	FALSE	ieu-b-4874	15	40313141	0.000141578	373295	0.37	Bladder cancer	Bladder cancer	Bladder cancer || ||	TRUE	igd	NA	NA	NA	NA	NA	NA	NA	40313141	1.60214e-15	0.012377	31470	15	eqtl-a-ENSG00000104081	BMF	TRUE	reported	textfile	2	1	TRUE
rs62018159	A	G	A	G	-0.354933	0.000180432	0.181079	0.209139	FALSE	FALSE	FALSE	ieu-b-4874	15	40397421	0.000167524	373295	0.28	Bladder cancer	Bladder cancer	Bladder cancer || ||	TRUE	igd	NA	NA	NA	NA	NA	NA	NA	40397421	3.71535e-121	0.0151643	31355	15	eqtl-a-ENSG00000104081	BMF	TRUE	reported	textfile	2	1	TRUE
rs8026803	C	T	C	T	-0.0936956	0.000263758	0.247924	0.260463	FALSE	FALSE	FALSE	ieu-b-4874	15	80260014	0.000153989	373295	0.0870001	Bladder cancer	Bladder cancer	Bladder cancer || ||	TRUE	igd	NA	NA	NA	NA	NA	NA	NA	80260014	9.82879e-12	0.0137608	31470	15	eqtl-a-ENSG00000104081	BMF	TRUE	reported	textfile	2	1	TRUE
rs10098310	A	G	A	G	-0.0710502	-1.76072e-05	0.575007	0.57045	FALSE	FALSE	FALSE	ieu-b-4874	8	130613614	0.000137537	373295	0.9	Bladder cancer	Bladder cancer	Bladder cancer || ||	TRUE	igd	NA	NA	NA	NA	NA	NA	NA	130613614	3.45454e-09	0.0120249	31569	8	eqtl-a-ENSG00000138061	CYP1B1	TRUE	reported	textfile	2	1	TRUE
rs10865134	T	C	T	C	0.546033	-2.15419e-05	0.137998	0.11579	FALSE	FALSE	FALSE	ieu-b-4874	2	38326921	0.000211767	373295	0.92	Bladder cancer	Bladder cancer	Bladder cancer || ||	TRUE	igd	NA	NA	NA	NA	NA	NA	NA	38326921	1e-200	0.0166332	31684	2	eqtl-a-ENSG00000138061	CYP1B1	TRUE	reported	textfile	2	1	TRUE
rs10980797	G	A	G	A	-0.0711707	0.000141953	0.472236	0.488834	FALSE	FALSE	FALSE	ieu-b-4874	9	113912553	0.00013548	373295	0.29	Bladder cancer	Bladder cancer	Bladder cancer || ||	TRUE	igd	NA	NA	NA	NA	NA	NA	NA	113912553	2.26731e-09	0.0119068	31569	9	eqtl-a-ENSG00000138061	CYP1B1	TRUE	reported	textfile	2	1	TRUE
rs11189181	G	A	G	A	0.095192	-7.61401e-05	0.297492	0.323361	FALSE	FALSE	FALSE	ieu-b-4874	10	99144154	0.000144613	373295	0.6	Bladder cancer	Bladder cancer	Bladder cancer || ||	TRUE	igd	NA	NA	NA	NA	NA	NA	NA	99144154	2.37848e-13	0.0129944	31569	10	eqtl-a-ENSG00000138061	CYP1B1	TRUE	reported	textfile	2	1	TRUE
rs12478601	T	C	T	C	-0.153089	-9.00885e-05	0.574604	0.58384	FALSE	FALSE	FALSE	ieu-b-4874	2	43721508	0.000137075	373295	0.51	Bladder cancer	Bladder cancer	Bladder cancer || ||	TRUE	igd	NA	NA	NA	NA	NA	NA	NA	43721508	1.85994e-37	0.0119691	31300	2	eqtl-a-ENSG00000138061	CYP1B1	TRUE	reported	textfile	2	1	TRUE
rs141094656	C	T	C	T	0.551082	0.000120255	0.0195137	0.014498	FALSE	FALSE	FALSE	ieu-b-4874	1	92753336	0.00059133	373295	0.84	Bladder cancer	Bladder cancer	Bladder cancer || ||	TRUE	igd	NA	NA	NA	NA	NA	NA	NA	92753336	5.65458e-38	0.0427775	21629	1	eqtl-a-ENSG00000138061	CYP1B1	TRUE	reported	textfile	2	1	TRUE
rs144395273	A	G	A	G	-1.35047	2.96318e-05	0.017508	0.01231	FALSE	FALSE	FALSE	ieu-b-4874	2	38339579	0.000615848	373295	0.96	Bladder cancer	Bladder cancer	Bladder cancer || ||	TRUE	igd	NA	NA	NA	NA	NA	NA	NA	38339579	1e-200	0.043933	22210	2	eqtl-a-ENSG00000138061	CYP1B1	TRUE	reported	textfile	2	1	TRUE
rs424971	C	T	C	T	-0.0993326	3.52197e-05	0.421674	0.436308	FALSE	FALSE	FALSE	ieu-b-4874	16	85946450	0.000137159	373295	0.8	Bladder cancer	Bladder cancer	Bladder cancer || ||	TRUE	igd	NA	NA	NA	NA	NA	NA	NA	85946450	1.43483e-16	0.0120233	31684	16	eqtl-a-ENSG00000138061	CYP1B1	TRUE	reported	textfile	2	1	TRUE
rs62133922	G	A	G	A	-0.480599	-0.000207626	0.0565259	0.05689	FALSE	FALSE	FALSE	ieu-b-4874	2	38402921	0.000293095	373295	0.48	Bladder cancer	Bladder cancer	Bladder cancer || ||	TRUE	igd	NA	NA	NA	NA	NA	NA	NA	38402921	1.60398e-79	0.025453	31355	2	eqtl-a-ENSG00000138061	CYP1B1	TRUE	reported	textfile	2	1	TRUE
rs6782228	C	G	C	G	-0.100959	0.000102005	0.273721	0.267474	FALSE	TRUE	FALSE	ieu-b-4874	3	128323424	0.00015322	373295	0.51	Bladder cancer	Bladder cancer	Bladder cancer || ||	TRUE	igd	NA	NA	NA	NA	NA	NA	NA	128323424	3.48739e-14	0.0133216	31569	3	eqtl-a-ENSG00000138061	CYP1B1	TRUE	reported	textfile	2	1	TRUE
rs72791106	C	T	C	T	-0.317013	0.000132928	0.0547424	0.069875	FALSE	FALSE	FALSE	ieu-b-4874	2	38653878	0.000281137	373295	0.64	Bladder cancer	Bladder cancer	Bladder cancer || ||	TRUE	igd	NA	NA	NA	NA	NA	NA	NA	38653878	3.97283e-34	0.0260278	25708	2	eqtl-a-ENSG00000138061	CYP1B1	TRUE	reported	textfile	2	1	TRUE
rs74480102	A	G	A	G	-0.262926	0.000284342	0.0309155	0.042754	FALSE	FALSE	FALSE	ieu-b-4874	17	7742601	0.000334134	373295	0.39	Bladder cancer	Bladder cancer	Bladder cancer || ||	TRUE	igd	NA	NA	NA	NA	NA	NA	NA	7742601	1.82474e-14	0.0343142	26244	17	eqtl-a-ENSG00000138061	CYP1B1	TRUE	reported	textfile	2	1	TRUE
rs10098310	A	G	A	G	0.0708595	-1.76072e-05	0.575007	0.57045	FALSE	FALSE	FALSE	ieu-b-4874	8	130613614	0.000137537	373295	0.9	Bladder cancer	Bladder cancer	Bladder cancer || ||	TRUE	igd	NA	NA	NA	NA	NA	NA	NA	130613614	3.79708e-09	0.012025	31569	8	eqtl-a-ENSG00000174469	CNTNAP2	TRUE	reported	textfile	2	1	TRUE
rs10243593	A	G	A	G	-0.0778798	0.000233157	0.481416	0.473493	FALSE	FALSE	FALSE	ieu-b-4874	7	39972125	0.000136114	373295	0.0870001	Bladder cancer	Bladder cancer	Bladder cancer || ||	TRUE	igd	NA	NA	NA	NA	NA	NA	NA	39972125	5.83176e-11	0.0118937	31684	7	eqtl-a-ENSG00000174469	CNTNAP2	TRUE	reported	textfile	2	1	TRUE
rs11065987	G	A	G	A	-0.0667683	0.00036231	0.380678	0.417197	FALSE	FALSE	FALSE	ieu-b-4874	12	112072424	0.00013695	373295	0.00819993	Bladder cancer	Bladder cancer	Bladder cancer || ||	TRUE	igd	NA	NA	NA	NA	NA	NA	NA	112072424	4.95827e-08	0.0122448	31185	12	eqtl-a-ENSG00000174469	CNTNAP2	TRUE	reported	textfile	2	1	TRUE
rs12704004	C	T	C	T	-0.381903	-3.86193e-05	0.537735	0.519721	FALSE	FALSE	FALSE	ieu-b-4874	7	147960601	0.000135894	373295	0.780001	Bladder cancer	Bladder cancer	Bladder cancer || ||	TRUE	igd	NA	NA	NA	NA	NA	NA	NA	147960601	1e-200	0.0114966	31231	7	eqtl-a-ENSG00000174469	CNTNAP2	TRUE	reported	textfile	2	1	TRUE
rs17056278	G	C	G	C	-0.146928	-0.000299025	0.0633351	0.07636	FALSE	TRUE	FALSE	ieu-b-4874	5	158252438	0.000254874	373295	0.24	Bladder cancer	Bladder cancer	Bladder cancer || ||	TRUE	igd	NA	NA	NA	NA	NA	NA	NA	158252438	1.73768e-09	0.0244047	31569	5	eqtl-a-ENSG00000174469	CNTNAP2	TRUE	reported	textfile	2	1	TRUE
rs2538961	A	T	A	T	-0.0969003	0.00053993	0.156093	0.139185	FALSE	TRUE	FALSE	ieu-b-4874	7	147626028	0.00019595	373295	0.00589997	Bladder cancer	Bladder cancer	Bladder cancer || ||	TRUE	igd	NA	NA	NA	NA	NA	NA	NA	147626028	3.28662e-09	0.0163783	31556	7	eqtl-a-ENSG00000174469	CNTNAP2	TRUE	reported	textfile	2	1	TRUE
rs2906283	T	G	T	G	-0.0841535	-0.000316222	0.18894	0.184666	FALSE	FALSE	FALSE	ieu-b-4874	7	147878619	0.000175313	373295	0.0710003	Bladder cancer	Bladder cancer	Bladder cancer || ||	TRUE	igd	NA	NA	NA	NA	NA	NA	NA	147878619	3.00753e-08	0.0151874	31684	7	eqtl-a-ENSG00000174469	CNTNAP2	TRUE	reported	textfile	2	1	TRUE
rs4530903	T	C	T	C	-0.133965	-0.000162184	0.108676	0.116796	FALSE	FALSE	FALSE	ieu-b-4874	6	32581889	0.000210218	373295	0.44	Bladder cancer	Bladder cancer	Bladder cancer || ||	TRUE	igd	NA	NA	NA	NA	NA	NA	NA	32581889	2.25372e-12	0.0190899	24573	6	eqtl-a-ENSG00000174469	CNTNAP2	TRUE	reported	textfile	2	1	TRUE
rs6464857	A	T	A	T	0.142523	-0.000249785	0.826683	0.827068	FALSE	TRUE	FALSE	ieu-b-4874	7	147913794	0.000180311	373295	0.17	Bladder cancer	Bladder cancer	Bladder cancer || ||	TRUE	igd	NA	NA	NA	NA	NA	NA	NA	147913794	9.83105e-20	0.0156779	31564	7	eqtl-a-ENSG00000174469	CNTNAP2	TRUE	reported	textfile	2	1	TRUE
rs8067378	G	A	G	A	-0.0683909	-0.000225911	0.497388	0.516196	FALSE	FALSE	FALSE	ieu-b-4874	17	38051348	0.000135375	373295	0.0949992	Bladder cancer	Bladder cancer	Bladder cancer || ||	TRUE	igd	NA	NA	NA	NA	NA	NA	NA	38051348	8.81942e-09	0.0118897	31300	17	eqtl-a-ENSG00000174469	CNTNAP2	TRUE	reported	textfile	2	1	TRUE
rs10098310	A	G	A	G	-0.0743507	-1.76072e-05	0.575007	0.57045	FALSE	FALSE	FALSE	ieu-b-4874	8	130613614	0.000137537	373295	0.9	Bladder cancer	Bladder cancer	Bladder cancer || ||	TRUE	igd	NA	NA	NA	NA	NA	NA	NA	130613614	6.25763e-10	0.0120235	31569	8	eqtl-a-ENSG00000136205	TNS3	TRUE	reported	textfile	2	1	TRUE
rs17172820	C	A	C	A	-0.11544	0.000415876	0.260211	0.262974	FALSE	FALSE	FALSE	ieu-b-4874	7	47166566	0.000153405	373295	0.00669993	Bladder cancer	Bladder cancer	Bladder cancer || ||	TRUE	igd	NA	NA	NA	NA	NA	NA	NA	47166566	1.43847e-17	0.0135304	31565	7	eqtl-a-ENSG00000136205	TNS3	TRUE	reported	textfile	2	1	TRUE
rs6945881	A	G	A	G	-0.199485	-0.000270758	0.335245	0.319313	FALSE	FALSE	FALSE	ieu-b-4874	7	47707618	0.000145331	373295	0.0619998	Bladder cancer	Bladder cancer	Bladder cancer || ||	TRUE	igd	NA	NA	NA	NA	NA	NA	NA	47707618	2.2475e-57	0.0124953	31232	7	eqtl-a-ENSG00000136205	TNS3	TRUE	reported	textfile	2	1	TRUE
rs76500161	T	C	T	C	-0.204609	-0.000417945	0.0370101	0.031899	FALSE	FALSE	FALSE	ieu-b-4874	7	47908865	0.000393555	373295	0.29	Bladder cancer	Bladder cancer	Bladder cancer || ||	TRUE	igd	NA	NA	NA	NA	NA	NA	NA	47908865	8.04267e-11	0.0314793	25691	7	eqtl-a-ENSG00000136205	TNS3	TRUE	reported	textfile	2	1	TRUE
rs10098310	A	G	A	G	-0.0758183	-1.76072e-05	0.575007	0.57045	FALSE	FALSE	FALSE	ieu-b-4874	8	130613614	0.000137537	373295	0.9	Bladder cancer	Bladder cancer	Bladder cancer || ||	TRUE	igd	NA	NA	NA	NA	NA	NA	NA	130613614	2.8597e-10	0.0120228	31569	8	eqtl-a-ENSG00000134222	PSRC1	TRUE	reported	textfile	2	1	TRUE
rs4970834	T	C	T	C	0.606745	-9.60507e-05	0.188301	0.186521	FALSE	FALSE	FALSE	ieu-b-4874	1	109814880	0.000174413	373295	0.58	Bladder cancer	Bladder cancer	Bladder cancer || ||	TRUE	igd	NA	NA	NA	NA	NA	NA	NA	109814880	1e-200	0.0143416	31684	1	eqtl-a-ENSG00000134222	PSRC1	TRUE	reported	textfile	2	1	TRUE
rs6693893	C	T	C	T	0.553459	-8.43736e-05	0.0287462	0.0352	FALSE	FALSE	FALSE	ieu-b-4874	1	109798914	0.00036633	373295	0.82	Bladder cancer	Bladder cancer	Bladder cancer || ||	TRUE	igd	TRUE	rs6693893	rs6680227	C	T	A	G	109797763	2.32863e-55	0.0353136	31235	1	eqtl-a-ENSG00000134222	PSRC1	TRUE	reported	textfile	2	1	TRUE
rs10098310	A	G	A	G	-0.0707911	-1.76072e-05	0.575007	0.57045	FALSE	FALSE	FALSE	ieu-b-4874	8	130613614	0.000137537	373295	0.9	Bladder cancer	Bladder cancer	Bladder cancer || ||	TRUE	igd	NA	NA	NA	NA	NA	NA	NA	130613614	3.93269e-09	0.012025	31355	8	eqtl-a-ENSG00000082014	SMARCD3	TRUE	reported	textfile	2	1	TRUE
rs1375493	A	G	A	G	0.0704338	0.000150224	0.565077	0.555872	FALSE	FALSE	FALSE	ieu-b-4874	2	182323766	0.000136626	373295	0.27	Bladder cancer	Bladder cancer	Bladder cancer || ||	TRUE	igd	NA	NA	NA	NA	NA	NA	NA	182323766	4.25402e-09	0.011991	31355	2	eqtl-a-ENSG00000082014	SMARCD3	TRUE	reported	textfile	2	1	TRUE
rs141094656	C	T	C	T	0.24862	0.000120255	0.0195137	0.014498	FALSE	FALSE	FALSE	ieu-b-4874	1	92753336	0.00059133	373295	0.84	Bladder cancer	Bladder cancer	Bladder cancer || ||	TRUE	igd	NA	NA	NA	NA	NA	NA	NA	92753336	7.25989e-09	0.0429774	21415	1	eqtl-a-ENSG00000082014	SMARCD3	TRUE	reported	textfile	2	1	TRUE
rs185281032	T	C	T	C	-0.518399	-0.00137562	0.0178229	0.013773	FALSE	FALSE	FALSE	ieu-b-4874	7	150970995	0.000595116	373295	0.021	Bladder cancer	Bladder cancer	Bladder cancer || ||	TRUE	igd	NA	NA	NA	NA	NA	NA	NA	150970995	5.27837e-31	0.0447721	27490	7	eqtl-a-ENSG00000082014	SMARCD3	TRUE	reported	textfile	2	1	TRUE
rs424971	C	T	C	T	-0.0850449	3.52197e-05	0.421674	0.436308	FALSE	FALSE	FALSE	ieu-b-4874	16	85946450	0.000137159	373295	0.8	Bladder cancer	Bladder cancer	Bladder cancer || ||	TRUE	igd	NA	NA	NA	NA	NA	NA	NA	85946450	1.56279e-12	0.012031	31470	16	eqtl-a-ENSG00000082014	SMARCD3	TRUE	reported	textfile	2	1	TRUE
rs7212590	T	C	T	C	-0.127426	0.000199075	0.0900785	0.079877	FALSE	FALSE	FALSE	ieu-b-4874	17	57885709	0.000248957	373295	0.42	Bladder cancer	Bladder cancer	Bladder cancer || ||	TRUE	igd	NA	NA	NA	NA	NA	NA	NA	57885709	8.3672e-10	0.0207612	31355	17	eqtl-a-ENSG00000082014	SMARCD3	TRUE	reported	textfile	2	1	TRUE
rs9880192	C	G	C	G	-0.0714997	0.000156143	0.392874	0.411897	FALSE	TRUE	FALSE	ieu-b-4874	3	128297569	0.000138206	373295	0.26	Bladder cancer	Bladder cancer	Bladder cancer || ||	TRUE	igd	NA	NA	NA	NA	NA	NA	NA	128297569	4.24385e-09	0.0121716	31355	3	eqtl-a-ENSG00000082014	SMARCD3	TRUE	reported	textfile	2	1	TRUE
rs10098310	A	G	A	G	-0.0951232	-1.76072e-05	0.575007	0.57045	FALSE	FALSE	FALSE	ieu-b-4874	8	130613614	0.000137537	373295	0.9	Bladder cancer	Bladder cancer	Bladder cancer || ||	TRUE	igd	NA	NA	NA	NA	NA	NA	NA	130613614	2.40991e-15	0.0120131	31569	8	eqtl-a-ENSG00000155465	SLC7A7	TRUE	reported	textfile	2	1	TRUE
rs10980800	C	T	C	T	0.108455	-0.000113879	0.22312	0.237752	FALSE	FALSE	FALSE	ieu-b-4874	9	113915905	0.00015891	373295	0.47	Bladder cancer	Bladder cancer	Bladder cancer || ||	TRUE	igd	NA	NA	NA	NA	NA	NA	NA	113915905	2.91608e-14	0.0142663	31684	9	eqtl-a-ENSG00000155465	SLC7A7	TRUE	reported	textfile	2	1	TRUE
rs13165424	G	A	G	A	0.0834581	8.76733e-05	0.271036	0.250885	FALSE	FALSE	FALSE	ieu-b-4874	5	154353012	0.00015623	373295	0.57	Bladder cancer	Bladder cancer	Bladder cancer || ||	TRUE	igd	NA	NA	NA	NA	NA	NA	NA	154353012	4.33671e-10	0.0133715	31684	5	eqtl-a-ENSG00000155465	SLC7A7	TRUE	reported	textfile	2	1	TRUE
rs1375493	A	G	A	G	0.109569	0.000150224	0.565077	0.555872	FALSE	FALSE	FALSE	ieu-b-4874	2	182323766	0.000136626	373295	0.27	Bladder cancer	Bladder cancer	Bladder cancer || ||	TRUE	igd	NA	NA	NA	NA	NA	NA	NA	182323766	5.50681e-20	0.0119701	31569	2	eqtl-a-ENSG00000155465	SLC7A7	TRUE	reported	textfile	2	1	TRUE
rs149007767	T	C	T	C	-0.110912	0.000188159	0.149708	0.162063	FALSE	FALSE	FALSE	ieu-b-4874	7	50370254	0.000190373	373295	0.32	Bladder cancer	Bladder cancer	Bladder cancer || ||	TRUE	igd	NA	NA	NA	NA	NA	NA	NA	50370254	2.75296e-11	0.0166555	30077	7	eqtl-a-ENSG00000155465	SLC7A7	TRUE	reported	textfile	2	1	TRUE
rs1892548	C	T	C	T	-0.0725784	3.96007e-05	0.638581	0.656151	FALSE	FALSE	FALSE	ieu-b-4874	13	41002641	0.000143237	373295	0.780001	Bladder cancer	Bladder cancer	Bladder cancer || ||	TRUE	igd	NA	NA	NA	NA	NA	NA	NA	41002641	4.48054e-09	0.0123738	31684	13	eqtl-a-ENSG00000155465	SLC7A7	TRUE	reported	textfile	2	1	TRUE
rs34435795	A	G	A	G	-0.216093	0.000199686	0.438833	0.459959	FALSE	FALSE	FALSE	ieu-b-4874	14	23218385	0.000135672	373295	0.14	Bladder cancer	Bladder cancer	Bladder cancer || ||	TRUE	igd	NA	NA	NA	NA	NA	NA	NA	23218385	3.07185e-74	0.0118549	30162	14	eqtl-a-ENSG00000155465	SLC7A7	TRUE	reported	textfile	2	1	TRUE
rs4982673	C	T	C	T	-0.515639	0.000115717	0.162924	0.147904	FALSE	FALSE	FALSE	ieu-b-4874	14	23266443	0.000190421	373295	0.54	Bladder cancer	Bladder cancer	Bladder cancer || ||	TRUE	igd	NA	NA	NA	NA	NA	NA	NA	23266443	1e-200	0.0155211	30280	14	eqtl-a-ENSG00000155465	SLC7A7	TRUE	reported	textfile	2	1	TRUE
rs7157654	C	A	C	A	-0.240868	0.000135196	0.602338	0.602244	FALSE	FALSE	FALSE	ieu-b-4874	14	23282750	0.000138179	373295	0.33	Bladder cancer	Bladder cancer	Bladder cancer || ||	TRUE	igd	NA	NA	NA	NA	NA	NA	NA	23282750	9.43409e-90	0.0119908	31683	14	eqtl-a-ENSG00000155465	SLC7A7	TRUE	reported	textfile	2	1	TRUE
rs7161363	A	G	A	G	0.0776727	5.06336e-05	0.308995	0.325475	FALSE	FALSE	FALSE	ieu-b-4874	14	23176435	0.000145463	373295	0.73	Bladder cancer	Bladder cancer	Bladder cancer || ||	TRUE	igd	NA	NA	NA	NA	NA	NA	NA	23176435	1.56041e-09	0.0128638	30077	14	eqtl-a-ENSG00000155465	SLC7A7	TRUE	reported	textfile	2	1	TRUE
rs10098310	A	G	A	G	0.0860424	-1.76072e-05	0.575007	0.57045	FALSE	FALSE	FALSE	ieu-b-4874	8	130613614	0.000137537	373295	0.9	Bladder cancer	Bladder cancer	Bladder cancer || ||	TRUE	igd	NA	NA	NA	NA	NA	NA	NA	130613614	8.09096e-13	0.0120179	30820	8	eqtl-a-ENSG00000105369	CD79A	TRUE	reported	textfile	2	1	TRUE
rs12232384	A	C	A	C	0.0853971	-0.000169665	0.210455	0.223993	FALSE	FALSE	FALSE	ieu-b-4874	16	86009760	0.000162301	373295	0.3	Bladder cancer	Bladder cancer	Bladder cancer || ||	TRUE	igd	NA	NA	NA	NA	NA	NA	NA	86009760	4.74723e-09	0.0145831	30935	16	eqtl-a-ENSG00000105369	CD79A	TRUE	reported	textfile	2	1	TRUE
rs17056278	G	C	G	C	-0.169703	-0.000299025	0.0633351	0.07636	FALSE	TRUE	FALSE	ieu-b-4874	5	158252438	0.000254874	373295	0.24	Bladder cancer	Bladder cancer	Bladder cancer || ||	TRUE	igd	NA	NA	NA	NA	NA	NA	NA	158252438	3.48097e-12	0.0243942	30820	5	eqtl-a-ENSG00000105369	CD79A	TRUE	reported	textfile	2	1	TRUE
rs34794906	C	T	C	T	-0.104789	-7.1246e-05	0.310471	0.264488	FALSE	FALSE	FALSE	ieu-b-4874	6	31238155	0.000153073	373295	0.64	Bladder cancer	Bladder cancer	Bladder cancer || ||	TRUE	igd	TRUE	rs34794906	rs1050328	C	T	A	G	31237858	3.19816e-16	0.0128332	26745	6	eqtl-a-ENSG00000105369	CD79A	TRUE	reported	textfile	2	1	TRUE
rs6074022	T	C	T	C	-0.0815114	7.47658e-05	0.746768	0.754606	FALSE	FALSE	FALSE	ieu-b-4874	20	44740196	0.000157244	373295	0.630001	Bladder cancer	Bladder cancer	Bladder cancer || ||	TRUE	igd	NA	NA	NA	NA	NA	NA	NA	44740196	2.47651e-09	0.0136693	30551	20	eqtl-a-ENSG00000105369	CD79A	TRUE	reported	textfile	2	1	TRUE
rs653178	T	C	T	C	0.107897	-0.000314669	0.539991	0.515537	FALSE	FALSE	FALSE	ieu-b-4874	12	112007756	0.000135116	373295	0.02	Bladder cancer	Bladder cancer	Bladder cancer || ||	TRUE	igd	NA	NA	NA	NA	NA	NA	NA	112007756	1.28795e-19	0.0119072	27669	12	eqtl-a-ENSG00000105369	CD79A	TRUE	reported	textfile	2	1	TRUE
rs7090445	T	C	T	C	-0.0734228	0.000137439	0.682795	0.660513	FALSE	FALSE	FALSE	ieu-b-4874	10	63721176	0.00014305	373295	0.34	Bladder cancer	Bladder cancer	Bladder cancer || ||	TRUE	igd	NA	NA	NA	NA	NA	NA	NA	63721176	9.04128e-09	0.0127738	30935	10	eqtl-a-ENSG00000105369	CD79A	TRUE	reported	textfile	2	1	TRUE
rs7210990	A	C	A	C	0.0655189	8.52542e-06	0.481977	0.519977	FALSE	FALSE	FALSE	ieu-b-4874	17	16177910	0.000135407	373295	0.95	Bladder cancer	Bladder cancer	Bladder cancer || ||	TRUE	igd	TRUE	rs7210990	rs12938394	A	C	G	A	16170764	3.66252e-08	0.0118985	30820	17	eqtl-a-ENSG00000105369	CD79A	TRUE	reported	textfile	2	1	TRUE
rs8030605	A	G	A	G	0.0971303	-3.80088e-05	0.134466	0.124382	FALSE	FALSE	FALSE	ieu-b-4874	15	56504598	0.00020478	373295	0.85	Bladder cancer	Bladder cancer	Bladder cancer || ||	TRUE	igd	NA	NA	NA	NA	NA	NA	NA	56504598	2.49528e-08	0.0174268	30935	15	eqtl-a-ENSG00000105369	CD79A	TRUE	reported	textfile	2	1	TRUE
rs10098310	A	G	A	G	-0.0808127	-1.76072e-05	0.575007	0.57045	FALSE	FALSE	FALSE	ieu-b-4874	8	130613614	0.000137537	373295	0.9	Bladder cancer	Bladder cancer	Bladder cancer || ||	TRUE	igd	NA	NA	NA	NA	NA	NA	NA	130613614	1.78279e-11	0.0120205	31529	8	eqtl-a-ENSG00000178695	KCTD12	TRUE	reported	textfile	2	1	TRUE
rs2239630	G	A	G	A	0.0718228	0.000210695	0.519173	0.557276	FALSE	FALSE	FALSE	ieu-b-4874	14	23589349	0.000136593	373295	0.12	Bladder cancer	Bladder cancer	Bladder cancer || ||	TRUE	igd	NA	NA	NA	NA	NA	NA	NA	23589349	1.56809e-09	0.0118969	31529	14	eqtl-a-ENSG00000178695	KCTD12	TRUE	reported	textfile	2	1	TRUE
rs2712381	C	A	C	A	0.0698155	-0.000146921	0.600853	0.613822	FALSE	FALSE	FALSE	ieu-b-4874	3	128338600	0.000138924	373295	0.29	Bladder cancer	Bladder cancer	Bladder cancer || ||	TRUE	igd	NA	NA	NA	NA	NA	NA	NA	128338600	8.85075e-09	0.0121391	31644	3	eqtl-a-ENSG00000178695	KCTD12	TRUE	reported	textfile	2	1	TRUE
rs57676870	T	G	T	G	-0.637563	-8.92915e-05	0.0674304	0.057508	FALSE	FALSE	FALSE	ieu-b-4874	13	77435747	0.000290489	373295	0.760001	Bladder cancer	Bladder cancer	Bladder cancer || ||	TRUE	igd	NA	NA	NA	NA	NA	NA	NA	77435747	2.11349e-167	0.0231196	31529	13	eqtl-a-ENSG00000178695	KCTD12	TRUE	reported	textfile	2	1	TRUE
rs9600783	T	C	T	C	0.19783	5.48018e-05	0.280829	0.281989	FALSE	FALSE	FALSE	ieu-b-4874	13	77380491	0.000150661	373295	0.719999	Bladder cancer	Bladder cancer	Bladder cancer || ||	TRUE	igd	NA	NA	NA	NA	NA	NA	NA	77380491	3.09599e-51	0.0131385	31528	13	eqtl-a-ENSG00000178695	KCTD12	TRUE	reported	textfile	2	1	TRUE
rs10098310	A	G	A	G	-0.0818035	-1.76072e-05	0.575007	0.57045	FALSE	FALSE	FALSE	ieu-b-4874	8	130613614	0.000137537	373295	0.9	Bladder cancer	Bladder cancer	Bladder cancer || ||	TRUE	igd	NA	NA	NA	NA	NA	NA	NA	130613614	1.00763e-11	0.01202	31185	8	eqtl-a-ENSG00000093072	ADA2	TRUE	reported	textfile	2	1	TRUE
rs113646461	C	T	C	T	0.121422	6.87304e-05	0.0902567	0.076653	FALSE	FALSE	FALSE	ieu-b-4874	16	85995436	0.00025378	373295	0.79	Bladder cancer	Bladder cancer	Bladder cancer || ||	TRUE	igd	NA	NA	NA	NA	NA	NA	NA	85995436	4.8337e-09	0.0207453	30680	16	eqtl-a-ENSG00000093072	ADA2	TRUE	reported	textfile	2	1	TRUE
rs1375493	A	G	A	G	0.0759728	0.000150224	0.565077	0.555872	FALSE	FALSE	FALSE	ieu-b-4874	2	182323766	0.000136626	373295	0.27	Bladder cancer	Bladder cancer	Bladder cancer || ||	TRUE	igd	NA	NA	NA	NA	NA	NA	NA	182323766	2.33981e-10	0.0119886	31185	2	eqtl-a-ENSG00000093072	ADA2	TRUE	reported	textfile	2	1	TRUE
rs2239630	G	A	G	A	0.0817873	0.000210695	0.519173	0.557276	FALSE	FALSE	FALSE	ieu-b-4874	14	23589349	0.000136593	373295	0.12	Bladder cancer	Bladder cancer	Bladder cancer || ||	TRUE	igd	NA	NA	NA	NA	NA	NA	NA	23589349	6.09537e-12	0.0118923	31185	14	eqtl-a-ENSG00000093072	ADA2	TRUE	reported	textfile	2	1	TRUE
rs4761234	C	T	C	T	0.0723088	4.54598e-05	0.459799	0.484331	FALSE	FALSE	FALSE	ieu-b-4874	12	69732105	0.000135658	373295	0.74	Bladder cancer	Bladder cancer	Bladder cancer || ||	TRUE	igd	NA	NA	NA	NA	NA	NA	NA	69732105	1.3377e-09	0.0119266	31185	12	eqtl-a-ENSG00000093072	ADA2	TRUE	reported	textfile	2	1	TRUE
rs5747025	G	A	G	A	0.434771	7.75292e-05	0.355043	0.352866	FALSE	FALSE	FALSE	ieu-b-4874	22	17697428	0.000143317	373295	0.59	Bladder cancer	Bladder cancer	Bladder cancer || ||	TRUE	igd	NA	NA	NA	NA	NA	NA	NA	17697428	1e-200	0.0118871	30847	22	eqtl-a-ENSG00000093072	ADA2	TRUE	reported	textfile	2	1	TRUE
rs7178572	G	A	G	A	0.0738844	0.000155809	0.691702	0.712106	FALSE	FALSE	FALSE	ieu-b-4874	15	77747190	0.000149188	373295	0.3	Bladder cancer	Bladder cancer	Bladder cancer || ||	TRUE	igd	NA	NA	NA	NA	NA	NA	NA	77747190	9.50123e-09	0.0128734	31300	15	eqtl-a-ENSG00000093072	ADA2	TRUE	reported	textfile	2	1	TRUE
rs10098310	A	G	A	G	0.0667718	-1.76072e-05	0.575007	0.57045	FALSE	FALSE	FALSE	ieu-b-4874	8	130613614	0.000137537	373295	0.9	Bladder cancer	Bladder cancer	Bladder cancer || ||	TRUE	igd	NA	NA	NA	NA	NA	NA	NA	130613614	2.82098e-08	0.0120266	30780	8	eqtl-a-ENSG00000112486	CCR6	TRUE	reported	textfile	2	1	TRUE
rs13325613	T	G	T	G	-0.145636	-0.000148478	0.0854911	0.065843	FALSE	FALSE	FALSE	ieu-b-4874	3	46298373	0.00027341	373295	0.59	Bladder cancer	Bladder cancer	Bladder cancer || ||	TRUE	igd	NA	NA	NA	NA	NA	NA	NA	46298373	7.21107e-12	0.0212505	30780	3	eqtl-a-ENSG00000112486	CCR6	TRUE	reported	textfile	2	1	TRUE
rs3093025	G	A	G	A	-0.30434	7.86736e-05	0.569905	0.563265	FALSE	FALSE	FALSE	ieu-b-4874	6	167532731	0.000136246	373295	0.56	Bladder cancer	Bladder cancer	Bladder cancer || ||	TRUE	igd	NA	NA	NA	NA	NA	NA	NA	167532731	4.97737e-148	0.0117455	30779	6	eqtl-a-ENSG00000112486	CCR6	TRUE	reported	textfile	2	1	TRUE
rs3117098	A	G	A	G	-0.0981584	-0.000133054	0.697466	0.718251	FALSE	FALSE	FALSE	ieu-b-4874	6	32365580	0.000150133	373295	0.38	Bladder cancer	Bladder cancer	Bladder cancer || ||	TRUE	igd	TRUE	rs3117098	rs3129954	G	A	A	G	32358513	3.16957e-14	0.0129304	29422	6	eqtl-a-ENSG00000112486	CCR6	TRUE	reported	textfile	2	1	TRUE
rs3774937	C	T	C	T	-0.0771316	3.05584e-05	0.320593	0.347547	FALSE	FALSE	FALSE	ieu-b-4874	4	103434253	0.000141943	373295	0.83	Bladder cancer	Bladder cancer	Bladder cancer || ||	TRUE	igd	NA	NA	NA	NA	NA	NA	NA	103434253	1.3937e-09	0.0127362	30780	4	eqtl-a-ENSG00000112486	CCR6	TRUE	reported	textfile	2	1	TRUE
rs41299637	G	T	G	T	-0.0853509	-0.000167445	0.254812	0.292246	FALSE	FALSE	FALSE	ieu-b-4874	1	200877850	0.000148614	373295	0.26	Bladder cancer	Bladder cancer	Bladder cancer || ||	TRUE	igd	NA	NA	NA	NA	NA	NA	NA	200877850	3.90949e-10	0.0136396	30780	1	eqtl-a-ENSG00000112486	CCR6	TRUE	reported	textfile	2	1	TRUE
rs6502555	C	T	C	T	0.083619	-9.12097e-06	0.271123	0.26916	FALSE	FALSE	FALSE	ieu-b-4874	17	2729652	0.000154365	373295	0.95	Bladder cancer	Bladder cancer	Bladder cancer || ||	TRUE	igd	NA	NA	NA	NA	NA	NA	NA	2729652	3.99558e-10	0.0133701	26608	17	eqtl-a-ENSG00000112486	CCR6	TRUE	reported	textfile	2	1	TRUE
rs6928890	T	G	T	G	-0.181137	-5.11541e-05	0.117051	0.12144	FALSE	FALSE	FALSE	ieu-b-4874	6	167365573	0.000207503	373295	0.81	Bladder cancer	Bladder cancer	Bladder cancer || ||	TRUE	igd	NA	NA	NA	NA	NA	NA	NA	167365573	9.47545e-23	0.0184506	30894	6	eqtl-a-ENSG00000112486	CCR6	TRUE	reported	textfile	2	1	TRUE
rs10098310	A	G	A	G	-0.142755	-1.76072e-05	0.575007	0.57045	FALSE	FALSE	FALSE	ieu-b-4874	8	130613614	0.000137537	373295	0.9	Bladder cancer	Bladder cancer	Bladder cancer || ||	TRUE	igd	NA	NA	NA	NA	NA	NA	NA	130613614	9.72299e-33	0.0119796	31569	8	eqtl-a-ENSG00000120708	TGFBI	TRUE	reported	textfile	2	1	TRUE
rs12478601	T	C	T	C	-0.0688607	-9.00885e-05	0.574604	0.58384	FALSE	FALSE	FALSE	ieu-b-4874	2	43721508	0.000137075	373295	0.51	Bladder cancer	Bladder cancer	Bladder cancer || ||	TRUE	igd	NA	NA	NA	NA	NA	NA	NA	43721508	1.02341e-08	0.0120243	31300	2	eqtl-a-ENSG00000120708	TGFBI	TRUE	reported	textfile	2	1	TRUE
rs1292053	G	A	G	A	-0.148174	7.42292e-05	0.453041	0.435385	FALSE	FALSE	FALSE	ieu-b-4874	17	57963537	0.000136003	373295	0.59	Bladder cancer	Bladder cancer	Bladder cancer || ||	TRUE	igd	NA	NA	NA	NA	NA	NA	NA	57963537	1.21843e-35	0.0118911	31300	17	eqtl-a-ENSG00000120708	TGFBI	TRUE	reported	textfile	2	1	TRUE
rs144603963	A	G	A	G	-0.468849	-0.000304599	0.0184824	0.019145	FALSE	FALSE	FALSE	ieu-b-4874	5	135827316	0.000501537	373295	0.54	Bladder cancer	Bladder cancer	Bladder cancer || ||	TRUE	igd	NA	NA	NA	NA	NA	NA	NA	135827316	1.69551e-26	0.0440127	23011	5	eqtl-a-ENSG00000120708	TGFBI	TRUE	reported	textfile	2	1	TRUE
rs17750709	T	C	T	C	0.212252	5.90988e-05	0.0301351	0.033189	FALSE	FALSE	FALSE	ieu-b-4874	5	135566428	0.000381449	373295	0.88	Bladder cancer	Bladder cancer	Bladder cancer || ||	TRUE	igd	NA	NA	NA	NA	NA	NA	NA	135566428	1.0306e-09	0.034768	31058	5	eqtl-a-ENSG00000120708	TGFBI	TRUE	reported	textfile	2	1	TRUE
rs2124440	A	G	A	G	0.0657322	0.000187464	0.550445	0.562641	FALSE	FALSE	FALSE	ieu-b-4874	2	182334753	0.000137533	373295	0.17	Bladder cancer	Bladder cancer	Bladder cancer || ||	TRUE	igd	TRUE	rs2124440	rs13029501	G	A	G	T	182328214	3.79787e-08	0.0119517	31684	2	eqtl-a-ENSG00000120708	TGFBI	TRUE	reported	textfile	2	1	TRUE
rs2239630	G	A	G	A	0.113781	0.000210695	0.519173	0.557276	FALSE	FALSE	FALSE	ieu-b-4874	14	23589349	0.000136593	373295	0.12	Bladder cancer	Bladder cancer	Bladder cancer || ||	TRUE	igd	NA	NA	NA	NA	NA	NA	NA	23589349	9.46237e-22	0.0118737	31569	14	eqtl-a-ENSG00000120708	TGFBI	TRUE	reported	textfile	2	1	TRUE
rs2902940	G	A	G	A	0.130993	0.000116602	0.274749	0.312789	FALSE	FALSE	FALSE	ieu-b-4874	20	39091487	0.000144607	373295	0.42	Bladder cancer	Bladder cancer	Bladder cancer || ||	TRUE	igd	NA	NA	NA	NA	NA	NA	NA	39091487	6.30522e-23	0.0132875	31569	20	eqtl-a-ENSG00000120708	TGFBI	TRUE	reported	textfile	2	1	TRUE
rs35979828	T	C	T	C	-0.296938	4.7328e-06	0.0571059	0.070393	FALSE	FALSE	FALSE	ieu-b-4874	12	54685880	0.000263983	373295	0.99	Bladder cancer	Bladder cancer	Bladder cancer || ||	TRUE	igd	NA	NA	NA	NA	NA	NA	NA	54685880	2.82033e-31	0.0255271	29836	12	eqtl-a-ENSG00000120708	TGFBI	TRUE	reported	textfile	2	1	TRUE
rs424971	C	T	C	T	-0.0677615	3.52197e-05	0.421674	0.436308	FALSE	FALSE	FALSE	ieu-b-4874	16	85946450	0.000137159	373295	0.8	Bladder cancer	Bladder cancer	Bladder cancer || ||	TRUE	igd	NA	NA	NA	NA	NA	NA	NA	85946450	1.81468e-08	0.0120388	31684	16	eqtl-a-ENSG00000120708	TGFBI	TRUE	reported	textfile	2	1	TRUE
rs4325427	T	C	T	C	-0.0958585	-0.000204249	0.315692	0.287129	FALSE	FALSE	FALSE	ieu-b-4874	13	41216534	0.00014925	373295	0.17	Bladder cancer	Bladder cancer	Bladder cancer || ||	TRUE	igd	NA	NA	NA	NA	NA	NA	NA	41216534	6.34308e-14	0.0127798	31569	13	eqtl-a-ENSG00000120708	TGFBI	TRUE	reported	textfile	2	1	TRUE
rs59575101	G	T	G	T	-0.82806	-0.000462976	0.114111	0.092762	FALSE	FALSE	FALSE	ieu-b-4874	5	135333171	0.000233164	373295	0.0470002	Bladder cancer	Bladder cancer	Bladder cancer || ||	TRUE	igd	NA	NA	NA	NA	NA	NA	NA	135333171	1e-200	0.0173734	30077	5	eqtl-a-ENSG00000120708	TGFBI	TRUE	reported	textfile	2	1	TRUE
rs62364444	C	T	C	T	0.291833	0.000783126	0.0258576	0.022242	FALSE	FALSE	FALSE	ieu-b-4874	5	135358950	0.00046758	373295	0.0940005	Bladder cancer	Bladder cancer	Bladder cancer || ||	TRUE	igd	NA	NA	NA	NA	NA	NA	NA	135358950	6.26037e-15	0.0374202	29942	5	eqtl-a-ENSG00000120708	TGFBI	TRUE	reported	textfile	2	1	TRUE
rs6563831	T	C	T	C	-0.083957	-0.000158056	0.61429	0.647664	FALSE	FALSE	FALSE	ieu-b-4874	13	40975937	0.000142567	373295	0.27	Bladder cancer	Bladder cancer	Bladder cancer || ||	TRUE	igd	NA	NA	NA	NA	NA	NA	NA	40975937	6.07855e-12	0.0122068	31684	13	eqtl-a-ENSG00000120708	TGFBI	TRUE	reported	textfile	2	1	TRUE
rs6782228	C	G	C	G	-0.0980226	0.000102005	0.273721	0.267474	FALSE	TRUE	FALSE	ieu-b-4874	3	128323424	0.00015322	373295	0.51	Bladder cancer	Bladder cancer	Bladder cancer || ||	TRUE	igd	NA	NA	NA	NA	NA	NA	NA	128323424	1.87543e-13	0.0133232	31569	3	eqtl-a-ENSG00000120708	TGFBI	TRUE	reported	textfile	2	1	TRUE
rs77552972	G	A	G	A	-0.958183	2.31787e-05	0.0319175	0.028277	FALSE	FALSE	FALSE	ieu-b-4874	5	135235368	0.00040802	373295	0.95	Bladder cancer	Bladder cancer	Bladder cancer || ||	TRUE	igd	NA	NA	NA	NA	NA	NA	NA	135235368	1.18577e-186	0.0328844	29137	5	eqtl-a-ENSG00000120708	TGFBI	TRUE	reported	textfile	2	1	TRUE
rs77942170	C	T	C	T	0.352296	0.000207724	0.0330742	0.036838	FALSE	FALSE	FALSE	ieu-b-4874	5	135472443	0.000363283	373295	0.57	Bladder cancer	Bladder cancer	Bladder cancer || ||	TRUE	igd	NA	NA	NA	NA	NA	NA	NA	135472443	2.22229e-26	0.0331492	29384	5	eqtl-a-ENSG00000120708	TGFBI	TRUE	reported	textfile	2	1	TRUE
rs10098310	A	G	A	G	-0.0764944	-1.76072e-05	0.575007	0.57045	FALSE	FALSE	FALSE	ieu-b-4874	8	130613614	0.000137537	373295	0.9	Bladder cancer	Bladder cancer	Bladder cancer || ||	TRUE	igd	NA	NA	NA	NA	NA	NA	NA	130613614	1.98372e-10	0.0120225	31569	8	eqtl-a-ENSG00000123384	LRP1	TRUE	reported	textfile	2	1	TRUE
rs1375493	A	G	A	G	0.0754026	0.000150224	0.565077	0.555872	FALSE	FALSE	FALSE	ieu-b-4874	2	182323766	0.000136626	373295	0.27	Bladder cancer	Bladder cancer	Bladder cancer || ||	TRUE	igd	NA	NA	NA	NA	NA	NA	NA	182323766	3.18288e-10	0.0119888	31569	2	eqtl-a-ENSG00000123384	LRP1	TRUE	reported	textfile	2	1	TRUE
rs55909821	T	C	T	C	0.152098	-0.000172426	0.0633069	0.062542	FALSE	FALSE	FALSE	ieu-b-4874	12	57430321	0.000279173	373295	0.54	Bladder cancer	Bladder cancer	Bladder cancer || ||	TRUE	igd	NA	NA	NA	NA	NA	NA	NA	57430321	4.62285e-10	0.0244075	26376	12	eqtl-a-ENSG00000123384	LRP1	TRUE	reported	textfile	2	1	TRUE
rs10098310	A	G	A	G	0.0851395	-1.76072e-05	0.575007	0.57045	FALSE	FALSE	FALSE	ieu-b-4874	8	130613614	0.000137537	373295	0.9	Bladder cancer	Bladder cancer	Bladder cancer || ||	TRUE	igd	NA	NA	NA	NA	NA	NA	NA	130613614	1.39862e-12	0.0120184	26280	8	eqtl-a-ENSG00000160683	CXCR5	TRUE	reported	textfile	2	1	TRUE
rs10495903	T	C	T	C	0.0965937	-3.68982e-05	0.136505	0.132685	FALSE	FALSE	FALSE	ieu-b-4874	2	43806918	0.000199207	373295	0.85	Bladder cancer	Bladder cancer	Bladder cancer || ||	TRUE	igd	NA	NA	NA	NA	NA	NA	NA	43806918	2.43299e-08	0.0173166	25896	2	eqtl-a-ENSG00000160683	CXCR5	TRUE	reported	textfile	2	1	TRUE
rs11065987	G	A	G	A	-0.0676663	0.00036231	0.380678	0.417197	FALSE	FALSE	FALSE	ieu-b-4874	12	112072424	0.00013695	373295	0.00819993	Bladder cancer	Bladder cancer	Bladder cancer || ||	TRUE	igd	NA	NA	NA	NA	NA	NA	NA	112072424	3.26874e-08	0.0122444	25896	12	eqtl-a-ENSG00000160683	CXCR5	TRUE	reported	textfile	2	1	TRUE
rs11530564	T	C	T	C	0.0817516	-9.33117e-05	0.222657	0.224952	FALSE	FALSE	FALSE	ieu-b-4874	11	118598714	0.0001624	373295	0.57	Bladder cancer	Bladder cancer	Bladder cancer || ||	TRUE	igd	NA	NA	NA	NA	NA	NA	NA	118598714	1.05901e-08	0.0142895	21867	11	eqtl-a-ENSG00000160683	CXCR5	TRUE	reported	textfile	2	1	TRUE
rs34794906	C	T	C	T	-0.104475	-7.1246e-05	0.310471	0.264488	FALSE	FALSE	FALSE	ieu-b-4874	6	31238155	0.000153073	373295	0.64	Bladder cancer	Bladder cancer	Bladder cancer || ||	TRUE	igd	TRUE	rs34794906	rs1050328	C	T	A	G	31237858	3.92013e-16	0.0128334	22205	6	eqtl-a-ENSG00000160683	CXCR5	TRUE	reported	textfile	2	1	TRUE
rs4810485	G	T	G	T	-0.0865398	5.11458e-05	0.746826	0.75318	FALSE	FALSE	FALSE	ieu-b-4874	20	44747947	0.000157232	373295	0.74	Bladder cancer	Bladder cancer	Bladder cancer || ||	TRUE	igd	NA	NA	NA	NA	NA	NA	NA	44747947	2.42952e-10	0.0136681	26011	20	eqtl-a-ENSG00000160683	CXCR5	TRUE	reported	textfile	2	1	TRUE
rs6502555	C	T	C	T	0.0734022	-9.12097e-06	0.271123	0.26916	FALSE	FALSE	FALSE	ieu-b-4874	17	2729652	0.000154365	373295	0.95	Bladder cancer	Bladder cancer	Bladder cancer || ||	TRUE	igd	NA	NA	NA	NA	NA	NA	NA	2729652	4.0605e-08	0.0133743	22108	17	eqtl-a-ENSG00000160683	CXCR5	TRUE	reported	textfile	2	1	TRUE
rs8067378	G	A	G	A	-0.100953	-0.000225911	0.497388	0.516196	FALSE	FALSE	FALSE	ieu-b-4874	17	38051348	0.000135375	373295	0.0949992	Bladder cancer	Bladder cancer	Bladder cancer || ||	TRUE	igd	NA	NA	NA	NA	NA	NA	NA	38051348	1.85695e-17	0.0118733	26011	17	eqtl-a-ENSG00000160683	CXCR5	TRUE	reported	textfile	2	1	TRUE
rs10098310	A	G	A	G	-0.0734873	-1.76072e-05	0.575007	0.57045	FALSE	FALSE	FALSE	ieu-b-4874	8	130613614	0.000137537	373295	0.9	Bladder cancer	Bladder cancer	Bladder cancer || ||	TRUE	igd	NA	NA	NA	NA	NA	NA	NA	130613614	9.85145e-10	0.0120238	31569	8	eqtl-a-ENSG00000105383	CD33	TRUE	reported	textfile	2	1	TRUE
rs147493755	C	T	C	T	0.304316	-0.000114649	0.016864	0.023582	FALSE	FALSE	FALSE	ieu-b-4874	19	51739215	0.00048449	373295	0.81	Bladder cancer	Bladder cancer	Bladder cancer || ||	TRUE	igd	NA	NA	NA	NA	NA	NA	NA	51739215	4.28746e-11	0.0461519	16223	19	eqtl-a-ENSG00000105383	CD33	TRUE	reported	textfile	2	1	TRUE
rs149007767	T	C	T	C	-0.245385	0.000188159	0.149708	0.162063	FALSE	FALSE	FALSE	ieu-b-4874	7	50370254	0.000190373	373295	0.32	Bladder cancer	Bladder cancer	Bladder cancer || ||	TRUE	igd	NA	NA	NA	NA	NA	NA	NA	50370254	1.02494e-49	0.0165533	30077	7	eqtl-a-ENSG00000105383	CD33	TRUE	reported	textfile	2	1	TRUE
rs2239630	G	A	G	A	0.0964906	0.000210695	0.519173	0.557276	FALSE	FALSE	FALSE	ieu-b-4874	14	23589349	0.000136593	373295	0.12	Bladder cancer	Bladder cancer	Bladder cancer || ||	TRUE	igd	NA	NA	NA	NA	NA	NA	NA	23589349	4.69245e-16	0.0118845	31569	14	eqtl-a-ENSG00000105383	CD33	TRUE	reported	textfile	2	1	TRUE
rs10098310	A	G	A	G	0.0845586	-1.76072e-05	0.575007	0.57045	FALSE	FALSE	FALSE	ieu-b-4874	8	130613614	0.000137537	373295	0.9	Bladder cancer	Bladder cancer	Bladder cancer || ||	TRUE	igd	NA	NA	NA	NA	NA	NA	NA	130613614	1.98107e-12	0.0120187	31569	8	eqtl-a-ENSG00000124225	PMEPA1	TRUE	reported	textfile	2	1	TRUE
rs11065987	G	A	G	A	-0.0683261	0.00036231	0.380678	0.417197	FALSE	FALSE	FALSE	ieu-b-4874	12	112072424	0.00013695	373295	0.00819993	Bladder cancer	Bladder cancer	Bladder cancer || ||	TRUE	igd	NA	NA	NA	NA	NA	NA	NA	112072424	2.39972e-08	0.0122442	31185	12	eqtl-a-ENSG00000124225	PMEPA1	TRUE	reported	textfile	2	1	TRUE
rs157096	T	C	T	C	-0.201776	7.71483e-05	0.260905	0.27415	FALSE	FALSE	FALSE	ieu-b-4874	20	56255398	0.000151504	373295	0.61	Bladder cancer	Bladder cancer	Bladder cancer || ||	TRUE	igd	NA	NA	NA	NA	NA	NA	NA	56255398	6.72822e-51	0.0134467	23873	20	eqtl-a-ENSG00000124225	PMEPA1	TRUE	reported	textfile	2	1	TRUE
rs2290400	C	T	C	T	-0.0653234	-0.000237257	0.493155	0.510059	FALSE	FALSE	FALSE	ieu-b-4874	17	38066240	0.00013538	373295	0.08	Bladder cancer	Bladder cancer	Bladder cancer || ||	TRUE	igd	NA	NA	NA	NA	NA	NA	NA	38066240	3.94721e-08	0.0118919	31300	17	eqtl-a-ENSG00000124225	PMEPA1	TRUE	reported	textfile	2	1	TRUE
rs3540	A	G	A	G	0.0740142	0.000295349	0.314574	0.324414	FALSE	FALSE	FALSE	ieu-b-4874	15	91045408	0.000144771	373295	0.0409996	Bladder cancer	Bladder cancer	Bladder cancer || ||	TRUE	igd	NA	NA	NA	NA	NA	NA	NA	91045408	7.41703e-09	0.0128023	31684	15	eqtl-a-ENSG00000124225	PMEPA1	TRUE	reported	textfile	2	1	TRUE
rs10098310	A	G	A	G	-0.077095	-1.76072e-05	0.575007	0.57045	FALSE	FALSE	FALSE	ieu-b-4874	8	130613614	0.000137537	373295	0.9	Bladder cancer	Bladder cancer	Bladder cancer || ||	TRUE	igd	NA	NA	NA	NA	NA	NA	NA	130613614	1.43061e-10	0.0120222	31569	8	eqtl-a-ENSG00000130304	SLC27A1	TRUE	reported	textfile	2	1	TRUE
rs11668681	C	T	C	T	0.3739	-7.37787e-05	0.875989	0.899889	FALSE	FALSE	FALSE	ieu-b-4874	19	17612251	0.000227961	373295	0.75	Bladder cancer	Bladder cancer	Bladder cancer || ||	TRUE	igd	NA	NA	NA	NA	NA	NA	NA	17612251	3.66775e-98	0.0177815	31355	19	eqtl-a-ENSG00000130304	SLC27A1	TRUE	reported	textfile	2	1	TRUE
rs12461552	G	A	G	A	0.102096	-0.000185549	0.168626	0.21403	FALSE	FALSE	FALSE	ieu-b-4874	19	17577667	0.00016538	373295	0.26	Bladder cancer	Bladder cancer	Bladder cancer || ||	TRUE	igd	NA	NA	NA	NA	NA	NA	NA	17577667	1.25939e-10	0.0158726	28467	19	eqtl-a-ENSG00000130304	SLC27A1	TRUE	reported	textfile	2	1	TRUE
rs1375493	A	G	A	G	0.0765371	0.000150224	0.565077	0.555872	FALSE	FALSE	FALSE	ieu-b-4874	2	182323766	0.000136626	373295	0.27	Bladder cancer	Bladder cancer	Bladder cancer || ||	TRUE	igd	NA	NA	NA	NA	NA	NA	NA	182323766	1.72072e-10	0.0119883	31569	2	eqtl-a-ENSG00000130304	SLC27A1	TRUE	reported	textfile	2	1	TRUE
rs79683695	A	G	A	G	-0.199808	0.000318915	0.05337	0.04402	FALSE	FALSE	FALSE	ieu-b-4874	19	17646924	0.000329355	373295	0.33	Bladder cancer	Bladder cancer	Bladder cancer || ||	TRUE	igd	NA	NA	NA	NA	NA	NA	NA	17646924	3.99393e-14	0.0264258	30520	19	eqtl-a-ENSG00000130304	SLC27A1	TRUE	reported	textfile	2	1	TRUE
rs10098310	A	G	A	G	0.0745761	-1.76072e-05	0.575007	0.57045	FALSE	FALSE	FALSE	ieu-b-4874	8	130613614	0.000137537	373295	0.9	Bladder cancer	Bladder cancer	Bladder cancer || ||	TRUE	igd	NA	NA	NA	NA	NA	NA	NA	130613614	5.5538e-10	0.0120234	31315	8	eqtl-a-ENSG00000119866	BCL11A	TRUE	reported	textfile	2	1	TRUE
rs34794906	C	T	C	T	-0.0808813	-7.1246e-05	0.310471	0.264488	FALSE	FALSE	FALSE	ieu-b-4874	6	31238155	0.000153073	373295	0.64	Bladder cancer	Bladder cancer	Bladder cancer || ||	TRUE	igd	TRUE	rs34794906	rs1050328	C	T	A	G	31237858	3.0425e-10	0.0128454	27240	6	eqtl-a-ENSG00000119866	BCL11A	TRUE	reported	textfile	2	1	TRUE
rs597808	G	A	G	A	0.105669	-0.00031217	0.52377	0.51503	FALSE	FALSE	FALSE	ieu-b-4874	12	111973358	0.000135542	373295	0.021	Bladder cancer	Bladder cancer	Bladder cancer || ||	TRUE	igd	NA	NA	NA	NA	NA	NA	NA	111973358	6.01312e-19	0.0118837	27835	12	eqtl-a-ENSG00000119866	BCL11A	TRUE	reported	textfile	2	1	TRUE
rs6074022	T	C	T	C	-0.103624	7.47658e-05	0.746768	0.754606	FALSE	FALSE	FALSE	ieu-b-4874	20	44740196	0.000157244	373295	0.630001	Bladder cancer	Bladder cancer	Bladder cancer || ||	TRUE	igd	NA	NA	NA	NA	NA	NA	NA	44740196	3.28398e-14	0.0136587	31046	20	eqtl-a-ENSG00000119866	BCL11A	TRUE	reported	textfile	2	1	TRUE
rs7570971	A	C	A	C	-0.0738292	8.95134e-06	0.441154	0.28482	FALSE	FALSE	FALSE	ieu-b-4874	2	135837906	0.000146931	373295	0.95	Bladder cancer	Bladder cancer	Bladder cancer || ||	TRUE	igd	NA	NA	NA	NA	NA	NA	NA	135837906	6.93346e-10	0.0119707	24937	2	eqtl-a-ENSG00000119866	BCL11A	TRUE	reported	textfile	2	1	TRUE
rs7589501	G	A	G	A	0.0758054	-2.42496e-05	0.49719	0.489072	FALSE	FALSE	FALSE	ieu-b-4874	2	60557705	0.000136158	373295	0.86	Bladder cancer	Bladder cancer	Bladder cancer || ||	TRUE	igd	NA	NA	NA	NA	NA	NA	NA	60557705	1.80119e-10	0.0118866	30977	2	eqtl-a-ENSG00000119866	BCL11A	TRUE	reported	textfile	2	1	TRUE
rs8067378	G	A	G	A	-0.0897236	-0.000225911	0.497388	0.516196	FALSE	FALSE	FALSE	ieu-b-4874	17	38051348	0.000135375	373295	0.0949992	Bladder cancer	Bladder cancer	Bladder cancer || ||	TRUE	igd	NA	NA	NA	NA	NA	NA	NA	38051348	4.26678e-14	0.0118797	31046	17	eqtl-a-ENSG00000119866	BCL11A	TRUE	reported	textfile	2	1	TRUE
rs10098310	A	G	A	G	0.0779137	-1.76072e-05	0.575007	0.57045	FALSE	FALSE	FALSE	ieu-b-4874	8	130613614	0.000137537	373295	0.9	Bladder cancer	Bladder cancer	Bladder cancer || ||	TRUE	igd	NA	NA	NA	NA	NA	NA	NA	130613614	9.09913e-11	0.0120219	31355	8	eqtl-a-ENSG00000007312	CD79B	TRUE	reported	textfile	2	1	TRUE
rs12232384	A	C	A	C	0.0832351	-0.000169665	0.210455	0.223993	FALSE	FALSE	FALSE	ieu-b-4874	16	86009760	0.000162301	373295	0.3	Bladder cancer	Bladder cancer	Bladder cancer || ||	TRUE	igd	NA	NA	NA	NA	NA	NA	NA	86009760	1.1485e-08	0.014584	31470	16	eqtl-a-ENSG00000007312	CD79B	TRUE	reported	textfile	2	1	TRUE
rs12603821	A	G	A	G	-0.162302	9.61688e-05	0.366952	0.394091	FALSE	FALSE	FALSE	ieu-b-4874	17	62010232	0.000138679	373295	0.49	Bladder cancer	Bladder cancer	Bladder cancer || ||	TRUE	igd	TRUE	rs12603821	rs2286565	A	G	T	G	62006432	6.34454e-40	0.0122729	31374	17	eqtl-a-ENSG00000007312	CD79B	TRUE	reported	textfile	2	1	TRUE
rs34794906	C	T	C	T	-0.0988592	-7.1246e-05	0.310471	0.264488	FALSE	FALSE	FALSE	ieu-b-4874	6	31238155	0.000153073	373295	0.64	Bladder cancer	Bladder cancer	Bladder cancer || ||	TRUE	igd	TRUE	rs34794906	rs1050328	C	T	A	G	31237858	1.34586e-14	0.0128365	27280	6	eqtl-a-ENSG00000007312	CD79B	TRUE	reported	textfile	2	1	TRUE
rs4810485	G	T	G	T	-0.0977354	5.11458e-05	0.746826	0.75318	FALSE	FALSE	FALSE	ieu-b-4874	20	44747947	0.000157232	373295	0.74	Bladder cancer	Bladder cancer	Bladder cancer || ||	TRUE	igd	NA	NA	NA	NA	NA	NA	NA	44747947	8.46447e-13	0.0136628	31086	20	eqtl-a-ENSG00000007312	CD79B	TRUE	reported	textfile	2	1	TRUE
rs653178	T	C	T	C	0.07383	-0.000314669	0.539991	0.515537	FALSE	FALSE	FALSE	ieu-b-4874	12	112007756	0.000135116	373295	0.02	Bladder cancer	Bladder cancer	Bladder cancer || ||	TRUE	igd	NA	NA	NA	NA	NA	NA	NA	112007756	5.98605e-10	0.0119256	28204	12	eqtl-a-ENSG00000007312	CD79B	TRUE	reported	textfile	2	1	TRUE
rs8067378	G	A	G	A	-0.103389	-0.000225911	0.497388	0.516196	FALSE	FALSE	FALSE	ieu-b-4874	17	38051348	0.000135375	373295	0.0949992	Bladder cancer	Bladder cancer	Bladder cancer || ||	TRUE	igd	NA	NA	NA	NA	NA	NA	NA	38051348	3.07114e-18	0.0118718	31086	17	eqtl-a-ENSG00000007312	CD79B	TRUE	reported	textfile	2	1	TRUE
rs10098310	A	G	A	G	-0.0709818	-1.76072e-05	0.575007	0.57045	FALSE	FALSE	FALSE	ieu-b-4874	8	130613614	0.000137537	373295	0.9	Bladder cancer	Bladder cancer	Bladder cancer || ||	TRUE	igd	NA	NA	NA	NA	NA	NA	NA	130613614	3.5738e-09	0.0120249	25575	8	eqtl-a-ENSG00000106034	CPED1	TRUE	reported	textfile	2	1	TRUE
rs116854384	G	A	G	A	-0.256751	-2.34616e-05	0.0270902	0.03249	FALSE	FALSE	FALSE	ieu-b-4874	7	120193199	0.000387734	373295	0.95	Bladder cancer	Bladder cancer	Bladder cancer || ||	TRUE	igd	NA	NA	NA	NA	NA	NA	NA	120193199	2.28665e-12	0.0365971	21986	7	eqtl-a-ENSG00000106034	CPED1	TRUE	reported	textfile	2	1	TRUE
rs12706311	G	T	G	T	0.383864	9.0184e-07	0.519546	0.526809	FALSE	FALSE	FALSE	ieu-b-4874	7	120703929	0.000136008	373295	0.99	Bladder cancer	Bladder cancer	Bladder cancer || ||	TRUE	igd	NA	NA	NA	NA	NA	NA	NA	120703929	1e-200	0.0114661	24739	7	eqtl-a-ENSG00000106034	CPED1	TRUE	reported	textfile	2	1	TRUE
rs140817416	A	G	A	G	0.266414	-0.000126566	0.0203647	0.011553	FALSE	FALSE	FALSE	ieu-b-4874	7	121112432	0.000640369	373295	0.84	Bladder cancer	Bladder cancer	Bladder cancer || ||	TRUE	igd	NA	NA	NA	NA	NA	NA	NA	121112432	2.42952e-10	0.0420782	15738	7	eqtl-a-ENSG00000106034	CPED1	TRUE	reported	textfile	2	1	TRUE
rs141094656	C	T	C	T	-0.263524	0.000120255	0.0195137	0.014498	FALSE	FALSE	FALSE	ieu-b-4874	1	92753336	0.00059133	373295	0.84	Bladder cancer	Bladder cancer	Bladder cancer || ||	TRUE	igd	NA	NA	NA	NA	NA	NA	NA	92753336	8.63456e-10	0.0429711	16554	1	eqtl-a-ENSG00000106034	CPED1	TRUE	reported	textfile	2	1	TRUE
rs147031590	T	C	T	C	-0.425504	-0.000614963	0.0174194	0.012072	FALSE	FALSE	FALSE	ieu-b-4874	7	120445552	0.000641425	373295	0.34	Bladder cancer	Bladder cancer	Bladder cancer || ||	TRUE	igd	NA	NA	NA	NA	NA	NA	NA	120445552	6.44911e-21	0.0453518	9300	7	eqtl-a-ENSG00000106034	CPED1	TRUE	reported	textfile	2	1	TRUE
rs2721354	T	C	T	C	-0.407138	1.4729e-05	0.244328	0.255723	FALSE	FALSE	FALSE	ieu-b-4874	7	120592007	0.000155487	373295	0.92	Bladder cancer	Bladder cancer	Bladder cancer || ||	TRUE	igd	NA	NA	NA	NA	NA	NA	NA	120592007	1e-200	0.0134207	25304	7	eqtl-a-ENSG00000106034	CPED1	TRUE	reported	textfile	2	1	TRUE
rs10098310	A	G	A	G	0.0661465	-1.76072e-05	0.575007	0.57045	FALSE	FALSE	FALSE	ieu-b-4874	8	130613614	0.000137537	373295	0.9	Bladder cancer	Bladder cancer	Bladder cancer || ||	TRUE	igd	NA	NA	NA	NA	NA	NA	NA	130613614	3.79787e-08	0.0120269	31355	8	eqtl-a-ENSG00000117322	CR2	TRUE	reported	textfile	2	1	TRUE
rs34794906	C	T	C	T	-0.0840716	-7.1246e-05	0.310471	0.264488	FALSE	FALSE	FALSE	ieu-b-4874	6	31238155	0.000153073	373295	0.64	Bladder cancer	Bladder cancer	Bladder cancer || ||	TRUE	igd	TRUE	rs34794906	rs1050328	C	T	A	G	31237858	5.92516e-11	0.012844	27280	6	eqtl-a-ENSG00000117322	CR2	TRUE	reported	textfile	2	1	TRUE
rs3813946	C	T	C	T	0.195255	-3.4135e-05	0.180507	0.21519	FALSE	FALSE	FALSE	ieu-b-4874	1	207627693	0.000164522	373295	0.84	Bladder cancer	Bladder cancer	Bladder cancer || ||	TRUE	igd	NA	NA	NA	NA	NA	NA	NA	207627693	6.78735e-37	0.0153873	31270	1	eqtl-a-ENSG00000117322	CR2	TRUE	reported	textfile	2	1	TRUE
rs4822024	A	G	A	G	0.101827	-0.000157281	0.224124	0.227188	FALSE	FALSE	FALSE	ieu-b-4874	22	41757647	0.000161545	373295	0.33	Bladder cancer	Bladder cancer	Bladder cancer || ||	TRUE	igd	NA	NA	NA	NA	NA	NA	NA	41757647	8.85727e-13	0.0142469	31355	22	eqtl-a-ENSG00000117322	CR2	TRUE	reported	textfile	2	1	TRUE
rs6074022	T	C	T	C	-0.0886074	7.47658e-05	0.746768	0.754606	FALSE	FALSE	FALSE	ieu-b-4874	20	44740196	0.000157244	373295	0.630001	Bladder cancer	Bladder cancer	Bladder cancer || ||	TRUE	igd	NA	NA	NA	NA	NA	NA	NA	44740196	8.95571e-11	0.0136662	31086	20	eqtl-a-ENSG00000117322	CR2	TRUE	reported	textfile	2	1	TRUE
rs6502555	C	T	C	T	0.0946499	-9.12097e-06	0.271123	0.26916	FALSE	FALSE	FALSE	ieu-b-4874	17	2729652	0.000154365	373295	0.95	Bladder cancer	Bladder cancer	Bladder cancer || ||	TRUE	igd	NA	NA	NA	NA	NA	NA	NA	2729652	1.42102e-12	0.0133648	27183	17	eqtl-a-ENSG00000117322	CR2	TRUE	reported	textfile	2	1	TRUE
rs8067378	G	A	G	A	-0.0883676	-0.000225911	0.497388	0.516196	FALSE	FALSE	FALSE	ieu-b-4874	17	38051348	0.000135375	373295	0.0949992	Bladder cancer	Bladder cancer	Bladder cancer || ||	TRUE	igd	NA	NA	NA	NA	NA	NA	NA	38051348	1.02212e-13	0.0118804	31086	17	eqtl-a-ENSG00000117322	CR2	TRUE	reported	textfile	2	1	TRUE
rs10098310	A	G	A	G	0.0670838	-1.76072e-05	0.575007	0.57045	FALSE	FALSE	FALSE	ieu-b-4874	8	130613614	0.000137537	373295	0.9	Bladder cancer	Bladder cancer	Bladder cancer || ||	TRUE	igd	NA	NA	NA	NA	NA	NA	NA	130613614	2.43019e-08	0.0120265	31569	8	eqtl-a-ENSG00000239961	LILRA4	TRUE	reported	textfile	2	1	TRUE
rs1439287	A	G	A	G	0.0800813	-1.2184e-05	0.476061	0.482202	FALSE	FALSE	FALSE	ieu-b-4874	2	111871897	0.000136124	373295	0.93	Bladder cancer	Bladder cancer	Bladder cancer || ||	TRUE	igd	NA	NA	NA	NA	NA	NA	NA	111871897	1.692e-11	0.0118981	31684	2	eqtl-a-ENSG00000239961	LILRA4	TRUE	reported	textfile	2	1	TRUE
rs2241385	C	T	C	T	0.0993941	0.000258948	0.340914	0.36501	FALSE	FALSE	FALSE	ieu-b-4874	19	54849566	0.00014175	373295	0.0680002	Bladder cancer	Bladder cancer	Bladder cancer || ||	TRUE	igd	NA	NA	NA	NA	NA	NA	NA	54849566	2.12863e-15	0.0125281	23983	19	eqtl-a-ENSG00000239961	LILRA4	TRUE	reported	textfile	2	1	TRUE
rs28453840	A	G	A	G	0.103552	7.38818e-05	0.68118	0.801377	FALSE	FALSE	FALSE	ieu-b-4874	2	136522941	0.000167373	373295	0.66	Bladder cancer	Bladder cancer	Bladder cancer || ||	TRUE	igd	NA	NA	NA	NA	NA	NA	NA	136522941	4.40048e-16	0.0127417	26025	2	eqtl-a-ENSG00000239961	LILRA4	TRUE	reported	textfile	2	1	TRUE
rs4917014	G	T	G	T	-0.229998	0.000130461	0.316454	0.318433	FALSE	FALSE	FALSE	ieu-b-4874	7	50305863	0.000145364	373295	0.37	Bladder cancer	Bladder cancer	Bladder cancer || ||	TRUE	igd	NA	NA	NA	NA	NA	NA	NA	50305863	7.11541e-74	0.0126496	31300	7	eqtl-a-ENSG00000239961	LILRA4	TRUE	reported	textfile	2	1	TRUE
rs730592	T	C	T	C	0.120614	-0.000370662	0.613251	0.6099	FALSE	FALSE	FALSE	ieu-b-4874	19	54864164	0.000139035	373295	0.00769999	Bladder cancer	Bladder cancer	Bladder cancer || ||	TRUE	igd	NA	NA	NA	NA	NA	NA	NA	54864164	4.01513e-23	0.0121789	31684	19	eqtl-a-ENSG00000239961	LILRA4	TRUE	reported	textfile	2	1	TRUE
rs10098310	A	G	A	G	-0.067307	-1.76072e-05	0.575007	0.57045	FALSE	FALSE	FALSE	ieu-b-4874	8	130613614	0.000137537	373295	0.9	Bladder cancer	Bladder cancer	Bladder cancer || ||	TRUE	igd	NA	NA	NA	NA	NA	NA	NA	130613614	2.186e-08	0.0120264	31569	8	eqtl-a-ENSG00000105223	PLD3	TRUE	reported	textfile	2	1	TRUE
rs141094656	C	T	C	T	0.26481	0.000120255	0.0195137	0.014498	FALSE	FALSE	FALSE	ieu-b-4874	1	92753336	0.00059133	373295	0.84	Bladder cancer	Bladder cancer	Bladder cancer || ||	TRUE	igd	NA	NA	NA	NA	NA	NA	NA	92753336	7.15599e-10	0.0429705	21629	1	eqtl-a-ENSG00000105223	PLD3	TRUE	reported	textfile	2	1	TRUE
rs2010054	G	A	G	A	0.0732369	-0.000210152	0.585938	0.594414	FALSE	FALSE	FALSE	ieu-b-4874	3	128305302	0.000138089	373295	0.13	Bladder cancer	Bladder cancer	Bladder cancer || ||	TRUE	igd	NA	NA	NA	NA	NA	NA	NA	128305302	1.28709e-09	0.0120676	31569	3	eqtl-a-ENSG00000105223	PLD3	TRUE	reported	textfile	2	1	TRUE
rs2239630	G	A	G	A	0.105411	0.000210695	0.519173	0.557276	FALSE	FALSE	FALSE	ieu-b-4874	14	23589349	0.000136593	373295	0.12	Bladder cancer	Bladder cancer	Bladder cancer || ||	TRUE	igd	NA	NA	NA	NA	NA	NA	NA	23589349	7.08109e-19	0.0118792	31569	14	eqtl-a-ENSG00000105223	PLD3	TRUE	reported	textfile	2	1	TRUE
rs35979828	T	C	T	C	-0.151489	4.7328e-06	0.0571059	0.070393	FALSE	FALSE	FALSE	ieu-b-4874	12	54685880	0.000263983	373295	0.99	Bladder cancer	Bladder cancer	Bladder cancer || ||	TRUE	igd	NA	NA	NA	NA	NA	NA	NA	54685880	3.34711e-09	0.0256174	29836	12	eqtl-a-ENSG00000105223	PLD3	TRUE	reported	textfile	2	1	TRUE
rs450819	G	A	G	A	-0.104885	0.000253452	0.118631	0.15006	FALSE	FALSE	FALSE	ieu-b-4874	19	41086014	0.000189194	373295	0.18	Bladder cancer	Bladder cancer	Bladder cancer || ||	TRUE	igd	NA	NA	NA	NA	NA	NA	NA	41086014	1.1634e-08	0.0183852	30077	19	eqtl-a-ENSG00000105223	PLD3	TRUE	reported	textfile	2	1	TRUE
rs8110888	T	C	T	C	0.281966	-7.0498e-05	0.680165	0.679722	FALSE	FALSE	FALSE	ieu-b-4874	19	40855255	0.000145056	373295	0.630001	Bladder cancer	Bladder cancer	Bladder cancer || ||	TRUE	igd	NA	NA	NA	NA	NA	NA	NA	40855255	5.34564e-112	0.012538	31684	19	eqtl-a-ENSG00000105223	PLD3	TRUE	reported	textfile	2	1	TRUE
rs10098310	A	G	A	G	0.0691812	-1.76072e-05	0.575007	0.57045	FALSE	FALSE	FALSE	ieu-b-4874	8	130613614	0.000137537	373295	0.9	Bladder cancer	Bladder cancer	Bladder cancer || ||	TRUE	igd	NA	NA	NA	NA	NA	NA	NA	130613614	8.77769e-09	0.0120256	26494	8	eqtl-a-ENSG00000144218	AFF3	TRUE	reported	textfile	2	1	TRUE
rs10177463	C	T	C	T	-0.349723	-2.88715e-05	0.474419	0.46863	FALSE	FALSE	FALSE	ieu-b-4874	2	100602518	0.000136002	373295	0.83	Bladder cancer	Bladder cancer	Bladder cancer || ||	TRUE	igd	NA	NA	NA	NA	NA	NA	NA	100602518	1e-200	0.0115499	25742	2	eqtl-a-ENSG00000144218	AFF3	TRUE	reported	textfile	2	1	TRUE
rs13402784	C	T	C	T	-0.0869829	0.000266844	0.170995	0.140739	FALSE	FALSE	FALSE	ieu-b-4874	2	100032449	0.000194411	373295	0.17	Bladder cancer	Bladder cancer	Bladder cancer || ||	TRUE	igd	NA	NA	NA	NA	NA	NA	NA	100032449	3.6211e-08	0.0157909	26609	2	eqtl-a-ENSG00000144218	AFF3	TRUE	reported	textfile	2	1	TRUE
rs17023754	T	G	T	G	0.358275	0.000564115	0.0263687	0.027985	FALSE	FALSE	FALSE	ieu-b-4874	2	100835465	0.000410386	373295	0.17	Bladder cancer	Bladder cancer	Bladder cancer || ||	TRUE	igd	NA	NA	NA	NA	NA	NA	NA	100835465	3.76877e-22	0.0370226	25883	2	eqtl-a-ENSG00000144218	AFF3	TRUE	reported	textfile	2	1	TRUE
rs34794906	C	T	C	T	-0.090239	-7.1246e-05	0.310471	0.264488	FALSE	FALSE	FALSE	ieu-b-4874	6	31238155	0.000153073	373295	0.64	Bladder cancer	Bladder cancer	Bladder cancer || ||	TRUE	igd	TRUE	rs34794906	rs1050328	C	T	A	G	31237858	2.10136e-12	0.012841	22419	6	eqtl-a-ENSG00000144218	AFF3	TRUE	reported	textfile	2	1	TRUE
rs653178	T	C	T	C	0.0687443	-0.000314669	0.539991	0.515537	FALSE	FALSE	FALSE	ieu-b-4874	12	112007756	0.000135116	373295	0.02	Bladder cancer	Bladder cancer	Bladder cancer || ||	TRUE	igd	NA	NA	NA	NA	NA	NA	NA	112007756	8.24366e-09	0.0119277	23343	12	eqtl-a-ENSG00000144218	AFF3	TRUE	reported	textfile	2	1	TRUE
rs10098310	A	G	A	G	0.0683617	-1.76072e-05	0.575007	0.57045	FALSE	FALSE	FALSE	ieu-b-4874	8	130613614	0.000137537	373295	0.9	Bladder cancer	Bladder cancer	Bladder cancer || ||	TRUE	igd	NA	NA	NA	NA	NA	NA	NA	130613614	1.3112e-08	0.012026	31569	8	eqtl-a-ENSG00000198178	CLEC4C	TRUE	reported	textfile	2	1	TRUE
rs1015102	A	G	A	G	0.225824	-0.000135791	0.194881	0.223829	FALSE	FALSE	FALSE	ieu-b-4874	12	7810299	0.000162461	373295	0.4	Bladder cancer	Bladder cancer	Bladder cancer || ||	TRUE	igd	NA	NA	NA	NA	NA	NA	NA	7810299	7.46277e-52	0.0149048	31681	12	eqtl-a-ENSG00000198178	CLEC4C	TRUE	reported	textfile	2	1	TRUE
rs12319367	G	A	G	A	-0.285512	0.000598589	0.0567602	0.042195	FALSE	FALSE	FALSE	ieu-b-4874	12	8017818	0.00033675	373295	0.0749998	Bladder cancer	Bladder cancer	Bladder cancer || ||	TRUE	igd	NA	NA	NA	NA	NA	NA	NA	8017818	7.27445e-29	0.0256099	31132	12	eqtl-a-ENSG00000198178	CLEC4C	TRUE	reported	textfile	2	1	TRUE
rs12825559	T	C	T	C	0.960608	-3.55931e-05	0.0953082	0.104162	FALSE	FALSE	FALSE	ieu-b-4874	12	7880743	0.000222469	373295	0.87	Bladder cancer	Bladder cancer	Bladder cancer || ||	TRUE	igd	NA	NA	NA	NA	NA	NA	NA	7880743	1e-200	0.0185863	31227	12	eqtl-a-ENSG00000198178	CLEC4C	TRUE	reported	textfile	2	1	TRUE
rs13096142	T	C	T	C	-0.0737683	-2.983e-05	0.294111	0.293168	FALSE	FALSE	FALSE	ieu-b-4874	3	46281744	0.000149056	373295	0.84	Bladder cancer	Bladder cancer	Bladder cancer || ||	TRUE	igd	NA	NA	NA	NA	NA	NA	NA	46281744	1.56762e-08	0.0130476	31684	3	eqtl-a-ENSG00000198178	CLEC4C	TRUE	reported	textfile	2	1	TRUE
rs28453840	A	G	A	G	0.130419	7.38818e-05	0.68118	0.801377	FALSE	FALSE	FALSE	ieu-b-4874	2	136522941	0.000167373	373295	0.66	Bladder cancer	Bladder cancer	Bladder cancer || ||	TRUE	igd	NA	NA	NA	NA	NA	NA	NA	136522941	1.18577e-24	0.0127242	26025	2	eqtl-a-ENSG00000198178	CLEC4C	TRUE	reported	textfile	2	1	TRUE
rs4917014	G	T	G	T	-0.180447	0.000130461	0.316454	0.318433	FALSE	FALSE	FALSE	ieu-b-4874	7	50305863	0.000145364	373295	0.37	Bladder cancer	Bladder cancer	Bladder cancer || ||	TRUE	igd	NA	NA	NA	NA	NA	NA	NA	50305863	8.98049e-46	0.0127065	31300	7	eqtl-a-ENSG00000198178	CLEC4C	TRUE	reported	textfile	2	1	TRUE
rs6535445	C	T	C	T	0.0688317	9.75069e-05	0.339096	0.342406	FALSE	FALSE	FALSE	ieu-b-4874	4	84151427	0.000142618	373295	0.49	Bladder cancer	Bladder cancer	Bladder cancer || ||	TRUE	igd	NA	NA	NA	NA	NA	NA	NA	84151427	4.23887e-08	0.0125589	31684	4	eqtl-a-ENSG00000198178	CLEC4C	TRUE	reported	textfile	2	1	TRUE
rs7972928	A	C	A	C	-0.400546	-0.000201897	0.647583	0.65084	FALSE	FALSE	FALSE	ieu-b-4874	12	7849804	0.000143326	373295	0.16	Bladder cancer	Bladder cancer	Bladder cancer || ||	TRUE	igd	NA	NA	NA	NA	NA	NA	NA	7849804	1e-200	0.0119937	31677	12	eqtl-a-ENSG00000198178	CLEC4C	TRUE	reported	textfile	2	1	TRUE
rs10098310	A	G	A	G	0.0678613	-1.76072e-05	0.575007	0.57045	FALSE	FALSE	FALSE	ieu-b-4874	8	130613614	0.000137537	373295	0.9	Bladder cancer	Bladder cancer	Bladder cancer || ||	TRUE	igd	NA	NA	NA	NA	NA	NA	NA	130613614	1.67309e-08	0.0120262	31569	8	eqtl-a-ENSG00000106624	AEBP1	TRUE	reported	textfile	2	1	TRUE
rs10254547	G	T	G	T	0.261443	-0.000114054	0.553776	0.586919	FALSE	FALSE	FALSE	ieu-b-4874	7	44142823	0.000137357	373295	0.41	Bladder cancer	Bladder cancer	Bladder cancer || ||	TRUE	igd	TRUE	rs10254547	rs876119	T	G	C	T	44137330	2.47172e-109	0.011769	23866	7	eqtl-a-ENSG00000106624	AEBP1	TRUE	reported	textfile	2	1	TRUE
rs604060	G	A	G	A	-0.091344	0.000146485	0.771366	0.757427	FALSE	FALSE	FALSE	ieu-b-4874	7	43890379	0.000159291	373295	0.36	Bladder cancer	Bladder cancer	Bladder cancer || ||	TRUE	igd	NA	NA	NA	NA	NA	NA	NA	43890379	1.0851e-10	0.0141515	31355	7	eqtl-a-ENSG00000106624	AEBP1	TRUE	reported	textfile	2	1	TRUE
rs10098310	A	G	A	G	-0.0722472	-1.76072e-05	0.575007	0.57045	FALSE	FALSE	FALSE	ieu-b-4874	8	130613614	0.000137537	373295	0.9	Bladder cancer	Bladder cancer	Bladder cancer || ||	TRUE	igd	NA	NA	NA	NA	NA	NA	NA	130613614	1.87361e-09	0.0120244	31315	8	eqtl-a-ENSG00000134247	PTGFRN	TRUE	reported	textfile	2	1	TRUE
rs12130298	C	A	C	A	-0.42055	-0.000208013	0.0868471	0.076002	FALSE	FALSE	FALSE	ieu-b-4874	1	117544331	0.000255195	373295	0.42	Bladder cancer	Bladder cancer	Bladder cancer || ||	TRUE	igd	NA	NA	NA	NA	NA	NA	NA	117544331	1.35894e-90	0.0208361	25288	1	eqtl-a-ENSG00000134247	PTGFRN	TRUE	reported	textfile	2	1	TRUE
rs12566708	G	A	G	A	0.121557	0.000331112	0.113651	0.124709	FALSE	FALSE	FALSE	ieu-b-4874	1	117499648	0.000205156	373295	0.11	Bladder cancer	Bladder cancer	Bladder cancer || ||	TRUE	igd	NA	NA	NA	NA	NA	NA	NA	117499648	8.48203e-11	0.0187244	31420	1	eqtl-a-ENSG00000134247	PTGFRN	TRUE	reported	textfile	2	1	TRUE
rs10098310	A	G	A	G	0.0729608	-1.76072e-05	0.575007	0.57045	FALSE	FALSE	FALSE	ieu-b-4874	8	130613614	0.000137537	373295	0.9	Bladder cancer	Bladder cancer	Bladder cancer || ||	TRUE	igd	NA	NA	NA	NA	NA	NA	NA	130613614	1.29509e-09	0.0120241	31355	8	eqtl-a-ENSG00000146072	TNFRSF21	TRUE	reported	textfile	2	1	TRUE
rs113646461	C	T	C	T	-0.124212	6.87304e-05	0.0902567	0.076653	FALSE	FALSE	FALSE	ieu-b-4874	16	85995436	0.00025378	373295	0.79	Bladder cancer	Bladder cancer	Bladder cancer || ||	TRUE	igd	NA	NA	NA	NA	NA	NA	NA	85995436	2.12701e-09	0.0207441	30850	16	eqtl-a-ENSG00000146072	TNFRSF21	TRUE	reported	textfile	2	1	TRUE
rs1439287	A	G	A	G	0.0906581	-1.2184e-05	0.476061	0.482202	FALSE	FALSE	FALSE	ieu-b-4874	2	111871897	0.000136124	373295	0.93	Bladder cancer	Bladder cancer	Bladder cancer || ||	TRUE	igd	NA	NA	NA	NA	NA	NA	NA	111871897	2.48256e-14	0.0118927	31470	2	eqtl-a-ENSG00000146072	TNFRSF21	TRUE	reported	textfile	2	1	TRUE
rs1456893	A	G	A	G	-0.104166	0.000241969	0.707245	0.676378	FALSE	FALSE	FALSE	ieu-b-4874	7	50269672	0.00014446	373295	0.0940005	Bladder cancer	Bladder cancer	Bladder cancer || ||	TRUE	igd	NA	NA	NA	NA	NA	NA	NA	50269672	1.44444e-15	0.0130506	31086	7	eqtl-a-ENSG00000146072	TNFRSF21	TRUE	reported	textfile	2	1	TRUE
rs2213290	T	C	T	C	-0.0791674	6.33731e-05	0.385192	0.4089	FALSE	FALSE	FALSE	ieu-b-4874	3	46406367	0.000137868	373295	0.649999	Bladder cancer	Bladder cancer	Bladder cancer || ||	TRUE	igd	NA	NA	NA	NA	NA	NA	NA	46406367	9.00326e-11	0.0122121	31026	3	eqtl-a-ENSG00000146072	TNFRSF21	TRUE	reported	textfile	2	1	TRUE
rs28453840	A	G	A	G	0.184036	7.38818e-05	0.68118	0.801377	FALSE	FALSE	FALSE	ieu-b-4874	2	136522941	0.000167373	373295	0.66	Bladder cancer	Bladder cancer	Bladder cancer || ||	TRUE	igd	NA	NA	NA	NA	NA	NA	NA	136522941	9.42758e-48	0.0126772	25811	2	eqtl-a-ENSG00000146072	TNFRSF21	TRUE	reported	textfile	2	1	TRUE
rs6938470	A	G	A	G	-0.133738	6.09962e-05	0.103722	0.098224	FALSE	FALSE	FALSE	ieu-b-4874	6	47338091	0.000227779	373295	0.79	Bladder cancer	Bladder cancer	Bladder cancer || ||	TRUE	igd	NA	NA	NA	NA	NA	NA	NA	47338091	6.76239e-12	0.0194879	31355	6	eqtl-a-ENSG00000146072	TNFRSF21	TRUE	reported	textfile	2	1	TRUE
rs10098310	A	G	A	G	-0.0747404	-1.76072e-05	0.575007	0.57045	FALSE	FALSE	FALSE	ieu-b-4874	8	130613614	0.000137537	373295	0.9	Bladder cancer	Bladder cancer	Bladder cancer || ||	TRUE	igd	NA	NA	NA	NA	NA	NA	NA	130613614	5.09343e-10	0.0120233	26494	8	eqtl-a-ENSG00000109667	SLC2A9	TRUE	reported	textfile	2	1	TRUE
rs10805346	C	T	C	T	-0.340572	0.000218763	0.439024	0.429949	FALSE	FALSE	FALSE	ieu-b-4874	4	9920347	0.000136806	373295	0.11	Bladder cancer	Bladder cancer	Bladder cancer || ||	TRUE	igd	NA	NA	NA	NA	NA	NA	NA	9920347	5.14044e-188	0.0116454	26609	4	eqtl-a-ENSG00000109667	SLC2A9	TRUE	reported	textfile	2	1	TRUE
rs13435676	G	C	G	C	0.0954427	0.000118784	0.306348	0.295094	FALSE	TRUE	FALSE	ieu-b-4874	4	9471091	0.000195843	373295	0.54	Bladder cancer	Bladder cancer	Bladder cancer || ||	TRUE	igd	NA	NA	NA	NA	NA	NA	NA	9471091	1.29778e-13	0.0128862	15249	4	eqtl-a-ENSG00000109667	SLC2A9	TRUE	reported	textfile	2	1	TRUE
rs149007767	T	C	T	C	-0.115148	0.000188159	0.149708	0.162063	FALSE	FALSE	FALSE	ieu-b-4874	7	50370254	0.000190373	373295	0.32	Bladder cancer	Bladder cancer	Bladder cancer || ||	TRUE	igd	NA	NA	NA	NA	NA	NA	NA	50370254	4.69894e-12	0.0166534	25002	7	eqtl-a-ENSG00000109667	SLC2A9	TRUE	reported	textfile	2	1	TRUE
rs2239630	G	A	G	A	0.0729156	0.000210695	0.519173	0.557276	FALSE	FALSE	FALSE	ieu-b-4874	14	23589349	0.000136593	373295	0.12	Bladder cancer	Bladder cancer	Bladder cancer || ||	TRUE	igd	NA	NA	NA	NA	NA	NA	NA	23589349	8.83222e-10	0.0118964	26494	14	eqtl-a-ENSG00000109667	SLC2A9	TRUE	reported	textfile	2	1	TRUE
rs10098310	A	G	A	G	0.0761108	-1.76072e-05	0.575007	0.57045	FALSE	FALSE	FALSE	ieu-b-4874	8	130613614	0.000137537	373295	0.9	Bladder cancer	Bladder cancer	Bladder cancer || ||	TRUE	igd	NA	NA	NA	NA	NA	NA	NA	130613614	2.44208e-10	0.0120227	31569	8	eqtl-a-ENSG00000128218	VPREB3	TRUE	reported	textfile	2	1	TRUE
rs10516487	A	G	A	G	0.0824479	-0.000297744	0.281163	0.311573	FALSE	FALSE	FALSE	ieu-b-4874	4	102751076	0.000145948	373295	0.0409996	Bladder cancer	Bladder cancer	Bladder cancer || ||	TRUE	igd	NA	NA	NA	NA	NA	NA	NA	102751076	4.48332e-10	0.0132206	31300	4	eqtl-a-ENSG00000128218	VPREB3	TRUE	reported	textfile	2	1	TRUE
rs11065987	G	A	G	A	-0.0948197	0.00036231	0.380678	0.417197	FALSE	FALSE	FALSE	ieu-b-4874	12	112072424	0.00013695	373295	0.00819993	Bladder cancer	Bladder cancer	Bladder cancer || ||	TRUE	igd	NA	NA	NA	NA	NA	NA	NA	112072424	9.04482e-15	0.0122316	31185	12	eqtl-a-ENSG00000128218	VPREB3	TRUE	reported	textfile	2	1	TRUE
rs12232384	A	C	A	C	0.0815035	-0.000169665	0.210455	0.223993	FALSE	FALSE	FALSE	ieu-b-4874	16	86009760	0.000162301	373295	0.3	Bladder cancer	Bladder cancer	Bladder cancer || ||	TRUE	igd	NA	NA	NA	NA	NA	NA	NA	86009760	2.2944e-08	0.0145847	31684	16	eqtl-a-ENSG00000128218	VPREB3	TRUE	reported	textfile	2	1	TRUE
rs17056278	G	C	G	C	-0.184648	-0.000299025	0.0633351	0.07636	FALSE	TRUE	FALSE	ieu-b-4874	5	158252438	0.000254874	373295	0.24	Bladder cancer	Bladder cancer	Bladder cancer || ||	TRUE	igd	NA	NA	NA	NA	NA	NA	NA	158252438	3.68129e-14	0.0243865	31569	5	eqtl-a-ENSG00000128218	VPREB3	TRUE	reported	textfile	2	1	TRUE
rs2070454	C	A	C	A	0.408517	-0.000164449	0.109023	0.102447	FALSE	FALSE	FALSE	ieu-b-4874	22	24096674	0.000223144	373295	0.46	Bladder cancer	Bladder cancer	Bladder cancer || ||	TRUE	igd	NA	NA	NA	NA	NA	NA	NA	24096674	7.24436e-105	0.0187843	31684	22	eqtl-a-ENSG00000128218	VPREB3	TRUE	reported	textfile	2	1	TRUE
rs6074022	T	C	T	C	-0.0812891	7.47658e-05	0.746768	0.754606	FALSE	FALSE	FALSE	ieu-b-4874	20	44740196	0.000157244	373295	0.630001	Bladder cancer	Bladder cancer	Bladder cancer || ||	TRUE	igd	NA	NA	NA	NA	NA	NA	NA	44740196	2.73439e-09	0.0136694	31300	20	eqtl-a-ENSG00000128218	VPREB3	TRUE	reported	textfile	2	1	TRUE
rs7210990	A	C	A	C	0.0687739	8.52542e-06	0.481977	0.519977	FALSE	FALSE	FALSE	ieu-b-4874	17	16177910	0.000135407	373295	0.95	Bladder cancer	Bladder cancer	Bladder cancer || ||	TRUE	igd	TRUE	rs7210990	rs12938394	A	C	G	A	16170764	7.44355e-09	0.0118972	31569	17	eqtl-a-ENSG00000128218	VPREB3	TRUE	reported	textfile	2	1	TRUE
rs8067378	G	A	G	A	-0.115568	-0.000225911	0.497388	0.516196	FALSE	FALSE	FALSE	ieu-b-4874	17	38051348	0.000135375	373295	0.0949992	Bladder cancer	Bladder cancer	Bladder cancer || ||	TRUE	igd	NA	NA	NA	NA	NA	NA	NA	38051348	2.01558e-22	0.0118638	31300	17	eqtl-a-ENSG00000128218	VPREB3	TRUE	reported	textfile	2	1	TRUE
rs9275406	T	G	T	G	-0.0987256	-0.000142718	0.25806	0.24747	FALSE	FALSE	FALSE	ieu-b-4874	6	32669955	0.000156685	373295	0.36	Bladder cancer	Bladder cancer	Bladder cancer || ||	TRUE	igd	NA	NA	NA	NA	NA	NA	NA	32669955	3.54732e-13	0.0135765	29827	6	eqtl-a-ENSG00000128218	VPREB3	TRUE	reported	textfile	2	1	TRUE
rs10098310	A	G	A	G	-0.0719486	-1.76072e-05	0.575007	0.57045	FALSE	FALSE	FALSE	ieu-b-4874	8	130613614	0.000137537	373295	0.9	Bladder cancer	Bladder cancer	Bladder cancer || ||	TRUE	igd	NA	NA	NA	NA	NA	NA	NA	130613614	2.18529e-09	0.0120245	24826	8	eqtl-a-ENSG00000198142	SOWAHC	TRUE	reported	textfile	2	1	TRUE
rs1077667	T	C	T	C	0.0806955	2.4068e-05	0.219918	0.209316	FALSE	FALSE	FALSE	ieu-b-4874	19	6668972	0.000165986	373295	0.88	Bladder cancer	Bladder cancer	Bladder cancer || ||	TRUE	igd	NA	NA	NA	NA	NA	NA	NA	6668972	1.8876e-08	0.0143535	24941	19	eqtl-a-ENSG00000198142	SOWAHC	TRUE	reported	textfile	2	1	TRUE
rs115500776	T	C	T	C	-0.239579	0.000301947	0.0214229	0.016157	FALSE	FALSE	FALSE	ieu-b-4874	2	110925872	0.000534708	373295	0.57	Bladder cancer	Bladder cancer	Bladder cancer || ||	TRUE	igd	TRUE	rs115500776	rs145956675	T	C	T	C	110859091	5.36624e-09	0.0410568	13817	2	eqtl-a-ENSG00000198142	SOWAHC	TRUE	reported	textfile	2	1	TRUE
rs1797885	A	G	A	G	-0.0881399	-0.00024825	0.544657	0.582862	FALSE	FALSE	FALSE	ieu-b-4874	3	12517103	0.000137247	373295	0.0700003	Bladder cancer	Bladder cancer	Bladder cancer || ||	TRUE	igd	NA	NA	NA	NA	NA	NA	NA	12517103	1.47707e-13	0.0119282	24826	3	eqtl-a-ENSG00000198142	SOWAHC	TRUE	reported	textfile	2	1	TRUE
rs7212590	T	C	T	C	-0.164631	0.000199075	0.0900785	0.079877	FALSE	FALSE	FALSE	ieu-b-4874	17	57885709	0.000248957	373295	0.42	Bladder cancer	Bladder cancer	Bladder cancer || ||	TRUE	igd	NA	NA	NA	NA	NA	NA	NA	57885709	2.07444e-15	0.0207427	24826	17	eqtl-a-ENSG00000198142	SOWAHC	TRUE	reported	textfile	2	1	TRUE
rs76121817	A	G	A	G	-0.407637	7.00904e-05	0.28196	0.29253	FALSE	FALSE	FALSE	ieu-b-4874	2	110263731	0.00014853	373295	0.64	Bladder cancer	Bladder cancer	Bladder cancer || ||	TRUE	igd	NA	NA	NA	NA	NA	NA	NA	110263731	1e-200	0.0127747	24818	2	eqtl-a-ENSG00000198142	SOWAHC	TRUE	reported	textfile	2	1	TRUE
rs10098310	A	G	A	G	-0.0656665	-1.76072e-05	0.575007	0.57045	FALSE	FALSE	FALSE	ieu-b-4874	8	130613614	0.000137537	373295	0.9	Bladder cancer	Bladder cancer	Bladder cancer || ||	TRUE	igd	NA	NA	NA	NA	NA	NA	NA	130613614	4.76672e-08	0.012027	28489	8	eqtl-a-ENSG00000162433	AK4	TRUE	reported	textfile	2	1	TRUE
rs2153982	G	A	G	A	-0.18047	0.000153683	0.171446	0.208707	FALSE	FALSE	FALSE	ieu-b-4874	1	65605482	0.000172022	373295	0.37	Bladder cancer	Bladder cancer	Bladder cancer || ||	TRUE	igd	NA	NA	NA	NA	NA	NA	NA	65605482	1.62855e-30	0.0157182	26997	1	eqtl-a-ENSG00000162433	AK4	TRUE	reported	textfile	2	1	TRUE
rs6656092	T	C	T	C	-0.278345	5.31682e-05	0.329261	0.320574	FALSE	FALSE	FALSE	ieu-b-4874	1	65624231	0.000145271	373295	0.709999	Bladder cancer	Bladder cancer	Bladder cancer || ||	TRUE	igd	NA	NA	NA	NA	NA	NA	NA	65624231	8.8308e-111	0.0124462	23030	1	eqtl-a-ENSG00000162433	AK4	TRUE	reported	textfile	2	1	TRUE
rs10098310	A	G	A	G	-0.0842365	-1.76072e-05	0.575007	0.57045	FALSE	FALSE	FALSE	ieu-b-4874	8	130613614	0.000137537	373295	0.9	Bladder cancer	Bladder cancer	Bladder cancer || ||	TRUE	igd	NA	NA	NA	NA	NA	NA	NA	130613614	2.40713e-12	0.0120188	31569	8	eqtl-a-ENSG00000014914	MTMR11	TRUE	reported	textfile	2	1	TRUE
rs10980800	C	T	C	T	0.115561	-0.000113879	0.22312	0.237752	FALSE	FALSE	FALSE	ieu-b-4874	9	113915905	0.00015891	373295	0.47	Bladder cancer	Bladder cancer	Bladder cancer || ||	TRUE	igd	NA	NA	NA	NA	NA	NA	NA	113915905	5.3889e-16	0.0142623	31684	9	eqtl-a-ENSG00000014914	MTMR11	TRUE	reported	textfile	2	1	TRUE
rs112111167	A	G	A	G	-0.276588	0.000137567	0.0759533	0.077496	FALSE	FALSE	FALSE	ieu-b-4874	1	150017171	0.000256548	373295	0.59	Bladder cancer	Bladder cancer	Bladder cancer || ||	TRUE	igd	NA	NA	NA	NA	NA	NA	NA	150017171	3.42926e-35	0.022345	30538	1	eqtl-a-ENSG00000014914	MTMR11	TRUE	reported	textfile	2	1	TRUE
rs13333054	T	C	T	C	-0.154026	-0.000185941	0.211395	0.226156	FALSE	FALSE	FALSE	ieu-b-4874	16	86011033	0.000161438	373295	0.25	Bladder cancer	Bladder cancer	Bladder cancer || ||	TRUE	igd	NA	NA	NA	NA	NA	NA	NA	86011033	2.72396e-26	0.0145192	31684	16	eqtl-a-ENSG00000014914	MTMR11	TRUE	reported	textfile	2	1	TRUE
rs1375493	A	G	A	G	0.075069	0.000150224	0.565077	0.555872	FALSE	FALSE	FALSE	ieu-b-4874	2	182323766	0.000136626	373295	0.27	Bladder cancer	Bladder cancer	Bladder cancer || ||	TRUE	igd	NA	NA	NA	NA	NA	NA	NA	182323766	3.81048e-10	0.011989	31569	2	eqtl-a-ENSG00000014914	MTMR11	TRUE	reported	textfile	2	1	TRUE
rs149007767	T	C	T	C	0.112391	0.000188159	0.149708	0.162063	FALSE	FALSE	FALSE	ieu-b-4874	7	50370254	0.000190373	373295	0.32	Bladder cancer	Bladder cancer	Bladder cancer || ||	TRUE	igd	NA	NA	NA	NA	NA	NA	NA	50370254	1.49692e-11	0.0166548	30077	7	eqtl-a-ENSG00000014914	MTMR11	TRUE	reported	textfile	2	1	TRUE
rs17196752	T	C	T	C	-0.101558	-0.00028291	0.20106	0.18933	FALSE	FALSE	FALSE	ieu-b-4874	20	48887268	0.000173712	373295	0.1	Bladder cancer	Bladder cancer	Bladder cancer || ||	TRUE	igd	NA	NA	NA	NA	NA	NA	NA	48887268	7.36377e-12	0.0148253	31684	20	eqtl-a-ENSG00000014914	MTMR11	TRUE	reported	textfile	2	1	TRUE
rs1800973	A	C	A	C	0.150653	-0.000230826	0.0661727	0.061338	FALSE	FALSE	FALSE	ieu-b-4874	12	69744014	0.000281814	373295	0.41	Bladder cancer	Bladder cancer	Bladder cancer || ||	TRUE	igd	NA	NA	NA	NA	NA	NA	NA	69744014	2.95733e-10	0.023909	28627	12	eqtl-a-ENSG00000014914	MTMR11	TRUE	reported	textfile	2	1	TRUE
rs2228467	C	T	C	T	0.167694	0.000582717	0.0656561	0.061536	FALSE	FALSE	FALSE	ieu-b-4874	3	42906116	0.000281037	373295	0.0379997	Bladder cancer	Bladder cancer	Bladder cancer || ||	TRUE	igd	NA	NA	NA	NA	NA	NA	NA	42906116	2.73716e-12	0.0239885	29452	3	eqtl-a-ENSG00000014914	MTMR11	TRUE	reported	textfile	2	1	TRUE
rs2229094	C	T	C	T	-0.0830359	-9.97507e-05	0.273416	0.25474	FALSE	FALSE	FALSE	ieu-b-4874	6	31540556	0.000155321	373295	0.52	Bladder cancer	Bladder cancer	Bladder cancer || ||	TRUE	igd	NA	NA	NA	NA	NA	NA	NA	31540556	4.75445e-10	0.013335	30602	6	eqtl-a-ENSG00000014914	MTMR11	TRUE	reported	textfile	2	1	TRUE
rs35979828	T	C	T	C	0.17834	4.7328e-06	0.0571059	0.070393	FALSE	FALSE	FALSE	ieu-b-4874	12	54685880	0.000263983	373295	0.99	Bladder cancer	Bladder cancer	Bladder cancer || ||	TRUE	igd	NA	NA	NA	NA	NA	NA	NA	54685880	3.28398e-12	0.0256052	29836	12	eqtl-a-ENSG00000014914	MTMR11	TRUE	reported	textfile	2	1	TRUE
rs3733018	C	A	C	A	-0.0934266	-9.75865e-05	0.64143	0.636818	FALSE	FALSE	FALSE	ieu-b-4874	3	187456594	0.000140675	373295	0.49	Bladder cancer	Bladder cancer	Bladder cancer || ||	TRUE	igd	NA	NA	NA	NA	NA	NA	NA	187456594	4.58564e-14	0.0123854	31355	3	eqtl-a-ENSG00000014914	MTMR11	TRUE	reported	textfile	2	1	TRUE
rs4142441	G	A	G	A	0.171519	-0.000234407	0.156066	0.150666	FALSE	FALSE	FALSE	ieu-b-4874	20	42839620	0.000191675	373295	0.22	Bladder cancer	Bladder cancer	Bladder cancer || ||	TRUE	igd	NA	NA	NA	NA	NA	NA	NA	42839620	8.71164e-26	0.016336	31599	20	eqtl-a-ENSG00000014914	MTMR11	TRUE	reported	textfile	2	1	TRUE
rs4917014	G	T	G	T	-0.0841437	0.000130461	0.316454	0.318433	FALSE	FALSE	FALSE	ieu-b-4874	7	50305863	0.000145364	373295	0.37	Bladder cancer	Bladder cancer	Bladder cancer || ||	TRUE	igd	NA	NA	NA	NA	NA	NA	NA	50305863	4.53628e-11	0.0127773	31300	7	eqtl-a-ENSG00000014914	MTMR11	TRUE	reported	textfile	2	1	TRUE
rs6700343	A	G	A	G	0.142862	-0.000398706	0.0609944	0.074052	FALSE	FALSE	FALSE	ieu-b-4874	1	150149016	0.000259071	373295	0.12	Bladder cancer	Bladder cancer	Bladder cancer || ||	TRUE	igd	NA	NA	NA	NA	NA	NA	NA	150149016	8.86115e-09	0.0248403	31684	1	eqtl-a-ENSG00000014914	MTMR11	TRUE	reported	textfile	2	1	TRUE
rs7178572	G	A	G	A	0.0836086	0.000155809	0.691702	0.712106	FALSE	FALSE	FALSE	ieu-b-4874	15	77747190	0.000149188	373295	0.3	Bladder cancer	Bladder cancer	Bladder cancer || ||	TRUE	igd	NA	NA	NA	NA	NA	NA	NA	77747190	8.2054e-11	0.0128692	31684	15	eqtl-a-ENSG00000014914	MTMR11	TRUE	reported	textfile	2	1	TRUE
rs7212590	T	C	T	C	0.202865	0.000199075	0.0900785	0.079877	FALSE	FALSE	FALSE	ieu-b-4874	17	57885709	0.000248957	373295	0.42	Bladder cancer	Bladder cancer	Bladder cancer || ||	TRUE	igd	NA	NA	NA	NA	NA	NA	NA	57885709	1.22603e-22	0.0207187	31569	17	eqtl-a-ENSG00000014914	MTMR11	TRUE	reported	textfile	2	1	TRUE
rs72692819	C	G	C	G	0.397875	-8.7157e-05	0.0702959	0.077338	FALSE	TRUE	FALSE	ieu-b-4874	1	149918338	0.000252932	373295	0.73	Bladder cancer	Bladder cancer	Bladder cancer || ||	TRUE	igd	TRUE	rs72692819	rs116055399	C	G	T	C	149903122	7.9965e-67	0.0230392	29984	1	eqtl-a-ENSG00000014914	MTMR11	TRUE	reported	textfile	2	1	TRUE
rs10098310	A	G	A	G	0.0960931	-1.76072e-05	0.575007	0.57045	FALSE	FALSE	FALSE	ieu-b-4874	8	130613614	0.000137537	373295	0.9	Bladder cancer	Bladder cancer	Bladder cancer || ||	TRUE	igd	NA	NA	NA	NA	NA	NA	NA	130613614	1.24825e-15	0.0120125	31569	8	eqtl-a-ENSG00000167483	NIBAN3	TRUE	reported	textfile	2	1	TRUE
rs13330176	A	T	A	T	0.0838149	-0.000227377	0.21644	0.237575	FALSE	TRUE	FALSE	ieu-b-4874	16	86019087	0.000160126	373295	0.16	Bladder cancer	Bladder cancer	Bladder cancer || ||	TRUE	igd	NA	NA	NA	NA	NA	NA	NA	86019087	6.39072e-09	0.0144352	31240	16	eqtl-a-ENSG00000167483	NIBAN3	TRUE	reported	textfile	2	1	TRUE
rs17056278	G	C	G	C	-0.182991	-0.000299025	0.0633351	0.07636	FALSE	TRUE	FALSE	ieu-b-4874	5	158252438	0.000254874	373295	0.24	Bladder cancer	Bladder cancer	Bladder cancer || ||	TRUE	igd	NA	NA	NA	NA	NA	NA	NA	158252438	6.20869e-14	0.0243874	31569	5	eqtl-a-ENSG00000167483	NIBAN3	TRUE	reported	textfile	2	1	TRUE
rs34631213	A	G	A	G	-0.181794	-1.58031e-05	0.240003	0.244485	FALSE	FALSE	FALSE	ieu-b-4874	19	17664418	0.000157539	373295	0.92	Bladder cancer	Bladder cancer	Bladder cancer || ||	TRUE	igd	NA	NA	NA	NA	NA	NA	NA	17664418	2.38067e-39	0.0138515	28583	19	eqtl-a-ENSG00000167483	NIBAN3	TRUE	reported	textfile	2	1	TRUE
rs34794906	C	T	C	T	-0.0885292	-7.1246e-05	0.310471	0.264488	FALSE	FALSE	FALSE	ieu-b-4874	6	31238155	0.000153073	373295	0.64	Bladder cancer	Bladder cancer	Bladder cancer || ||	TRUE	igd	TRUE	rs34794906	rs1050328	C	T	A	G	31237858	5.425e-12	0.0128419	27494	6	eqtl-a-ENSG00000167483	NIBAN3	TRUE	reported	textfile	2	1	TRUE
rs6032662	T	C	T	C	-0.0957616	7.85583e-05	0.748283	0.754062	FALSE	FALSE	FALSE	ieu-b-4874	20	44734310	0.00015729	373295	0.62	Bladder cancer	Bladder cancer	Bladder cancer || ||	TRUE	igd	NA	NA	NA	NA	NA	NA	NA	44734310	2.65644e-12	0.01369	31569	20	eqtl-a-ENSG00000167483	NIBAN3	TRUE	reported	textfile	2	1	TRUE
rs6502555	C	T	C	T	0.0749849	-9.12097e-06	0.271123	0.26916	FALSE	FALSE	FALSE	ieu-b-4874	17	2729652	0.000154365	373295	0.95	Bladder cancer	Bladder cancer	Bladder cancer || ||	TRUE	igd	NA	NA	NA	NA	NA	NA	NA	2729652	2.06101e-08	0.0133737	27397	17	eqtl-a-ENSG00000167483	NIBAN3	TRUE	reported	textfile	2	1	TRUE
rs653178	T	C	T	C	0.099179	-0.000314669	0.539991	0.515537	FALSE	FALSE	FALSE	ieu-b-4874	12	112007756	0.000135116	373295	0.02	Bladder cancer	Bladder cancer	Bladder cancer || ||	TRUE	igd	NA	NA	NA	NA	NA	NA	NA	112007756	8.39073e-17	0.0119125	28418	12	eqtl-a-ENSG00000167483	NIBAN3	TRUE	reported	textfile	2	1	TRUE
rs10098310	A	G	A	G	-0.0662785	-1.76072e-05	0.575007	0.57045	FALSE	FALSE	FALSE	ieu-b-4874	8	130613614	0.000137537	373295	0.9	Bladder cancer	Bladder cancer	Bladder cancer || ||	TRUE	igd	NA	NA	NA	NA	NA	NA	NA	130613614	3.57207e-08	0.0120268	31569	8	eqtl-a-ENSG00000125810	CD93	TRUE	reported	textfile	2	1	TRUE
rs12052715	G	C	G	C	0.0766982	-0.000275532	0.710147	0.724469	FALSE	TRUE	FALSE	ieu-b-4874	2	160677375	0.000150996	373295	0.0680002	Bladder cancer	Bladder cancer	Bladder cancer || ||	TRUE	igd	NA	NA	NA	NA	NA	NA	NA	160677375	4.80474e-09	0.0131025	31569	2	eqtl-a-ENSG00000125810	CD93	TRUE	reported	textfile	2	1	TRUE
rs139981939	G	A	G	A	-0.280662	-0.000262556	0.0150104	0.020943	FALSE	FALSE	FALSE	ieu-b-4874	20	22373990	0.0004746	373295	0.58	Bladder cancer	Bladder cancer	Bladder cancer || ||	TRUE	igd	NA	NA	NA	NA	NA	NA	NA	22373990	9.42302e-09	0.0488907	25694	20	eqtl-a-ENSG00000125810	CD93	TRUE	reported	textfile	2	1	TRUE
rs149007767	T	C	T	C	-0.378912	0.000188159	0.149708	0.162063	FALSE	FALSE	FALSE	ieu-b-4874	7	50370254	0.000190373	373295	0.32	Bladder cancer	Bladder cancer	Bladder cancer || ||	TRUE	igd	NA	NA	NA	NA	NA	NA	NA	50370254	1.78238e-118	0.0163739	30077	7	eqtl-a-ENSG00000125810	CD93	TRUE	reported	textfile	2	1	TRUE
rs149110519	T	C	T	C	-0.152051	0.000419594	0.0526158	0.035595	FALSE	FALSE	FALSE	ieu-b-4874	6	144385777	0.000367199	373295	0.25	Bladder cancer	Bladder cancer	Bladder cancer || ||	TRUE	igd	NA	NA	NA	NA	NA	NA	NA	144385777	1.12709e-08	0.026627	25735	6	eqtl-a-ENSG00000125810	CD93	TRUE	reported	textfile	2	1	TRUE
rs6076016	A	T	A	T	-0.3647	-0.000162988	0.356472	0.359599	FALSE	TRUE	FALSE	ieu-b-4874	20	23034597	0.000141829	373295	0.25	Bladder cancer	Bladder cancer	Bladder cancer || ||	TRUE	igd	NA	NA	NA	NA	NA	NA	NA	23034597	1e-200	0.0120414	31568	20	eqtl-a-ENSG00000125810	CD93	TRUE	reported	textfile	2	1	TRUE
rs61863818	T	C	T	C	0.0785622	6.8234e-05	0.232773	0.257657	FALSE	FALSE	FALSE	ieu-b-4874	10	99136403	0.000154645	373295	0.66	Bladder cancer	Bladder cancer	Bladder cancer || ||	TRUE	igd	NA	NA	NA	NA	NA	NA	NA	99136403	2.34509e-08	0.0140682	31569	10	eqtl-a-ENSG00000125810	CD93	TRUE	reported	textfile	2	1	TRUE
rs62208781	G	A	G	A	-0.213504	-0.000141008	0.089124	0.085937	FALSE	FALSE	FALSE	ieu-b-4874	20	23170715	0.000241235	373295	0.56	Bladder cancer	Bladder cancer	Bladder cancer || ||	TRUE	igd	TRUE	rs62208781	rs41282286	G	A	G	A	23155655	1.0782e-24	0.0208116	31684	20	eqtl-a-ENSG00000125810	CD93	TRUE	reported	textfile	2	1	TRUE
rs6440003	A	G	A	G	-0.0976264	-6.53886e-06	0.434308	0.442158	FALSE	FALSE	FALSE	ieu-b-4874	3	141094209	0.000136001	373295	0.96	Bladder cancer	Bladder cancer	Bladder cancer || ||	TRUE	igd	NA	NA	NA	NA	NA	NA	NA	141094209	3.6509e-16	0.0119794	31684	3	eqtl-a-ENSG00000125810	CD93	TRUE	reported	textfile	2	1	TRUE
rs6986779	T	C	T	C	0.0700811	-3.69264e-05	0.349935	0.357655	FALSE	FALSE	FALSE	ieu-b-4874	8	142337790	0.000141345	373295	0.79	Bladder cancer	Bladder cancer	Bladder cancer || ||	TRUE	igd	NA	NA	NA	NA	NA	NA	NA	142337790	1.88538e-08	0.0124648	24943	8	eqtl-a-ENSG00000125810	CD93	TRUE	reported	textfile	2	1	TRUE
rs73102333	A	G	A	G	0.120018	-0.000183101	0.224633	0.217587	FALSE	FALSE	FALSE	ieu-b-4874	20	23623917	0.000163867	373295	0.26	Bladder cancer	Bladder cancer	Bladder cancer || ||	TRUE	igd	NA	NA	NA	NA	NA	NA	NA	23623917	3.26137e-17	0.0142253	31231	20	eqtl-a-ENSG00000125810	CD93	TRUE	reported	textfile	2	1	TRUE
rs76840964	G	A	G	A	-0.140997	9.38747e-05	0.126123	0.122577	FALSE	FALSE	FALSE	ieu-b-4874	2	160754947	0.00020676	373295	0.649999	Bladder cancer	Bladder cancer	Bladder cancer || ||	TRUE	igd	NA	NA	NA	NA	NA	NA	NA	160754947	3.21662e-15	0.0178883	31240	2	eqtl-a-ENSG00000125810	CD93	TRUE	reported	textfile	2	1	TRUE
rs844916	C	A	C	A	-0.401288	0.000324273	0.286257	0.318359	FALSE	FALSE	FALSE	ieu-b-4874	20	23141615	0.000146638	373295	0.0269998	Bladder cancer	Bladder cancer	Bladder cancer || ||	TRUE	igd	NA	NA	NA	NA	NA	NA	NA	23141615	1e-200	0.0127267	31684	20	eqtl-a-ENSG00000125810	CD93	TRUE	reported	textfile	2	1	TRUE
rs10098310	A	G	A	G	-0.0671366	-1.76072e-05	0.575007	0.57045	FALSE	FALSE	FALSE	ieu-b-4874	8	130613614	0.000137537	373295	0.9	Bladder cancer	Bladder cancer	Bladder cancer || ||	TRUE	igd	NA	NA	NA	NA	NA	NA	NA	130613614	2.37498e-08	0.0120265	31569	8	eqtl-a-ENSG00000162444	RBP7	TRUE	reported	textfile	2	1	TRUE
rs10980797	G	A	G	A	-0.0689946	0.000141953	0.472236	0.488834	FALSE	FALSE	FALSE	ieu-b-4874	9	113912553	0.00013548	373295	0.29	Bladder cancer	Bladder cancer	Bladder cancer || ||	TRUE	igd	NA	NA	NA	NA	NA	NA	NA	113912553	6.86483e-09	0.0119077	31569	9	eqtl-a-ENSG00000162444	RBP7	TRUE	reported	textfile	2	1	TRUE
rs1220420	T	C	T	C	0.449988	0.000239987	0.815672	0.839561	FALSE	FALSE	FALSE	ieu-b-4874	1	10008430	0.000184148	373295	0.19	Bladder cancer	Bladder cancer	Bladder cancer || ||	TRUE	igd	NA	NA	NA	NA	NA	NA	NA	10008430	1e-200	0.0148747	30847	1	eqtl-a-ENSG00000162444	RBP7	TRUE	reported	textfile	2	1	TRUE
rs12478601	T	C	T	C	-0.134378	-9.00885e-05	0.574604	0.58384	FALSE	FALSE	FALSE	ieu-b-4874	2	43721508	0.000137075	373295	0.51	Bladder cancer	Bladder cancer	Bladder cancer || ||	TRUE	igd	NA	NA	NA	NA	NA	NA	NA	43721508	3.56041e-29	0.011985	31300	2	eqtl-a-ENSG00000162444	RBP7	TRUE	reported	textfile	2	1	TRUE
rs2239630	G	A	G	A	-0.0912163	0.000210695	0.519173	0.557276	FALSE	FALSE	FALSE	ieu-b-4874	14	23589349	0.000136593	373295	0.12	Bladder cancer	Bladder cancer	Bladder cancer || ||	TRUE	igd	NA	NA	NA	NA	NA	NA	NA	23589349	1.67764e-14	0.0118875	31569	14	eqtl-a-ENSG00000162444	RBP7	TRUE	reported	textfile	2	1	TRUE
rs35979828	T	C	T	C	-0.19383	4.7328e-06	0.0571059	0.070393	FALSE	FALSE	FALSE	ieu-b-4874	12	54685880	0.000263983	373295	0.99	Bladder cancer	Bladder cancer	Bladder cancer || ||	TRUE	igd	NA	NA	NA	NA	NA	NA	NA	54685880	3.66353e-14	0.0255972	29836	12	eqtl-a-ENSG00000162444	RBP7	TRUE	reported	textfile	2	1	TRUE
rs3828081	C	G	C	G	-0.0929379	-0.000387935	0.365742	0.35559	FALSE	TRUE	FALSE	ieu-b-4874	1	10270386	0.000141419	373295	0.0061	Bladder cancer	Bladder cancer	Bladder cancer || ||	TRUE	igd	NA	NA	NA	NA	NA	NA	NA	10270386	4.83838e-14	0.0123325	31472	1	eqtl-a-ENSG00000162444	RBP7	TRUE	reported	textfile	2	1	TRUE
rs61863818	T	C	T	C	0.0774995	6.8234e-05	0.232773	0.257657	FALSE	FALSE	FALSE	ieu-b-4874	10	99136403	0.000154645	373295	0.66	Bladder cancer	Bladder cancer	Bladder cancer || ||	TRUE	igd	NA	NA	NA	NA	NA	NA	NA	99136403	3.61701e-08	0.0140686	31569	10	eqtl-a-ENSG00000162444	RBP7	TRUE	reported	textfile	2	1	TRUE
rs77526211	A	G	A	G	0.169267	0.000674577	0.0432109	0.031023	FALSE	FALSE	FALSE	ieu-b-4874	13	40974023	0.000398382	373295	0.0899995	Bladder cancer	Bladder cancer	Bladder cancer || ||	TRUE	igd	NA	NA	NA	NA	NA	NA	NA	40974023	7.05537e-09	0.0292365	29277	13	eqtl-a-ENSG00000162444	RBP7	TRUE	reported	textfile	2	1	TRUE
rs10098685	A	G	A	G	-0.237306	-0.000498464	0.0368844	0.041251	FALSE	FALSE	FALSE	ieu-b-4874	8	145030443	0.000342033	373295	0.15	Bladder cancer	Bladder cancer	Bladder cancer || ||	TRUE	igd	NA	NA	NA	NA	NA	NA	NA	145030443	5.06641e-14	0.0315147	10840	8	eqtl-a-ENSG00000071894	CPSF1	TRUE	reported	textfile	2	1	TRUE
rs1010427	A	G	A	G	0.231659	0.000112481	0.53234	0.560646	FALSE	FALSE	FALSE	ieu-b-4874	8	145660833	0.000136988	373295	0.41	Bladder cancer	Bladder cancer	Bladder cancer || ||	TRUE	igd	NA	NA	NA	NA	NA	NA	NA	145660833	2.8655e-86	0.011768	13925	8	eqtl-a-ENSG00000071894	CPSF1	TRUE	reported	textfile	2	1	TRUE
rs117136674	C	T	C	T	-0.295687	0.000280908	0.0212063	0.023212	FALSE	FALSE	FALSE	ieu-b-4874	8	145836523	0.000448515	373295	0.53	Bladder cancer	Bladder cancer	Bladder cancer || ||	TRUE	igd	NA	NA	NA	NA	NA	NA	NA	145836523	7.46621e-13	0.0412361	10845	8	eqtl-a-ENSG00000071894	CPSF1	TRUE	reported	textfile	2	1	TRUE
rs150600530	T	C	T	C	-0.294228	-2.35033e-05	0.0185842	0.01909	FALSE	FALSE	FALSE	ieu-b-4874	8	145917008	0.000514854	373295	0.96	Bladder cancer	Bladder cancer	Bladder cancer || ||	TRUE	igd	NA	NA	NA	NA	NA	NA	NA	145917008	2.27772e-11	0.0440006	9549	8	eqtl-a-ENSG00000071894	CPSF1	TRUE	reported	textfile	2	1	TRUE
rs35535975	A	G	A	G	-0.449418	-0.000159564	0.499977	0.462715	FALSE	FALSE	FALSE	ieu-b-4874	8	145571993	0.000137311	373295	0.25	Bladder cancer	Bladder cancer	Bladder cancer || ||	TRUE	igd	NA	NA	NA	NA	NA	NA	NA	145571993	1e-200	0.0112864	13925	8	eqtl-a-ENSG00000071894	CPSF1	TRUE	reported	textfile	2	1	TRUE
rs10100022	T	C	T	C	0.43363	0.000120226	0.0601759	0.056322	FALSE	FALSE	FALSE	ieu-b-4874	8	10052465	0.000296038	373295	0.68	Bladder cancer	Bladder cancer	Bladder cancer || ||	TRUE	igd	NA	NA	NA	NA	NA	NA	NA	10052465	1.12824e-68	0.0247595	31350	8	eqtl-a-ENSG00000175806	MSRA	TRUE	reported	textfile	2	1	TRUE
rs117523320	C	T	C	T	0.131375	-8.83934e-05	0.0672165	0.051127	FALSE	FALSE	FALSE	ieu-b-4874	8	10846292	0.000307151	373295	0.77	Bladder cancer	Bladder cancer	Bladder cancer || ||	TRUE	igd	NA	NA	NA	NA	NA	NA	NA	10846292	3.14797e-08	0.0237436	30688	8	eqtl-a-ENSG00000175806	MSRA	TRUE	reported	textfile	2	1	TRUE
rs12264390	C	T	C	T	-0.090443	-2.90095e-05	0.21134	0.23763	FALSE	FALSE	FALSE	ieu-b-4874	10	959111	0.000159317	373295	0.86	Bladder cancer	Bladder cancer	Bladder cancer || ||	TRUE	igd	NA	NA	NA	NA	NA	NA	NA	959111	5.21147e-10	0.0145585	31355	10	eqtl-a-ENSG00000175806	MSRA	TRUE	reported	textfile	2	1	TRUE
rs143141546	A	G	A	G	0.168068	-0.000118312	0.0849111	0.078793	FALSE	FALSE	FALSE	ieu-b-4874	8	10902380	0.000257031	373295	0.649999	Bladder cancer	Bladder cancer	Bladder cancer || ||	TRUE	igd	NA	NA	NA	NA	NA	NA	NA	10902380	3.05633e-15	0.0213047	30688	8	eqtl-a-ENSG00000175806	MSRA	TRUE	reported	textfile	2	1	TRUE
rs149007767	T	C	T	C	-0.130218	0.000188159	0.149708	0.162063	FALSE	FALSE	FALSE	ieu-b-4874	7	50370254	0.000190373	373295	0.32	Bladder cancer	Bladder cancer	Bladder cancer || ||	TRUE	igd	NA	NA	NA	NA	NA	NA	NA	50370254	5.15822e-15	0.0166456	29863	7	eqtl-a-ENSG00000175806	MSRA	TRUE	reported	textfile	2	1	TRUE
rs149110519	T	C	T	C	0.214782	0.000419594	0.0526158	0.035595	FALSE	FALSE	FALSE	ieu-b-4874	6	144385777	0.000367199	373295	0.25	Bladder cancer	Bladder cancer	Bladder cancer || ||	TRUE	igd	NA	NA	NA	NA	NA	NA	NA	144385777	6.72512e-16	0.0265964	25521	6	eqtl-a-ENSG00000175806	MSRA	TRUE	reported	textfile	2	1	TRUE
rs360017	G	A	G	A	-0.0876097	-1.81069e-06	0.793972	0.775399	FALSE	FALSE	FALSE	ieu-b-4874	5	173207353	0.000162494	373295	0.99	Bladder cancer	Bladder cancer	Bladder cancer || ||	TRUE	igd	NA	NA	NA	NA	NA	NA	NA	173207353	2.50697e-09	0.0146971	31355	5	eqtl-a-ENSG00000175806	MSRA	TRUE	reported	textfile	2	1	TRUE
rs10101332	C	G	C	G	0.0966799	-0.000316448	0.285636	0.275467	FALSE	TRUE	FALSE	ieu-b-4874	8	56448155	0.00015234	373295	0.0379997	Bladder cancer	Bladder cancer	Bladder cancer || ||	TRUE	igd	NA	NA	NA	NA	NA	NA	NA	56448155	1.95839e-13	0.0131507	31351	8	eqtl-a-ENSG00000137574	TGS1	TRUE	reported	textfile	2	1	TRUE
rs56224379	T	G	T	G	0.0847922	0.00016797	0.208767	0.206282	FALSE	FALSE	FALSE	ieu-b-4874	8	57097374	0.000167237	373295	0.32	Bladder cancer	Bladder cancer	Bladder cancer || ||	TRUE	igd	NA	NA	NA	NA	NA	NA	NA	57097374	6.75118e-09	0.0146267	31017	8	eqtl-a-ENSG00000137574	TGS1	TRUE	reported	textfile	2	1	TRUE
rs7836019	C	T	C	T	0.748184	9.34003e-05	0.87835	0.892233	FALSE	FALSE	FALSE	ieu-b-4874	8	56656195	0.000218632	373295	0.67	Bladder cancer	Bladder cancer	Bladder cancer || ||	TRUE	igd	NA	NA	NA	NA	NA	NA	NA	56656195	1e-200	0.0170839	31355	8	eqtl-a-ENSG00000137574	TGS1	TRUE	reported	textfile	2	1	TRUE
rs10101645	G	T	G	T	0.128644	-6.71615e-05	0.204088	0.220797	FALSE	FALSE	FALSE	ieu-b-4874	8	118216395	0.000163012	373295	0.68	Bladder cancer	Bladder cancer	Bladder cancer || ||	TRUE	igd	NA	NA	NA	NA	NA	NA	NA	118216395	2.44118e-18	0.0147276	26277	8	eqtl-a-ENSG00000164754	RAD21	TRUE	reported	textfile	2	1	TRUE
rs6981342	G	A	G	A	0.474216	-4.91804e-05	0.509809	0.478581	FALSE	FALSE	FALSE	ieu-b-4874	8	117823217	0.000136596	373295	0.719999	Bladder cancer	Bladder cancer	Bladder cancer || ||	TRUE	igd	NA	NA	NA	NA	NA	NA	NA	117823217	1e-200	0.0112168	31470	8	eqtl-a-ENSG00000164754	RAD21	TRUE	reported	textfile	2	1	TRUE
rs7009563	A	G	A	G	-0.131591	-0.000288802	0.715388	0.753081	FALSE	FALSE	FALSE	ieu-b-4874	8	117645039	0.00015944	373295	0.0700003	Bladder cancer	Bladder cancer	Bladder cancer || ||	TRUE	igd	NA	NA	NA	NA	NA	NA	NA	117645039	1.3527e-23	0.0131435	27599	8	eqtl-a-ENSG00000164754	RAD21	TRUE	reported	textfile	2	1	TRUE
rs10102608	C	G	C	G	-0.701166	4.97907e-05	0.175293	0.170644	FALSE	TRUE	FALSE	ieu-b-4874	8	133693227	0.000181108	373295	0.780001	Bladder cancer	Bladder cancer	Bladder cancer || ||	TRUE	igd	NA	NA	NA	NA	NA	NA	NA	133693227	1e-200	0.0144984	27101	8	eqtl-a-ENSG00000129295	DNAAF11	TRUE	reported	textfile	2	1	TRUE
rs117946075	C	T	C	T	-0.22854	0.000166258	0.0428604	0.060882	FALSE	FALSE	FALSE	ieu-b-4874	8	133998312	0.00028344	373295	0.56	Bladder cancer	Bladder cancer	Bladder cancer || ||	TRUE	igd	NA	NA	NA	NA	NA	NA	NA	133998312	6.48187e-15	0.0293222	27065	8	eqtl-a-ENSG00000129295	DNAAF11	TRUE	reported	textfile	2	1	TRUE
rs138363920	C	T	C	T	0.163876	-0.000475866	0.0416487	0.048461	FALSE	FALSE	FALSE	ieu-b-4874	8	133554341	0.00031883	373295	0.14	Bladder cancer	Bladder cancer	Bladder cancer || ||	TRUE	igd	NA	NA	NA	NA	NA	NA	NA	133554341	3.65831e-08	0.0297588	30538	8	eqtl-a-ENSG00000129295	DNAAF11	TRUE	reported	textfile	2	1	TRUE
rs147256946	G	T	G	T	-0.238586	0.000418441	0.0208023	0.014029	FALSE	FALSE	FALSE	ieu-b-4874	8	133304615	0.00060329	373295	0.49	Bladder cancer	Bladder cancer	Bladder cancer || ||	TRUE	igd	NA	NA	NA	NA	NA	NA	NA	133304615	1.0162e-08	0.0416533	27260	8	eqtl-a-ENSG00000129295	DNAAF11	TRUE	reported	textfile	2	1	TRUE
rs2357507	C	T	C	T	-0.540791	-0.000114932	0.211921	0.219166	FALSE	FALSE	FALSE	ieu-b-4874	8	133580193	0.000164689	373295	0.49	Bladder cancer	Bladder cancer	Bladder cancer || ||	TRUE	igd	NA	NA	NA	NA	NA	NA	NA	133580193	1e-200	0.0138341	31684	8	eqtl-a-ENSG00000129295	DNAAF11	TRUE	reported	textfile	2	1	TRUE
rs72727406	A	G	A	G	0.467529	-3.19028e-05	0.111258	0.121342	FALSE	FALSE	FALSE	ieu-b-4874	8	133906606	0.000206636	373295	0.88	Bladder cancer	Bladder cancer	Bladder cancer || ||	TRUE	igd	TRUE	rs72727406	rs10435562	A	G	C	G	133906210	1.04954e-140	0.0185138	30817	8	eqtl-a-ENSG00000129295	DNAAF11	TRUE	reported	textfile	2	1	TRUE
rs10103091	T	A	T	A	0.251456	0.000112889	0.131797	0.129006	FALSE	TRUE	FALSE	ieu-b-4874	8	6793006	0.000202379	373295	0.58	Bladder cancer	Bladder cancer	Bladder cancer || ||	TRUE	igd	NA	NA	NA	NA	NA	NA	NA	6793006	5.48277e-47	0.0174669	9185	8	eqtl-a-ENSG00000164821	DEFA4	TRUE	reported	textfile	2	1	TRUE
rs1012068	G	T	G	T	-0.089749	1.52637e-05	0.276034	0.261936	FALSE	FALSE	FALSE	ieu-b-4874	22	32265903	0.000153759	373295	0.92	Bladder cancer	Bladder cancer	Bladder cancer || ||	TRUE	igd	NA	NA	NA	NA	NA	NA	NA	32265903	1.45814e-11	0.0132924	9188	22	eqtl-a-ENSG00000164821	DEFA4	TRUE	reported	textfile	2	1	TRUE
rs13289095	T	G	T	G	0.223737	-0.000188425	0.119513	0.145648	FALSE	FALSE	FALSE	ieu-b-4874	9	131466489	0.000191999	373295	0.33	Bladder cancer	Bladder cancer	Bladder cancer || ||	TRUE	igd	NA	NA	NA	NA	NA	NA	NA	131466489	1.49968e-34	0.0182505	6420	9	eqtl-a-ENSG00000164821	DEFA4	TRUE	reported	textfile	2	1	TRUE
rs2145943	G	A	G	A	0.0699347	-0.000262505	0.391484	0.409054	FALSE	FALSE	FALSE	ieu-b-4874	20	38563245	0.000138118	373295	0.0569994	Bladder cancer	Bladder cancer	Bladder cancer || ||	TRUE	igd	NA	NA	NA	NA	NA	NA	NA	38563245	9.36742e-09	0.0121799	9188	20	eqtl-a-ENSG00000164821	DEFA4	TRUE	reported	textfile	2	1	TRUE
rs36084354	A	G	A	G	-0.145569	-0.000211102	0.074114	0.091173	FALSE	FALSE	FALSE	ieu-b-4874	19	1079959	0.000234555	373295	0.37	Bladder cancer	Bladder cancer	Bladder cancer || ||	TRUE	igd	NA	NA	NA	NA	NA	NA	NA	1079959	1.39531e-10	0.0226873	6421	19	eqtl-a-ENSG00000164821	DEFA4	TRUE	reported	textfile	2	1	TRUE
rs3735485	G	A	G	A	-0.0948451	0.000210104	0.837214	0.845151	FALSE	FALSE	FALSE	ieu-b-4874	7	45009341	0.000186992	373295	0.26	Bladder cancer	Bladder cancer	Bladder cancer || ||	TRUE	igd	NA	NA	NA	NA	NA	NA	NA	45009341	3.85727e-09	0.0161022	9188	7	eqtl-a-ENSG00000164821	DEFA4	TRUE	reported	textfile	2	1	TRUE
rs7846314	T	A	T	A	-0.110418	0.000132574	0.178349	0.186731	FALSE	TRUE	FALSE	ieu-b-4874	8	61650831	0.000173366	373295	0.44	Bladder cancer	Bladder cancer	Bladder cancer || ||	TRUE	igd	NA	NA	NA	NA	NA	NA	NA	61650831	1.12073e-12	0.0155199	9188	8	eqtl-a-ENSG00000164821	DEFA4	TRUE	reported	textfile	2	1	TRUE
rs1010321	C	A	C	A	-0.440953	0.000120422	0.359127	0.371169	FALSE	FALSE	FALSE	ieu-b-4874	20	37360944	0.000140516	373295	0.39	Bladder cancer	Bladder cancer	Bladder cancer || ||	TRUE	igd	NA	NA	NA	NA	NA	NA	NA	37360944	1e-200	0.0118379	30935	20	eqtl-a-ENSG00000101442	ACTR5	TRUE	reported	textfile	2	1	TRUE
rs117796462	A	C	A	C	-0.234876	-0.000238939	0.0348039	0.026005	FALSE	FALSE	FALSE	ieu-b-4874	20	37746441	0.000427398	373295	0.58	Bladder cancer	Bladder cancer	Bladder cancer || ||	TRUE	igd	NA	NA	NA	NA	NA	NA	NA	37746441	4.27957e-13	0.0324128	28217	20	eqtl-a-ENSG00000101442	ACTR5	TRUE	reported	textfile	2	1	TRUE
rs16987681	T	C	T	C	-0.308741	-0.000428361	0.0275368	0.022175	FALSE	FALSE	FALSE	ieu-b-4874	20	37560386	0.000459381	373295	0.35	Bladder cancer	Bladder cancer	Bladder cancer || ||	TRUE	igd	NA	NA	NA	NA	NA	NA	NA	37560386	1.73021e-17	0.0362777	26864	20	eqtl-a-ENSG00000101442	ACTR5	TRUE	reported	textfile	2	1	TRUE
rs187115451	A	T	A	T	-0.220371	0.000129299	0.0657213	0.048782	FALSE	TRUE	FALSE	ieu-b-4874	20	37406819	0.000345637	373295	0.709999	Bladder cancer	Bladder cancer	Bladder cancer || ||	TRUE	igd	NA	NA	NA	NA	NA	NA	NA	37406819	3.50026e-20	0.0239472	24989	20	eqtl-a-ENSG00000101442	ACTR5	TRUE	reported	textfile	2	1	TRUE
rs10103274	G	A	G	A	0.353295	-0.000175665	0.0880799	0.095642	FALSE	FALSE	FALSE	ieu-b-4874	8	126079697	0.000229925	373295	0.44	Bladder cancer	Bladder cancer	Bladder cancer || ||	TRUE	igd	TRUE	rs10103274	rs10283187	G	A	G	C	126031754	9.03441e-65	0.0207888	31354	8	eqtl-a-ENSG00000104549	SQLE	TRUE	reported	textfile	2	1	TRUE
rs174578	A	T	A	T	0.10138	9.03595e-07	0.337876	0.353411	FALSE	TRUE	FALSE	ieu-b-4874	11	61605499	0.000141522	373295	0.99	Bladder cancer	Bladder cancer	Bladder cancer || ||	TRUE	igd	NA	NA	NA	NA	NA	NA	NA	61605499	6.73597e-16	0.0125544	31354	11	eqtl-a-ENSG00000104549	SQLE	TRUE	reported	textfile	2	1	TRUE
rs3732378	A	G	A	G	-0.126861	-0.000121675	0.165434	0.172804	FALSE	FALSE	FALSE	ieu-b-4874	3	39307162	0.000178692	373295	0.5	Bladder cancer	Bladder cancer	Bladder cancer || ||	TRUE	igd	NA	NA	NA	NA	NA	NA	NA	39307162	2.05779e-15	0.0159821	31086	3	eqtl-a-ENSG00000104549	SQLE	TRUE	reported	textfile	2	1	TRUE
rs653178	T	C	T	C	0.0740084	-0.000314669	0.539991	0.515537	FALSE	FALSE	FALSE	ieu-b-4874	12	112007756	0.000135116	373295	0.02	Bladder cancer	Bladder cancer	Bladder cancer || ||	TRUE	igd	NA	NA	NA	NA	NA	NA	NA	112007756	5.44189e-10	0.0119255	28204	12	eqtl-a-ENSG00000104549	SQLE	TRUE	reported	textfile	2	1	TRUE
rs10104957	T	C	T	C	0.498812	-0.000155122	0.854579	0.840785	FALSE	FALSE	FALSE	ieu-b-4874	8	131041436	0.000185112	373295	0.4	Bladder cancer	Bladder cancer	Bladder cancer || ||	TRUE	igd	NA	NA	NA	NA	NA	NA	NA	131041436	1e-200	0.0163528	31470	8	eqtl-a-ENSG00000153317	ASAP1	TRUE	reported	textfile	2	1	TRUE
rs149007767	T	C	T	C	0.146584	0.000188159	0.149708	0.162063	FALSE	FALSE	FALSE	ieu-b-4874	7	50370254	0.000190373	373295	0.32	Bladder cancer	Bladder cancer	Bladder cancer || ||	TRUE	igd	NA	NA	NA	NA	NA	NA	NA	50370254	1.23823e-18	0.0166359	29863	7	eqtl-a-ENSG00000153317	ASAP1	TRUE	reported	textfile	2	1	TRUE
rs6986306	C	G	C	G	-0.347407	0.000117777	0.859747	0.866316	FALSE	TRUE	FALSE	ieu-b-4874	8	131485524	0.000199253	373295	0.55	Bladder cancer	Bladder cancer	Bladder cancer || ||	TRUE	igd	NA	NA	NA	NA	NA	NA	NA	131485524	5.03385e-94	0.0168884	31463	8	eqtl-a-ENSG00000153317	ASAP1	TRUE	reported	textfile	2	1	TRUE
rs10106272	C	T	C	T	0.462693	-0.000415903	0.308354	0.303383	FALSE	FALSE	FALSE	ieu-b-4874	8	59418851	0.000147392	373295	0.00479999	Bladder cancer	Bladder cancer	Bladder cancer || ||	TRUE	igd	NA	NA	NA	NA	NA	NA	NA	59418851	1e-200	0.0122853	31684	8	eqtl-a-ENSG00000035681	NSMAF	TRUE	reported	textfile	2	1	TRUE
rs74884939	C	T	C	T	0.33068	-0.00022072	0.0222553	0.021384	FALSE	FALSE	FALSE	ieu-b-4874	8	59344064	0.000469716	373295	0.64	Bladder cancer	Bladder cancer	Bladder cancer || ||	TRUE	igd	NA	NA	NA	NA	NA	NA	NA	59344064	2.11446e-16	0.0402513	28620	8	eqtl-a-ENSG00000035681	NSMAF	TRUE	reported	textfile	2	1	TRUE
rs10106735	G	A	G	A	-0.259176	0.00112413	0.0209134	0.017121	FALSE	FALSE	FALSE	ieu-b-4874	8	87384776	0.000521201	373295	0.0309999	Bladder cancer	Bladder cancer	Bladder cancer || ||	TRUE	igd	NA	NA	NA	NA	NA	NA	NA	87384776	4.37572e-10	0.0415359	13603	8	eqtl-a-ENSG00000123124	WWP1	TRUE	reported	textfile	2	1	TRUE
rs77852703	G	A	G	A	-0.278751	0.000166978	0.0342415	0.048278	FALSE	FALSE	FALSE	ieu-b-4874	8	87427913	0.000315289	373295	0.6	Bladder cancer	Bladder cancer	Bladder cancer || ||	TRUE	igd	NA	NA	NA	NA	NA	NA	NA	87427913	1.35394e-17	0.0326449	10333	8	eqtl-a-ENSG00000123124	WWP1	TRUE	reported	textfile	2	1	TRUE
rs79771826	T	C	T	C	-1.08685	6.71232e-06	0.0174778	0.020284	FALSE	FALSE	FALSE	ieu-b-4874	8	87356577	0.000479307	373295	0.99	Bladder cancer	Bladder cancer	Bladder cancer || ||	TRUE	igd	NA	NA	NA	NA	NA	NA	NA	87356577	8.09096e-132	0.0444874	10845	8	eqtl-a-ENSG00000123124	WWP1	TRUE	reported	textfile	2	1	TRUE
rs10106796	C	T	C	T	0.224077	3.34783e-05	0.19608	0.183724	FALSE	FALSE	FALSE	ieu-b-4874	8	19735624	0.000175807	373295	0.85	Bladder cancer	Bladder cancer	Bladder cancer || ||	TRUE	igd	NA	NA	NA	NA	NA	NA	NA	19735624	2.65338e-51	0.0148716	31684	8	eqtl-a-ENSG00000175445	LPL	TRUE	reported	textfile	2	1	TRUE
rs11994665	A	G	A	G	-0.211114	-0.000111964	0.347435	0.355176	FALSE	FALSE	FALSE	ieu-b-4874	8	19938780	0.000142531	373295	0.43	Bladder cancer	Bladder cancer	Bladder cancer || ||	TRUE	igd	NA	NA	NA	NA	NA	NA	NA	19938780	2.78869e-65	0.0123726	31562	8	eqtl-a-ENSG00000175445	LPL	TRUE	reported	textfile	2	1	TRUE
rs28451455	A	G	A	G	-0.111229	-7.74594e-05	0.151706	0.148822	FALSE	FALSE	FALSE	ieu-b-4874	8	19415222	0.00019037	373295	0.68	Bladder cancer	Bladder cancer	Bladder cancer || ||	TRUE	igd	NA	NA	NA	NA	NA	NA	NA	19415222	1.88062e-11	0.0165645	31567	8	eqtl-a-ENSG00000175445	LPL	TRUE	reported	textfile	2	1	TRUE
rs3779787	T	G	T	G	0.513711	2.7834e-05	0.151579	0.149896	FALSE	FALSE	FALSE	ieu-b-4874	8	19797916	0.000190256	373295	0.88	Bladder cancer	Bladder cancer	Bladder cancer || ||	TRUE	igd	NA	NA	NA	NA	NA	NA	NA	19797916	1e-200	0.0160234	31477	8	eqtl-a-ENSG00000175445	LPL	TRUE	reported	textfile	2	1	TRUE
rs4922073	T	C	T	C	0.070579	-7.23145e-05	0.555865	0.562502	FALSE	FALSE	FALSE	ieu-b-4874	8	19506410	0.000140836	373295	0.61	Bladder cancer	Bladder cancer	Bladder cancer || ||	TRUE	igd	NA	NA	NA	NA	NA	NA	NA	19506410	3.64376e-09	0.0119638	31684	8	eqtl-a-ENSG00000175445	LPL	TRUE	reported	textfile	2	1	TRUE
rs913672	G	T	G	T	0.0792798	4.59276e-05	0.340707	0.340817	FALSE	FALSE	FALSE	ieu-b-4874	20	48906967	0.00014271	373295	0.75	Bladder cancer	Bladder cancer	Bladder cancer || ||	TRUE	igd	NA	NA	NA	NA	NA	NA	NA	48906967	2.58202e-10	0.0125401	31569	20	eqtl-a-ENSG00000175445	LPL	TRUE	reported	textfile	2	1	TRUE
rs10107076	T	A	T	A	0.399677	0.000143213	0.260163	0.263111	FALSE	TRUE	FALSE	ieu-b-4874	8	72802656	0.000154036	373295	0.35	Bladder cancer	Bladder cancer	Bladder cancer || ||	TRUE	igd	NA	NA	NA	NA	NA	NA	NA	72802656	1e-200	0.0131423	31568	8	eqtl-a-ENSG00000178860	MSC	TRUE	reported	textfile	2	1	TRUE
rs13300483	T	C	T	C	0.0887703	-0.000211268	0.247811	0.245019	FALSE	FALSE	FALSE	ieu-b-4874	9	117643362	0.000158613	373295	0.18	Bladder cancer	Bladder cancer	Bladder cancer || ||	TRUE	igd	NA	NA	NA	NA	NA	NA	NA	117643362	1.12741e-10	0.0137652	31684	9	eqtl-a-ENSG00000178860	MSC	TRUE	reported	textfile	2	1	TRUE
rs3919904	T	C	T	C	-0.653338	0.000101019	0.139707	0.145578	FALSE	FALSE	FALSE	ieu-b-4874	8	72752882	0.000191388	373295	0.6	Bladder cancer	Bladder cancer	Bladder cancer || ||	TRUE	igd	NA	NA	NA	NA	NA	NA	NA	72752882	1e-200	0.0162631	31355	8	eqtl-a-ENSG00000178860	MSC	TRUE	reported	textfile	2	1	TRUE
rs59742978	T	C	T	C	0.141821	-6.81734e-06	0.0651493	0.056088	FALSE	FALSE	FALSE	ieu-b-4874	8	72738395	0.000295675	373295	0.98	Bladder cancer	Bladder cancer	Bladder cancer || ||	TRUE	igd	NA	NA	NA	NA	NA	NA	NA	72738395	3.91841e-09	0.0240872	31238	8	eqtl-a-ENSG00000178860	MSC	TRUE	reported	textfile	2	1	TRUE
rs7843771	A	G	A	G	0.0865656	1.02562e-05	0.276928	0.258436	FALSE	FALSE	FALSE	ieu-b-4874	8	73226320	0.000154525	373295	0.95	Bladder cancer	Bladder cancer	Bladder cancer || ||	TRUE	igd	NA	NA	NA	NA	NA	NA	NA	73226320	7.11541e-11	0.0132806	31033	8	eqtl-a-ENSG00000178860	MSC	TRUE	reported	textfile	2	1	TRUE
rs10107707	T	C	T	C	0.999109	0.000264338	0.0314741	0.027394	FALSE	FALSE	FALSE	ieu-b-4874	8	98038083	0.000413793	373295	0.52	Bladder cancer	Bladder cancer	Bladder cancer || ||	TRUE	igd	NA	NA	NA	NA	NA	NA	NA	98038083	1e-200	0.0330353	24983	8	eqtl-a-ENSG00000104324	CPQ	TRUE	reported	textfile	2	1	TRUE
rs2704248	G	C	G	C	0.677955	-0.000217962	0.927003	0.953607	FALSE	TRUE	FALSE	ieu-b-4874	8	97657415	0.000323126	373295	0.5	Bladder cancer	Bladder cancer	Bladder cancer || ||	TRUE	igd	NA	NA	NA	NA	NA	NA	NA	97657415	1e-200	0.0221567	22172	8	eqtl-a-ENSG00000104324	CPQ	TRUE	reported	textfile	2	1	TRUE
rs4734357	C	T	C	T	0.231563	0.000306371	0.819215	0.846887	FALSE	FALSE	FALSE	ieu-b-4874	8	98196280	0.000188773	373295	0.1	Bladder cancer	Bladder cancer	Bladder cancer || ||	TRUE	igd	NA	NA	NA	NA	NA	NA	NA	98196280	1.78978e-51	0.0153422	25650	8	eqtl-a-ENSG00000104324	CPQ	TRUE	reported	textfile	2	1	TRUE
rs4735436	T	G	T	G	0.17419	0.000519783	0.917139	0.922603	FALSE	FALSE	FALSE	ieu-b-4874	8	97796256	0.000254576	373295	0.0409996	Bladder cancer	Bladder cancer	Bladder cancer || ||	TRUE	igd	NA	NA	NA	NA	NA	NA	NA	97796256	6.11505e-16	0.0215401	25356	8	eqtl-a-ENSG00000104324	CPQ	TRUE	reported	textfile	2	1	TRUE
rs10108201	A	G	A	G	0.115382	0.000289727	0.439118	0.413865	FALSE	FALSE	FALSE	ieu-b-4874	8	121920361	0.000137834	373295	0.0359998	Bladder cancer	Bladder cancer	Bladder cancer || ||	TRUE	igd	NA	NA	NA	NA	NA	NA	NA	121920361	4.79292e-22	0.0119533	31684	8	eqtl-a-ENSG00000172164	SNTB1	TRUE	reported	textfile	2	1	TRUE
rs56330463	C	T	C	T	0.073909	0.000140142	0.582097	0.553618	FALSE	FALSE	FALSE	ieu-b-4874	5	148200011	0.00013735	373295	0.31	Bladder cancer	Bladder cancer	Bladder cancer || ||	TRUE	igd	NA	NA	NA	NA	NA	NA	NA	148200011	8.62363e-10	0.0120512	31569	5	eqtl-a-ENSG00000172164	SNTB1	TRUE	reported	textfile	2	1	TRUE
rs7001937	G	A	G	A	-0.0706243	-1.18528e-05	0.401462	0.423813	FALSE	FALSE	FALSE	ieu-b-4874	8	121336940	0.000137446	373295	0.93	Bladder cancer	Bladder cancer	Bladder cancer || ||	TRUE	igd	NA	NA	NA	NA	NA	NA	NA	121336940	5.75241e-09	0.0121271	31684	8	eqtl-a-ENSG00000172164	SNTB1	TRUE	reported	textfile	2	1	TRUE
rs76662006	T	C	T	C	0.336285	-0.00042174	0.0731298	0.066621	FALSE	FALSE	FALSE	ieu-b-4874	8	121801994	0.000271674	373295	0.12	Bladder cancer	Bladder cancer	Bladder cancer || ||	TRUE	igd	NA	NA	NA	NA	NA	NA	NA	121801994	1.02188e-49	0.0226847	31569	8	eqtl-a-ENSG00000172164	SNTB1	TRUE	reported	textfile	2	1	TRUE
rs10109064	G	A	G	A	-0.160531	1.9157e-07	0.64195	0.625017	FALSE	FALSE	FALSE	ieu-b-4874	8	8977198	0.000140301	373295	1	Bladder cancer	Bladder cancer	Bladder cancer || ||	TRUE	igd	NA	NA	NA	NA	NA	NA	NA	8977198	1.09901e-38	0.0123405	5487	8	eqtl-a-ENSG00000248538	PPP1R3B-DT	TRUE	reported	textfile	2	1	TRUE
rs12544117	A	G	A	G	0.551313	-6.23786e-06	0.152148	0.153417	FALSE	FALSE	FALSE	ieu-b-4874	8	9004586	0.000191566	373295	0.97	Bladder cancer	Bladder cancer	Bladder cancer || ||	TRUE	igd	NA	NA	NA	NA	NA	NA	NA	9004586	1e-200	0.0159081	4339	8	eqtl-a-ENSG00000248538	PPP1R3B-DT	TRUE	reported	textfile	2	1	TRUE
rs1521191	A	C	A	C	-0.0742047	-0.000109122	0.698147	0.726904	FALSE	FALSE	FALSE	ieu-b-4874	8	9895230	0.000152442	373295	0.47	Bladder cancer	Bladder cancer	Bladder cancer || ||	TRUE	igd	NA	NA	NA	NA	NA	NA	NA	9895230	1.00429e-08	0.01295	5502	8	eqtl-a-ENSG00000248538	PPP1R3B-DT	TRUE	reported	textfile	2	1	TRUE
rs10110509	A	G	A	G	0.632199	0.00033583	0.186027	0.160435	FALSE	FALSE	FALSE	ieu-b-4874	8	27934398	0.000186021	373295	0.0710003	Bladder cancer	Bladder cancer	Bladder cancer || ||	TRUE	igd	NA	NA	NA	NA	NA	NA	NA	27934398	1e-200	0.0143396	31300	8	eqtl-a-ENSG00000134014	ELP3	TRUE	reported	textfile	2	1	TRUE
rs12548074	G	A	G	A	0.406703	-5.4936e-05	0.299438	0.301567	FALSE	FALSE	FALSE	ieu-b-4874	8	28011792	0.000147381	373295	0.709999	Bladder cancer	Bladder cancer	Bladder cancer || ||	TRUE	igd	NA	NA	NA	NA	NA	NA	NA	28011792	1e-200	0.0125357	31184	8	eqtl-a-ENSG00000134014	ELP3	TRUE	reported	textfile	2	1	TRUE
rs2685363	T	C	T	C	0.263244	-1.8573e-05	0.0561873	0.070857	FALSE	FALSE	FALSE	ieu-b-4874	8	27764027	0.000283946	373295	0.95	Bladder cancer	Bladder cancer	Bladder cancer || ||	TRUE	igd	NA	NA	NA	NA	NA	NA	NA	27764027	1.56747e-24	0.0257502	25213	8	eqtl-a-ENSG00000134014	ELP3	TRUE	reported	textfile	2	1	TRUE
rs2726925	A	G	A	G	0.232662	0.000128838	0.970045	0.987796	FALSE	FALSE	FALSE	ieu-b-4874	8	27790978	0.000620491	373295	0.84	Bladder cancer	Bladder cancer	Bladder cancer || ||	TRUE	igd	NA	NA	NA	NA	NA	NA	NA	27790978	2.48599e-11	0.0348604	25005	8	eqtl-a-ENSG00000134014	ELP3	TRUE	reported	textfile	2	1	TRUE
rs10110585	G	A	G	A	0.368905	-2.16471e-05	0.482179	0.4643	FALSE	FALSE	FALSE	ieu-b-4874	8	670533	0.00013576	373295	0.87	Bladder cancer	Bladder cancer	Bladder cancer || ||	TRUE	igd	NA	NA	NA	NA	NA	NA	NA	670533	1e-200	0.0114992	31347	8	eqtl-a-ENSG00000104714	ERICH1	TRUE	reported	textfile	2	1	TRUE
rs12679046	C	A	C	A	-0.128915	0.000103616	0.230317	0.224556	FALSE	FALSE	FALSE	ieu-b-4874	8	1026110	0.000161982	373295	0.52	Bladder cancer	Bladder cancer	Bladder cancer || ||	TRUE	igd	NA	NA	NA	NA	NA	NA	NA	1026110	5.87489e-20	0.0140943	31470	8	eqtl-a-ENSG00000104714	ERICH1	TRUE	reported	textfile	2	1	TRUE
rs35979828	T	C	T	C	-0.184116	4.7328e-06	0.0571059	0.070393	FALSE	FALSE	FALSE	ieu-b-4874	12	54685880	0.000263983	373295	0.99	Bladder cancer	Bladder cancer	Bladder cancer || ||	TRUE	igd	NA	NA	NA	NA	NA	NA	NA	54685880	6.41357e-13	0.0256023	29622	12	eqtl-a-ENSG00000104714	ERICH1	TRUE	reported	textfile	2	1	TRUE
rs66801056	A	G	A	G	0.534047	0.000102744	0.139746	0.129416	FALSE	FALSE	FALSE	ieu-b-4874	8	527618	0.000202308	373295	0.61	Bladder cancer	Bladder cancer	Bladder cancer || ||	TRUE	igd	NA	NA	NA	NA	NA	NA	NA	527618	1e-200	0.0165667	31470	8	eqtl-a-ENSG00000104714	ERICH1	TRUE	reported	textfile	2	1	TRUE
rs913678	C	T	C	T	-0.0776239	4.98158e-05	0.306921	0.331404	FALSE	FALSE	FALSE	ieu-b-4874	20	48955424	0.000144057	373295	0.73	Bladder cancer	Bladder cancer	Bladder cancer || ||	TRUE	igd	NA	NA	NA	NA	NA	NA	NA	48955424	1.7121e-09	0.0128879	31086	20	eqtl-a-ENSG00000104714	ERICH1	TRUE	reported	textfile	2	1	TRUE
rs1011157	T	C	T	C	0.664831	-0.000142747	0.114822	0.121794	FALSE	FALSE	FALSE	ieu-b-4874	17	40960253	0.00020918	373295	0.49	Bladder cancer	Bladder cancer	Bladder cancer || ||	TRUE	igd	NA	NA	NA	NA	NA	NA	NA	40960253	1e-200	0.0178104	30902	17	eqtl-a-ENSG00000126581	BECN1	TRUE	reported	textfile	2	1	TRUE
rs111897426	T	C	T	C	0.334023	-0.000168152	0.027074	0.040274	FALSE	FALSE	FALSE	ieu-b-4874	17	40228564	0.000355574	373295	0.64	Bladder cancer	Bladder cancer	Bladder cancer || ||	TRUE	igd	NA	NA	NA	NA	NA	NA	NA	40228564	6.5283e-20	0.0365636	17563	17	eqtl-a-ENSG00000126581	BECN1	TRUE	reported	textfile	2	1	TRUE
rs12150483	A	G	A	G	-0.0839633	-7.86809e-05	0.384479	0.377015	FALSE	FALSE	FALSE	ieu-b-4874	17	40601120	0.000139644	373295	0.57	Bladder cancer	Bladder cancer	Bladder cancer || ||	TRUE	igd	NA	NA	NA	NA	NA	NA	NA	40601120	6.22444e-12	0.0122141	27071	17	eqtl-a-ENSG00000126581	BECN1	TRUE	reported	textfile	2	1	TRUE
rs10113215	G	A	G	A	0.0769143	-8.9788e-05	0.33111	0.332801	FALSE	FALSE	FALSE	ieu-b-4874	8	60132194	0.000143474	373295	0.53	Bladder cancer	Bladder cancer	Bladder cancer || ||	TRUE	igd	NA	NA	NA	NA	NA	NA	NA	60132194	1.13191e-09	0.0126302	31684	8	eqtl-a-ENSG00000159674	SPON2	TRUE	reported	textfile	2	1	TRUE
rs10489481	A	G	A	G	0.0894087	5.95841e-05	0.314428	0.321026	FALSE	FALSE	FALSE	ieu-b-4874	1	185391167	0.000145448	373295	0.68	Bladder cancer	Bladder cancer	Bladder cancer || ||	TRUE	igd	NA	NA	NA	NA	NA	NA	NA	185391167	2.81644e-12	0.012797	31569	1	eqtl-a-ENSG00000159674	SPON2	TRUE	reported	textfile	2	1	TRUE
rs2199956	C	T	C	T	-0.0756564	-7.64565e-05	0.517532	0.497739	FALSE	FALSE	FALSE	ieu-b-4874	4	1248919	0.000135133	373295	0.57	Bladder cancer	Bladder cancer	Bladder cancer || ||	TRUE	igd	NA	NA	NA	NA	NA	NA	NA	1248919	2.0071e-10	0.0118938	31569	4	eqtl-a-ENSG00000159674	SPON2	TRUE	reported	textfile	2	1	TRUE
rs2617170	C	T	C	T	-0.134357	4.28343e-05	0.668027	0.692641	FALSE	FALSE	FALSE	ieu-b-4874	12	10560957	0.000146407	373295	0.77	Bladder cancer	Bladder cancer	Bladder cancer || ||	TRUE	igd	NA	NA	NA	NA	NA	NA	NA	10560957	1.3527e-26	0.0125878	31300	12	eqtl-a-ENSG00000159674	SPON2	TRUE	reported	textfile	2	1	TRUE
rs4848370	T	C	T	C	0.0999017	-0.000161759	0.269386	0.273224	FALSE	FALSE	FALSE	ieu-b-4874	2	111811665	0.000151801	373295	0.29	Bladder cancer	Bladder cancer	Bladder cancer || ||	TRUE	igd	NA	NA	NA	NA	NA	NA	NA	111811665	8.57433e-14	0.0133893	31569	2	eqtl-a-ENSG00000159674	SPON2	TRUE	reported	textfile	2	1	TRUE
rs55908509	A	G	A	G	-0.0713082	0.000209128	0.3284	0.328087	FALSE	FALSE	FALSE	ieu-b-4874	19	16442019	0.000144314	373295	0.15	Bladder cancer	Bladder cancer	Bladder cancer || ||	TRUE	igd	NA	NA	NA	NA	NA	NA	NA	16442019	1.77101e-08	0.012659	22704	19	eqtl-a-ENSG00000159674	SPON2	TRUE	reported	textfile	2	1	TRUE
rs73067776	A	G	A	G	0.364782	-0.000185554	0.120966	0.119119	FALSE	FALSE	FALSE	ieu-b-4874	4	1164461	0.000208649	373295	0.37	Bladder cancer	Bladder cancer	Bladder cancer || ||	TRUE	igd	NA	NA	NA	NA	NA	NA	NA	1164461	2.14635e-91	0.0179919	31566	4	eqtl-a-ENSG00000159674	SPON2	TRUE	reported	textfile	2	1	TRUE
rs9420589	T	G	T	G	0.175945	6.51778e-05	0.428682	0.433179	FALSE	FALSE	FALSE	ieu-b-4874	10	94450233	0.000136675	373295	0.630001	Bladder cancer	Bladder cancer	Bladder cancer || ||	TRUE	igd	NA	NA	NA	NA	NA	NA	NA	94450233	3.47376e-49	0.0119349	31484	10	eqtl-a-ENSG00000159674	SPON2	TRUE	reported	textfile	2	1	TRUE
rs10113215	G	A	G	A	-0.0835532	-8.9788e-05	0.33111	0.332801	FALSE	FALSE	FALSE	ieu-b-4874	8	60132194	0.000143474	373295	0.53	Bladder cancer	Bladder cancer	Bladder cancer || ||	TRUE	igd	NA	NA	NA	NA	NA	NA	NA	60132194	3.66522e-11	0.0126272	31470	8	eqtl-a-ENSG00000206561	COLQ	TRUE	reported	textfile	2	1	TRUE
rs1250569	C	T	C	T	-0.0765182	-0.000144546	0.443984	0.441823	FALSE	FALSE	FALSE	ieu-b-4874	10	81045207	0.000136687	373295	0.29	Bladder cancer	Bladder cancer	Bladder cancer || ||	TRUE	igd	NA	NA	NA	NA	NA	NA	NA	81045207	1.58249e-10	0.0119616	24400	10	eqtl-a-ENSG00000206561	COLQ	TRUE	reported	textfile	2	1	TRUE
rs1265181	C	G	C	G	-0.0919241	-8.39576e-05	0.192651	0.237084	FALSE	TRUE	FALSE	ieu-b-4874	6	31155785	0.000158879	373295	0.6	Bladder cancer	Bladder cancer	Bladder cancer || ||	TRUE	igd	NA	NA	NA	NA	NA	NA	NA	31155785	1.06601e-09	0.0150715	25314	6	eqtl-a-ENSG00000206561	COLQ	TRUE	reported	textfile	2	1	TRUE
rs13325613	T	G	T	G	-0.174254	-0.000148478	0.0854911	0.065843	FALSE	FALSE	FALSE	ieu-b-4874	3	46298373	0.00027341	373295	0.59	Bladder cancer	Bladder cancer	Bladder cancer || ||	TRUE	igd	NA	NA	NA	NA	NA	NA	NA	46298373	2.28665e-16	0.0212352	31355	3	eqtl-a-ENSG00000206561	COLQ	TRUE	reported	textfile	2	1	TRUE
rs1870071	C	T	C	T	0.0932861	-5.91177e-05	0.298557	0.306318	FALSE	FALSE	FALSE	ieu-b-4874	19	16505106	0.000146468	373295	0.69	Bladder cancer	Bladder cancer	Bladder cancer || ||	TRUE	igd	NA	NA	NA	NA	NA	NA	NA	16505106	6.6819e-13	0.012982	31470	19	eqtl-a-ENSG00000206561	COLQ	TRUE	reported	textfile	2	1	TRUE
rs2153271	T	C	T	C	0.0733095	2.91236e-05	0.551077	0.609324	FALSE	FALSE	FALSE	ieu-b-4874	9	16864521	0.000138346	373295	0.83	Bladder cancer	Bladder cancer	Bladder cancer || ||	TRUE	igd	NA	NA	NA	NA	NA	NA	NA	16864521	8.53749e-10	0.0119502	31086	9	eqtl-a-ENSG00000206561	COLQ	TRUE	reported	textfile	2	1	TRUE
rs3184504	C	T	C	T	-0.132897	-0.000302646	0.542056	0.516305	FALSE	FALSE	FALSE	ieu-b-4874	12	111884608	0.00013512	373295	0.025	Bladder cancer	Bladder cancer	Bladder cancer || ||	TRUE	igd	NA	NA	NA	NA	NA	NA	NA	111884608	5.45381e-29	0.0118933	28204	12	eqtl-a-ENSG00000206561	COLQ	TRUE	reported	textfile	2	1	TRUE
rs3743266	C	T	C	T	-0.0853835	6.72146e-05	0.300202	0.335508	FALSE	FALSE	FALSE	ieu-b-4874	15	60781513	0.000143399	373295	0.64	Bladder cancer	Bladder cancer	Bladder cancer || ||	TRUE	igd	NA	NA	NA	NA	NA	NA	NA	60781513	4.53002e-11	0.0129654	31085	15	eqtl-a-ENSG00000206561	COLQ	TRUE	reported	textfile	2	1	TRUE
rs6017248	C	A	C	A	-0.087994	-0.000262021	0.720978	0.723837	FALSE	FALSE	FALSE	ieu-b-4874	20	42658274	0.000151413	373295	0.0840001	Bladder cancer	Bladder cancer	Bladder cancer || ||	TRUE	igd	NA	NA	NA	NA	NA	NA	NA	42658274	3.10742e-11	0.0132491	28080	20	eqtl-a-ENSG00000206561	COLQ	TRUE	reported	textfile	2	1	TRUE
rs61683551	A	G	A	G	0.538834	-0.000205665	0.144443	0.159144	FALSE	FALSE	FALSE	ieu-b-4874	3	15535910	0.00018504	373295	0.27	Bladder cancer	Bladder cancer	Bladder cancer || ||	TRUE	igd	NA	NA	NA	NA	NA	NA	NA	15535910	1e-200	0.0163118	31342	3	eqtl-a-ENSG00000206561	COLQ	TRUE	reported	textfile	2	1	TRUE
rs74386831	A	G	A	G	0.314754	0.00145393	0.014899	0.01031	FALSE	FALSE	FALSE	ieu-b-4874	3	15662467	0.000679015	373295	0.032	Bladder cancer	Bladder cancer	Bladder cancer || ||	TRUE	igd	NA	NA	NA	NA	NA	NA	NA	15662467	1.3972e-10	0.0490562	20639	3	eqtl-a-ENSG00000206561	COLQ	TRUE	reported	textfile	2	1	TRUE
rs10113961	T	C	T	C	-0.300883	-2.20159e-06	0.325429	0.294053	FALSE	FALSE	FALSE	ieu-b-4874	9	114368154	0.000148677	373295	0.99	Bladder cancer	Bladder cancer	Bladder cancer || ||	TRUE	igd	NA	NA	NA	NA	NA	NA	NA	114368154	4.44631e-129	0.0124479	25890	9	eqtl-a-ENSG00000106853	PTGR1	TRUE	reported	textfile	2	1	TRUE
rs13296946	G	A	G	A	-0.0725658	6.06254e-05	0.279605	0.27753	FALSE	FALSE	FALSE	ieu-b-4874	9	114711889	0.000151124	373295	0.69	Bladder cancer	Bladder cancer	Bladder cancer || ||	TRUE	igd	NA	NA	NA	NA	NA	NA	NA	114711889	4.3016e-08	0.0132472	26395	9	eqtl-a-ENSG00000106853	PTGR1	TRUE	reported	textfile	2	1	TRUE
rs77125849	G	A	G	A	0.209808	7.6115e-05	0.0474048	0.060449	FALSE	FALSE	FALSE	ieu-b-4874	9	114320743	0.000283961	373295	0.79	Bladder cancer	Bladder cancer	Bladder cancer || ||	TRUE	igd	NA	NA	NA	NA	NA	NA	NA	114320743	6.09677e-14	0.0279521	26239	9	eqtl-a-ENSG00000106853	PTGR1	TRUE	reported	textfile	2	1	TRUE
rs1011620	A	G	A	G	0.491987	-0.000120124	0.901387	0.900251	FALSE	FALSE	FALSE	ieu-b-4874	6	18171477	0.000226132	373295	0.6	Bladder cancer	Bladder cancer	Bladder cancer || ||	TRUE	igd	NA	NA	NA	NA	NA	NA	NA	18171477	4.73151e-140	0.0195286	26609	6	eqtl-a-ENSG00000165097	KDM1B	TRUE	reported	textfile	2	1	TRUE
rs149110519	T	C	T	C	0.196941	0.000419594	0.0526158	0.035595	FALSE	FALSE	FALSE	ieu-b-4874	6	144385777	0.000367199	373295	0.25	Bladder cancer	Bladder cancer	Bladder cancer || ||	TRUE	igd	NA	NA	NA	NA	NA	NA	NA	144385777	1.34153e-13	0.0266062	20660	6	eqtl-a-ENSG00000165097	KDM1B	TRUE	reported	textfile	2	1	TRUE
rs78789252	G	A	G	A	0.348528	-8.64229e-05	0.0757278	0.074385	FALSE	FALSE	FALSE	ieu-b-4874	6	18270962	0.000257196	373295	0.74	Bladder cancer	Bladder cancer	Bladder cancer || ||	TRUE	igd	NA	NA	NA	NA	NA	NA	NA	18270962	4.85736e-55	0.0223045	26417	6	eqtl-a-ENSG00000165097	KDM1B	TRUE	reported	textfile	2	1	TRUE
rs10116869	C	A	C	A	0.228749	-0.000181671	0.815535	0.835248	FALSE	FALSE	FALSE	ieu-b-4874	9	111963366	0.000181951	373295	0.32	Bladder cancer	Bladder cancer	Bladder cancer || ||	TRUE	igd	NA	NA	NA	NA	NA	NA	NA	111963366	4.97622e-51	0.0152237	25685	9	eqtl-a-ENSG00000106771	TMEM245	TRUE	reported	textfile	2	1	TRUE
rs10739270	C	T	C	T	0.250885	-2.03485e-05	0.636031	0.620364	FALSE	FALSE	FALSE	ieu-b-4874	9	111628170	0.000141535	373295	0.89	Bladder cancer	Bladder cancer	Bladder cancer || ||	TRUE	igd	NA	NA	NA	NA	NA	NA	NA	111628170	3.83442e-94	0.0121885	22594	9	eqtl-a-ENSG00000106771	TMEM245	TRUE	reported	textfile	2	1	TRUE
rs1535619	G	A	G	A	0.0871369	-0.000245629	0.172593	0.160769	FALSE	FALSE	FALSE	ieu-b-4874	9	111055065	0.000184575	373295	0.18	Bladder cancer	Bladder cancer	Bladder cancer || ||	TRUE	igd	NA	NA	NA	NA	NA	NA	NA	111055065	3.05253e-08	0.0157327	25574	9	eqtl-a-ENSG00000106771	TMEM245	TRUE	reported	textfile	2	1	TRUE
rs16914237	T	C	T	C	-0.231657	-0.000232594	0.0212681	0.020812	FALSE	FALSE	FALSE	ieu-b-4874	9	112314412	0.000473697	373295	0.62	Bladder cancer	Bladder cancer	Bladder cancer || ||	TRUE	igd	NA	NA	NA	NA	NA	NA	NA	112314412	1.8876e-08	0.0412062	22849	9	eqtl-a-ENSG00000106771	TMEM245	TRUE	reported	textfile	2	1	TRUE
rs190893246	A	G	A	G	0.29417	0.000361315	0.0270594	0.010198	FALSE	FALSE	FALSE	ieu-b-4874	9	111914911	0.000708495	373295	0.61	Bladder cancer	Bladder cancer	Bladder cancer || ||	TRUE	igd	NA	NA	NA	NA	NA	NA	NA	111914911	9.14745e-16	0.0365975	21236	9	eqtl-a-ENSG00000106771	TMEM245	TRUE	reported	textfile	2	1	TRUE
rs3763644	T	C	T	C	-0.448244	-0.000103948	0.524555	0.502064	FALSE	FALSE	FALSE	ieu-b-4874	9	111631647	0.000135669	373295	0.44	Bladder cancer	Bladder cancer	Bladder cancer || ||	TRUE	igd	NA	NA	NA	NA	NA	NA	NA	111631647	1e-200	0.0113049	25573	9	eqtl-a-ENSG00000106771	TMEM245	TRUE	reported	textfile	2	1	TRUE
rs10117038	C	T	C	T	0.367555	1.48291e-06	0.41166	0.422552	FALSE	FALSE	FALSE	ieu-b-4874	9	33122626	0.000137205	373295	0.99	Bladder cancer	Bladder cancer	Bladder cancer || ||	TRUE	igd	NA	NA	NA	NA	NA	NA	NA	33122626	1e-200	0.0116913	31558	9	eqtl-a-ENSG00000086062	B4GALT1	TRUE	reported	textfile	2	1	TRUE
rs149007767	T	C	T	C	-0.0937523	0.000188159	0.149708	0.162063	FALSE	FALSE	FALSE	ieu-b-4874	7	50370254	0.000190373	373295	0.32	Bladder cancer	Bladder cancer	Bladder cancer || ||	TRUE	igd	NA	NA	NA	NA	NA	NA	NA	50370254	1.83802e-08	0.0166629	30077	7	eqtl-a-ENSG00000086062	B4GALT1	TRUE	reported	textfile	2	1	TRUE
rs7044856	G	T	G	T	0.338101	0.000466672	0.884894	0.881468	FALSE	FALSE	FALSE	ieu-b-4874	9	33175527	0.000210477	373295	0.0269998	Bladder cancer	Bladder cancer	Bladder cancer || ||	TRUE	igd	NA	NA	NA	NA	NA	NA	NA	33175527	3.6191e-75	0.0184304	31568	9	eqtl-a-ENSG00000086062	B4GALT1	TRUE	reported	textfile	2	1	TRUE
rs10117535	T	C	T	C	-0.240209	-9.82344e-05	0.398004	0.387514	FALSE	FALSE	FALSE	ieu-b-4874	9	107537021	0.000139408	373295	0.48	Bladder cancer	Bladder cancer	Bladder cancer || ||	TRUE	igd	NA	NA	NA	NA	NA	NA	NA	107537021	2.76121e-89	0.0119899	30721	9	eqtl-a-ENSG00000136783	NIPSNAP3A	TRUE	reported	textfile	2	1	TRUE
rs12336198	A	C	A	C	-0.164439	5.26213e-05	0.137668	0.11938	FALSE	FALSE	FALSE	ieu-b-4874	9	107054323	0.00021028	373295	0.8	Bladder cancer	Bladder cancer	Bladder cancer || ||	TRUE	igd	NA	NA	NA	NA	NA	NA	NA	107054323	1.29449e-21	0.0172184	30711	9	eqtl-a-ENSG00000136783	NIPSNAP3A	TRUE	reported	textfile	2	1	TRUE
rs2177415	A	C	A	C	-0.403014	-0.000292358	0.251934	0.251927	FALSE	FALSE	FALSE	ieu-b-4874	9	107310343	0.00015581	373295	0.061	Bladder cancer	Bladder cancer	Bladder cancer || ||	TRUE	igd	NA	NA	NA	NA	NA	NA	NA	107310343	1e-200	0.0132835	30720	9	eqtl-a-ENSG00000136783	NIPSNAP3A	TRUE	reported	textfile	2	1	TRUE
rs10120621	T	C	T	C	-0.136257	-0.000121306	0.332429	0.364403	FALSE	FALSE	FALSE	ieu-b-4874	9	124259632	0.000141041	373295	0.39	Bladder cancer	Bladder cancer	Bladder cancer || ||	TRUE	igd	NA	NA	NA	NA	NA	NA	NA	124259632	2.4923e-27	0.012582	31231	9	eqtl-a-ENSG00000148180	GSN	TRUE	reported	textfile	2	1	TRUE
rs10760132	T	C	T	C	0.475043	-0.000152666	0.427562	0.407062	FALSE	FALSE	FALSE	ieu-b-4874	9	123739993	0.000138493	373295	0.27	Bladder cancer	Bladder cancer	Bladder cancer || ||	TRUE	igd	NA	NA	NA	NA	NA	NA	NA	123739993	1e-200	0.0113465	31670	9	eqtl-a-ENSG00000148180	GSN	TRUE	reported	textfile	2	1	TRUE
rs10818477	G	T	G	T	-0.250855	-0.000377441	0.026581	0.018796	FALSE	FALSE	FALSE	ieu-b-4874	9	123634029	0.00050742	373295	0.46	Bladder cancer	Bladder cancer	Bladder cancer || ||	TRUE	igd	NA	NA	NA	NA	NA	NA	NA	123634029	1.11506e-11	0.0369404	28099	9	eqtl-a-ENSG00000148180	GSN	TRUE	reported	textfile	2	1	TRUE
rs111778408	A	G	A	G	-0.109068	-0.000149246	0.100785	0.111895	FALSE	FALSE	FALSE	ieu-b-4874	14	35575343	0.000214422	373295	0.49	Bladder cancer	Bladder cancer	Bladder cancer || ||	TRUE	igd	TRUE	rs111778408	rs113775237	A	G	A	G	35572163	3.33641e-08	0.019749	30165	14	eqtl-a-ENSG00000148180	GSN	TRUE	reported	textfile	2	1	TRUE
rs12344043	A	G	A	G	0.107641	0.00023745	0.299794	0.266533	FALSE	FALSE	FALSE	ieu-b-4874	9	124409766	0.000152812	373295	0.12	Bladder cancer	Bladder cancer	Bladder cancer || ||	TRUE	igd	TRUE	rs12344043	rs74971632	A	G	T	C	124406860	9.86507e-17	0.0129587	31228	9	eqtl-a-ENSG00000148180	GSN	TRUE	reported	textfile	2	1	TRUE
rs306780	G	A	G	A	0.265088	-0.000137909	0.856246	0.879737	FALSE	FALSE	FALSE	ieu-b-4874	9	124184458	0.000207548	373295	0.51	Bladder cancer	Bladder cancer	Bladder cancer || ||	TRUE	igd	NA	NA	NA	NA	NA	NA	NA	124184458	5.57442e-56	0.0168169	31683	9	eqtl-a-ENSG00000148180	GSN	TRUE	reported	textfile	2	1	TRUE
rs3774937	C	T	C	T	0.102917	3.05584e-05	0.320593	0.347547	FALSE	FALSE	FALSE	ieu-b-4874	4	103434253	0.000141943	373295	0.83	Bladder cancer	Bladder cancer	Bladder cancer || ||	TRUE	igd	NA	NA	NA	NA	NA	NA	NA	103434253	6.0256e-16	0.0127233	31569	4	eqtl-a-ENSG00000148180	GSN	TRUE	reported	textfile	2	1	TRUE
rs7210990	A	C	A	C	-0.0771817	8.52542e-06	0.481977	0.519977	FALSE	FALSE	FALSE	ieu-b-4874	17	16177910	0.000135407	373295	0.95	Bladder cancer	Bladder cancer	Bladder cancer || ||	TRUE	igd	TRUE	rs7210990	rs12938394	A	C	G	A	16170764	8.60597e-11	0.0118935	31569	17	eqtl-a-ENSG00000148180	GSN	TRUE	reported	textfile	2	1	TRUE
rs76840964	G	A	G	A	0.104171	9.38747e-05	0.126123	0.122577	FALSE	FALSE	FALSE	ieu-b-4874	2	160754947	0.00020676	373295	0.649999	Bladder cancer	Bladder cancer	Bladder cancer || ||	TRUE	igd	NA	NA	NA	NA	NA	NA	NA	160754947	5.97696e-09	0.0179061	31240	2	eqtl-a-ENSG00000148180	GSN	TRUE	reported	textfile	2	1	TRUE
rs1012068	G	T	G	T	-0.152566	1.52637e-05	0.276034	0.261936	FALSE	FALSE	FALSE	ieu-b-4874	22	32265903	0.000153759	373295	0.92	Bladder cancer	Bladder cancer	Bladder cancer || ||	TRUE	igd	NA	NA	NA	NA	NA	NA	NA	32265903	1.13449e-30	0.0132518	31300	22	eqtl-a-ENSG00000124469	CEACAM8	TRUE	reported	textfile	2	1	TRUE
rs10828725	T	G	T	G	-0.0827651	0.000224161	0.337323	0.368163	FALSE	FALSE	FALSE	ieu-b-4874	10	25218243	0.000140388	373295	0.11	Bladder cancer	Bladder cancer	Bladder cancer || ||	TRUE	igd	NA	NA	NA	NA	NA	NA	NA	25218243	4.54883e-11	0.0125691	31684	10	eqtl-a-ENSG00000124469	CEACAM8	TRUE	reported	textfile	2	1	TRUE
rs13289095	T	G	T	G	0.318217	-0.000188425	0.119513	0.145648	FALSE	FALSE	FALSE	ieu-b-4874	9	131466489	0.000191999	373295	0.33	Bladder cancer	Bladder cancer	Bladder cancer || ||	TRUE	igd	NA	NA	NA	NA	NA	NA	NA	131466489	8.22243e-69	0.0181509	28587	9	eqtl-a-ENSG00000124469	CEACAM8	TRUE	reported	textfile	2	1	TRUE
rs1375493	A	G	A	G	0.111619	0.000150224	0.565077	0.555872	FALSE	FALSE	FALSE	ieu-b-4874	2	182323766	0.000136626	373295	0.27	Bladder cancer	Bladder cancer	Bladder cancer || ||	TRUE	igd	NA	NA	NA	NA	NA	NA	NA	182323766	1.09951e-20	0.0119688	31569	2	eqtl-a-ENSG00000124469	CEACAM8	TRUE	reported	textfile	2	1	TRUE
rs2451258	T	C	T	C	-0.169377	-4.57599e-05	0.685013	0.627544	FALSE	FALSE	FALSE	ieu-b-4874	6	159506600	0.000140053	373295	0.74	Bladder cancer	Bladder cancer	Bladder cancer || ||	TRUE	igd	NA	NA	NA	NA	NA	NA	NA	159506600	2.25944e-40	0.0127334	31684	6	eqtl-a-ENSG00000124469	CEACAM8	TRUE	reported	textfile	2	1	TRUE
rs3735485	G	A	G	A	-0.130151	0.000210104	0.837214	0.845151	FALSE	FALSE	FALSE	ieu-b-4874	7	45009341	0.000186992	373295	0.26	Bladder cancer	Bladder cancer	Bladder cancer || ||	TRUE	igd	NA	NA	NA	NA	NA	NA	NA	45009341	5.89794e-16	0.0160847	30971	7	eqtl-a-ENSG00000124469	CEACAM8	TRUE	reported	textfile	2	1	TRUE
rs7846314	T	A	T	A	-0.139104	0.000132574	0.178349	0.186731	FALSE	TRUE	FALSE	ieu-b-4874	8	61650831	0.000173366	373295	0.44	Bladder cancer	Bladder cancer	Bladder cancer || ||	TRUE	igd	NA	NA	NA	NA	NA	NA	NA	61650831	2.89601e-19	0.0155035	31569	8	eqtl-a-ENSG00000124469	CEACAM8	TRUE	reported	textfile	2	1	TRUE
rs1012068	G	T	G	T	-0.111724	1.52637e-05	0.276034	0.261936	FALSE	FALSE	FALSE	ieu-b-4874	22	32265903	0.000153759	373295	0.92	Bladder cancer	Bladder cancer	Bladder cancer || ||	TRUE	igd	NA	NA	NA	NA	NA	NA	NA	32265903	4.00313e-17	0.0132806	31300	22	eqtl-a-ENSG00000164047	CAMP	TRUE	reported	textfile	2	1	TRUE
rs12466022	A	C	A	C	0.0773632	0.000240287	0.260124	0.268276	FALSE	FALSE	FALSE	ieu-b-4874	2	43359061	0.000152531	373295	0.12	Bladder cancer	Bladder cancer	Bladder cancer || ||	TRUE	igd	NA	NA	NA	NA	NA	NA	NA	43359061	1.1364e-08	0.0135511	27399	2	eqtl-a-ENSG00000164047	CAMP	TRUE	reported	textfile	2	1	TRUE
rs13289095	T	G	T	G	0.170178	-0.000188425	0.119513	0.145648	FALSE	FALSE	FALSE	ieu-b-4874	9	131466489	0.000191999	373295	0.33	Bladder cancer	Bladder cancer	Bladder cancer || ||	TRUE	igd	NA	NA	NA	NA	NA	NA	NA	131466489	1.35769e-20	0.0182914	28587	9	eqtl-a-ENSG00000164047	CAMP	TRUE	reported	textfile	2	1	TRUE
rs1375493	A	G	A	G	0.130344	0.000150224	0.565077	0.555872	FALSE	FALSE	FALSE	ieu-b-4874	2	182323766	0.000136626	373295	0.27	Bladder cancer	Bladder cancer	Bladder cancer || ||	TRUE	igd	NA	NA	NA	NA	NA	NA	NA	182323766	1.12021e-27	0.0119554	31569	2	eqtl-a-ENSG00000164047	CAMP	TRUE	reported	textfile	2	1	TRUE
rs149110519	T	C	T	C	0.189095	0.000419594	0.0526158	0.035595	FALSE	FALSE	FALSE	ieu-b-4874	6	144385777	0.000367199	373295	0.25	Bladder cancer	Bladder cancer	Bladder cancer || ||	TRUE	igd	NA	NA	NA	NA	NA	NA	NA	144385777	1.19454e-12	0.0266102	25735	6	eqtl-a-ENSG00000164047	CAMP	TRUE	reported	textfile	2	1	TRUE
rs3735485	G	A	G	A	-0.100419	0.000210104	0.837214	0.845151	FALSE	FALSE	FALSE	ieu-b-4874	7	45009341	0.000186992	373295	0.26	Bladder cancer	Bladder cancer	Bladder cancer || ||	TRUE	igd	NA	NA	NA	NA	NA	NA	NA	45009341	4.45472e-10	0.0160998	30971	7	eqtl-a-ENSG00000164047	CAMP	TRUE	reported	textfile	2	1	TRUE
rs629326	T	G	T	G	-0.150426	-0.000195136	0.62781	0.580711	FALSE	FALSE	FALSE	ieu-b-4874	6	159496713	0.000137178	373295	0.15	Bladder cancer	Bladder cancer	Bladder cancer || ||	TRUE	igd	NA	NA	NA	NA	NA	NA	NA	159496713	1.12902e-34	0.0122473	31569	6	eqtl-a-ENSG00000164047	CAMP	TRUE	reported	textfile	2	1	TRUE
rs7846314	T	A	T	A	-0.174445	0.000132574	0.178349	0.186731	FALSE	TRUE	FALSE	ieu-b-4874	8	61650831	0.000173366	373295	0.44	Bladder cancer	Bladder cancer	Bladder cancer || ||	TRUE	igd	NA	NA	NA	NA	NA	NA	NA	61650831	1.83738e-29	0.0154782	31569	8	eqtl-a-ENSG00000164047	CAMP	TRUE	reported	textfile	2	1	TRUE
rs1012068	G	T	G	T	-0.077882	1.52637e-05	0.276034	0.261936	FALSE	FALSE	FALSE	ieu-b-4874	22	32265903	0.000153759	373295	0.92	Bladder cancer	Bladder cancer	Bladder cancer || ||	TRUE	igd	NA	NA	NA	NA	NA	NA	NA	32265903	4.71867e-09	0.0132977	31300	22	eqtl-a-ENSG00000005381	MPO	TRUE	reported	textfile	2	1	TRUE
rs12716641	C	T	C	T	0.067476	-0.000105856	0.483351	0.485777	FALSE	FALSE	FALSE	ieu-b-4874	8	6898998	0.000135932	373295	0.44	Bladder cancer	Bladder cancer	Bladder cancer || ||	TRUE	igd	NA	NA	NA	NA	NA	NA	NA	6898998	1.41299e-08	0.0118966	31569	8	eqtl-a-ENSG00000005381	MPO	TRUE	reported	textfile	2	1	TRUE
rs17005891	A	G	A	G	-0.130743	-0.000404653	0.199218	0.183683	FALSE	FALSE	FALSE	ieu-b-4874	4	83547862	0.000174731	373295	0.021	Bladder cancer	Bladder cancer	Bladder cancer || ||	TRUE	igd	NA	NA	NA	NA	NA	NA	NA	83547862	1.39027e-18	0.0148606	31684	4	eqtl-a-ENSG00000005381	MPO	TRUE	reported	textfile	2	1	TRUE
rs2224538	C	T	C	T	0.069536	-0.000216451	0.338244	0.364088	FALSE	FALSE	FALSE	ieu-b-4874	20	38552078	0.000141128	373295	0.13	Bladder cancer	Bladder cancer	Bladder cancer || ||	TRUE	igd	NA	NA	NA	NA	NA	NA	NA	38552078	3.1408e-08	0.0125664	31684	20	eqtl-a-ENSG00000005381	MPO	TRUE	reported	textfile	2	1	TRUE
rs2585830	G	T	G	T	0.0926217	-0.000335967	0.795843	0.801218	FALSE	FALSE	FALSE	ieu-b-4874	17	56027903	0.000170543	373295	0.0490004	Bladder cancer	Bladder cancer	Bladder cancer || ||	TRUE	igd	NA	NA	NA	NA	NA	NA	NA	56027903	3.35112e-10	0.0147449	31224	17	eqtl-a-ENSG00000005381	MPO	TRUE	reported	textfile	2	1	TRUE
rs2856857	A	G	A	G	0.593632	0.000172393	0.142232	0.161297	FALSE	FALSE	FALSE	ieu-b-4874	17	56357833	0.000183932	373295	0.35	Bladder cancer	Bladder cancer	Bladder cancer || ||	TRUE	igd	NA	NA	NA	NA	NA	NA	NA	56357833	1e-200	0.0162906	31567	17	eqtl-a-ENSG00000005381	MPO	TRUE	reported	textfile	2	1	TRUE
rs4325427	T	C	T	C	0.0728089	-0.000204249	0.315692	0.287129	FALSE	FALSE	FALSE	ieu-b-4874	13	41216534	0.00014925	373295	0.17	Bladder cancer	Bladder cancer	Bladder cancer || ||	TRUE	igd	NA	NA	NA	NA	NA	NA	NA	41216534	1.25271e-08	0.0127905	31569	13	eqtl-a-ENSG00000005381	MPO	TRUE	reported	textfile	2	1	TRUE
rs57228624	C	T	C	T	-0.12086	3.94867e-05	0.228262	0.2574	FALSE	FALSE	FALSE	ieu-b-4874	19	836149	0.000161161	373295	0.81	Bladder cancer	Bladder cancer	Bladder cancer || ||	TRUE	igd	NA	NA	NA	NA	NA	NA	NA	836149	1.28322e-17	0.014144	13932	19	eqtl-a-ENSG00000005381	MPO	TRUE	reported	textfile	2	1	TRUE
rs7846314	T	A	T	A	-0.113162	0.000132574	0.178349	0.186731	FALSE	TRUE	FALSE	ieu-b-4874	8	61650831	0.000173366	373295	0.44	Bladder cancer	Bladder cancer	Bladder cancer || ||	TRUE	igd	NA	NA	NA	NA	NA	NA	NA	61650831	3.0493e-13	0.0155185	31569	8	eqtl-a-ENSG00000005381	MPO	TRUE	reported	textfile	2	1	TRUE
rs1012068	G	T	G	T	-0.120449	1.52637e-05	0.276034	0.261936	FALSE	FALSE	FALSE	ieu-b-4874	22	32265903	0.000153759	373295	0.92	Bladder cancer	Bladder cancer	Bladder cancer || ||	TRUE	igd	NA	NA	NA	NA	NA	NA	NA	32265903	1.15558e-19	0.0132752	31300	22	eqtl-a-ENSG00000101425	BPI	TRUE	reported	textfile	2	1	TRUE
rs10828725	T	G	T	G	-0.0890907	0.000224161	0.337323	0.368163	FALSE	FALSE	FALSE	ieu-b-4874	10	25218243	0.000140388	373295	0.11	Bladder cancer	Bladder cancer	Bladder cancer || ||	TRUE	igd	NA	NA	NA	NA	NA	NA	NA	25218243	1.34307e-12	0.012566	31684	10	eqtl-a-ENSG00000101425	BPI	TRUE	reported	textfile	2	1	TRUE
rs13289095	T	G	T	G	0.272866	-0.000188425	0.119513	0.145648	FALSE	FALSE	FALSE	ieu-b-4874	9	131466489	0.000191999	373295	0.33	Bladder cancer	Bladder cancer	Bladder cancer || ||	TRUE	igd	NA	NA	NA	NA	NA	NA	NA	131466489	8.53493e-51	0.0182031	28587	9	eqtl-a-ENSG00000101425	BPI	TRUE	reported	textfile	2	1	TRUE
rs17005891	A	G	A	G	-0.0917829	-0.000404653	0.199218	0.183683	FALSE	FALSE	FALSE	ieu-b-4874	4	83547862	0.000174731	373295	0.021	Bladder cancer	Bladder cancer	Bladder cancer || ||	TRUE	igd	NA	NA	NA	NA	NA	NA	NA	83547862	6.92468e-10	0.0148812	31684	4	eqtl-a-ENSG00000101425	BPI	TRUE	reported	textfile	2	1	TRUE
rs2346066	G	A	G	A	-0.393565	0.000112626	0.719623	0.630473	FALSE	FALSE	FALSE	ieu-b-4874	20	36918874	0.000140809	373295	0.42	Bladder cancer	Bladder cancer	Bladder cancer || ||	TRUE	igd	TRUE	rs2346066	rs13041451	A	G	C	T	36918565	1e-200	0.0128294	23691	20	eqtl-a-ENSG00000101425	BPI	TRUE	reported	textfile	2	1	TRUE
rs2451258	T	C	T	C	-0.104365	-4.57599e-05	0.685013	0.627544	FALSE	FALSE	FALSE	ieu-b-4874	6	159506600	0.000140053	373295	0.74	Bladder cancer	Bladder cancer	Bladder cancer || ||	TRUE	igd	NA	NA	NA	NA	NA	NA	NA	159506600	3.23073e-16	0.0127828	31684	6	eqtl-a-ENSG00000101425	BPI	TRUE	reported	textfile	2	1	TRUE
rs3735485	G	A	G	A	-0.10506	0.000210104	0.837214	0.845151	FALSE	FALSE	FALSE	ieu-b-4874	7	45009341	0.000186992	373295	0.26	Bladder cancer	Bladder cancer	Bladder cancer || ||	TRUE	igd	NA	NA	NA	NA	NA	NA	NA	45009341	6.73752e-11	0.0160977	30971	7	eqtl-a-ENSG00000101425	BPI	TRUE	reported	textfile	2	1	TRUE
rs3746476	G	A	G	A	-0.572346	-1.66755e-05	0.105879	0.104157	FALSE	FALSE	FALSE	ieu-b-4874	20	36940169	0.000221915	373295	0.94	Bladder cancer	Bladder cancer	Bladder cancer || ||	TRUE	igd	NA	NA	NA	NA	NA	NA	NA	36940169	1e-200	0.0187343	31355	20	eqtl-a-ENSG00000101425	BPI	TRUE	reported	textfile	2	1	TRUE
rs5743532	A	G	A	G	0.305423	0.000195689	0.0623112	0.084534	FALSE	FALSE	FALSE	ieu-b-4874	20	36956315	0.000256203	373295	0.44	Bladder cancer	Bladder cancer	Bladder cancer || ||	TRUE	igd	NA	NA	NA	NA	NA	NA	NA	36956315	1.05852e-35	0.0244879	29902	20	eqtl-a-ENSG00000101425	BPI	TRUE	reported	textfile	2	1	TRUE
rs6025340	C	T	C	T	-0.148179	-0.0004081	0.0959277	0.081058	FALSE	FALSE	FALSE	ieu-b-4874	20	37015825	0.000253937	373295	0.11	Bladder cancer	Bladder cancer	Bladder cancer || ||	TRUE	igd	NA	NA	NA	NA	NA	NA	NA	37015825	2.04221e-13	0.0201717	27863	20	eqtl-a-ENSG00000101425	BPI	TRUE	reported	textfile	2	1	TRUE
rs7846314	T	A	T	A	-0.0989168	0.000132574	0.178349	0.186731	FALSE	TRUE	FALSE	ieu-b-4874	8	61650831	0.000173366	373295	0.44	Bladder cancer	Bladder cancer	Bladder cancer || ||	TRUE	igd	NA	NA	NA	NA	NA	NA	NA	61650831	1.8731e-10	0.0155254	31569	8	eqtl-a-ENSG00000101425	BPI	TRUE	reported	textfile	2	1	TRUE
rs1012068	G	T	G	T	-0.0800865	1.52637e-05	0.276034	0.261936	FALSE	FALSE	FALSE	ieu-b-4874	22	32265903	0.000153759	373295	0.92	Bladder cancer	Bladder cancer	Bladder cancer || ||	TRUE	igd	NA	NA	NA	NA	NA	NA	NA	32265903	1.7121e-09	0.0132968	31300	22	eqtl-a-ENSG00000179869	ABCA13	TRUE	reported	textfile	2	1	TRUE
rs13289095	T	G	T	G	0.227822	-0.000188425	0.119513	0.145648	FALSE	FALSE	FALSE	ieu-b-4874	9	131466489	0.000191999	373295	0.33	Bladder cancer	Bladder cancer	Bladder cancer || ||	TRUE	igd	NA	NA	NA	NA	NA	NA	NA	131466489	8.96809e-36	0.0182469	28587	9	eqtl-a-ENSG00000179869	ABCA13	TRUE	reported	textfile	2	1	TRUE
rs1375493	A	G	A	G	0.073395	0.000150224	0.565077	0.555872	FALSE	FALSE	FALSE	ieu-b-4874	2	182323766	0.000136626	373295	0.27	Bladder cancer	Bladder cancer	Bladder cancer || ||	TRUE	igd	NA	NA	NA	NA	NA	NA	NA	182323766	9.26403e-10	0.0119897	31569	2	eqtl-a-ENSG00000179869	ABCA13	TRUE	reported	textfile	2	1	TRUE
rs2451258	T	C	T	C	-0.110202	-4.57599e-05	0.685013	0.627544	FALSE	FALSE	FALSE	ieu-b-4874	6	159506600	0.000140053	373295	0.74	Bladder cancer	Bladder cancer	Bladder cancer || ||	TRUE	igd	NA	NA	NA	NA	NA	NA	NA	159506600	6.4998e-18	0.0127793	31684	6	eqtl-a-ENSG00000179869	ABCA13	TRUE	reported	textfile	2	1	TRUE
rs6583456	T	A	T	A	0.12065	-0.000220046	0.194164	0.180871	FALSE	TRUE	FALSE	ieu-b-4874	7	48624749	0.00017592	373295	0.21	Bladder cancer	Bladder cancer	Bladder cancer || ||	TRUE	igd	NA	NA	NA	NA	NA	NA	NA	48624749	9.22147e-16	0.0150122	31568	7	eqtl-a-ENSG00000179869	ABCA13	TRUE	reported	textfile	2	1	TRUE
rs7846314	T	A	T	A	-0.0857493	0.000132574	0.178349	0.186731	FALSE	TRUE	FALSE	ieu-b-4874	8	61650831	0.000173366	373295	0.44	Bladder cancer	Bladder cancer	Bladder cancer || ||	TRUE	igd	NA	NA	NA	NA	NA	NA	NA	61650831	3.3669e-08	0.0155309	31569	8	eqtl-a-ENSG00000179869	ABCA13	TRUE	reported	textfile	2	1	TRUE
rs1012068	G	T	G	T	-0.123688	1.52637e-05	0.276034	0.261936	FALSE	FALSE	FALSE	ieu-b-4874	22	32265903	0.000153759	373295	0.92	Bladder cancer	Bladder cancer	Bladder cancer || ||	TRUE	igd	NA	NA	NA	NA	NA	NA	NA	32265903	1.17652e-20	0.0132731	31300	22	eqtl-a-ENSG00000012223	LTF	TRUE	reported	textfile	2	1	TRUE
rs13289095	T	G	T	G	0.144319	-0.000188425	0.119513	0.145648	FALSE	FALSE	FALSE	ieu-b-4874	9	131466489	0.000191999	373295	0.33	Bladder cancer	Bladder cancer	Bladder cancer || ||	TRUE	igd	NA	NA	NA	NA	NA	NA	NA	131466489	3.19595e-15	0.0183072	28587	9	eqtl-a-ENSG00000012223	LTF	TRUE	reported	textfile	2	1	TRUE
rs1375493	A	G	A	G	0.153458	0.000150224	0.565077	0.555872	FALSE	FALSE	FALSE	ieu-b-4874	2	182323766	0.000136626	373295	0.27	Bladder cancer	Bladder cancer	Bladder cancer || ||	TRUE	igd	NA	NA	NA	NA	NA	NA	NA	182323766	7.87771e-38	0.0119359	31569	2	eqtl-a-ENSG00000012223	LTF	TRUE	reported	textfile	2	1	TRUE
rs181225830	A	G	A	G	-0.382933	0.000394634	0.0121872	0.014936	FALSE	FALSE	FALSE	ieu-b-4874	3	46369762	0.000574103	373295	0.49	Bladder cancer	Bladder cancer	Bladder cancer || ||	TRUE	igd	NA	NA	NA	NA	NA	NA	NA	46369762	1.52721e-12	0.0541486	17424	3	eqtl-a-ENSG00000012223	LTF	TRUE	reported	textfile	2	1	TRUE
rs2451258	T	C	T	C	-0.136318	-4.57599e-05	0.685013	0.627544	FALSE	FALSE	FALSE	ieu-b-4874	6	159506600	0.000140053	373295	0.74	Bladder cancer	Bladder cancer	Bladder cancer || ||	TRUE	igd	NA	NA	NA	NA	NA	NA	NA	159506600	1.23566e-26	0.0127615	31684	6	eqtl-a-ENSG00000012223	LTF	TRUE	reported	textfile	2	1	TRUE
rs3735485	G	A	G	A	-0.0987044	0.000210104	0.837214	0.845151	FALSE	FALSE	FALSE	ieu-b-4874	7	45009341	0.000186992	373295	0.26	Bladder cancer	Bladder cancer	Bladder cancer || ||	TRUE	igd	NA	NA	NA	NA	NA	NA	NA	45009341	8.76577e-10	0.0161005	30971	7	eqtl-a-ENSG00000012223	LTF	TRUE	reported	textfile	2	1	TRUE
rs7846314	T	A	T	A	-0.0936351	0.000132574	0.178349	0.186731	FALSE	TRUE	FALSE	ieu-b-4874	8	61650831	0.000173366	373295	0.44	Bladder cancer	Bladder cancer	Bladder cancer || ||	TRUE	igd	NA	NA	NA	NA	NA	NA	NA	61650831	1.6355e-09	0.0155277	31569	8	eqtl-a-ENSG00000012223	LTF	TRUE	reported	textfile	2	1	TRUE
rs1012068	G	T	G	T	-0.0909904	1.52637e-05	0.276034	0.261936	FALSE	FALSE	FALSE	ieu-b-4874	22	32265903	0.000153759	373295	0.92	Bladder cancer	Bladder cancer	Bladder cancer || ||	TRUE	igd	NA	NA	NA	NA	NA	NA	NA	32265903	7.60501e-12	0.0132918	30551	22	eqtl-a-ENSG00000118113	MMP8	TRUE	reported	textfile	2	1	TRUE
rs1375493	A	G	A	G	0.112224	0.000150224	0.565077	0.555872	FALSE	FALSE	FALSE	ieu-b-4874	2	182323766	0.000136626	373295	0.27	Bladder cancer	Bladder cancer	Bladder cancer || ||	TRUE	igd	NA	NA	NA	NA	NA	NA	NA	182323766	6.79986e-21	0.0119684	30820	2	eqtl-a-ENSG00000118113	MMP8	TRUE	reported	textfile	2	1	TRUE
rs212388	T	C	T	C	-0.120781	-0.000206848	0.627378	0.581049	FALSE	FALSE	FALSE	ieu-b-4874	6	159490436	0.000136911	373295	0.13	Bladder cancer	Bladder cancer	Bladder cancer || ||	TRUE	igd	NA	NA	NA	NA	NA	NA	NA	159490436	7.17464e-23	0.0122676	30551	6	eqtl-a-ENSG00000118113	MMP8	TRUE	reported	textfile	2	1	TRUE
rs3735485	G	A	G	A	-0.0921945	0.000210104	0.837214	0.845151	FALSE	FALSE	FALSE	ieu-b-4874	7	45009341	0.000186992	373295	0.26	Bladder cancer	Bladder cancer	Bladder cancer || ||	TRUE	igd	NA	NA	NA	NA	NA	NA	NA	45009341	1.03431e-08	0.0161033	30222	7	eqtl-a-ENSG00000118113	MMP8	TRUE	reported	textfile	2	1	TRUE
rs71636778	C	T	C	T	0.105555	-0.000326383	0.158262	0.163678	FALSE	FALSE	FALSE	ieu-b-4874	1	27104612	0.00018282	373295	0.0739997	Bladder cancer	Bladder cancer	Bladder cancer || ||	TRUE	igd	NA	NA	NA	NA	NA	NA	NA	27104612	9.01571e-11	0.0162825	30820	1	eqtl-a-ENSG00000118113	MMP8	TRUE	reported	textfile	2	1	TRUE
rs7846314	T	A	T	A	-0.160617	0.000132574	0.178349	0.186731	FALSE	TRUE	FALSE	ieu-b-4874	8	61650831	0.000173366	373295	0.44	Bladder cancer	Bladder cancer	Bladder cancer || ||	TRUE	igd	NA	NA	NA	NA	NA	NA	NA	61650831	3.39547e-25	0.0154888	30820	8	eqtl-a-ENSG00000118113	MMP8	TRUE	reported	textfile	2	1	TRUE
rs1012068	G	T	G	T	-0.0813544	1.52637e-05	0.276034	0.261936	FALSE	FALSE	FALSE	ieu-b-4874	22	32265903	0.000153759	373295	0.92	Bladder cancer	Bladder cancer	Bladder cancer || ||	TRUE	igd	NA	NA	NA	NA	NA	NA	NA	32265903	9.44017e-10	0.0132962	14263	22	eqtl-a-ENSG00000134827	TCN1	TRUE	reported	textfile	2	1	TRUE
rs12419784	A	G	A	G	0.217698	8.03788e-05	0.276427	0.258978	FALSE	FALSE	FALSE	ieu-b-4874	11	59823461	0.00015536	373295	0.6	Bladder cancer	Bladder cancer	Bladder cancer || ||	TRUE	igd	NA	NA	NA	NA	NA	NA	NA	59823461	2.83335e-61	0.0131813	14263	11	eqtl-a-ENSG00000134827	TCN1	TRUE	reported	textfile	2	1	TRUE
rs12574490	A	G	A	G	-0.1493	-0.000199419	0.111505	0.11435	FALSE	FALSE	FALSE	ieu-b-4874	11	59511062	0.000213721	373295	0.35	Bladder cancer	Bladder cancer	Bladder cancer || ||	TRUE	igd	NA	NA	NA	NA	NA	NA	NA	59511062	2.50438e-15	0.0188673	11496	11	eqtl-a-ENSG00000134827	TCN1	TRUE	reported	textfile	2	1	TRUE
rs13289095	T	G	T	G	0.130582	-0.000188425	0.119513	0.145648	FALSE	FALSE	FALSE	ieu-b-4874	9	131466489	0.000191999	373295	0.33	Bladder cancer	Bladder cancer	Bladder cancer || ||	TRUE	igd	NA	NA	NA	NA	NA	NA	NA	131466489	1.00369e-12	0.0183145	11495	9	eqtl-a-ENSG00000134827	TCN1	TRUE	reported	textfile	2	1	TRUE
rs212388	T	C	T	C	-0.0774224	-0.000206848	0.627378	0.581049	FALSE	FALSE	FALSE	ieu-b-4874	6	159490436	0.000136911	373295	0.13	Bladder cancer	Bladder cancer	Bladder cancer || ||	TRUE	igd	NA	NA	NA	NA	NA	NA	NA	159490436	3.0112e-10	0.0122924	14263	6	eqtl-a-ENSG00000134827	TCN1	TRUE	reported	textfile	2	1	TRUE
rs4328821	G	A	G	A	-0.102552	0.000374905	0.118714	0.107715	FALSE	FALSE	FALSE	ieu-b-4874	3	128316435	0.000217972	373295	0.0850002	Bladder cancer	Bladder cancer	Bladder cancer || ||	TRUE	igd	NA	NA	NA	NA	NA	NA	NA	128316435	2.41068e-08	0.0183805	14263	3	eqtl-a-ENSG00000134827	TCN1	TRUE	reported	textfile	2	1	TRUE
rs7481031	C	T	C	T	-0.166902	-0.000531213	0.0620475	0.063949	FALSE	FALSE	FALSE	ieu-b-4874	11	59729168	0.000280024	373295	0.0580003	Bladder cancer	Bladder cancer	Bladder cancer || ||	TRUE	igd	NA	NA	NA	NA	NA	NA	NA	59729168	1.23367e-11	0.0246313	13925	11	eqtl-a-ENSG00000134827	TCN1	TRUE	reported	textfile	2	1	TRUE
rs7846314	T	A	T	A	-0.110348	0.000132574	0.178349	0.186731	FALSE	TRUE	FALSE	ieu-b-4874	8	61650831	0.000173366	373295	0.44	Bladder cancer	Bladder cancer	Bladder cancer || ||	TRUE	igd	NA	NA	NA	NA	NA	NA	NA	61650831	1.15878e-12	0.0155199	14263	8	eqtl-a-ENSG00000134827	TCN1	TRUE	reported	textfile	2	1	TRUE
rs78744187	T	C	T	C	0.15565	-0.000425247	0.0806295	0.081137	FALSE	FALSE	FALSE	ieu-b-4874	19	33754548	0.00024743	373295	0.0860003	Bladder cancer	Bladder cancer	Bladder cancer || ||	TRUE	igd	NA	NA	NA	NA	NA	NA	NA	33754548	9.81974e-13	0.0218208	14261	19	eqtl-a-ENSG00000134827	TCN1	TRUE	reported	textfile	2	1	TRUE
rs1012068	G	T	G	T	-0.0936025	1.52637e-05	0.276034	0.261936	FALSE	FALSE	FALSE	ieu-b-4874	22	32265903	0.000153759	373295	0.92	Bladder cancer	Bladder cancer	Bladder cancer || ||	TRUE	igd	NA	NA	NA	NA	NA	NA	NA	32265903	1.88408e-12	0.0132905	31300	22	eqtl-a-ENSG00000173391	OLR1	TRUE	reported	textfile	2	1	TRUE
rs11053653	T	A	T	A	0.0863995	4.10852e-06	0.63389	0.638497	FALSE	TRUE	FALSE	ieu-b-4874	12	10320202	0.000140878	373295	0.98	Bladder cancer	Bladder cancer	Bladder cancer || ||	TRUE	igd	NA	NA	NA	NA	NA	NA	NA	10320202	2.45923e-12	0.0123333	31679	12	eqtl-a-ENSG00000173391	OLR1	TRUE	reported	textfile	2	1	TRUE
rs13289095	T	G	T	G	0.176599	-0.000188425	0.119513	0.145648	FALSE	FALSE	FALSE	ieu-b-4874	9	131466489	0.000191999	373295	0.33	Bladder cancer	Bladder cancer	Bladder cancer || ||	TRUE	igd	NA	NA	NA	NA	NA	NA	NA	131466489	4.59092e-22	0.0182871	28587	9	eqtl-a-ENSG00000173391	OLR1	TRUE	reported	textfile	2	1	TRUE
rs1375493	A	G	A	G	0.101392	0.000150224	0.565077	0.555872	FALSE	FALSE	FALSE	ieu-b-4874	2	182323766	0.000136626	373295	0.27	Bladder cancer	Bladder cancer	Bladder cancer || ||	TRUE	igd	NA	NA	NA	NA	NA	NA	NA	182323766	2.52232e-17	0.0119752	31569	2	eqtl-a-ENSG00000173391	OLR1	TRUE	reported	textfile	2	1	TRUE
rs629326	T	G	T	G	-0.119643	-0.000195136	0.62781	0.580711	FALSE	FALSE	FALSE	ieu-b-4874	6	159496713	0.000137178	373295	0.15	Bladder cancer	Bladder cancer	Bladder cancer || ||	TRUE	igd	NA	NA	NA	NA	NA	NA	NA	159496713	1.84842e-22	0.0122713	31569	6	eqtl-a-ENSG00000173391	OLR1	TRUE	reported	textfile	2	1	TRUE
rs7846314	T	A	T	A	-0.12387	0.000132574	0.178349	0.186731	FALSE	TRUE	FALSE	ieu-b-4874	8	61650831	0.000173366	373295	0.44	Bladder cancer	Bladder cancer	Bladder cancer || ||	TRUE	igd	NA	NA	NA	NA	NA	NA	NA	61650831	1.40281e-15	0.0155127	31569	8	eqtl-a-ENSG00000173391	OLR1	TRUE	reported	textfile	2	1	TRUE
rs1012068	G	T	G	T	-0.0787456	1.52637e-05	0.276034	0.261936	FALSE	FALSE	FALSE	ieu-b-4874	22	32265903	0.000153759	373295	0.92	Bladder cancer	Bladder cancer	Bladder cancer || ||	TRUE	igd	NA	NA	NA	NA	NA	NA	NA	32265903	3.18053e-09	0.0132974	26011	22	eqtl-a-ENSG00000169397	RNASE3	TRUE	reported	textfile	2	1	TRUE
rs13289095	T	G	T	G	0.190431	-0.000188425	0.119513	0.145648	FALSE	FALSE	FALSE	ieu-b-4874	9	131466489	0.000191999	373295	0.33	Bladder cancer	Bladder cancer	Bladder cancer || ||	TRUE	igd	NA	NA	NA	NA	NA	NA	NA	131466489	2.03095e-25	0.0182773	23298	9	eqtl-a-ENSG00000169397	RNASE3	TRUE	reported	textfile	2	1	TRUE
rs1754332	G	A	G	A	-0.106952	0.000126897	0.536147	0.542818	FALSE	FALSE	FALSE	ieu-b-4874	14	21478458	0.000141238	373295	0.37	Bladder cancer	Bladder cancer	Bladder cancer || ||	TRUE	igd	NA	NA	NA	NA	NA	NA	NA	21478458	2.54097e-19	0.0119007	25943	14	eqtl-a-ENSG00000169397	RNASE3	TRUE	reported	textfile	2	1	TRUE
rs1958398	T	C	T	C	0.433089	-1.38524e-05	0.434815	0.424376	FALSE	FALSE	FALSE	ieu-b-4874	14	21436124	0.000136756	373295	0.92	Bladder cancer	Bladder cancer	Bladder cancer || ||	TRUE	igd	TRUE	rs1958398	rs4453368	T	C	T	C	21432901	1e-200	0.0114392	26395	14	eqtl-a-ENSG00000169397	RNASE3	TRUE	reported	textfile	2	1	TRUE
rs35291299	G	A	G	A	-0.121587	-0.000191634	0.10059	0.123035	FALSE	FALSE	FALSE	ieu-b-4874	14	21515620	0.000206143	373295	0.35	Bladder cancer	Bladder cancer	Bladder cancer || ||	TRUE	igd	NA	NA	NA	NA	NA	NA	NA	21515620	7.60309e-10	0.0197609	25728	14	eqtl-a-ENSG00000169397	RNASE3	TRUE	reported	textfile	2	1	TRUE
rs73571897	A	G	A	G	0.562228	-7.43257e-05	0.183346	0.196919	FALSE	FALSE	FALSE	ieu-b-4874	14	21340407	0.000170694	373295	0.66	Bladder cancer	Bladder cancer	Bladder cancer || ||	TRUE	igd	NA	NA	NA	NA	NA	NA	NA	21340407	1e-200	0.0146351	25936	14	eqtl-a-ENSG00000169397	RNASE3	TRUE	reported	textfile	2	1	TRUE
rs1012068	G	T	G	T	-0.122338	1.52637e-05	0.276034	0.261936	FALSE	FALSE	FALSE	ieu-b-4874	22	32265903	0.000153759	373295	0.92	Bladder cancer	Bladder cancer	Bladder cancer || ||	TRUE	igd	NA	NA	NA	NA	NA	NA	NA	32265903	3.07256e-20	0.013274	14263	22	eqtl-a-ENSG00000148346	LCN2	TRUE	reported	textfile	2	1	TRUE
rs13297866	T	C	T	C	0.239091	-0.000316305	0.118392	0.132398	FALSE	FALSE	FALSE	ieu-b-4874	9	131510406	0.000199811	373295	0.11	Bladder cancer	Bladder cancer	Bladder cancer || ||	TRUE	igd	NA	NA	NA	NA	NA	NA	NA	131510406	5.84252e-39	0.0183121	11157	9	eqtl-a-ENSG00000148346	LCN2	TRUE	reported	textfile	2	1	TRUE
rs1375493	A	G	A	G	0.132412	0.000150224	0.565077	0.555872	FALSE	FALSE	FALSE	ieu-b-4874	2	182323766	0.000136626	373295	0.27	Bladder cancer	Bladder cancer	Bladder cancer || ||	TRUE	igd	NA	NA	NA	NA	NA	NA	NA	182323766	1.62218e-28	0.0119538	14263	2	eqtl-a-ENSG00000148346	LCN2	TRUE	reported	textfile	2	1	TRUE
rs2451279	G	A	G	A	-0.157732	-0.000179711	0.677503	0.619736	FALSE	FALSE	FALSE	ieu-b-4874	6	159515077	0.00014097	373295	0.2	Bladder cancer	Bladder cancer	Bladder cancer || ||	TRUE	igd	NA	NA	NA	NA	NA	NA	NA	159515077	1.30377e-35	0.0126635	14262	6	eqtl-a-ENSG00000148346	LCN2	TRUE	reported	textfile	2	1	TRUE
rs3094011	C	T	C	T	-0.107372	8.79507e-05	0.109292	0.14357	FALSE	FALSE	FALSE	ieu-b-4874	6	31451836	0.000192624	373295	0.649999	Bladder cancer	Bladder cancer	Bladder cancer || ||	TRUE	igd	NA	NA	NA	NA	NA	NA	NA	31451836	1.7486e-08	0.0190544	13566	6	eqtl-a-ENSG00000148346	LCN2	TRUE	reported	textfile	2	1	TRUE
rs3735485	G	A	G	A	-0.111975	0.000210104	0.837214	0.845151	FALSE	FALSE	FALSE	ieu-b-4874	7	45009341	0.000186992	373295	0.26	Bladder cancer	Bladder cancer	Bladder cancer || ||	TRUE	igd	NA	NA	NA	NA	NA	NA	NA	45009341	3.46577e-12	0.0160944	14263	7	eqtl-a-ENSG00000148346	LCN2	TRUE	reported	textfile	2	1	TRUE
rs7846314	T	A	T	A	-0.138148	0.000132574	0.178349	0.186731	FALSE	TRUE	FALSE	ieu-b-4874	8	61650831	0.000173366	373295	0.44	Bladder cancer	Bladder cancer	Bladder cancer || ||	TRUE	igd	NA	NA	NA	NA	NA	NA	NA	61650831	5.08511e-19	0.0155041	14263	8	eqtl-a-ENSG00000148346	LCN2	TRUE	reported	textfile	2	1	TRUE
rs1012068	G	T	G	T	-0.083114	1.52637e-05	0.276034	0.261936	FALSE	FALSE	FALSE	ieu-b-4874	22	32265903	0.000153759	373295	0.92	Bladder cancer	Bladder cancer	Bladder cancer || ||	TRUE	igd	NA	NA	NA	NA	NA	NA	NA	32265903	4.0679e-10	0.0132955	31300	22	eqtl-a-ENSG00000100448	CTSG	TRUE	reported	textfile	2	1	TRUE
rs10168795	G	A	G	A	-0.0961814	2.54219e-05	0.150279	0.157515	FALSE	FALSE	FALSE	ieu-b-4874	2	225756781	0.000185788	373295	0.89	Bladder cancer	Bladder cancer	Bladder cancer || ||	TRUE	igd	TRUE	rs10168795	rs13400582	G	A	G	A	225753342	7.39929e-09	0.0166358	31569	2	eqtl-a-ENSG00000100448	CTSG	TRUE	reported	textfile	2	1	TRUE
rs10828725	T	G	T	G	-0.0875192	0.000224161	0.337323	0.368163	FALSE	FALSE	FALSE	ieu-b-4874	10	25218243	0.000140388	373295	0.11	Bladder cancer	Bladder cancer	Bladder cancer || ||	TRUE	igd	NA	NA	NA	NA	NA	NA	NA	25218243	3.29837e-12	0.0125668	31684	10	eqtl-a-ENSG00000100448	CTSG	TRUE	reported	textfile	2	1	TRUE
rs11158680	T	C	T	C	-0.106394	7.57849e-05	0.577632	0.596839	FALSE	FALSE	FALSE	ieu-b-4874	14	24871290	0.000137555	373295	0.58	Bladder cancer	Bladder cancer	Bladder cancer || ||	TRUE	igd	NA	NA	NA	NA	NA	NA	NA	24871290	8.44306e-19	0.0120163	29015	14	eqtl-a-ENSG00000100448	CTSG	TRUE	reported	textfile	2	1	TRUE
rs11593377	C	T	C	T	0.0995006	0.000139685	0.206895	0.206513	FALSE	FALSE	FALSE	ieu-b-4874	10	11895097	0.000166978	373295	0.4	Bladder cancer	Bladder cancer	Bladder cancer || ||	TRUE	igd	NA	NA	NA	NA	NA	NA	NA	11895097	1.17706e-11	0.0146689	31569	10	eqtl-a-ENSG00000100448	CTSG	TRUE	reported	textfile	2	1	TRUE
rs12716641	C	T	C	T	0.085264	-0.000105856	0.483351	0.485777	FALSE	FALSE	FALSE	ieu-b-4874	8	6898998	0.000135932	373295	0.44	Bladder cancer	Bladder cancer	Bladder cancer || ||	TRUE	igd	NA	NA	NA	NA	NA	NA	NA	6898998	7.39095e-13	0.0118885	31569	8	eqtl-a-ENSG00000100448	CTSG	TRUE	reported	textfile	2	1	TRUE
rs13289095	T	G	T	G	0.116937	-0.000188425	0.119513	0.145648	FALSE	FALSE	FALSE	ieu-b-4874	9	131466489	0.000191999	373295	0.33	Bladder cancer	Bladder cancer	Bladder cancer || ||	TRUE	igd	NA	NA	NA	NA	NA	NA	NA	131466489	1.74109e-10	0.018321	28587	9	eqtl-a-ENSG00000100448	CTSG	TRUE	reported	textfile	2	1	TRUE
rs17005891	A	G	A	G	-0.140353	-0.000404653	0.199218	0.183683	FALSE	FALSE	FALSE	ieu-b-4874	4	83547862	0.000174731	373295	0.021	Bladder cancer	Bladder cancer	Bladder cancer || ||	TRUE	igd	NA	NA	NA	NA	NA	NA	NA	83547862	3.42768e-21	0.0148544	31684	4	eqtl-a-ENSG00000100448	CTSG	TRUE	reported	textfile	2	1	TRUE
rs2038502	A	G	A	G	-0.566532	0.000176206	0.842959	0.834115	FALSE	FALSE	FALSE	ieu-b-4874	14	24905123	0.000186807	373295	0.35	Bladder cancer	Bladder cancer	Bladder cancer || ||	TRUE	igd	NA	NA	NA	NA	NA	NA	NA	24905123	1e-200	0.0156477	28588	14	eqtl-a-ENSG00000100448	CTSG	TRUE	reported	textfile	2	1	TRUE
rs2145943	G	A	G	A	0.0876614	-0.000262505	0.391484	0.409054	FALSE	FALSE	FALSE	ieu-b-4874	20	38563245	0.000138118	373295	0.0569994	Bladder cancer	Bladder cancer	Bladder cancer || ||	TRUE	igd	NA	NA	NA	NA	NA	NA	NA	38563245	5.94292e-13	0.0121718	31684	20	eqtl-a-ENSG00000100448	CTSG	TRUE	reported	textfile	2	1	TRUE
rs3094011	C	T	C	T	-0.107324	8.79507e-05	0.109292	0.14357	FALSE	FALSE	FALSE	ieu-b-4874	6	31451836	0.000192624	373295	0.649999	Bladder cancer	Bladder cancer	Bladder cancer || ||	TRUE	igd	NA	NA	NA	NA	NA	NA	NA	31451836	1.77509e-08	0.0190544	30603	6	eqtl-a-ENSG00000100448	CTSG	TRUE	reported	textfile	2	1	TRUE
rs57228624	C	T	C	T	-0.107308	3.94867e-05	0.228262	0.2574	FALSE	FALSE	FALSE	ieu-b-4874	19	836149	0.000161161	373295	0.81	Bladder cancer	Bladder cancer	Bladder cancer || ||	TRUE	igd	NA	NA	NA	NA	NA	NA	NA	836149	3.38143e-14	0.0141517	13932	19	eqtl-a-ENSG00000100448	CTSG	TRUE	reported	textfile	2	1	TRUE
rs7846314	T	A	T	A	-0.119037	0.000132574	0.178349	0.186731	FALSE	TRUE	FALSE	ieu-b-4874	8	61650831	0.000173366	373295	0.44	Bladder cancer	Bladder cancer	Bladder cancer || ||	TRUE	igd	NA	NA	NA	NA	NA	NA	NA	61650831	1.68811e-14	0.0155154	31569	8	eqtl-a-ENSG00000100448	CTSG	TRUE	reported	textfile	2	1	TRUE
rs854359	C	T	C	T	-0.181267	9.15633e-05	0.851572	0.851425	FALSE	FALSE	FALSE	ieu-b-4874	14	25260055	0.000197558	373295	0.64	Bladder cancer	Bladder cancer	Bladder cancer || ||	TRUE	igd	NA	NA	NA	NA	NA	NA	NA	25260055	1.55024e-27	0.0166711	30077	14	eqtl-a-ENSG00000100448	CTSG	TRUE	reported	textfile	2	1	TRUE
rs1012068	G	T	G	T	-0.0996424	1.52637e-05	0.276034	0.261936	FALSE	FALSE	FALSE	ieu-b-4874	22	32265903	0.000153759	373295	0.92	Bladder cancer	Bladder cancer	Bladder cancer || ||	TRUE	igd	NA	NA	NA	NA	NA	NA	NA	32265903	6.43132e-14	0.0132874	31300	22	eqtl-a-ENSG00000086548	CEACAM6	TRUE	reported	textfile	2	1	TRUE
rs10828725	T	G	T	G	-0.0784209	0.000224161	0.337323	0.368163	FALSE	FALSE	FALSE	ieu-b-4874	10	25218243	0.000140388	373295	0.11	Bladder cancer	Bladder cancer	Bladder cancer || ||	TRUE	igd	NA	NA	NA	NA	NA	NA	NA	25218243	4.42069e-10	0.0125711	31684	10	eqtl-a-ENSG00000086548	CEACAM6	TRUE	reported	textfile	2	1	TRUE
rs13289095	T	G	T	G	0.312597	-0.000188425	0.119513	0.145648	FALSE	FALSE	FALSE	ieu-b-4874	9	131466489	0.000191999	373295	0.33	Bladder cancer	Bladder cancer	Bladder cancer || ||	TRUE	igd	NA	NA	NA	NA	NA	NA	NA	131466489	2.03517e-66	0.0181578	28587	9	eqtl-a-ENSG00000086548	CEACAM6	TRUE	reported	textfile	2	1	TRUE
rs17005891	A	G	A	G	-0.0894006	-0.000404653	0.199218	0.183683	FALSE	FALSE	FALSE	ieu-b-4874	4	83547862	0.000174731	373295	0.021	Bladder cancer	Bladder cancer	Bladder cancer || ||	TRUE	igd	NA	NA	NA	NA	NA	NA	NA	83547862	1.88751e-09	0.0148822	31684	4	eqtl-a-ENSG00000086548	CEACAM6	TRUE	reported	textfile	2	1	TRUE
rs2451279	G	A	G	A	-0.0959282	-0.000179711	0.677503	0.619736	FALSE	FALSE	FALSE	ieu-b-4874	6	159515077	0.00014097	373295	0.2	Bladder cancer	Bladder cancer	Bladder cancer || ||	TRUE	igd	NA	NA	NA	NA	NA	NA	NA	159515077	4.38632e-14	0.0127072	31683	6	eqtl-a-ENSG00000086548	CEACAM6	TRUE	reported	textfile	2	1	TRUE
rs2523696	T	C	T	C	-0.0697835	-0.000157934	0.340035	0.440562	FALSE	FALSE	FALSE	ieu-b-4874	6	31414731	0.000135999	373295	0.25	Bladder cancer	Bladder cancer	Bladder cancer || ||	TRUE	igd	NA	NA	NA	NA	NA	NA	NA	31414731	2.6885e-08	0.0125501	30987	6	eqtl-a-ENSG00000086548	CEACAM6	TRUE	reported	textfile	2	1	TRUE
rs3735485	G	A	G	A	-0.101331	0.000210104	0.837214	0.845151	FALSE	FALSE	FALSE	ieu-b-4874	7	45009341	0.000186992	373295	0.26	Bladder cancer	Bladder cancer	Bladder cancer || ||	TRUE	igd	NA	NA	NA	NA	NA	NA	NA	45009341	3.09393e-10	0.0160994	30971	7	eqtl-a-ENSG00000086548	CEACAM6	TRUE	reported	textfile	2	1	TRUE
rs6508997	T	A	T	A	0.106286	-2.1987e-05	0.408676	0.41886	FALSE	TRUE	FALSE	ieu-b-4874	19	42278288	0.000137541	373295	0.87	Bladder cancer	Bladder cancer	Bladder cancer || ||	TRUE	igd	NA	NA	NA	NA	NA	NA	NA	42278288	1.33444e-18	0.0120741	31563	19	eqtl-a-ENSG00000086548	CEACAM6	TRUE	reported	textfile	2	1	TRUE
rs7846314	T	A	T	A	-0.132323	0.000132574	0.178349	0.186731	FALSE	TRUE	FALSE	ieu-b-4874	8	61650831	0.000173366	373295	0.44	Bladder cancer	Bladder cancer	Bladder cancer || ||	TRUE	igd	NA	NA	NA	NA	NA	NA	NA	61650831	1.42856e-17	0.0155077	31569	8	eqtl-a-ENSG00000086548	CEACAM6	TRUE	reported	textfile	2	1	TRUE
rs10122433	C	A	C	A	-0.596797	-0.000252051	0.0271332	0.024807	FALSE	FALSE	FALSE	ieu-b-4874	9	131577388	0.000438513	373295	0.57	Bladder cancer	Bladder cancer	Bladder cancer || ||	TRUE	igd	NA	NA	NA	NA	NA	NA	NA	131577388	8.81252e-61	0.0362865	24295	9	eqtl-a-ENSG00000167136	ENDOG	TRUE	reported	textfile	2	1	TRUE
rs12551834	A	G	A	G	-0.52903	8.08419e-05	0.0881423	0.099334	FALSE	FALSE	FALSE	ieu-b-4874	9	131613191	0.000226796	373295	0.719999	Bladder cancer	Bladder cancer	Bladder cancer || ||	TRUE	igd	NA	NA	NA	NA	NA	NA	NA	131613191	1.25893e-146	0.020516	28469	9	eqtl-a-ENSG00000167136	ENDOG	TRUE	reported	textfile	2	1	TRUE
rs192804923	C	T	C	T	0.295074	0.000689525	0.0210642	0.012182	FALSE	FALSE	FALSE	ieu-b-4874	9	131875253	0.000633512	373295	0.28	Bladder cancer	Bladder cancer	Bladder cancer || ||	TRUE	igd	NA	NA	NA	NA	NA	NA	NA	131875253	9.89236e-13	0.0413727	21406	9	eqtl-a-ENSG00000167136	ENDOG	TRUE	reported	textfile	2	1	TRUE
rs3750325	C	T	C	T	0.904526	0.000340748	0.958304	0.960267	FALSE	FALSE	FALSE	ieu-b-4874	9	131482467	0.000347256	373295	0.33	Bladder cancer	Bladder cancer	Bladder cancer || ||	TRUE	igd	NA	NA	NA	NA	NA	NA	NA	131482467	1e-200	0.0287848	27967	9	eqtl-a-ENSG00000167136	ENDOG	TRUE	reported	textfile	2	1	TRUE
rs41308920	T	C	T	C	-0.358162	-0.000345122	0.0191189	0.021388	FALSE	FALSE	FALSE	ieu-b-4874	9	131381317	0.000477439	373295	0.47	Bladder cancer	Bladder cancer	Bladder cancer || ||	TRUE	igd	NA	NA	NA	NA	NA	NA	NA	131381317	1.44444e-16	0.0433568	16425	9	eqtl-a-ENSG00000167136	ENDOG	TRUE	reported	textfile	2	1	TRUE
rs10123267	T	G	T	G	-0.829815	0.000460339	0.0556288	0.047436	FALSE	FALSE	FALSE	ieu-b-4874	9	4757261	0.000320065	373295	0.15	Bladder cancer	Bladder cancer	Bladder cancer || ||	TRUE	igd	NA	NA	NA	NA	NA	NA	NA	4757261	1e-200	0.0250101	21994	9	eqtl-a-ENSG00000147853	AK3	TRUE	reported	textfile	2	1	TRUE
rs172447	C	T	C	T	0.211753	8.08025e-05	0.0380264	0.036399	FALSE	FALSE	FALSE	ieu-b-4874	9	4859106	0.000360117	373295	0.82	Bladder cancer	Bladder cancer	Bladder cancer || ||	TRUE	igd	NA	NA	NA	NA	NA	NA	NA	4859106	9.37346e-12	0.0310675	21656	9	eqtl-a-ENSG00000147853	AK3	TRUE	reported	textfile	2	1	TRUE
rs6476897	A	G	A	G	-0.378833	-0.000261672	0.23291	0.238456	FALSE	FALSE	FALSE	ieu-b-4874	9	4717355	0.000158696	373295	0.0990011	Bladder cancer	Bladder cancer	Bladder cancer || ||	TRUE	igd	NA	NA	NA	NA	NA	NA	NA	4717355	6.09537e-168	0.013715	26609	9	eqtl-a-ENSG00000147853	AK3	TRUE	reported	textfile	2	1	TRUE
rs77146652	T	C	T	C	0.410957	0.000407263	0.0469189	0.051432	FALSE	FALSE	FALSE	ieu-b-4874	9	4810910	0.000310775	373295	0.19	Bladder cancer	Bladder cancer	Bladder cancer || ||	TRUE	igd	TRUE	rs77146652	rs12115638	T	C	G	A	4780816	5.33581e-49	0.0279319	24585	9	eqtl-a-ENSG00000147853	AK3	TRUE	reported	textfile	2	1	TRUE
rs10124119	T	C	T	C	-0.110754	0.000152123	0.230879	0.237772	FALSE	FALSE	FALSE	ieu-b-4874	9	15086653	0.000158711	373295	0.34	Bladder cancer	Bladder cancer	Bladder cancer || ||	TRUE	igd	NA	NA	NA	NA	NA	NA	NA	15086653	3.87793e-15	0.0140931	26240	9	eqtl-a-ENSG00000155158	TTC39B	TRUE	reported	textfile	2	1	TRUE
rs10810364	A	G	A	G	-0.125116	0.000216526	0.291725	0.283521	FALSE	FALSE	FALSE	ieu-b-4874	9	15218408	0.000150363	373295	0.15	Bladder cancer	Bladder cancer	Bladder cancer || ||	TRUE	igd	NA	NA	NA	NA	NA	NA	NA	15218408	9.10332e-22	0.0130511	26569	9	eqtl-a-ENSG00000155158	TTC39B	TRUE	reported	textfile	2	1	TRUE
rs112470256	C	T	C	T	-0.22069	-0.000524051	0.0306902	0.029606	FALSE	FALSE	FALSE	ieu-b-4874	9	15359742	0.000409913	373295	0.2	Bladder cancer	Bladder cancer	Bladder cancer || ||	TRUE	igd	NA	NA	NA	NA	NA	NA	NA	15359742	1.50571e-10	0.0344575	20039	9	eqtl-a-ENSG00000155158	TTC39B	TRUE	reported	textfile	2	1	TRUE
rs117431390	A	C	A	C	-0.905176	-0.000117181	0.0281741	0.029346	FALSE	FALSE	FALSE	ieu-b-4874	9	15294577	0.000414143	373295	0.780001	Bladder cancer	Bladder cancer	Bladder cancer || ||	TRUE	igd	NA	NA	NA	NA	NA	NA	NA	15294577	3.22107e-146	0.0351526	23652	9	eqtl-a-ENSG00000155158	TTC39B	TRUE	reported	textfile	2	1	TRUE
rs1354034	C	T	C	T	0.072193	3.59087e-06	0.618137	0.598626	FALSE	FALSE	FALSE	ieu-b-4874	3	56849749	0.000137735	373295	0.98	Bladder cancer	Bladder cancer	Bladder cancer || ||	TRUE	igd	NA	NA	NA	NA	NA	NA	NA	56849749	3.62176e-09	0.0122353	26569	3	eqtl-a-ENSG00000155158	TTC39B	TRUE	reported	textfile	2	1	TRUE
rs76661729	G	A	G	A	-0.181835	0.000663385	0.0404519	0.034947	FALSE	FALSE	FALSE	ieu-b-4874	9	15488831	0.000376637	373295	0.0779992	Bladder cancer	Bladder cancer	Bladder cancer || ||	TRUE	igd	NA	NA	NA	NA	NA	NA	NA	15488831	1.67028e-09	0.0301706	23284	9	eqtl-a-ENSG00000155158	TTC39B	TRUE	reported	textfile	2	1	TRUE
rs10124990	G	A	G	A	0.202431	0.000975612	0.0389487	0.028609	FALSE	FALSE	FALSE	ieu-b-4874	9	117697290	0.00040664	373295	0.016	Bladder cancer	Bladder cancer	Bladder cancer || ||	TRUE	igd	NA	NA	NA	NA	NA	NA	NA	117697290	4.38632e-11	0.0307155	27656	9	eqtl-a-ENSG00000228278	ORM2	TRUE	reported	textfile	2	1	TRUE
rs1249753	A	C	A	C	0.41877	-0.000140846	0.53709	0.545592	FALSE	FALSE	FALSE	ieu-b-4874	9	117064559	0.000137284	373295	0.3	Bladder cancer	Bladder cancer	Bladder cancer || ||	TRUE	igd	NA	NA	NA	NA	NA	NA	NA	117064559	1e-200	0.0114041	27399	9	eqtl-a-ENSG00000228278	ORM2	TRUE	reported	textfile	2	1	TRUE
rs149110519	T	C	T	C	0.241367	0.000419594	0.0526158	0.035595	FALSE	FALSE	FALSE	ieu-b-4874	6	144385777	0.000367199	373295	0.25	Bladder cancer	Bladder cancer	Bladder cancer || ||	TRUE	igd	NA	NA	NA	NA	NA	NA	NA	144385777	1.07969e-19	0.0265802	25735	6	eqtl-a-ENSG00000228278	ORM2	TRUE	reported	textfile	2	1	TRUE
rs2636885	G	A	G	A	-0.315389	-0.000214669	0.69888	0.650909	FALSE	FALSE	FALSE	ieu-b-4874	9	117079287	0.00014438	373295	0.14	Bladder cancer	Bladder cancer	Bladder cancer || ||	TRUE	igd	NA	NA	NA	NA	NA	NA	NA	117079287	3.79315e-136	0.0126995	31684	9	eqtl-a-ENSG00000228278	ORM2	TRUE	reported	textfile	2	1	TRUE
rs7019849	C	T	C	T	0.0995388	-5.43915e-05	0.797681	0.810811	FALSE	FALSE	FALSE	ieu-b-4874	9	116984070	0.00017312	373295	0.75	Bladder cancer	Bladder cancer	Bladder cancer || ||	TRUE	igd	NA	NA	NA	NA	NA	NA	NA	116984070	1.70373e-11	0.0147916	31679	9	eqtl-a-ENSG00000228278	ORM2	TRUE	reported	textfile	2	1	TRUE
rs10125019	G	A	G	A	-0.076324	-0.000100262	0.271009	0.247677	FALSE	FALSE	FALSE	ieu-b-4874	9	2479798	0.000157476	373295	0.52	Bladder cancer	Bladder cancer	Bladder cancer || ||	TRUE	igd	NA	NA	NA	NA	NA	NA	NA	2479798	1.1526e-08	0.0133749	31469	9	eqtl-a-ENSG00000147852	VLDLR	TRUE	reported	textfile	2	1	TRUE
rs10491700	A	T	A	T	-0.0895436	1.99026e-05	0.641787	0.649722	FALSE	TRUE	FALSE	ieu-b-4874	9	2227359	0.000142494	373295	0.89	Bladder cancer	Bladder cancer	Bladder cancer || ||	TRUE	igd	NA	NA	NA	NA	NA	NA	NA	2227359	4.93742e-13	0.0123901	31355	9	eqtl-a-ENSG00000147852	VLDLR	TRUE	reported	textfile	2	1	TRUE
rs12237424	A	G	A	G	-0.132432	0.000186105	0.0890601	0.102638	FALSE	FALSE	FALSE	ieu-b-4874	9	2442058	0.000233686	373295	0.43	Bladder cancer	Bladder cancer	Bladder cancer || ||	TRUE	igd	NA	NA	NA	NA	NA	NA	NA	2442058	2.19548e-10	0.020866	31141	9	eqtl-a-ENSG00000147852	VLDLR	TRUE	reported	textfile	2	1	TRUE
rs1567712	G	A	G	A	0.255663	2.25908e-05	0.220048	0.228675	FALSE	FALSE	FALSE	ieu-b-4874	9	2660722	0.000161133	373295	0.89	Bladder cancer	Bladder cancer	Bladder cancer || ||	TRUE	igd	NA	NA	NA	NA	NA	NA	NA	2660722	1.99802e-72	0.0142045	31353	9	eqtl-a-ENSG00000147852	VLDLR	TRUE	reported	textfile	2	1	TRUE
rs34518363	C	T	C	T	0.707556	-0.000830841	0.0146826	0.01803	FALSE	FALSE	FALSE	ieu-b-4874	9	2620512	0.000508347	373295	0.1	Bladder cancer	Bladder cancer	Bladder cancer || ||	TRUE	igd	NA	NA	NA	NA	NA	NA	NA	2620512	4.91134e-47	0.0491232	24442	9	eqtl-a-ENSG00000147852	VLDLR	TRUE	reported	textfile	2	1	TRUE
rs7029311	A	G	A	G	0.239601	8.30425e-05	0.0601676	0.058456	FALSE	FALSE	FALSE	ieu-b-4874	9	2677743	0.000288844	373295	0.77	Bladder cancer	Bladder cancer	Bladder cancer || ||	TRUE	igd	NA	NA	NA	NA	NA	NA	NA	2677743	7.67538e-22	0.0249473	31470	9	eqtl-a-ENSG00000147852	VLDLR	TRUE	reported	textfile	2	1	TRUE
rs1012550	A	G	A	G	0.0820743	0.000129505	0.67355	0.662054	FALSE	FALSE	FALSE	ieu-b-4874	4	26996007	0.000143098	373295	0.37	Bladder cancer	Bladder cancer	Bladder cancer || ||	TRUE	igd	NA	NA	NA	NA	NA	NA	NA	26996007	9.4189e-11	0.0126738	31684	4	eqtl-a-ENSG00000109689	STIM2	TRUE	reported	textfile	2	1	TRUE
rs4234985	A	C	A	C	0.0735282	9.12147e-05	0.332976	0.335926	FALSE	FALSE	FALSE	ieu-b-4874	4	27124660	0.000143254	373295	0.52	Bladder cancer	Bladder cancer	Bladder cancer || ||	TRUE	igd	NA	NA	NA	NA	NA	NA	NA	27124660	5.57609e-09	0.0126138	31679	4	eqtl-a-ENSG00000109689	STIM2	TRUE	reported	textfile	2	1	TRUE
rs56775163	A	G	A	G	0.425819	-0.000131342	0.248962	0.252442	FALSE	FALSE	FALSE	ieu-b-4874	4	27035891	0.000157794	373295	0.41	Bladder cancer	Bladder cancer	Bladder cancer || ||	TRUE	igd	NA	NA	NA	NA	NA	NA	NA	27035891	1e-200	0.0132892	31565	4	eqtl-a-ENSG00000109689	STIM2	TRUE	reported	textfile	2	1	TRUE
rs1012771	T	A	T	A	0.160219	4.66786e-05	0.105035	0.09727	FALSE	TRUE	FALSE	ieu-b-4874	7	143644621	0.000230278	373295	0.84	Bladder cancer	Bladder cancer	Bladder cancer || ||	TRUE	igd	NA	NA	NA	NA	NA	NA	NA	143644621	1.30197e-16	0.0193653	10638	7	eqtl-a-ENSG00000244479	OR2A1-AS1	TRUE	reported	textfile	2	1	TRUE
rs10256499	A	G	A	G	0.294273	0.000446118	0.952703	0.952667	FALSE	FALSE	FALSE	ieu-b-4874	7	143674722	0.000318143	373295	0.16	Bladder cancer	Bladder cancer	Bladder cancer || ||	TRUE	igd	TRUE	rs10256499	rs2158576	G	A	T	C	143640051	5.84521e-26	0.0279284	10561	7	eqtl-a-ENSG00000244479	OR2A1-AS1	TRUE	reported	textfile	2	1	TRUE
rs727713	A	G	A	G	-0.207152	-0.000354582	0.184646	0.174434	FALSE	FALSE	FALSE	ieu-b-4874	7	144098922	0.000177968	373295	0.0460002	Bladder cancer	Bladder cancer	Bladder cancer || ||	TRUE	igd	NA	NA	NA	NA	NA	NA	NA	144098922	4.40656e-42	0.0152398	10736	7	eqtl-a-ENSG00000244479	OR2A1-AS1	TRUE	reported	textfile	2	1	TRUE
rs10128153	T	G	T	G	-0.101987	-7.59345e-05	0.642437	0.638617	FALSE	FALSE	FALSE	ieu-b-4874	10	64193905	0.000140826	373295	0.59	Bladder cancer	Bladder cancer	Bladder cancer || ||	TRUE	igd	NA	NA	NA	NA	NA	NA	NA	64193905	1.83485e-16	0.0123883	26159	10	eqtl-a-ENSG00000150347	ARID5B	TRUE	reported	textfile	2	1	TRUE
rs10821948	A	C	A	C	-0.122252	-0.000344901	0.342497	0.325115	FALSE	FALSE	FALSE	ieu-b-4874	10	63809624	0.000144977	373295	0.017	Bladder cancer	Bladder cancer	Bladder cancer || ||	TRUE	igd	NA	NA	NA	NA	NA	NA	NA	63809624	1.36395e-22	0.0124997	26609	10	eqtl-a-ENSG00000150347	ARID5B	TRUE	reported	textfile	2	1	TRUE
rs34770475	T	C	T	C	0.435268	-1.35754e-05	0.20782	0.235323	FALSE	FALSE	FALSE	ieu-b-4874	10	63933976	0.000160038	373295	0.93	Bladder cancer	Bladder cancer	Bladder cancer || ||	TRUE	igd	NA	NA	NA	NA	NA	NA	NA	63933976	1e-200	0.0142037	26482	10	eqtl-a-ENSG00000150347	ARID5B	TRUE	reported	textfile	2	1	TRUE
rs9273076	C	T	C	T	-0.0920434	8.9572e-05	0.854228	0.855005	FALSE	FALSE	FALSE	ieu-b-4874	6	32612301	0.000192222	373295	0.64	Bladder cancer	Bladder cancer	Bladder cancer || ||	TRUE	igd	NA	NA	NA	NA	NA	NA	NA	32612301	4.68684e-08	0.0168485	17455	6	eqtl-a-ENSG00000150347	ARID5B	TRUE	reported	textfile	2	1	TRUE
rs10128877	C	T	C	T	0.495413	-0.000180643	0.284002	0.286946	FALSE	FALSE	FALSE	ieu-b-4874	12	66454490	0.000149683	373295	0.23	Bladder cancer	Bladder cancer	Bladder cancer || ||	TRUE	igd	NA	NA	NA	NA	NA	NA	NA	66454490	1e-200	0.0125226	5502	12	eqtl-a-ENSG00000239335	LLPH-DT	TRUE	reported	textfile	2	1	TRUE
rs1865914	G	A	G	A	-0.280369	0.00011361	0.110017	0.126194	FALSE	FALSE	FALSE	ieu-b-4874	12	66636640	0.000208295	373295	0.59	Bladder cancer	Bladder cancer	Bladder cancer || ||	TRUE	igd	NA	NA	NA	NA	NA	NA	NA	66636640	6.43724e-50	0.0188736	5164	12	eqtl-a-ENSG00000239335	LLPH-DT	TRUE	reported	textfile	2	1	TRUE
rs75046014	T	C	T	C	0.248865	0.000349081	0.0183928	0.026609	FALSE	FALSE	FALSE	ieu-b-4874	12	66674549	0.000419917	373295	0.41	Bladder cancer	Bladder cancer	Bladder cancer || ||	TRUE	igd	NA	NA	NA	NA	NA	NA	NA	66674549	1.85939e-08	0.0442451	3831	12	eqtl-a-ENSG00000239335	LLPH-DT	TRUE	reported	textfile	2	1	TRUE
rs10129014	C	T	C	T	0.483828	4.5383e-05	0.535237	0.507358	FALSE	FALSE	FALSE	ieu-b-4874	12	68837123	0.000138403	373295	0.74	Bladder cancer	Bladder cancer	Bladder cancer || ||	TRUE	igd	NA	NA	NA	NA	NA	NA	NA	68837123	1e-200	0.0112168	4339	12	eqtl-a-ENSG00000251301	LINC02384	TRUE	reported	textfile	2	1	TRUE
rs11177255	T	C	T	C	0.190941	8.81709e-05	0.0590869	0.075798	FALSE	FALSE	FALSE	ieu-b-4874	12	68886663	0.000254583	373295	0.73	Bladder cancer	Bladder cancer	Bladder cancer || ||	TRUE	igd	NA	NA	NA	NA	NA	NA	NA	68886663	3.46657e-14	0.0251908	5502	12	eqtl-a-ENSG00000251301	LINC02384	TRUE	reported	textfile	2	1	TRUE
rs1861933	G	A	G	A	0.300205	-0.000104776	0.210568	0.185841	FALSE	FALSE	FALSE	ieu-b-4874	12	68842405	0.000174534	373295	0.55	Bladder cancer	Bladder cancer	Bladder cancer || ||	TRUE	igd	NA	NA	NA	NA	NA	NA	NA	68842405	8.13954e-97	0.0143776	5502	12	eqtl-a-ENSG00000251301	LINC02384	TRUE	reported	textfile	2	1	TRUE
rs10129017	C	T	C	T	0.418507	-2.36209e-05	0.42052	0.420633	FALSE	FALSE	FALSE	ieu-b-4874	12	8217141	0.000137426	373295	0.86	Bladder cancer	Bladder cancer	Bladder cancer || ||	TRUE	igd	NA	NA	NA	NA	NA	NA	NA	8217141	1e-200	0.0115307	30251	12	eqtl-a-ENSG00000171860	C3AR1	TRUE	reported	textfile	2	1	TRUE
rs12321718	C	T	C	T	0.893799	0.000389494	0.752086	0.77005	FALSE	FALSE	FALSE	ieu-b-4874	12	8188597	0.000161557	373295	0.016	Bladder cancer	Bladder cancer	Bladder cancer || ||	TRUE	igd	NA	NA	NA	NA	NA	NA	NA	8188597	1e-200	0.0115494	31562	12	eqtl-a-ENSG00000171860	C3AR1	TRUE	reported	textfile	2	1	TRUE
rs141094656	C	T	C	T	0.246845	0.000120255	0.0195137	0.014498	FALSE	FALSE	FALSE	ieu-b-4874	1	92753336	0.00059133	373295	0.84	Bladder cancer	Bladder cancer	Bladder cancer || ||	TRUE	igd	NA	NA	NA	NA	NA	NA	NA	92753336	9.2794e-09	0.0429781	21629	1	eqtl-a-ENSG00000171860	C3AR1	TRUE	reported	textfile	2	1	TRUE
rs2902940	G	A	G	A	0.128578	0.000116602	0.274749	0.312789	FALSE	FALSE	FALSE	ieu-b-4874	20	39091487	0.000144607	373295	0.42	Bladder cancer	Bladder cancer	Bladder cancer || ||	TRUE	igd	NA	NA	NA	NA	NA	NA	NA	39091487	3.83619e-22	0.0132891	31569	20	eqtl-a-ENSG00000171860	C3AR1	TRUE	reported	textfile	2	1	TRUE
rs36124279	T	G	T	G	-0.212412	0.00016639	0.0412079	0.041522	FALSE	FALSE	FALSE	ieu-b-4874	12	7986243	0.000351169	373295	0.64	Bladder cancer	Bladder cancer	Bladder cancer || ||	TRUE	igd	NA	NA	NA	NA	NA	NA	NA	7986243	1.18768e-12	0.0298894	25872	12	eqtl-a-ENSG00000171860	C3AR1	TRUE	reported	textfile	2	1	TRUE
rs3732378	A	G	A	G	-0.0880929	-0.000121675	0.165434	0.172804	FALSE	FALSE	FALSE	ieu-b-4874	3	39307162	0.000178692	373295	0.5	Bladder cancer	Bladder cancer	Bladder cancer || ||	TRUE	igd	NA	NA	NA	NA	NA	NA	NA	39307162	3.67909e-08	0.0160006	31300	3	eqtl-a-ENSG00000171860	C3AR1	TRUE	reported	textfile	2	1	TRUE
rs73059360	T	C	T	C	0.188026	0.000126131	0.0310112	0.023801	FALSE	FALSE	FALSE	ieu-b-4874	12	8089102	0.000465963	373295	0.79	Bladder cancer	Bladder cancer	Bladder cancer || ||	TRUE	igd	NA	NA	NA	NA	NA	NA	NA	8089102	4.20068e-08	0.0342976	26148	12	eqtl-a-ENSG00000171860	C3AR1	TRUE	reported	textfile	2	1	TRUE
rs10130976	A	T	A	T	0.984912	-0.000377344	0.0319547	0.033038	FALSE	TRUE	FALSE	ieu-b-4874	14	23404706	0.000378647	373295	0.32	Bladder cancer	Bladder cancer	Bladder cancer || ||	TRUE	igd	NA	NA	NA	NA	NA	NA	NA	23404706	5.40754e-198	0.0328087	30488	14	eqtl-a-ENSG00000092036	HAUS4	TRUE	reported	textfile	2	1	TRUE
rs143464957	G	A	G	A	-0.499115	-0.000769609	0.0122222	0.012945	FALSE	FALSE	FALSE	ieu-b-4874	14	23528099	0.000619279	373295	0.21	Bladder cancer	Bladder cancer	Bladder cancer || ||	TRUE	igd	NA	NA	NA	NA	NA	NA	NA	23528099	2.4149e-20	0.0540045	6875	14	eqtl-a-ENSG00000092036	HAUS4	TRUE	reported	textfile	2	1	TRUE
rs149352366	T	C	T	C	1.08466	0.000642442	0.0211548	0.028105	FALSE	FALSE	FALSE	ieu-b-4874	14	23423268	0.000412117	373295	0.12	Bladder cancer	Bladder cancer	Bladder cancer || ||	TRUE	igd	NA	NA	NA	NA	NA	NA	NA	23423268	3.04789e-159	0.04034	21887	14	eqtl-a-ENSG00000092036	HAUS4	TRUE	reported	textfile	2	1	TRUE
rs149391212	T	C	T	C	-0.295464	-0.000437398	0.0169522	0.016616	FALSE	FALSE	FALSE	ieu-b-4874	14	23544999	0.000545195	373295	0.42	Bladder cancer	Bladder cancer	Bladder cancer || ||	TRUE	igd	NA	NA	NA	NA	NA	NA	NA	23544999	1.3808e-10	0.0460374	18041	14	eqtl-a-ENSG00000092036	HAUS4	TRUE	reported	textfile	2	1	TRUE
rs189034601	A	C	A	C	1.14125	-0.000294708	0.0262301	0.023428	FALSE	FALSE	FALSE	ieu-b-4874	14	23450548	0.000452429	373295	0.51	Bladder cancer	Bladder cancer	Bladder cancer || ||	TRUE	igd	TRUE	rs189034601	rs117656327	A	C	G	C	23440038	1e-200	0.0359803	25218	14	eqtl-a-ENSG00000092036	HAUS4	TRUE	reported	textfile	2	1	TRUE
rs2231811	A	G	A	G	0.25	-9.64259e-05	0.0459908	0.035942	FALSE	FALSE	FALSE	ieu-b-4874	14	23826792	0.000363993	373295	0.79	Bladder cancer	Bladder cancer	Bladder cancer || ||	TRUE	igd	NA	NA	NA	NA	NA	NA	NA	23826792	1.11841e-18	0.028336	30603	14	eqtl-a-ENSG00000092036	HAUS4	TRUE	reported	textfile	2	1	TRUE
rs35761953	T	C	T	C	0.484235	6.95062e-06	0.793704	0.789249	FALSE	FALSE	FALSE	ieu-b-4874	14	23318947	0.000166734	373295	0.97	Bladder cancer	Bladder cancer	Bladder cancer || ||	TRUE	igd	NA	NA	NA	NA	NA	NA	NA	23318947	1e-200	0.0141326	30153	14	eqtl-a-ENSG00000092036	HAUS4	TRUE	reported	textfile	2	1	TRUE
rs3859192	T	C	T	C	0.0666574	6.63356e-05	0.455547	0.470934	FALSE	FALSE	FALSE	ieu-b-4874	17	38128648	0.000135301	373295	0.62	Bladder cancer	Bladder cancer	Bladder cancer || ||	TRUE	igd	NA	NA	NA	NA	NA	NA	NA	38128648	2.35592e-08	0.0119376	30935	17	eqtl-a-ENSG00000092036	HAUS4	TRUE	reported	textfile	2	1	TRUE
rs77007861	T	C	T	C	-0.608617	0.000983829	0.0202843	0.012123	FALSE	FALSE	FALSE	ieu-b-4874	14	23381257	0.000633427	373295	0.12	Bladder cancer	Bladder cancer	Bladder cancer || ||	TRUE	igd	NA	NA	NA	NA	NA	NA	NA	23381257	8.66363e-48	0.0419077	21630	14	eqtl-a-ENSG00000092036	HAUS4	TRUE	reported	textfile	2	1	TRUE
rs10132103	G	A	G	A	0.0864814	-8.997e-05	0.503983	0.487389	FALSE	FALSE	FALSE	ieu-b-4874	14	74726710	0.000134889	373295	0.5	Bladder cancer	Bladder cancer	Bladder cancer || ||	TRUE	igd	NA	NA	NA	NA	NA	NA	NA	74726710	3.37287e-13	0.0118816	31564	14	eqtl-a-ENSG00000119723	COQ6	TRUE	reported	textfile	2	1	TRUE
rs74576495	A	G	A	G	-0.483685	0.00010341	0.157026	0.15485	FALSE	FALSE	FALSE	ieu-b-4874	14	74254212	0.0001882	373295	0.58	Bladder cancer	Bladder cancer	Bladder cancer || ||	TRUE	igd	NA	NA	NA	NA	NA	NA	NA	74254212	1e-200	0.0158441	30730	14	eqtl-a-ENSG00000119723	COQ6	TRUE	reported	textfile	2	1	TRUE
rs10132336	G	A	G	A	-0.514751	-0.000141085	0.859004	0.877873	FALSE	FALSE	FALSE	ieu-b-4874	14	74869017	0.000206361	373295	0.49	Bladder cancer	Bladder cancer	Bladder cancer || ||	TRUE	igd	NA	NA	NA	NA	NA	NA	NA	74869017	1e-200	0.0165439	28929	14	eqtl-a-ENSG00000165898	ISCA2	TRUE	reported	textfile	2	1	TRUE
rs10146693	C	T	C	T	0.372626	0.000428247	0.0471596	0.054671	FALSE	FALSE	FALSE	ieu-b-4874	14	74850690	0.000301612	373295	0.16	Bladder cancer	Bladder cancer	Bladder cancer || ||	TRUE	igd	NA	NA	NA	NA	NA	NA	NA	74850690	1.10764e-40	0.0279012	27921	14	eqtl-a-ENSG00000165898	ISCA2	TRUE	reported	textfile	2	1	TRUE
rs699373	G	A	G	A	0.445666	-3.05735e-06	0.958742	0.959622	FALSE	FALSE	FALSE	ieu-b-4874	14	74993063	0.000342657	373295	0.99	Bladder cancer	Bladder cancer	Bladder cancer || ||	TRUE	igd	NA	NA	NA	NA	NA	NA	NA	74993063	6.22014e-51	0.0296895	25839	14	eqtl-a-ENSG00000165898	ISCA2	TRUE	reported	textfile	2	1	TRUE
rs999714	T	G	T	G	-0.254556	-0.000101932	0.0320737	0.033474	FALSE	FALSE	FALSE	ieu-b-4874	14	74816670	0.000381045	373295	0.79	Bladder cancer	Bladder cancer	Bladder cancer || ||	TRUE	igd	NA	NA	NA	NA	NA	NA	NA	74816670	4.31221e-14	0.0337111	29445	14	eqtl-a-ENSG00000165898	ISCA2	TRUE	reported	textfile	2	1	TRUE
rs10132475	A	G	A	G	-0.091628	1.83094e-05	0.338574	0.325511	FALSE	FALSE	FALSE	ieu-b-4874	14	51286129	0.000146408	373295	0.9	Bladder cancer	Bladder cancer	Bladder cancer || ||	TRUE	igd	NA	NA	NA	NA	NA	NA	NA	51286129	2.89468e-13	0.0125533	29284	14	eqtl-a-ENSG00000151748	SAV1	TRUE	reported	textfile	2	1	TRUE
rs1354034	C	T	C	T	0.123616	3.59087e-06	0.618137	0.598626	FALSE	FALSE	FALSE	ieu-b-4874	3	56849749	0.000137735	373295	0.98	Bladder cancer	Bladder cancer	Bladder cancer || ||	TRUE	igd	NA	NA	NA	NA	NA	NA	NA	56849749	4.16773e-24	0.0122061	31470	3	eqtl-a-ENSG00000151748	SAV1	TRUE	reported	textfile	2	1	TRUE
rs6572681	C	T	C	T	-0.282054	-3.76536e-05	0.336376	0.349316	FALSE	FALSE	FALSE	ieu-b-4874	14	51117059	0.00014232	373295	0.79	Bladder cancer	Bladder cancer	Bladder cancer || ||	TRUE	igd	NA	NA	NA	NA	NA	NA	NA	51117059	4.68813e-115	0.0123714	30062	14	eqtl-a-ENSG00000151748	SAV1	TRUE	reported	textfile	2	1	TRUE
rs10132476	T	G	T	G	0.0740647	-0.000370656	0.356968	0.362408	FALSE	FALSE	FALSE	ieu-b-4874	14	94468291	0.000142128	373295	0.00909997	Bladder cancer	Bladder cancer	Bladder cancer || ||	TRUE	igd	NA	NA	NA	NA	NA	NA	NA	94468291	2.38128e-09	0.012407	21687	14	eqtl-a-ENSG00000119632	IFI27L2	TRUE	reported	textfile	2	1	TRUE
rs1354034	C	T	C	T	0.0781972	3.59087e-06	0.618137	0.598626	FALSE	FALSE	FALSE	ieu-b-4874	3	56849749	0.000137735	373295	0.98	Bladder cancer	Bladder cancer	Bladder cancer || ||	TRUE	igd	NA	NA	NA	NA	NA	NA	NA	56849749	1.63091e-10	0.0122327	26196	3	eqtl-a-ENSG00000119632	IFI27L2	TRUE	reported	textfile	2	1	TRUE
rs2273514	C	T	C	T	-0.640172	0.000205229	0.188815	0.211831	FALSE	FALSE	FALSE	ieu-b-4874	14	94595989	0.000165507	373295	0.21	Bladder cancer	Bladder cancer	Bladder cancer || ||	TRUE	igd	NA	NA	NA	NA	NA	NA	NA	94595989	1e-200	0.0142212	25443	14	eqtl-a-ENSG00000119632	IFI27L2	TRUE	reported	textfile	2	1	TRUE
rs10133337	T	A	T	A	-0.292665	-0.000231566	0.279221	0.288261	FALSE	TRUE	FALSE	ieu-b-4874	14	77291214	0.00014916	373295	0.12	Bladder cancer	Bladder cancer	Bladder cancer || ||	TRUE	igd	TRUE	rs10133337	rs74068872	T	A	T	G	77286526	1.2735e-111	0.0130362	26488	14	eqtl-a-ENSG00000013523	ANGEL1	TRUE	reported	textfile	2	1	TRUE
rs4903489	T	C	T	C	0.426972	-0.000129324	0.216558	0.2259	FALSE	FALSE	FALSE	ieu-b-4874	14	77241392	0.00016184	373295	0.42	Bladder cancer	Bladder cancer	Bladder cancer || ||	TRUE	igd	NA	NA	NA	NA	NA	NA	NA	77241392	1e-200	0.0139955	26494	14	eqtl-a-ENSG00000013523	ANGEL1	TRUE	reported	textfile	2	1	TRUE
rs6574316	T	G	T	G	-0.275244	-4.84377e-05	0.640476	0.63443	FALSE	FALSE	FALSE	ieu-b-4874	14	77177339	0.000140319	373295	0.73	Bladder cancer	Bladder cancer	Bladder cancer || ||	TRUE	igd	NA	NA	NA	NA	NA	NA	NA	77177339	5.55904e-113	0.0121848	26606	14	eqtl-a-ENSG00000013523	ANGEL1	TRUE	reported	textfile	2	1	TRUE
rs10133506	A	T	A	T	-0.131334	-4.54023e-06	0.384446	0.379904	FALSE	TRUE	FALSE	ieu-b-4874	14	22875842	0.000139425	373295	0.97	Bladder cancer	Bladder cancer	Bladder cancer || ||	TRUE	igd	NA	NA	NA	NA	NA	NA	NA	22875842	4.3441e-27	0.0121847	5502	14	eqtl-a-ENSG00000211817	TRAV38-2DV8	TRUE	reported	textfile	2	1	TRUE
rs11624173	C	T	C	T	0.100889	0.000157259	0.148183	0.167671	FALSE	FALSE	FALSE	ieu-b-4874	14	22764078	0.000184562	373295	0.39	Bladder cancer	Bladder cancer	Bladder cancer || ||	TRUE	igd	NA	NA	NA	NA	NA	NA	NA	22764078	1.63761e-09	0.0167307	5163	14	eqtl-a-ENSG00000211817	TRAV38-2DV8	TRUE	reported	textfile	2	1	TRUE
rs4713555	T	G	T	G	-0.148424	4.2777e-05	0.265418	0.268259	FALSE	FALSE	FALSE	ieu-b-4874	6	32575524	0.000152666	373295	0.780001	Bladder cancer	Bladder cancer	Bladder cancer || ||	TRUE	igd	NA	NA	NA	NA	NA	NA	NA	32575524	1.97834e-28	0.013421	5502	6	eqtl-a-ENSG00000211817	TRAV38-2DV8	TRUE	reported	textfile	2	1	TRUE
rs12586802	C	T	C	T	-0.171795	-0.000148645	0.844996	0.852581	FALSE	FALSE	FALSE	ieu-b-4874	14	51272225	0.000192281	373295	0.44	Bladder cancer	Bladder cancer	Bladder cancer || ||	TRUE	igd	NA	NA	NA	NA	NA	NA	NA	51272225	9.93345e-26	0.0163818	31684	14	eqtl-a-ENSG00000100503	NIN	TRUE	reported	textfile	2	1	TRUE
rs149007767	T	C	T	C	0.0999373	0.000188159	0.149708	0.162063	FALSE	FALSE	FALSE	ieu-b-4874	7	50370254	0.000190373	373295	0.32	Bladder cancer	Bladder cancer	Bladder cancer || ||	TRUE	igd	NA	NA	NA	NA	NA	NA	NA	50370254	1.99269e-09	0.0166604	30077	7	eqtl-a-ENSG00000100503	NIN	TRUE	reported	textfile	2	1	TRUE
rs10133522	C	T	C	T	-0.401228	0.000110331	0.581283	0.606662	FALSE	FALSE	FALSE	ieu-b-4874	14	103720076	0.000139578	373295	0.43	Bladder cancer	Bladder cancer	Bladder cancer || ||	TRUE	igd	NA	NA	NA	NA	NA	NA	NA	103720076	1e-200	0.0115816	29951	14	eqtl-a-ENSG00000100664	EIF5	TRUE	reported	textfile	2	1	TRUE
rs11626714	G	C	G	C	0.190027	-8.94822e-05	0.0605294	0.068685	FALSE	TRUE	FALSE	ieu-b-4874	14	104229443	0.000268645	373295	0.74	Bladder cancer	Bladder cancer	Bladder cancer || ||	TRUE	igd	NA	NA	NA	NA	NA	NA	NA	104229443	2.35831e-14	0.0249073	27816	14	eqtl-a-ENSG00000100664	EIF5	TRUE	reported	textfile	2	1	TRUE
rs11850438	C	T	C	T	-0.0655449	-5.11564e-05	0.565551	0.566953	FALSE	FALSE	FALSE	ieu-b-4874	14	104685835	0.00013818	373295	0.709999	Bladder cancer	Bladder cancer	Bladder cancer || ||	TRUE	igd	NA	NA	NA	NA	NA	NA	NA	104685835	4.64483e-08	0.0119945	24533	14	eqtl-a-ENSG00000100664	EIF5	TRUE	reported	textfile	2	1	TRUE
rs145561395	A	G	A	G	0.204749	0.00060296	0.0326114	0.041098	FALSE	FALSE	FALSE	ieu-b-4874	14	103199388	0.000340002	373295	0.0759994	Bladder cancer	Bladder cancer	Bladder cancer || ||	TRUE	igd	NA	NA	NA	NA	NA	NA	NA	103199388	9.4639e-10	0.0334645	25482	14	eqtl-a-ENSG00000100664	EIF5	TRUE	reported	textfile	2	1	TRUE
rs8015712	T	C	T	C	0.243788	-7.6371e-05	0.268398	0.246108	FALSE	FALSE	FALSE	ieu-b-4874	14	103895840	0.000159584	373295	0.630001	Bladder cancer	Bladder cancer	Bladder cancer || ||	TRUE	igd	NA	NA	NA	NA	NA	NA	NA	103895840	2.44963e-75	0.0132736	31355	14	eqtl-a-ENSG00000100664	EIF5	TRUE	reported	textfile	2	1	TRUE
rs10133855	T	C	T	C	0.481355	0.000201059	0.473342	0.466703	FALSE	FALSE	FALSE	ieu-b-4874	14	64890227	0.000137114	373295	0.14	Bladder cancer	Bladder cancer	Bladder cancer || ||	TRUE	igd	NA	NA	NA	NA	NA	NA	NA	64890227	1e-200	0.0112108	30688	14	eqtl-a-ENSG00000089775	ZBTB25	TRUE	reported	textfile	2	1	TRUE
rs117727667	A	T	A	T	0.165395	0.000256783	0.0419502	0.034717	FALSE	TRUE	FALSE	ieu-b-4874	14	65028278	0.000372796	373295	0.49	Bladder cancer	Bladder cancer	Bladder cancer || ||	TRUE	igd	NA	NA	NA	NA	NA	NA	NA	65028278	2.44422e-08	0.0296555	31023	14	eqtl-a-ENSG00000089775	ZBTB25	TRUE	reported	textfile	2	1	TRUE
rs55705069	T	C	T	C	-0.185404	-3.83253e-05	0.0846171	0.07947	FALSE	FALSE	FALSE	ieu-b-4874	14	65247327	0.000250661	373295	0.88	Bladder cancer	Bladder cancer	Bladder cancer || ||	TRUE	igd	NA	NA	NA	NA	NA	NA	NA	65247327	3.53021e-18	0.0213282	31345	14	eqtl-a-ENSG00000089775	ZBTB25	TRUE	reported	textfile	2	1	TRUE
rs77722893	A	G	A	G	0.193056	-0.000299925	0.0784506	0.103404	FALSE	FALSE	FALSE	ieu-b-4874	14	64670556	0.000226628	373295	0.19	Bladder cancer	Bladder cancer	Bladder cancer || ||	TRUE	igd	NA	NA	NA	NA	NA	NA	NA	64670556	2.22998e-18	0.0220757	29284	14	eqtl-a-ENSG00000089775	ZBTB25	TRUE	reported	textfile	2	1	TRUE
rs10137126	T	A	T	A	0.526993	0.000102629	0.368679	0.363733	FALSE	TRUE	FALSE	ieu-b-4874	14	74025873	0.000140477	373295	0.47	Bladder cancer	Bladder cancer	Bladder cancer || ||	TRUE	igd	NA	NA	NA	NA	NA	NA	NA	74025873	1e-200	0.0115116	13924	14	eqtl-a-ENSG00000177465	ACOT4	TRUE	reported	textfile	2	1	TRUE
rs12878943	T	C	T	C	0.124083	1.64934e-06	0.106428	0.123395	FALSE	FALSE	FALSE	ieu-b-4874	14	74118831	0.000206027	373295	0.99	Bladder cancer	Bladder cancer	Bladder cancer || ||	TRUE	igd	NA	NA	NA	NA	NA	NA	NA	74118831	1.20579e-10	0.0192714	14261	14	eqtl-a-ENSG00000177465	ACOT4	TRUE	reported	textfile	2	1	TRUE
rs2215590	T	C	T	C	0.0995866	-1.59713e-05	0.239575	0.255869	FALSE	FALSE	FALSE	ieu-b-4874	14	73297741	0.000155345	373295	0.92	Bladder cancer	Bladder cancer	Bladder cancer || ||	TRUE	igd	NA	NA	NA	NA	NA	NA	NA	73297741	8.39267e-13	0.013919	14263	14	eqtl-a-ENSG00000177465	ACOT4	TRUE	reported	textfile	2	1	TRUE
rs6568466	C	T	C	T	-0.0677347	0.000265854	0.533407	0.548156	FALSE	FALSE	FALSE	ieu-b-4874	6	107444153	0.000136946	373295	0.0519996	Bladder cancer	Bladder cancer	Bladder cancer || ||	TRUE	igd	NA	NA	NA	NA	NA	NA	NA	107444153	1.3158e-08	0.0119165	14263	6	eqtl-a-ENSG00000177465	ACOT4	TRUE	reported	textfile	2	1	TRUE
rs10139816	T	C	T	C	0.303104	-1.04148e-05	0.323275	0.373931	FALSE	FALSE	FALSE	ieu-b-4874	14	65619352	0.000141925	373295	0.94	Bladder cancer	Bladder cancer	Bladder cancer || ||	TRUE	igd	NA	NA	NA	NA	NA	NA	NA	65619352	1.41579e-130	0.0124665	24844	14	eqtl-a-ENSG00000258289	CHURC1	TRUE	reported	textfile	2	1	TRUE
rs151166168	A	G	A	G	1.06565	0.000359228	0.0320394	0.029515	FALSE	FALSE	FALSE	ieu-b-4874	14	65287450	0.000401129	373295	0.37	Bladder cancer	Bladder cancer	Bladder cancer || ||	TRUE	igd	NA	NA	NA	NA	NA	NA	NA	65287450	1e-200	0.0325846	30751	14	eqtl-a-ENSG00000258289	CHURC1	TRUE	reported	textfile	2	1	TRUE
rs2884307	A	G	A	G	-0.259271	-0.000248068	0.878958	0.881374	FALSE	FALSE	FALSE	ieu-b-4874	14	65345813	0.000210087	373295	0.24	Bladder cancer	Bladder cancer	Bladder cancer || ||	TRUE	igd	NA	NA	NA	NA	NA	NA	NA	65345813	1.85183e-46	0.018116	31455	14	eqtl-a-ENSG00000258289	CHURC1	TRUE	reported	textfile	2	1	TRUE
rs35595126	T	C	T	C	0.575105	-6.17618e-05	0.111647	0.117502	FALSE	FALSE	FALSE	ieu-b-4874	14	65226044	0.000214765	373295	0.77	Bladder cancer	Bladder cancer	Bladder cancer || ||	TRUE	igd	NA	NA	NA	NA	NA	NA	NA	65226044	1e-200	0.0182681	30688	14	eqtl-a-ENSG00000258289	CHURC1	TRUE	reported	textfile	2	1	TRUE
rs73280132	C	G	C	G	0.290738	-0.000236167	0.0188762	0.022613	FALSE	TRUE	FALSE	ieu-b-4874	14	65840519	0.000453865	373295	0.6	Bladder cancer	Bladder cancer	Bladder cancer || ||	TRUE	igd	NA	NA	NA	NA	NA	NA	NA	65840519	2.77204e-11	0.0436661	27694	14	eqtl-a-ENSG00000258289	CHURC1	TRUE	reported	textfile	2	1	TRUE
rs10140069	G	A	G	A	0.121762	-0.000255013	0.680262	0.692732	FALSE	FALSE	FALSE	ieu-b-4874	14	93926805	0.000146688	373295	0.0819993	Bladder cancer	Bladder cancer	Bladder cancer || ||	TRUE	igd	NA	NA	NA	NA	NA	NA	NA	93926805	1.04641e-21	0.0127205	30158	14	eqtl-a-ENSG00000011114	BTBD7	TRUE	reported	textfile	2	1	TRUE
rs10144067	T	C	T	C	0.0898364	-0.000353742	0.585198	0.591949	FALSE	FALSE	FALSE	ieu-b-4874	14	93885198	0.000138686	373295	0.0109999	Bladder cancer	Bladder cancer	Bladder cancer || ||	TRUE	igd	NA	NA	NA	NA	NA	NA	NA	93885198	9.23634e-14	0.0120565	30152	14	eqtl-a-ENSG00000011114	BTBD7	TRUE	reported	textfile	2	1	TRUE
rs10147990	A	G	A	G	-0.268006	0.000160777	0.479762	0.495467	FALSE	FALSE	FALSE	ieu-b-4874	14	93703854	0.000135208	373295	0.23	Bladder cancer	Bladder cancer	Bladder cancer || ||	TRUE	igd	NA	NA	NA	NA	NA	NA	NA	93703854	3.60579e-116	0.0116977	31684	14	eqtl-a-ENSG00000011114	BTBD7	TRUE	reported	textfile	2	1	TRUE
rs10141231	T	C	T	C	-0.0675764	3.1545e-05	0.610024	0.590474	FALSE	FALSE	FALSE	ieu-b-4874	14	58485508	0.000137801	373295	0.82	Bladder cancer	Bladder cancer	Bladder cancer || ||	TRUE	igd	NA	NA	NA	NA	NA	NA	NA	58485508	2.95978e-08	0.0121893	14263	14	eqtl-a-ENSG00000131966	ACTR10	TRUE	reported	textfile	2	1	TRUE
rs10220388	C	T	C	T	-0.284714	-0.000384132	0.0577489	0.066909	FALSE	FALSE	FALSE	ieu-b-4874	14	58652287	0.000271934	373295	0.16	Bladder cancer	Bladder cancer	Bladder cancer || ||	TRUE	igd	NA	NA	NA	NA	NA	NA	NA	58652287	3.69999e-29	0.0254018	14263	14	eqtl-a-ENSG00000131966	ACTR10	TRUE	reported	textfile	2	1	TRUE
rs17832891	A	G	A	G	-0.911848	3.22659e-05	0.034149	0.034637	FALSE	FALSE	FALSE	ieu-b-4874	14	58678057	0.000369466	373295	0.93	Bladder cancer	Bladder cancer	Bladder cancer || ||	TRUE	igd	NA	NA	NA	NA	NA	NA	NA	58678057	3.76704e-180	0.0318604	11496	14	eqtl-a-ENSG00000131966	ACTR10	TRUE	reported	textfile	2	1	TRUE
rs10141804	T	C	T	C	0.272795	0.000156657	0.319535	0.323894	FALSE	FALSE	FALSE	ieu-b-4874	14	71249230	0.000144469	373295	0.28	Bladder cancer	Bladder cancer	Bladder cancer || ||	TRUE	igd	NA	NA	NA	NA	NA	NA	NA	71249230	1.14551e-104	0.0125556	31684	14	eqtl-a-ENSG00000133997	MED6	TRUE	reported	textfile	2	1	TRUE
rs149110519	T	C	T	C	0.150446	0.000419594	0.0526158	0.035595	FALSE	FALSE	FALSE	ieu-b-4874	6	144385777	0.000367199	373295	0.25	Bladder cancer	Bladder cancer	Bladder cancer || ||	TRUE	igd	NA	NA	NA	NA	NA	NA	NA	144385777	1.6045e-08	0.0266277	25735	6	eqtl-a-ENSG00000133997	MED6	TRUE	reported	textfile	2	1	TRUE
rs17108201	C	T	C	T	-0.271105	0.000230364	0.0916607	0.082479	FALSE	FALSE	FALSE	ieu-b-4874	14	70988931	0.000246462	373295	0.35	Bladder cancer	Bladder cancer	Bladder cancer || ||	TRUE	igd	NA	NA	NA	NA	NA	NA	NA	70988931	6.32703e-40	0.0205	31684	14	eqtl-a-ENSG00000133997	MED6	TRUE	reported	textfile	2	1	TRUE
rs10143337	G	A	G	A	0.22488	0.000140415	0.807401	0.779807	FALSE	FALSE	FALSE	ieu-b-4874	14	94881756	0.000163271	373295	0.39	Bladder cancer	Bladder cancer	Bladder cancer || ||	TRUE	igd	NA	NA	NA	NA	NA	NA	NA	94881756	5.56288e-51	0.0149737	31141	14	eqtl-a-ENSG00000197249	SERPINA1	TRUE	reported	textfile	2	1	TRUE
rs141094656	C	T	C	T	0.273907	0.000120255	0.0195137	0.014498	FALSE	FALSE	FALSE	ieu-b-4874	1	92753336	0.00059133	373295	0.84	Bladder cancer	Bladder cancer	Bladder cancer || ||	TRUE	igd	NA	NA	NA	NA	NA	NA	NA	92753336	1.83202e-10	0.0429665	21415	1	eqtl-a-ENSG00000197249	SERPINA1	TRUE	reported	textfile	2	1	TRUE
rs143038446	T	C	T	C	0.459746	0.000574085	0.017325	0.014688	FALSE	FALSE	FALSE	ieu-b-4874	14	94829490	0.000577799	373295	0.32	Bladder cancer	Bladder cancer	Bladder cancer || ||	TRUE	igd	NA	NA	NA	NA	NA	NA	NA	94829490	4.73042e-24	0.0454501	24671	14	eqtl-a-ENSG00000197249	SERPINA1	TRUE	reported	textfile	2	1	TRUE
rs17824472	T	C	T	C	0.280993	-0.000352166	0.0758371	0.072488	FALSE	FALSE	FALSE	ieu-b-4874	14	94627367	0.000268427	373295	0.19	Bladder cancer	Bladder cancer	Bladder cancer || ||	TRUE	igd	NA	NA	NA	NA	NA	NA	NA	94627367	3.15065e-36	0.022357	28095	14	eqtl-a-ENSG00000197249	SERPINA1	TRUE	reported	textfile	2	1	TRUE
rs35979828	T	C	T	C	0.155142	4.7328e-06	0.0571059	0.070393	FALSE	FALSE	FALSE	ieu-b-4874	12	54685880	0.000263983	373295	0.99	Bladder cancer	Bladder cancer	Bladder cancer || ||	TRUE	igd	NA	NA	NA	NA	NA	NA	NA	54685880	1.392e-09	0.0256159	29622	12	eqtl-a-ENSG00000197249	SERPINA1	TRUE	reported	textfile	2	1	TRUE
rs4065321	T	C	T	C	-0.0687425	2.38429e-05	0.539612	0.540104	FALSE	FALSE	FALSE	ieu-b-4874	17	38143548	0.000135511	373295	0.86	Bladder cancer	Bladder cancer	Bladder cancer || ||	TRUE	igd	NA	NA	NA	NA	NA	NA	NA	38143548	8.23379e-09	0.011927	31469	17	eqtl-a-ENSG00000197249	SERPINA1	TRUE	reported	textfile	2	1	TRUE
rs709932	T	C	T	C	0.482594	-0.000177202	0.164518	0.155153	FALSE	FALSE	FALSE	ieu-b-4874	14	94849201	0.000186722	373295	0.34	Bladder cancer	Bladder cancer	Bladder cancer || ||	TRUE	igd	NA	NA	NA	NA	NA	NA	NA	94849201	1e-200	0.0155311	29682	14	eqtl-a-ENSG00000197249	SERPINA1	TRUE	reported	textfile	2	1	TRUE
rs72708114	T	C	T	C	-0.392086	0.000176125	0.0586759	0.067426	FALSE	FALSE	FALSE	ieu-b-4874	14	94857570	0.000271934	373295	0.52	Bladder cancer	Bladder cancer	Bladder cancer || ||	TRUE	igd	NA	NA	NA	NA	NA	NA	NA	94857570	5.70033e-55	0.0251088	31354	14	eqtl-a-ENSG00000197249	SERPINA1	TRUE	reported	textfile	2	1	TRUE
rs10143412	G	A	G	A	0.269661	7.90292e-05	0.162949	0.156606	FALSE	FALSE	FALSE	ieu-b-4874	14	54935759	0.000186359	373295	0.67	Bladder cancer	Bladder cancer	Bladder cancer || ||	TRUE	igd	NA	NA	NA	NA	NA	NA	NA	54935759	4.39339e-64	0.0159548	26453	14	eqtl-a-ENSG00000100528	CNIH1	TRUE	reported	textfile	2	1	TRUE
rs141094656	C	T	C	T	-0.236801	0.000120255	0.0195137	0.014498	FALSE	FALSE	FALSE	ieu-b-4874	1	92753336	0.00059133	373295	0.84	Bladder cancer	Bladder cancer	Bladder cancer || ||	TRUE	igd	NA	NA	NA	NA	NA	NA	NA	92753336	3.60064e-08	0.0429821	16554	1	eqtl-a-ENSG00000100528	CNIH1	TRUE	reported	textfile	2	1	TRUE
rs10145865	A	G	A	G	0.180047	-0.000197159	0.0878086	0.092283	FALSE	FALSE	FALSE	ieu-b-4874	14	92919834	0.000233698	373295	0.4	Bladder cancer	Bladder cancer	Bladder cancer || ||	TRUE	igd	NA	NA	NA	NA	NA	NA	NA	92919834	9.1791e-18	0.020975	14263	14	eqtl-a-ENSG00000165934	CPSF2	TRUE	reported	textfile	2	1	TRUE
rs6575230	G	A	G	A	-0.451498	0.000223825	0.369571	0.361524	FALSE	FALSE	FALSE	ieu-b-4874	14	92580382	0.000140707	373295	0.11	Bladder cancer	Bladder cancer	Bladder cancer || ||	TRUE	igd	NA	NA	NA	NA	NA	NA	NA	92580382	1e-200	0.0117302	13925	14	eqtl-a-ENSG00000165934	CPSF2	TRUE	reported	textfile	2	1	TRUE
rs77505700	T	C	T	C	0.271991	9.13762e-05	0.0769995	0.092495	FALSE	FALSE	FALSE	ieu-b-4874	14	92576764	0.000233954	373295	0.7	Bladder cancer	Bladder cancer	Bladder cancer || ||	TRUE	igd	NA	NA	NA	NA	NA	NA	NA	92576764	1.73021e-34	0.0222077	13925	14	eqtl-a-ENSG00000165934	CPSF2	TRUE	reported	textfile	2	1	TRUE
rs10146572	A	G	A	G	-0.16178	0.000220301	0.264448	0.281522	FALSE	FALSE	FALSE	ieu-b-4874	14	73544612	0.000150335	373295	0.14	Bladder cancer	Bladder cancer	Bladder cancer || ||	TRUE	igd	NA	NA	NA	NA	NA	NA	NA	73544612	1.94402e-33	0.013426	29951	14	eqtl-a-ENSG00000133961	NUMB	TRUE	reported	textfile	2	1	TRUE
rs149110519	T	C	T	C	-0.181019	0.000419594	0.0526158	0.035595	FALSE	FALSE	FALSE	ieu-b-4874	6	144385777	0.000367199	373295	0.25	Bladder cancer	Bladder cancer	Bladder cancer || ||	TRUE	igd	NA	NA	NA	NA	NA	NA	NA	144385777	1.03467e-11	0.0266142	25521	6	eqtl-a-ENSG00000133961	NUMB	TRUE	reported	textfile	2	1	TRUE
rs4794822	T	C	T	C	0.0689452	-0.000134	0.380161	0.387565	FALSE	FALSE	FALSE	ieu-b-4874	17	38157995	0.000138666	373295	0.33	Bladder cancer	Bladder cancer	Bladder cancer || ||	TRUE	igd	TRUE	rs4794822	rs4795415	T	C	T	C	38156712	1.80838e-08	0.0122471	30971	17	eqtl-a-ENSG00000133961	NUMB	TRUE	reported	textfile	2	1	TRUE
rs61985842	C	T	C	T	-0.247438	0.000191341	0.240543	0.238097	FALSE	FALSE	FALSE	ieu-b-4874	14	73860709	0.000158628	373295	0.23	Bladder cancer	Bladder cancer	Bladder cancer || ||	TRUE	igd	NA	NA	NA	NA	NA	NA	NA	73860709	3.26362e-72	0.0137684	29948	14	eqtl-a-ENSG00000133961	NUMB	TRUE	reported	textfile	2	1	TRUE
rs10146616	A	C	A	C	0.472299	-5.50348e-05	0.786872	0.788168	FALSE	FALSE	FALSE	ieu-b-4874	14	73331795	0.000166621	373295	0.74	Bladder cancer	Bladder cancer	Bladder cancer || ||	TRUE	igd	NA	NA	NA	NA	NA	NA	NA	73331795	1e-200	0.0139793	31355	14	eqtl-a-ENSG00000119599	DCAF4	TRUE	reported	textfile	2	1	TRUE
rs2333010	G	A	G	A	0.29708	-6.13473e-05	0.814088	0.811246	FALSE	FALSE	FALSE	ieu-b-4874	14	73382222	0.000173427	373295	0.719999	Bladder cancer	Bladder cancer	Bladder cancer || ||	TRUE	igd	NA	NA	NA	NA	NA	NA	NA	73382222	2.99226e-86	0.015093	31566	14	eqtl-a-ENSG00000119599	DCAF4	TRUE	reported	textfile	2	1	TRUE
rs35294538	A	G	A	G	-0.402745	2.32814e-05	0.276462	0.27452	FALSE	FALSE	FALSE	ieu-b-4874	14	73252898	0.000152087	373295	0.88	Bladder cancer	Bladder cancer	Bladder cancer || ||	TRUE	igd	NA	NA	NA	NA	NA	NA	NA	73252898	1e-200	0.0128685	29827	14	eqtl-a-ENSG00000119599	DCAF4	TRUE	reported	textfile	2	1	TRUE
rs55813562	C	T	C	T	-0.124903	-3.51592e-06	0.099381	0.104107	FALSE	FALSE	FALSE	ieu-b-4874	14	73083053	0.00022174	373295	0.99	Bladder cancer	Bladder cancer	Bladder cancer || ||	TRUE	igd	NA	NA	NA	NA	NA	NA	NA	73083053	3.23244e-10	0.0198662	31569	14	eqtl-a-ENSG00000119599	DCAF4	TRUE	reported	textfile	2	1	TRUE
rs8020523	G	C	G	C	0.146801	9.64297e-05	0.868864	0.879953	FALSE	TRUE	FALSE	ieu-b-4874	14	74318786	0.000207982	373295	0.64	Bladder cancer	Bladder cancer	Bladder cancer || ||	TRUE	igd	NA	NA	NA	NA	NA	NA	NA	74318786	7.0372e-17	0.0175889	30194	14	eqtl-a-ENSG00000119599	DCAF4	TRUE	reported	textfile	2	1	TRUE
rs10147537	T	C	T	C	-0.215518	-0.000283162	0.0279224	0.034851	FALSE	FALSE	FALSE	ieu-b-4874	14	74192791	0.000369169	373295	0.44	Bladder cancer	Bladder cancer	Bladder cancer || ||	TRUE	igd	NA	NA	NA	NA	NA	NA	NA	74192791	2.32359e-09	0.0360802	26680	14	eqtl-a-ENSG00000184227	ACOT1	TRUE	reported	textfile	2	1	TRUE
rs35463808	A	C	A	C	-0.0807918	5.67068e-05	0.288851	0.289064	FALSE	FALSE	FALSE	ieu-b-4874	14	73274745	0.000149175	373295	0.7	Bladder cancer	Bladder cancer	Bladder cancer || ||	TRUE	igd	NA	NA	NA	NA	NA	NA	NA	73274745	7.24703e-10	0.0131143	27299	14	eqtl-a-ENSG00000184227	ACOT1	TRUE	reported	textfile	2	1	TRUE
rs4044907	C	T	C	T	0.352204	-1.45133e-05	0.735457	0.730789	FALSE	FALSE	FALSE	ieu-b-4874	14	74047195	0.000152294	373295	0.92	Bladder cancer	Bladder cancer	Bladder cancer || ||	TRUE	igd	NA	NA	NA	NA	NA	NA	NA	74047195	1.05196e-157	0.0131636	27175	14	eqtl-a-ENSG00000184227	ACOT1	TRUE	reported	textfile	2	1	TRUE
rs10147894	T	C	T	C	0.391408	-0.000136293	0.674588	0.65231	FALSE	FALSE	FALSE	ieu-b-4874	14	35225079	0.000142669	373295	0.34	Bladder cancer	Bladder cancer	Bladder cancer || ||	TRUE	igd	NA	NA	NA	NA	NA	NA	NA	35225079	1e-200	0.0122684	31526	14	eqtl-a-ENSG00000092020	PPP2R3C	TRUE	reported	textfile	2	1	TRUE
[truncated: 23,232 more rows]
