# Supplementary material for: Integrative multi-omics and single-cell transcriptomics reveal ARHGEF12 driving chemoresistance in bladder cancer
Source: Hereditas. 2025 Nov 27;162:234. doi: 10.1186/s41065-025-00606-1 (PMC12661753; doi:10.1186/s41065-025-00606-1)
Supplement: Supplementary file 1 — Supplementary Material 1. [file 41065_2025_606_MOESM1_ESM.zip › Supplementary1/Supplementary - MR/eQTL-MR/MR/table.heterogeneity.csv]

id.exposure	id.outcome	outcome	exposure	method	Q	Q_df	Q_pval
eqtl-a-ENSG00000000938	ieu-b-4874	Bladder cancer	FGR	MR Egger	7.61544174518278	7	0.367721083663514
eqtl-a-ENSG00000000938	ieu-b-4874	Bladder cancer	FGR	Inverse variance weighted	7.82733655724085	8	0.450515767659211
eqtl-a-ENSG00000000971	ieu-b-4874	Bladder cancer	CFH	MR Egger	2.96383117392434	1	0.0851459721515596
eqtl-a-ENSG00000000971	ieu-b-4874	Bladder cancer	CFH	Inverse variance weighted	3.6953889272073	2	0.157600100541694
eqtl-a-ENSG00000001084	ieu-b-4874	Bladder cancer	GCLC	MR Egger	8.15519712667186	1	0.00429379325498233
eqtl-a-ENSG00000001084	ieu-b-4874	Bladder cancer	GCLC	Inverse variance weighted	8.44192394132493	2	0.0146845116389012
eqtl-a-ENSG00000001561	ieu-b-4874	Bladder cancer	ENPP4	MR Egger	4.8584790777018	2	0.0881038066355964
eqtl-a-ENSG00000001561	ieu-b-4874	Bladder cancer	ENPP4	Inverse variance weighted	5.13886332980316	3	0.161906750159219
eqtl-a-ENSG00000002549	ieu-b-4874	Bladder cancer	LAP3	MR Egger	4.18869097214135	5	0.522581378942274
eqtl-a-ENSG00000002549	ieu-b-4874	Bladder cancer	LAP3	Inverse variance weighted	8.38199334529813	6	0.211431586474087
eqtl-a-ENSG00000002726	ieu-b-4874	Bladder cancer	AOC1	MR Egger	0.307819969736452	1	0.579021030106765
eqtl-a-ENSG00000002726	ieu-b-4874	Bladder cancer	AOC1	Inverse variance weighted	0.51722748845224	2	0.772121201725679
eqtl-a-ENSG00000002822	ieu-b-4874	Bladder cancer	MAD1L1	MR Egger	1.04190645836524	3	0.791113274256278
eqtl-a-ENSG00000002822	ieu-b-4874	Bladder cancer	MAD1L1	Inverse variance weighted	3.40272235874103	4	0.492822902857326
eqtl-a-ENSG00000002919	ieu-b-4874	Bladder cancer	SNX11	MR Egger	1.56792658748405	3	0.66668391539574
eqtl-a-ENSG00000002919	ieu-b-4874	Bladder cancer	SNX11	Inverse variance weighted	3.57651694124774	4	0.466339544571065
eqtl-a-ENSG00000002933	ieu-b-4874	Bladder cancer	TMEM176A	MR Egger	4.48605781786429	6	0.611199811345332
eqtl-a-ENSG00000002933	ieu-b-4874	Bladder cancer	TMEM176A	Inverse variance weighted	5.29443240973043	7	0.624080628004294
eqtl-a-ENSG00000003056	ieu-b-4874	Bladder cancer	M6PR	MR Egger	1.58289903350309	2	0.453187416205087
eqtl-a-ENSG00000003056	ieu-b-4874	Bladder cancer	M6PR	Inverse variance weighted	1.59731616998916	3	0.659998513194462
eqtl-a-ENSG00000003137	ieu-b-4874	Bladder cancer	CYP26B1	MR Egger	0.68305715338796	1	0.408535988031124
eqtl-a-ENSG00000003137	ieu-b-4874	Bladder cancer	CYP26B1	Inverse variance weighted	1.49987016695558	2	0.472397218130162
eqtl-a-ENSG00000003249	ieu-b-4874	Bladder cancer	DBNDD1	MR Egger	6.41437644182694	2	0.0404702468346035
eqtl-a-ENSG00000003249	ieu-b-4874	Bladder cancer	DBNDD1	Inverse variance weighted	7.67411274485614	3	0.0532495409396191
eqtl-a-ENSG00000003393	ieu-b-4874	Bladder cancer	ALS2	MR Egger	2.15170303387722	4	0.707880434180876
eqtl-a-ENSG00000003393	ieu-b-4874	Bladder cancer	ALS2	Inverse variance weighted	2.19443260264727	5	0.821639737072594
eqtl-a-ENSG00000003402	ieu-b-4874	Bladder cancer	CFLAR	MR Egger	0.0357231425109682	1	0.850088374490308
eqtl-a-ENSG00000003402	ieu-b-4874	Bladder cancer	CFLAR	Inverse variance weighted	1.79743281408308	2	0.407091864770616
eqtl-a-ENSG00000003436	ieu-b-4874	Bladder cancer	TFPI	MR Egger	0.355571773934519	1	0.550975904170142
eqtl-a-ENSG00000003436	ieu-b-4874	Bladder cancer	TFPI	Inverse variance weighted	0.685517433623322	2	0.709809455988831
eqtl-a-ENSG00000004059	ieu-b-4874	Bladder cancer	ARF5	MR Egger	1.76207067752951	1	0.184366447361927
eqtl-a-ENSG00000004059	ieu-b-4874	Bladder cancer	ARF5	Inverse variance weighted	2.26424826393981	2	0.322347819392019
eqtl-a-ENSG00000004468	ieu-b-4874	Bladder cancer	CD38	MR Egger	3.40174949236451	1	0.0651273098159786
eqtl-a-ENSG00000004468	ieu-b-4874	Bladder cancer	CD38	Inverse variance weighted	4.9541103285832	2	0.0839901991029825
eqtl-a-ENSG00000004534	ieu-b-4874	Bladder cancer	RBM6	MR Egger	0.980658977917033	3	0.80593177071625
eqtl-a-ENSG00000004534	ieu-b-4874	Bladder cancer	RBM6	Inverse variance weighted	1.65364336936137	4	0.799120115588661
eqtl-a-ENSG00000004799	ieu-b-4874	Bladder cancer	PDK4	MR Egger	1.16994201969093	2	0.557122012631305
eqtl-a-ENSG00000004799	ieu-b-4874	Bladder cancer	PDK4	Inverse variance weighted	1.2062601601404	3	0.751503261569548
eqtl-a-ENSG00000004809	ieu-b-4874	Bladder cancer	SLC22A16	MR Egger	0.294872086166106	2	0.862917626107481
eqtl-a-ENSG00000004809	ieu-b-4874	Bladder cancer	SLC22A16	Inverse variance weighted	0.516469258188851	3	0.91525857282962
eqtl-a-ENSG00000004864	ieu-b-4874	Bladder cancer	SLC25A13	MR Egger	0.654166478538868	1	0.418626981705636
eqtl-a-ENSG00000004864	ieu-b-4874	Bladder cancer	SLC25A13	Inverse variance weighted	1.20235026201965	2	0.548167089309529
eqtl-a-ENSG00000004866	ieu-b-4874	Bladder cancer	ST7	MR Egger	0.338336597312136	1	0.560790946662693
eqtl-a-ENSG00000004866	ieu-b-4874	Bladder cancer	ST7	Inverse variance weighted	0.965029957016186	2	0.617229120173705
eqtl-a-ENSG00000004939	ieu-b-4874	Bladder cancer	SLC4A1	MR Egger	4.72677485331654	7	0.693265431923616
eqtl-a-ENSG00000004939	ieu-b-4874	Bladder cancer	SLC4A1	Inverse variance weighted	4.78829378650335	8	0.779945394976816
eqtl-a-ENSG00000005020	ieu-b-4874	Bladder cancer	SKAP2	MR Egger	3.90895471409122	5	0.562597421888955
eqtl-a-ENSG00000005020	ieu-b-4874	Bladder cancer	SKAP2	Inverse variance weighted	4.33467975612426	6	0.63148371848665
eqtl-a-ENSG00000005075	ieu-b-4874	Bladder cancer	POLR2J	MR Egger	0.61065556225231	2	0.736881798855968
eqtl-a-ENSG00000005075	ieu-b-4874	Bladder cancer	POLR2J	Inverse variance weighted	1.26146205560958	3	0.738303987675682
eqtl-a-ENSG00000005102	ieu-b-4874	Bladder cancer	MEOX1	MR Egger	0.343206249055434	2	0.842313400369406
eqtl-a-ENSG00000005102	ieu-b-4874	Bladder cancer	MEOX1	Inverse variance weighted	0.448015712030224	3	0.930154347572689
eqtl-a-ENSG00000005156	ieu-b-4874	Bladder cancer	LIG3	MR Egger	1.65377501057111	2	0.43740860175412
eqtl-a-ENSG00000005156	ieu-b-4874	Bladder cancer	LIG3	Inverse variance weighted	1.8433326803752	3	0.605550961157755
eqtl-a-ENSG00000005175	ieu-b-4874	Bladder cancer	RPAP3	MR Egger	1.92551132867098	2	0.381839214154617
eqtl-a-ENSG00000005175	ieu-b-4874	Bladder cancer	RPAP3	Inverse variance weighted	2.02155913702564	3	0.567944104829088
eqtl-a-ENSG00000005238	ieu-b-4874	Bladder cancer	ATOSB	MR Egger	1.34420466482831	1	0.246293826048558
eqtl-a-ENSG00000005238	ieu-b-4874	Bladder cancer	ATOSB	Inverse variance weighted	1.39713043455394	2	0.497298307185959
eqtl-a-ENSG00000005249	ieu-b-4874	Bladder cancer	PRKAR2B	MR Egger	4.92451694440847	3	0.177408565035695
eqtl-a-ENSG00000005249	ieu-b-4874	Bladder cancer	PRKAR2B	Inverse variance weighted	5.05141769145718	4	0.282062292035765
eqtl-a-ENSG00000005302	ieu-b-4874	Bladder cancer	MSL3	MR Egger	0.0924309687540171	1	0.761109135380505
eqtl-a-ENSG00000005302	ieu-b-4874	Bladder cancer	MSL3	Inverse variance weighted	0.964664455175624	2	0.617341929671146
eqtl-a-ENSG00000005379	ieu-b-4874	Bladder cancer	TSPOAP1	MR Egger	0.632164050808324	3	0.88903126578452
eqtl-a-ENSG00000005379	ieu-b-4874	Bladder cancer	TSPOAP1	Inverse variance weighted	0.739881309158356	4	0.946321199217067
eqtl-a-ENSG00000005381	ieu-b-4874	Bladder cancer	MPO	MR Egger	10.9453281320125	7	0.141021624250025
eqtl-a-ENSG00000005381	ieu-b-4874	Bladder cancer	MPO	Inverse variance weighted	15.5097458405642	8	0.049959457555812
eqtl-a-ENSG00000005471	ieu-b-4874	Bladder cancer	ABCB4	MR Egger	0.013618235385099	1	0.907100012936822
eqtl-a-ENSG00000005471	ieu-b-4874	Bladder cancer	ABCB4	Inverse variance weighted	0.289499310392423	2	0.865238874055809
eqtl-a-ENSG00000005513	ieu-b-4874	Bladder cancer	SOX8	MR Egger	0.742452186729151	2	0.689887944837913
eqtl-a-ENSG00000005513	ieu-b-4874	Bladder cancer	SOX8	Inverse variance weighted	0.985181229345658	3	0.804837599466201
eqtl-a-ENSG00000005844	ieu-b-4874	Bladder cancer	ITGAL	Inverse variance weighted	0.908359901042302	1	0.340549960033749
eqtl-a-ENSG00000005961	ieu-b-4874	Bladder cancer	ITGA2B	MR Egger	11.4232544997426	12	0.493035566401905
eqtl-a-ENSG00000005961	ieu-b-4874	Bladder cancer	ITGA2B	Inverse variance weighted	11.9375378590646	13	0.532772314044212
eqtl-a-ENSG00000006007	ieu-b-4874	Bladder cancer	GDE1	MR Egger	6.00495550023994	5	0.305737025346518
eqtl-a-ENSG00000006007	ieu-b-4874	Bladder cancer	GDE1	Inverse variance weighted	6.24374602394578	6	0.396446888321035
eqtl-a-ENSG00000006015	ieu-b-4874	Bladder cancer	REX1BD	MR Egger	2.74550821140731	2	0.253408084955168
eqtl-a-ENSG00000006015	ieu-b-4874	Bladder cancer	REX1BD	Inverse variance weighted	3.09571749721228	3	0.377101569360851
eqtl-a-ENSG00000006282	ieu-b-4874	Bladder cancer	SPATA20	MR Egger	5.38420586383975	5	0.370810229268656
eqtl-a-ENSG00000006282	ieu-b-4874	Bladder cancer	SPATA20	Inverse variance weighted	6.03772446158052	6	0.418977465367109
eqtl-a-ENSG00000006530	ieu-b-4874	Bladder cancer	AGK	MR Egger	0.146479726080498	1	0.701922416123006
eqtl-a-ENSG00000006530	ieu-b-4874	Bladder cancer	AGK	Inverse variance weighted	0.233435782304056	2	0.889836188419754
eqtl-a-ENSG00000006534	ieu-b-4874	Bladder cancer	ALDH3B1	MR Egger	3.60770035899253	2	0.164663681446137
eqtl-a-ENSG00000006534	ieu-b-4874	Bladder cancer	ALDH3B1	Inverse variance weighted	3.60770377213443	3	0.307059605450775
eqtl-a-ENSG00000006607	ieu-b-4874	Bladder cancer	FARP2	MR Egger	0.000477128321011054	1	0.982572980192956
eqtl-a-ENSG00000006607	ieu-b-4874	Bladder cancer	FARP2	Inverse variance weighted	1.13695651345064	2	0.566386678359169
eqtl-a-ENSG00000006625	ieu-b-4874	Bladder cancer	GGCT	Inverse variance weighted	2.79154675609429	1	0.0947627190667241
eqtl-a-ENSG00000006638	ieu-b-4874	Bladder cancer	TBXA2R	MR Egger	0.0415070981035486	1	0.838562224052477
eqtl-a-ENSG00000006638	ieu-b-4874	Bladder cancer	TBXA2R	Inverse variance weighted	0.588819722246909	2	0.744971094172731
eqtl-a-ENSG00000006652	ieu-b-4874	Bladder cancer	IFRD1	MR Egger	2.58349619163233	5	0.763871204837488
eqtl-a-ENSG00000006652	ieu-b-4874	Bladder cancer	IFRD1	Inverse variance weighted	3.05194031579636	6	0.802300115840272
eqtl-a-ENSG00000006715	ieu-b-4874	Bladder cancer	VPS41	MR Egger	0.344888195959433	1	0.5570211608736
eqtl-a-ENSG00000006715	ieu-b-4874	Bladder cancer	VPS41	Inverse variance weighted	0.396191749948634	2	0.820291203969535
eqtl-a-ENSG00000006744	ieu-b-4874	Bladder cancer	ELAC2	MR Egger	0.193353367957177	1	0.660140171044661
eqtl-a-ENSG00000006744	ieu-b-4874	Bladder cancer	ELAC2	Inverse variance weighted	0.205237614756516	2	0.902470923179061
eqtl-a-ENSG00000007047	ieu-b-4874	Bladder cancer	MARK4	MR Egger	3.15550586459026	2	0.206438458602189
eqtl-a-ENSG00000007047	ieu-b-4874	Bladder cancer	MARK4	Inverse variance weighted	3.39615152679224	3	0.334482775249939
eqtl-a-ENSG00000007129	ieu-b-4874	Bladder cancer	CEACAM21	MR Egger	0.656787169913313	3	0.883317822763577
eqtl-a-ENSG00000007129	ieu-b-4874	Bladder cancer	CEACAM21	Inverse variance weighted	1.18081132571131	4	0.88124769074249
eqtl-a-ENSG00000007168	ieu-b-4874	Bladder cancer	PAFAH1B1	MR Egger	0.248513131572246	1	0.618123978452387
eqtl-a-ENSG00000007168	ieu-b-4874	Bladder cancer	PAFAH1B1	Inverse variance weighted	0.492422290574453	2	0.781757143161438
eqtl-a-ENSG00000007237	ieu-b-4874	Bladder cancer	GAS7	MR Egger	11.5924473857305	9	0.23727202395427
eqtl-a-ENSG00000007237	ieu-b-4874	Bladder cancer	GAS7	Inverse variance weighted	14.1906961630245	10	0.16446972575737
eqtl-a-ENSG00000007264	ieu-b-4874	Bladder cancer	MATK	MR Egger	2.96411357861559	4	0.563848758391914
eqtl-a-ENSG00000007264	ieu-b-4874	Bladder cancer	MATK	Inverse variance weighted	3.48851413160014	5	0.625126294555613
eqtl-a-ENSG00000007312	ieu-b-4874	Bladder cancer	CD79B	MR Egger	8.97286597751971	5	0.110151349586547
eqtl-a-ENSG00000007312	ieu-b-4874	Bladder cancer	CD79B	Inverse variance weighted	9.64229841588959	6	0.140546463105995
eqtl-a-ENSG00000007341	ieu-b-4874	Bladder cancer	ST7L	MR Egger	0.282919748656433	1	0.594793864829305
eqtl-a-ENSG00000007341	ieu-b-4874	Bladder cancer	ST7L	Inverse variance weighted	0.46695140509894	2	0.791776833664977
eqtl-a-ENSG00000007516	ieu-b-4874	Bladder cancer	BAIAP3	MR Egger	1.06302411417283	1	0.302526466691424
eqtl-a-ENSG00000007516	ieu-b-4874	Bladder cancer	BAIAP3	Inverse variance weighted	2.19989728576917	2	0.332888179435733
eqtl-a-ENSG00000007541	ieu-b-4874	Bladder cancer	PIGQ	MR Egger	0.222034172687079	1	0.637494332827352
eqtl-a-ENSG00000007541	ieu-b-4874	Bladder cancer	PIGQ	Inverse variance weighted	0.999864887046918	2	0.606571636171015
eqtl-a-ENSG00000007944	ieu-b-4874	Bladder cancer	MYLIP	MR Egger	5.44881963711458	5	0.363590637078166
eqtl-a-ENSG00000007944	ieu-b-4874	Bladder cancer	MYLIP	Inverse variance weighted	6.33332323326722	6	0.3869049637575
eqtl-a-ENSG00000007968	ieu-b-4874	Bladder cancer	E2F2	MR Egger	5.98866200893465	10	0.816214911810655
eqtl-a-ENSG00000007968	ieu-b-4874	Bladder cancer	E2F2	Inverse variance weighted	6.10212527688074	11	0.866463915010939
eqtl-a-ENSG00000008083	ieu-b-4874	Bladder cancer	JARID2	MR Egger	3.71376235175605	5	0.591317257493245
eqtl-a-ENSG00000008083	ieu-b-4874	Bladder cancer	JARID2	Inverse variance weighted	3.79800797944064	6	0.703989240617537
eqtl-a-ENSG00000008256	ieu-b-4874	Bladder cancer	CYTH3	MR Egger	1.86152323903921	3	0.601639161622726
eqtl-a-ENSG00000008256	ieu-b-4874	Bladder cancer	CYTH3	Inverse variance weighted	1.86653523435784	4	0.760289513072733
eqtl-a-ENSG00000008283	ieu-b-4874	Bladder cancer	CYB561	MR Egger	0.640838209492507	2	0.725844768330457
eqtl-a-ENSG00000008283	ieu-b-4874	Bladder cancer	CYB561	Inverse variance weighted	1.04525641249027	3	0.790303057584523
eqtl-a-ENSG00000008294	ieu-b-4874	Bladder cancer	SPAG9	MR Egger	11.1663402026677	3	0.0108595900834174
eqtl-a-ENSG00000008294	ieu-b-4874	Bladder cancer	SPAG9	Inverse variance weighted	11.1962601587017	4	0.024444652667851
eqtl-a-ENSG00000008300	ieu-b-4874	Bladder cancer	CELSR3	MR Egger	0.0289337658528971	1	0.864932057900424
eqtl-a-ENSG00000008300	ieu-b-4874	Bladder cancer	CELSR3	Inverse variance weighted	0.053773661368984	2	0.973471402383079
eqtl-a-ENSG00000008394	ieu-b-4874	Bladder cancer	MGST1	MR Egger	6.94451645718641	6	0.326008803432827
eqtl-a-ENSG00000008394	ieu-b-4874	Bladder cancer	MGST1	Inverse variance weighted	7.24448984190151	7	0.403875440006918
eqtl-a-ENSG00000008438	ieu-b-4874	Bladder cancer	PGLYRP1	MR Egger	3.67465002324344	5	0.597140899912716
eqtl-a-ENSG00000008438	ieu-b-4874	Bladder cancer	PGLYRP1	Inverse variance weighted	4.37590406167213	6	0.625946073759077
eqtl-a-ENSG00000008441	ieu-b-4874	Bladder cancer	NFIX	MR Egger	0.133806571401264	1	0.714517449940351
eqtl-a-ENSG00000008441	ieu-b-4874	Bladder cancer	NFIX	Inverse variance weighted	0.253261229192412	2	0.88105906285395
eqtl-a-ENSG00000008513	ieu-b-4874	Bladder cancer	ST3GAL1	MR Egger	0.977323697241342	3	0.806738720490986
eqtl-a-ENSG00000008513	ieu-b-4874	Bladder cancer	ST3GAL1	Inverse variance weighted	1.68055859835681	4	0.794246076245791
eqtl-a-ENSG00000008516	ieu-b-4874	Bladder cancer	MMP25	MR Egger	3.69056105627932	5	0.594769242845094
eqtl-a-ENSG00000008516	ieu-b-4874	Bladder cancer	MMP25	Inverse variance weighted	3.80034465298873	6	0.703673830013996
eqtl-a-ENSG00000008517	ieu-b-4874	Bladder cancer	IL32	MR Egger	3.04979839912279	2	0.217642994268846
eqtl-a-ENSG00000008517	ieu-b-4874	Bladder cancer	IL32	Inverse variance weighted	5.72969174048307	3	0.125528030327487
eqtl-a-ENSG00000009335	ieu-b-4874	Bladder cancer	UBE3C	MR Egger	0.000701978295560154	1	0.978862622914326
eqtl-a-ENSG00000009335	ieu-b-4874	Bladder cancer	UBE3C	Inverse variance weighted	4.8029889381269	2	0.0905824793707264
eqtl-a-ENSG00000009790	ieu-b-4874	Bladder cancer	TRAF3IP3	MR Egger	0.957159532776096	1	0.327903570521173
eqtl-a-ENSG00000009790	ieu-b-4874	Bladder cancer	TRAF3IP3	Inverse variance weighted	1.0393249714133	2	0.594721241019306
eqtl-a-ENSG00000009830	ieu-b-4874	Bladder cancer	POMT2	MR Egger	0.499154941379374	1	0.479871669106883
eqtl-a-ENSG00000009830	ieu-b-4874	Bladder cancer	POMT2	Inverse variance weighted	1.08594867493135	2	0.581017537554785
eqtl-a-ENSG00000010030	ieu-b-4874	Bladder cancer	ETV7	MR Egger	0.0035360524203323	1	0.952581968469415
eqtl-a-ENSG00000010030	ieu-b-4874	Bladder cancer	ETV7	Inverse variance weighted	0.595877465590687	2	0.742346819869079
eqtl-a-ENSG00000010165	ieu-b-4874	Bladder cancer	METTL13	MR Egger	7.48622798829144	2	0.0236802480450513
eqtl-a-ENSG00000010165	ieu-b-4874	Bladder cancer	METTL13	Inverse variance weighted	12.3572652790073	3	0.00625434685946773
eqtl-a-ENSG00000010219	ieu-b-4874	Bladder cancer	DYRK4	MR Egger	8.81775783644651e-09	1	0.999925076312356
eqtl-a-ENSG00000010219	ieu-b-4874	Bladder cancer	DYRK4	Inverse variance weighted	0.228108233508853	2	0.892209671084245
eqtl-a-ENSG00000010270	ieu-b-4874	Bladder cancer	STARD3NL	MR Egger	4.94242795616105	1	0.0262052014221498
eqtl-a-ENSG00000010270	ieu-b-4874	Bladder cancer	STARD3NL	Inverse variance weighted	7.11227484076884	2	0.0285488843590505
eqtl-a-ENSG00000010278	ieu-b-4874	Bladder cancer	CD9	MR Egger	2.66528184768626	4	0.6153033662031
eqtl-a-ENSG00000010278	ieu-b-4874	Bladder cancer	CD9	Inverse variance weighted	4.27222371646166	5	0.510924387218252
eqtl-a-ENSG00000010292	ieu-b-4874	Bladder cancer	NCAPD2	MR Egger	0.779705130027378	2	0.677156703728168
eqtl-a-ENSG00000010292	ieu-b-4874	Bladder cancer	NCAPD2	Inverse variance weighted	0.836471131283311	3	0.840725186403608
eqtl-a-ENSG00000010295	ieu-b-4874	Bladder cancer	IFFO1	MR Egger	1.67065774446689	1	0.196170458179948
eqtl-a-ENSG00000010295	ieu-b-4874	Bladder cancer	IFFO1	Inverse variance weighted	2.05318862005228	2	0.358224888360389
eqtl-a-ENSG00000010327	ieu-b-4874	Bladder cancer	STAB1	MR Egger	15.688141031345	10	0.10891453096251
eqtl-a-ENSG00000010327	ieu-b-4874	Bladder cancer	STAB1	Inverse variance weighted	17.0147958593295	11	0.107438688798237
eqtl-a-ENSG00000010539	ieu-b-4874	Bladder cancer	ZNF200	MR Egger	4.06817345443727	3	0.254196103674154
eqtl-a-ENSG00000010539	ieu-b-4874	Bladder cancer	ZNF200	Inverse variance weighted	4.09446020728826	4	0.393372968303426
eqtl-a-ENSG00000010610	ieu-b-4874	Bladder cancer	CD4	MR Egger	3.15485113492525	2	0.206506050356589
eqtl-a-ENSG00000010610	ieu-b-4874	Bladder cancer	CD4	Inverse variance weighted	3.32150427697426	3	0.344660846931596
eqtl-a-ENSG00000010626	ieu-b-4874	Bladder cancer	LRRC23	MR Egger	0.720500967452867	1	0.395979631909954
eqtl-a-ENSG00000010626	ieu-b-4874	Bladder cancer	LRRC23	Inverse variance weighted	2.30268748397385	2	0.316211576995842
eqtl-a-ENSG00000010810	ieu-b-4874	Bladder cancer	FYN	MR Egger	1.40223734153366	1	0.236349325707034
eqtl-a-ENSG00000010810	ieu-b-4874	Bladder cancer	FYN	Inverse variance weighted	2.78977676638763	2	0.247860700243063
eqtl-a-ENSG00000011007	ieu-b-4874	Bladder cancer	ELOA	MR Egger	2.00399295307089	1	0.15688545057429
eqtl-a-ENSG00000011007	ieu-b-4874	Bladder cancer	ELOA	Inverse variance weighted	2.17271125929069	2	0.337444026562704
eqtl-a-ENSG00000011021	ieu-b-4874	Bladder cancer	CLCN6	MR Egger	0.0517596903819999	1	0.820029090430566
eqtl-a-ENSG00000011021	ieu-b-4874	Bladder cancer	CLCN6	Inverse variance weighted	0.293820682265231	2	0.863371382846544
eqtl-a-ENSG00000011105	ieu-b-4874	Bladder cancer	TSPAN9	MR Egger	9.14147478340663	13	0.762176577178601
eqtl-a-ENSG00000011105	ieu-b-4874	Bladder cancer	TSPAN9	Inverse variance weighted	10.3167616536969	14	0.738677282604516
eqtl-a-ENSG00000011114	ieu-b-4874	Bladder cancer	BTBD7	MR Egger	0.117375403694615	1	0.731898695240084
eqtl-a-ENSG00000011114	ieu-b-4874	Bladder cancer	BTBD7	Inverse variance weighted	5.04103522611078	2	0.0804179705832884
eqtl-a-ENSG00000011198	ieu-b-4874	Bladder cancer	ABHD5	MR Egger	6.21562223599211	3	0.101578216875043
eqtl-a-ENSG00000011198	ieu-b-4874	Bladder cancer	ABHD5	Inverse variance weighted	7.64343332304234	4	0.105548296612379
eqtl-a-ENSG00000011376	ieu-b-4874	Bladder cancer	LARS2	MR Egger	0.821844677407879	1	0.364641377033147
eqtl-a-ENSG00000011376	ieu-b-4874	Bladder cancer	LARS2	Inverse variance weighted	1.10894412097132	2	0.574375416644036
eqtl-a-ENSG00000011405	ieu-b-4874	Bladder cancer	PIK3C2A	MR Egger	2.2673716125598	1	0.132123812291836
eqtl-a-ENSG00000011405	ieu-b-4874	Bladder cancer	PIK3C2A	Inverse variance weighted	2.68865034246641	2	0.260715586887171
eqtl-a-ENSG00000011422	ieu-b-4874	Bladder cancer	PLAUR	MR Egger	4.05206907370079	5	0.54194391679663
eqtl-a-ENSG00000011422	ieu-b-4874	Bladder cancer	PLAUR	Inverse variance weighted	4.07257432041276	6	0.666855617949746
eqtl-a-ENSG00000012061	ieu-b-4874	Bladder cancer	ERCC1	MR Egger	6.98789288906976	2	0.0303807393755524
eqtl-a-ENSG00000012061	ieu-b-4874	Bladder cancer	ERCC1	Inverse variance weighted	8.54346189930196	3	0.0360189164961584
eqtl-a-ENSG00000012124	ieu-b-4874	Bladder cancer	CD22	MR Egger	12.9492863675526	5	0.0238586729729977
eqtl-a-ENSG00000012124	ieu-b-4874	Bladder cancer	CD22	Inverse variance weighted	12.9574131570861	6	0.0437172360976643
eqtl-a-ENSG00000012223	ieu-b-4874	Bladder cancer	LTF	MR Egger	4.28428885428447	5	0.509252489948833
eqtl-a-ENSG00000012223	ieu-b-4874	Bladder cancer	LTF	Inverse variance weighted	4.48860525087427	6	0.610859757702931
eqtl-a-ENSG00000012232	ieu-b-4874	Bladder cancer	EXTL3	MR Egger	3.69074880074169	5	0.594741279084601
eqtl-a-ENSG00000012232	ieu-b-4874	Bladder cancer	EXTL3	Inverse variance weighted	3.82491072299341	6	0.700356708216048
eqtl-a-ENSG00000012660	ieu-b-4874	Bladder cancer	ELOVL5	MR Egger	0.164733194920308	1	0.684835643437516
eqtl-a-ENSG00000012660	ieu-b-4874	Bladder cancer	ELOVL5	Inverse variance weighted	0.180123054834731	2	0.913874955175613
eqtl-a-ENSG00000012779	ieu-b-4874	Bladder cancer	ALOX5	MR Egger	4.5450859969978	4	0.337234872469029
eqtl-a-ENSG00000012779	ieu-b-4874	Bladder cancer	ALOX5	Inverse variance weighted	5.62235480854311	5	0.344715666780266
eqtl-a-ENSG00000012822	ieu-b-4874	Bladder cancer	CALCOCO1	MR Egger	0.43788430936573	2	0.80336818789719
eqtl-a-ENSG00000012822	ieu-b-4874	Bladder cancer	CALCOCO1	Inverse variance weighted	0.580951157667806	3	0.90077898512894
eqtl-a-ENSG00000013016	ieu-b-4874	Bladder cancer	EHD3	MR Egger	1.18271320116674	2	0.553575793868385
eqtl-a-ENSG00000013016	ieu-b-4874	Bladder cancer	EHD3	Inverse variance weighted	2.20482222158056	3	0.530999168620406
eqtl-a-ENSG00000013288	ieu-b-4874	Bladder cancer	MAN2B2	MR Egger	0.426618569850764	1	0.513652846249275
eqtl-a-ENSG00000013288	ieu-b-4874	Bladder cancer	MAN2B2	Inverse variance weighted	0.592697994026727	2	0.743527893720205
eqtl-a-ENSG00000013306	ieu-b-4874	Bladder cancer	SLC25A39	MR Egger	5.58275842525305	5	0.348956431466317
eqtl-a-ENSG00000013306	ieu-b-4874	Bladder cancer	SLC25A39	Inverse variance weighted	5.86548898127299	6	0.438425701837748
eqtl-a-ENSG00000013374	ieu-b-4874	Bladder cancer	NUB1	MR Egger	6.96931784794354	3	0.0728821734441322
eqtl-a-ENSG00000013374	ieu-b-4874	Bladder cancer	NUB1	Inverse variance weighted	8.47617013212177	4	0.0756128467311005
eqtl-a-ENSG00000013523	ieu-b-4874	Bladder cancer	ANGEL1	MR Egger	1.08958787792255	1	0.296562539825324
eqtl-a-ENSG00000013523	ieu-b-4874	Bladder cancer	ANGEL1	Inverse variance weighted	2.98990604727451	2	0.224259139361773
eqtl-a-ENSG00000013561	ieu-b-4874	Bladder cancer	RNF14	Inverse variance weighted	1.02890109850216	1	0.310416907824057
eqtl-a-ENSG00000013573	ieu-b-4874	Bladder cancer	DDX11	MR Egger	3.38684022779274	4	0.495291743092649
eqtl-a-ENSG00000013573	ieu-b-4874	Bladder cancer	DDX11	Inverse variance weighted	4.65017495173829	5	0.460045312531229
eqtl-a-ENSG00000013725	ieu-b-4874	Bladder cancer	CD6	MR Egger	2.02760304964443	5	0.845312597908576
eqtl-a-ENSG00000013725	ieu-b-4874	Bladder cancer	CD6	Inverse variance weighted	2.23482296310253	6	0.896885033898606
eqtl-a-ENSG00000013810	ieu-b-4874	Bladder cancer	TACC3	Inverse variance weighted	6.47017565739724	1	0.0109699689087429
eqtl-a-ENSG00000014216	ieu-b-4874	Bladder cancer	CAPN1	Inverse variance weighted	3.20629502358901	1	0.0733554146012386
eqtl-a-ENSG00000014257	ieu-b-4874	Bladder cancer	ACP3	MR Egger	6.53048608458733	5	0.257964157246994
eqtl-a-ENSG00000014257	ieu-b-4874	Bladder cancer	ACP3	Inverse variance weighted	6.70864283294111	6	0.348634018449334
eqtl-a-ENSG00000014824	ieu-b-4874	Bladder cancer	SLC30A9	MR Egger	0.43107970101917	1	0.511459630473048
eqtl-a-ENSG00000014824	ieu-b-4874	Bladder cancer	SLC30A9	Inverse variance weighted	1.26928684670849	2	0.530124484630293
eqtl-a-ENSG00000014914	ieu-b-4874	Bladder cancer	MTMR11	MR Egger	17.1391457475567	16	0.376648776266424
eqtl-a-ENSG00000014914	ieu-b-4874	Bladder cancer	MTMR11	Inverse variance weighted	18.9654783908001	17	0.330517271422095
eqtl-a-ENSG00000017483	ieu-b-4874	Bladder cancer	SLC38A5	MR Egger	0.0141025087874092	1	0.905470265823198
eqtl-a-ENSG00000017483	ieu-b-4874	Bladder cancer	SLC38A5	Inverse variance weighted	3.29408091646102	2	0.192619130249258
eqtl-a-ENSG00000017797	ieu-b-4874	Bladder cancer	RALBP1	MR Egger	11.9099252429777	5	0.0360430765167577
eqtl-a-ENSG00000017797	ieu-b-4874	Bladder cancer	RALBP1	Inverse variance weighted	12.0044375715972	6	0.0618698808403133
eqtl-a-ENSG00000018280	ieu-b-4874	Bladder cancer	SLC11A1	MR Egger	4.32824856775562	8	0.826360222091299
eqtl-a-ENSG00000018280	ieu-b-4874	Bladder cancer	SLC11A1	Inverse variance weighted	4.62727936429721	9	0.865514626381125
eqtl-a-ENSG00000018699	ieu-b-4874	Bladder cancer	TTC27	MR Egger	5.4388168155465	1	0.0196940057258276
eqtl-a-ENSG00000018699	ieu-b-4874	Bladder cancer	TTC27	Inverse variance weighted	5.65893800052695	2	0.059044197800324
eqtl-a-ENSG00000019102	ieu-b-4874	Bladder cancer	VSIG2	MR Egger	0.331001094247079	2	0.847469399534338
eqtl-a-ENSG00000019102	ieu-b-4874	Bladder cancer	VSIG2	Inverse variance weighted	1.69813712301498	3	0.637348035274498
eqtl-a-ENSG00000019169	ieu-b-4874	Bladder cancer	MARCO	MR Egger	10.5469960721755	8	0.228710888397418
eqtl-a-ENSG00000019169	ieu-b-4874	Bladder cancer	MARCO	Inverse variance weighted	14.2218027322581	9	0.11465113833709
eqtl-a-ENSG00000019485	ieu-b-4874	Bladder cancer	PRDM11	MR Egger	2.38112807053044	1	0.122808836743346
eqtl-a-ENSG00000019485	ieu-b-4874	Bladder cancer	PRDM11	Inverse variance weighted	2.46237522137568	2	0.291945653937577
eqtl-a-ENSG00000019582	ieu-b-4874	Bladder cancer	CD74	MR Egger	2.42028354130276	1	0.119773249447099
eqtl-a-ENSG00000019582	ieu-b-4874	Bladder cancer	CD74	Inverse variance weighted	2.47087356667683	2	0.290707758328061
eqtl-a-ENSG00000019995	ieu-b-4874	Bladder cancer	ZRANB1	MR Egger	0.451484454078189	2	0.797923758327933
eqtl-a-ENSG00000019995	ieu-b-4874	Bladder cancer	ZRANB1	Inverse variance weighted	0.586738458679484	3	0.899461475652827
eqtl-a-ENSG00000020922	ieu-b-4874	Bladder cancer	MRE11	MR Egger	1.20612334231696	3	0.751536058991643
eqtl-a-ENSG00000020922	ieu-b-4874	Bladder cancer	MRE11	Inverse variance weighted	2.26132219747869	4	0.687819526096965
eqtl-a-ENSG00000021300	ieu-b-4874	Bladder cancer	PLEKHB1	MR Egger	4.99155296608028	6	0.544896970629472
eqtl-a-ENSG00000021300	ieu-b-4874	Bladder cancer	PLEKHB1	Inverse variance weighted	4.99687805296718	7	0.660344236797829
eqtl-a-ENSG00000021355	ieu-b-4874	Bladder cancer	SERPINB1	MR Egger	0.231928988227293	3	0.972277357487532
eqtl-a-ENSG00000021355	ieu-b-4874	Bladder cancer	SERPINB1	Inverse variance weighted	0.535669838268429	4	0.969936899607342
eqtl-a-ENSG00000021488	ieu-b-4874	Bladder cancer	SLC7A9	MR Egger	0.399673149263819	3	0.940310006280447
eqtl-a-ENSG00000021488	ieu-b-4874	Bladder cancer	SLC7A9	Inverse variance weighted	1.18492952909489	4	0.880573585442666
eqtl-a-ENSG00000021762	ieu-b-4874	Bladder cancer	OSBPL5	MR Egger	1.35382049428016	2	0.50818473438712
eqtl-a-ENSG00000021762	ieu-b-4874	Bladder cancer	OSBPL5	Inverse variance weighted	1.54007227137094	3	0.673053026778977
eqtl-a-ENSG00000022277	ieu-b-4874	Bladder cancer	RTF2	MR Egger	1.03730440423435	1	0.308449225904653
eqtl-a-ENSG00000022277	ieu-b-4874	Bladder cancer	RTF2	Inverse variance weighted	1.3736844502215	2	0.503162436759825
eqtl-a-ENSG00000022556	ieu-b-4874	Bladder cancer	NLRP2	MR Egger	3.35600527029121	3	0.339923510647438
eqtl-a-ENSG00000022556	ieu-b-4874	Bladder cancer	NLRP2	Inverse variance weighted	6.69053085653816	4	0.153174331723764
eqtl-a-ENSG00000022567	ieu-b-4874	Bladder cancer	SLC45A4	MR Egger	4.69496063876062	6	0.583488444757358
eqtl-a-ENSG00000022567	ieu-b-4874	Bladder cancer	SLC45A4	Inverse variance weighted	5.52342704671089	7	0.59635964912402
eqtl-a-ENSG00000022840	ieu-b-4874	Bladder cancer	RNF10	MR Egger	5.04400079382781	7	0.654593478387342
eqtl-a-ENSG00000022840	ieu-b-4874	Bladder cancer	RNF10	Inverse variance weighted	5.05669033379467	8	0.751500166366048
eqtl-a-ENSG00000022976	ieu-b-4874	Bladder cancer	ZNF839	MR Egger	0.12435902933605	1	0.724354030105228
eqtl-a-ENSG00000022976	ieu-b-4874	Bladder cancer	ZNF839	Inverse variance weighted	0.125782808523605	2	0.939045444485481
eqtl-a-ENSG00000023171	ieu-b-4874	Bladder cancer	GRAMD1B	MR Egger	9.15804907482535	2	0.0102649044445715
eqtl-a-ENSG00000023171	ieu-b-4874	Bladder cancer	GRAMD1B	Inverse variance weighted	9.16697940367936	3	0.0271512429415191
eqtl-a-ENSG00000023892	ieu-b-4874	Bladder cancer	DEF6	MR Egger	4.58878738644853	4	0.332149021668014
eqtl-a-ENSG00000023892	ieu-b-4874	Bladder cancer	DEF6	Inverse variance weighted	7.5891155492261	5	0.180381474166819
eqtl-a-ENSG00000023902	ieu-b-4874	Bladder cancer	PLEKHO1	MR Egger	1.56948564254762	2	0.456237021154911
eqtl-a-ENSG00000023902	ieu-b-4874	Bladder cancer	PLEKHO1	Inverse variance weighted	2.27594472856097	3	0.517144915841777
eqtl-a-ENSG00000024048	ieu-b-4874	Bladder cancer	UBR2	MR Egger	1.85147514557661	2	0.396239056123307
eqtl-a-ENSG00000024048	ieu-b-4874	Bladder cancer	UBR2	Inverse variance weighted	2.52625640264661	3	0.470564646061649
eqtl-a-ENSG00000024862	ieu-b-4874	Bladder cancer	CCDC28A	MR Egger	1.85469004651947	1	0.173238898028937
eqtl-a-ENSG00000024862	ieu-b-4874	Bladder cancer	CCDC28A	Inverse variance weighted	2.41944744581352	2	0.298279675889063
eqtl-a-ENSG00000025039	ieu-b-4874	Bladder cancer	RRAGD	MR Egger	4.32050535670285	3	0.228870543802507
eqtl-a-ENSG00000025039	ieu-b-4874	Bladder cancer	RRAGD	Inverse variance weighted	4.32334870477053	4	0.364010485019347
eqtl-a-ENSG00000025156	ieu-b-4874	Bladder cancer	HSF2	MR Egger	2.83836068095776	2	0.241912221311346
eqtl-a-ENSG00000025156	ieu-b-4874	Bladder cancer	HSF2	Inverse variance weighted	3.25237451571238	3	0.354326420111893
eqtl-a-ENSG00000025434	ieu-b-4874	Bladder cancer	NR1H3	MR Egger	8.36747683207246	5	0.137112432425238
eqtl-a-ENSG00000025434	ieu-b-4874	Bladder cancer	NR1H3	Inverse variance weighted	8.42466844903792	6	0.208611913494152
eqtl-a-ENSG00000025708	ieu-b-4874	Bladder cancer	TYMP	MR Egger	3.1109922935173	3	0.374826909166918
eqtl-a-ENSG00000025708	ieu-b-4874	Bladder cancer	TYMP	Inverse variance weighted	3.56925388887931	4	0.467426560814529
eqtl-a-ENSG00000025772	ieu-b-4874	Bladder cancer	TOMM34	MR Egger	0.156510039495173	1	0.69239017817448
eqtl-a-ENSG00000025772	ieu-b-4874	Bladder cancer	TOMM34	Inverse variance weighted	0.712596594761016	2	0.700263702248912
eqtl-a-ENSG00000026025	ieu-b-4874	Bladder cancer	VIM	MR Egger	5.34653455846603	4	0.25355215273563
eqtl-a-ENSG00000026025	ieu-b-4874	Bladder cancer	VIM	Inverse variance weighted	5.39971146259148	5	0.369068228966448
eqtl-a-ENSG00000026103	ieu-b-4874	Bladder cancer	FAS	MR Egger	0.520821823022262	3	0.914293705442907
eqtl-a-ENSG00000026103	ieu-b-4874	Bladder cancer	FAS	Inverse variance weighted	3.14843617223802	4	0.533299417307873
eqtl-a-ENSG00000026297	ieu-b-4874	Bladder cancer	RNASET2	MR Egger	3.10830314565489	3	0.375226512341801
eqtl-a-ENSG00000026297	ieu-b-4874	Bladder cancer	RNASET2	Inverse variance weighted	3.11799330100466	4	0.538277311768807
eqtl-a-ENSG00000026508	ieu-b-4874	Bladder cancer	CD44	MR Egger	0.350993833638667	2	0.839039984081333
eqtl-a-ENSG00000026508	ieu-b-4874	Bladder cancer	CD44	Inverse variance weighted	2.60963245243598	3	0.455803355508362
eqtl-a-ENSG00000026652	ieu-b-4874	Bladder cancer	AGPAT4	MR Egger	1.3694704504516	3	0.712706368648575
eqtl-a-ENSG00000026652	ieu-b-4874	Bladder cancer	AGPAT4	Inverse variance weighted	1.5710556122846	4	0.813984670958922
eqtl-a-ENSG00000026950	ieu-b-4874	Bladder cancer	BTN3A1	MR Egger	0.469784533961199	2	0.790656024801423
eqtl-a-ENSG00000026950	ieu-b-4874	Bladder cancer	BTN3A1	Inverse variance weighted	1.90802964228532	3	0.591713136175931
eqtl-a-ENSG00000027075	ieu-b-4874	Bladder cancer	PRKCH	MR Egger	1.29641663191989	1	0.254868805859599
eqtl-a-ENSG00000027075	ieu-b-4874	Bladder cancer	PRKCH	Inverse variance weighted	2.25865759095593	2	0.32325015058676
eqtl-a-ENSG00000027697	ieu-b-4874	Bladder cancer	IFNGR1	MR Egger	0.148967677673211	2	0.928222475092852
eqtl-a-ENSG00000027697	ieu-b-4874	Bladder cancer	IFNGR1	Inverse variance weighted	0.485646858333462	3	0.922033227854274
eqtl-a-ENSG00000027847	ieu-b-4874	Bladder cancer	B4GALT7	MR Egger	1.40560710896336	1	0.235787009197531
eqtl-a-ENSG00000027847	ieu-b-4874	Bladder cancer	B4GALT7	Inverse variance weighted	1.5522288142167	2	0.460190655399089
eqtl-a-ENSG00000028137	ieu-b-4874	Bladder cancer	TNFRSF1B	MR Egger	1.36939505927736	2	0.504242724990212
eqtl-a-ENSG00000028137	ieu-b-4874	Bladder cancer	TNFRSF1B	Inverse variance weighted	1.39638873380914	3	0.706381450071394
eqtl-a-ENSG00000029534	ieu-b-4874	Bladder cancer	ANK1	MR Egger	1.09649815667972	2	0.577960889201891
eqtl-a-ENSG00000029534	ieu-b-4874	Bladder cancer	ANK1	Inverse variance weighted	1.16024389944284	3	0.762554390616625
eqtl-a-ENSG00000029639	ieu-b-4874	Bladder cancer	TFB1M	Inverse variance weighted	0.834383219892555	1	0.361008129788178
eqtl-a-ENSG00000029725	ieu-b-4874	Bladder cancer	RABEP1	MR Egger	4.69806002295741	5	0.453828537507952
eqtl-a-ENSG00000029725	ieu-b-4874	Bladder cancer	RABEP1	Inverse variance weighted	5.18091051574096	6	0.520828362870558
eqtl-a-ENSG00000030110	ieu-b-4874	Bladder cancer	BAK1	MR Egger	3.58216149103717	2	0.166779825682421
eqtl-a-ENSG00000030110	ieu-b-4874	Bladder cancer	BAK1	Inverse variance weighted	4.23841128401735	3	0.23684421412072
eqtl-a-ENSG00000030582	ieu-b-4874	Bladder cancer	GRN	MR Egger	2.45979275928565	3	0.482601273468542
eqtl-a-ENSG00000030582	ieu-b-4874	Bladder cancer	GRN	Inverse variance weighted	4.86237915474277	4	0.301711939125866
eqtl-a-ENSG00000031081	ieu-b-4874	Bladder cancer	ARHGAP31	MR Egger	0.554117238069129	1	0.456640255845329
eqtl-a-ENSG00000031081	ieu-b-4874	Bladder cancer	ARHGAP31	Inverse variance weighted	3.34215115164427	2	0.188044700495395
eqtl-a-ENSG00000031691	ieu-b-4874	Bladder cancer	CENPQ	MR Egger	0.480832060692823	1	0.488045668880648
eqtl-a-ENSG00000031691	ieu-b-4874	Bladder cancer	CENPQ	Inverse variance weighted	0.998615835242807	2	0.606950574185242
eqtl-a-ENSG00000032742	ieu-b-4874	Bladder cancer	IFT88	MR Egger	0.891082770225924	1	0.345184056061651
eqtl-a-ENSG00000032742	ieu-b-4874	Bladder cancer	IFT88	Inverse variance weighted	6.02940354514195	2	0.0490604644817138
eqtl-a-ENSG00000033122	ieu-b-4874	Bladder cancer	LRRC7	MR Egger	2.29279920186665	1	0.129975325837695
eqtl-a-ENSG00000033122	ieu-b-4874	Bladder cancer	LRRC7	Inverse variance weighted	2.76030564641819	2	0.251540108955589
eqtl-a-ENSG00000033627	ieu-b-4874	Bladder cancer	ATP6V0A1	MR Egger	0.0225855796770674	2	0.988770734365945
eqtl-a-ENSG00000033627	ieu-b-4874	Bladder cancer	ATP6V0A1	Inverse variance weighted	0.126805516296757	3	0.988437154735101
eqtl-a-ENSG00000033800	ieu-b-4874	Bladder cancer	PIAS1	MR Egger	3.92291351460811	1	0.0476322631080002
eqtl-a-ENSG00000033800	ieu-b-4874	Bladder cancer	PIAS1	Inverse variance weighted	4.29353290176607	2	0.116861424645766
eqtl-a-ENSG00000034053	ieu-b-4874	Bladder cancer	APBA2	MR Egger	0.644717794113753	3	0.886123196738866
eqtl-a-ENSG00000034053	ieu-b-4874	Bladder cancer	APBA2	Inverse variance weighted	0.708301225473244	4	0.950301278853628
eqtl-a-ENSG00000034152	ieu-b-4874	Bladder cancer	MAP2K3	MR Egger	8.20183072556092	8	0.414007307548866
eqtl-a-ENSG00000034152	ieu-b-4874	Bladder cancer	MAP2K3	Inverse variance weighted	10.3824569200119	9	0.320419279613156
eqtl-a-ENSG00000035115	ieu-b-4874	Bladder cancer	SH3YL1	MR Egger	0.957643778177882	3	0.81149935723784
eqtl-a-ENSG00000035115	ieu-b-4874	Bladder cancer	SH3YL1	Inverse variance weighted	9.44067189015242	4	0.0509806867195866
eqtl-a-ENSG00000035403	ieu-b-4874	Bladder cancer	VCL	MR Egger	7.19147305104005	10	0.707253527367379
eqtl-a-ENSG00000035403	ieu-b-4874	Bladder cancer	VCL	Inverse variance weighted	7.6930015898146	11	0.740511731858081
eqtl-a-ENSG00000035664	ieu-b-4874	Bladder cancer	DAPK2	MR Egger	0.372290662099186	2	0.830152939216651
eqtl-a-ENSG00000035664	ieu-b-4874	Bladder cancer	DAPK2	Inverse variance weighted	3.05643772858535	3	0.38300517812366
eqtl-a-ENSG00000035681	ieu-b-4874	Bladder cancer	NSMAF	Inverse variance weighted	0.0252677872733484	1	0.873701613469968
eqtl-a-ENSG00000035687	ieu-b-4874	Bladder cancer	ADSS2	MR Egger	0.438838135723249	2	0.802985142367976
eqtl-a-ENSG00000035687	ieu-b-4874	Bladder cancer	ADSS2	Inverse variance weighted	0.717132386620263	3	0.869167031443202
eqtl-a-ENSG00000035720	ieu-b-4874	Bladder cancer	STAP1	MR Egger	5.31084236252106	4	0.256863654930735
eqtl-a-ENSG00000035720	ieu-b-4874	Bladder cancer	STAP1	Inverse variance weighted	6.1783657284709	5	0.28924808244449
eqtl-a-ENSG00000035862	ieu-b-4874	Bladder cancer	TIMP2	MR Egger	2.42463785817435	3	0.489064772378183
eqtl-a-ENSG00000035862	ieu-b-4874	Bladder cancer	TIMP2	Inverse variance weighted	2.4268916662816	4	0.657773039857221
eqtl-a-ENSG00000036448	ieu-b-4874	Bladder cancer	MYOM2	MR Egger	5.54710822677886	7	0.593507975568618
eqtl-a-ENSG00000036448	ieu-b-4874	Bladder cancer	MYOM2	Inverse variance weighted	6.33775173246706	8	0.609454867704128
eqtl-a-ENSG00000036565	ieu-b-4874	Bladder cancer	SLC18A1	MR Egger	1.83636946684115	1	0.175377064708772
eqtl-a-ENSG00000036565	ieu-b-4874	Bladder cancer	SLC18A1	Inverse variance weighted	3.49259286874752	2	0.174418719903097
eqtl-a-ENSG00000037474	ieu-b-4874	Bladder cancer	NSUN2	MR Egger	4.36259227007717	5	0.498475827911454
eqtl-a-ENSG00000037474	ieu-b-4874	Bladder cancer	NSUN2	Inverse variance weighted	13.971655413547	6	0.0299543962080751
eqtl-a-ENSG00000037757	ieu-b-4874	Bladder cancer	MRI1	Inverse variance weighted	2.91492942730495	1	0.0877632519961795
eqtl-a-ENSG00000038002	ieu-b-4874	Bladder cancer	AGA	MR Egger	4.05857288756219	3	0.255208382635503
eqtl-a-ENSG00000038002	ieu-b-4874	Bladder cancer	AGA	Inverse variance weighted	4.06693693061287	4	0.397022711373267
eqtl-a-ENSG00000038427	ieu-b-4874	Bladder cancer	VCAN	MR Egger	6.7966038065158	7	0.450360374716161
eqtl-a-ENSG00000038427	ieu-b-4874	Bladder cancer	VCAN	Inverse variance weighted	8.82375173951737	8	0.357381657108488
eqtl-a-ENSG00000038945	ieu-b-4874	Bladder cancer	MSR1	MR Egger	6.75012075537288	2	0.0342160523632173
eqtl-a-ENSG00000038945	ieu-b-4874	Bladder cancer	MSR1	Inverse variance weighted	6.8349780339716	3	0.0773477838195668
eqtl-a-ENSG00000039068	ieu-b-4874	Bladder cancer	CDH1	Inverse variance weighted	0.806121694117369	1	0.369269362953537
eqtl-a-ENSG00000039523	ieu-b-4874	Bladder cancer	RIPOR1	MR Egger	0.700311696093834	1	0.402678979665546
eqtl-a-ENSG00000039523	ieu-b-4874	Bladder cancer	RIPOR1	Inverse variance weighted	0.945033371627246	2	0.62343131157203
eqtl-a-ENSG00000039560	ieu-b-4874	Bladder cancer	RAI14	MR Egger	0.925746388755358	1	0.335970668007732
eqtl-a-ENSG00000039560	ieu-b-4874	Bladder cancer	RAI14	Inverse variance weighted	1.87570987232752	2	0.391466656342218
eqtl-a-ENSG00000039650	ieu-b-4874	Bladder cancer	PNKP	MR Egger	0.106444856749181	2	0.948169089316146
eqtl-a-ENSG00000039650	ieu-b-4874	Bladder cancer	PNKP	Inverse variance weighted	1.89528789537356	3	0.594421862569655
eqtl-a-ENSG00000040275	ieu-b-4874	Bladder cancer	SPDL1	Inverse variance weighted	2.10315004701236	1	0.146996026328151
eqtl-a-ENSG00000040633	ieu-b-4874	Bladder cancer	PHF23	MR Egger	0.899253230212035	1	0.34298202650135
eqtl-a-ENSG00000040633	ieu-b-4874	Bladder cancer	PHF23	Inverse variance weighted	2.33564457788466	2	0.311043567265972
eqtl-a-ENSG00000041353	ieu-b-4874	Bladder cancer	RAB27B	MR Egger	3.33187664593568	7	0.852698915691795
eqtl-a-ENSG00000041353	ieu-b-4874	Bladder cancer	RAB27B	Inverse variance weighted	4.05203797062158	8	0.852398137118192
eqtl-a-ENSG00000041515	ieu-b-4874	Bladder cancer	MYO16	MR Egger	0.0300885985101141	1	0.86228935252768
eqtl-a-ENSG00000041515	ieu-b-4874	Bladder cancer	MYO16	Inverse variance weighted	2.84946751954148	2	0.240572504761567
eqtl-a-ENSG00000041802	ieu-b-4874	Bladder cancer	LSG1	Inverse variance weighted	0.928211383193873	1	0.335328127719559
eqtl-a-ENSG00000042317	ieu-b-4874	Bladder cancer	SPATA7	MR Egger	1.00063064434559	1	0.317157958495895
eqtl-a-ENSG00000042317	ieu-b-4874	Bladder cancer	SPATA7	Inverse variance weighted	1.53580362554954	2	0.463985576311425
eqtl-a-ENSG00000042445	ieu-b-4874	Bladder cancer	RETSAT	MR Egger	2.05533968460787	1	0.151673425782777
eqtl-a-ENSG00000042445	ieu-b-4874	Bladder cancer	RETSAT	Inverse variance weighted	2.52783211641993	2	0.282545392974004
eqtl-a-ENSG00000042493	ieu-b-4874	Bladder cancer	CAPG	MR Egger	2.7856883692812	2	0.248367894954627
eqtl-a-ENSG00000042493	ieu-b-4874	Bladder cancer	CAPG	Inverse variance weighted	3.79836497620919	3	0.28407636874133
eqtl-a-ENSG00000042832	ieu-b-4874	Bladder cancer	TG	MR Egger	0.853794102123625	1	0.355481215820854
eqtl-a-ENSG00000042832	ieu-b-4874	Bladder cancer	TG	Inverse variance weighted	1.26053328136502	2	0.532449809296803
eqtl-a-ENSG00000042980	ieu-b-4874	Bladder cancer	ADAM28	MR Egger	2.45293822607507	2	0.293326453908539
eqtl-a-ENSG00000042980	ieu-b-4874	Bladder cancer	ADAM28	Inverse variance weighted	7.68977573889956	3	0.0528776563101537
eqtl-a-ENSG00000043462	ieu-b-4874	Bladder cancer	LCP2	MR Egger	0.362133003677603	1	0.547323999759816
eqtl-a-ENSG00000043462	ieu-b-4874	Bladder cancer	LCP2	Inverse variance weighted	1.07507765695458	2	0.584184262185999
eqtl-a-ENSG00000043514	ieu-b-4874	Bladder cancer	TRIT1	MR Egger	0.248002056361554	1	0.618485417631976
eqtl-a-ENSG00000043514	ieu-b-4874	Bladder cancer	TRIT1	Inverse variance weighted	0.255813949014331	2	0.879935231745991
eqtl-a-ENSG00000044115	ieu-b-4874	Bladder cancer	CTNNA1	MR Egger	4.74468057400757	5	0.44782738815123
eqtl-a-ENSG00000044115	ieu-b-4874	Bladder cancer	CTNNA1	Inverse variance weighted	5.48685382043758	6	0.483047021459306
eqtl-a-ENSG00000044574	ieu-b-4874	Bladder cancer	HSPA5	MR Egger	8.44619162935993	3	0.0376365174254923
eqtl-a-ENSG00000044574	ieu-b-4874	Bladder cancer	HSPA5	Inverse variance weighted	8.81581902416727	4	0.0658716645963452
eqtl-a-ENSG00000047056	ieu-b-4874	Bladder cancer	WDR37	MR Egger	2.27869373302016	2	0.320027974559755
eqtl-a-ENSG00000047056	ieu-b-4874	Bladder cancer	WDR37	Inverse variance weighted	2.83514856769601	3	0.417746473971086
eqtl-a-ENSG00000047188	ieu-b-4874	Bladder cancer	YTHDC2	MR Egger	2.72889324775659	2	0.255522036665318
eqtl-a-ENSG00000047188	ieu-b-4874	Bladder cancer	YTHDC2	Inverse variance weighted	4.20563021140016	3	0.240098798505728
eqtl-a-ENSG00000047365	ieu-b-4874	Bladder cancer	ARAP2	MR Egger	2.97727865718185	2	0.22567952239335
eqtl-a-ENSG00000047365	ieu-b-4874	Bladder cancer	ARAP2	Inverse variance weighted	3.16849080432395	3	0.366369617472277
eqtl-a-ENSG00000047410	ieu-b-4874	Bladder cancer	TPR	MR Egger	1.73263183311644	2	0.420497848311595
eqtl-a-ENSG00000047410	ieu-b-4874	Bladder cancer	TPR	Inverse variance weighted	2.38951502330939	3	0.495589382138066
eqtl-a-ENSG00000047579	ieu-b-4874	Bladder cancer	DTNBP1	MR Egger	0.4164224065522	1	0.518727613588845
eqtl-a-ENSG00000047579	ieu-b-4874	Bladder cancer	DTNBP1	Inverse variance weighted	0.430664396806666	2	0.806273552897005
eqtl-a-ENSG00000047597	ieu-b-4874	Bladder cancer	XK	MR Egger	1.00754977135751	2	0.604245391837755
eqtl-a-ENSG00000047597	ieu-b-4874	Bladder cancer	XK	Inverse variance weighted	3.92193223992704	3	0.270018368867928
eqtl-a-ENSG00000047617	ieu-b-4874	Bladder cancer	ANO2	MR Egger	1.16036850398878	1	0.281389129065367
eqtl-a-ENSG00000047617	ieu-b-4874	Bladder cancer	ANO2	Inverse variance weighted	2.8369639032237	2	0.242081229123225
eqtl-a-ENSG00000047644	ieu-b-4874	Bladder cancer	WWC3	MR Egger	7.20875194421527	3	0.0655335457633645
eqtl-a-ENSG00000047644	ieu-b-4874	Bladder cancer	WWC3	Inverse variance weighted	7.25325855029992	4	0.12309477516582
eqtl-a-ENSG00000048162	ieu-b-4874	Bladder cancer	NOP16	Inverse variance weighted	0.329823895219739	1	0.565762803349344
eqtl-a-ENSG00000048392	ieu-b-4874	Bladder cancer	RRM2B	Inverse variance weighted	0.1108067737565	1	0.739227498304805
eqtl-a-ENSG00000048462	ieu-b-4874	Bladder cancer	TNFRSF17	MR Egger	1.93826522114246	1	0.163857017532225
eqtl-a-ENSG00000048462	ieu-b-4874	Bladder cancer	TNFRSF17	Inverse variance weighted	6.41465726029368	2	0.0404645648371829
eqtl-a-ENSG00000048471	ieu-b-4874	Bladder cancer	SNX29	MR Egger	10.1870097828763	4	0.0373926372308841
eqtl-a-ENSG00000048471	ieu-b-4874	Bladder cancer	SNX29	Inverse variance weighted	10.3048932561499	5	0.0670430350425547
eqtl-a-ENSG00000049089	ieu-b-4874	Bladder cancer	COL9A2	MR Egger	1.51441443853964	2	0.468974342305627
eqtl-a-ENSG00000049089	ieu-b-4874	Bladder cancer	COL9A2	Inverse variance weighted	1.78678237245382	3	0.617815455195318
eqtl-a-ENSG00000049239	ieu-b-4874	Bladder cancer	H6PD	MR Egger	2.77533529789448	3	0.427576276974243
eqtl-a-ENSG00000049239	ieu-b-4874	Bladder cancer	H6PD	Inverse variance weighted	8.14480076154586	4	0.0864156722942881
eqtl-a-ENSG00000049245	ieu-b-4874	Bladder cancer	VAMP3	MR Egger	0.779283137757168	1	0.377360471425647
eqtl-a-ENSG00000049245	ieu-b-4874	Bladder cancer	VAMP3	Inverse variance weighted	1.18851594555104	2	0.551971992191661
eqtl-a-ENSG00000049246	ieu-b-4874	Bladder cancer	PER3	MR Egger	0.397374706875262	3	0.940784283506899
eqtl-a-ENSG00000049246	ieu-b-4874	Bladder cancer	PER3	Inverse variance weighted	2.08878230607383	4	0.719433535737338
eqtl-a-ENSG00000049247	ieu-b-4874	Bladder cancer	UTS2	MR Egger	1.25765623542345	1	0.262095199914297
eqtl-a-ENSG00000049247	ieu-b-4874	Bladder cancer	UTS2	Inverse variance weighted	1.4323021435791	2	0.488629340513983
eqtl-a-ENSG00000049249	ieu-b-4874	Bladder cancer	TNFRSF9	MR Egger	4.23250505007871	4	0.375453233965109
eqtl-a-ENSG00000049249	ieu-b-4874	Bladder cancer	TNFRSF9	Inverse variance weighted	4.46426369627619	5	0.484679024571072
eqtl-a-ENSG00000049323	ieu-b-4874	Bladder cancer	LTBP1	MR Egger	0.158811960935968	1	0.690252678805292
eqtl-a-ENSG00000049323	ieu-b-4874	Bladder cancer	LTBP1	Inverse variance weighted	0.469315434871767	2	0.790841494562141
eqtl-a-ENSG00000050165	ieu-b-4874	Bladder cancer	DKK3	MR Egger	3.69701567774219	5	0.593808136213441
eqtl-a-ENSG00000050165	ieu-b-4874	Bladder cancer	DKK3	Inverse variance weighted	3.70419321751422	6	0.716633838213304
eqtl-a-ENSG00000050344	ieu-b-4874	Bladder cancer	NFE2L3	MR Egger	0.531692539968704	1	0.465896148526931
eqtl-a-ENSG00000050344	ieu-b-4874	Bladder cancer	NFE2L3	Inverse variance weighted	0.585873870333824	2	0.746069189942565
eqtl-a-ENSG00000050405	ieu-b-4874	Bladder cancer	LIMA1	MR Egger	2.41124416570145	1	0.12046658850978
eqtl-a-ENSG00000050405	ieu-b-4874	Bladder cancer	LIMA1	Inverse variance weighted	3.22355510103101	2	0.199532619347705
eqtl-a-ENSG00000050426	ieu-b-4874	Bladder cancer	LETMD1	MR Egger	0.385280224478429	1	0.534790808889957
eqtl-a-ENSG00000050426	ieu-b-4874	Bladder cancer	LETMD1	Inverse variance weighted	1.24747679740712	2	0.535937141181506
eqtl-a-ENSG00000050767	ieu-b-4874	Bladder cancer	COL23A1	MR Egger	0.84149051708487	2	0.656557332479774
eqtl-a-ENSG00000050767	ieu-b-4874	Bladder cancer	COL23A1	Inverse variance weighted	1.53507869981126	3	0.674198168428904
eqtl-a-ENSG00000051009	ieu-b-4874	Bladder cancer	FHIP1B	MR Egger	1.66532536299631	3	0.644670072713351
eqtl-a-ENSG00000051009	ieu-b-4874	Bladder cancer	FHIP1B	Inverse variance weighted	2.10594157309533	4	0.716280894462929
eqtl-a-ENSG00000051108	ieu-b-4874	Bladder cancer	HERPUD1	MR Egger	0.158206926545487	1	0.690812749549715
eqtl-a-ENSG00000051108	ieu-b-4874	Bladder cancer	HERPUD1	Inverse variance weighted	1.17564069157254	2	0.555536844268356
eqtl-a-ENSG00000051382	ieu-b-4874	Bladder cancer	PIK3CB	MR Egger	3.05572205896612	1	0.0804532275892025
eqtl-a-ENSG00000051382	ieu-b-4874	Bladder cancer	PIK3CB	Inverse variance weighted	3.13898899513123	2	0.208150376288818
eqtl-a-ENSG00000051523	ieu-b-4874	Bladder cancer	CYBA	MR Egger	0.178859116658495	1	0.672355536363898
eqtl-a-ENSG00000051523	ieu-b-4874	Bladder cancer	CYBA	Inverse variance weighted	0.180221751705584	2	0.913829857989146
eqtl-a-ENSG00000051620	ieu-b-4874	Bladder cancer	HEBP2	MR Egger	2.35408309859962	1	0.124955336174162
eqtl-a-ENSG00000051620	ieu-b-4874	Bladder cancer	HEBP2	Inverse variance weighted	6.21987436869413	2	0.0446037570664009
eqtl-a-ENSG00000052126	ieu-b-4874	Bladder cancer	PLEKHA5	MR Egger	2.15399292216253	1	0.142199652233698
eqtl-a-ENSG00000052126	ieu-b-4874	Bladder cancer	PLEKHA5	Inverse variance weighted	5.24742445901339	2	0.0725331029070326
eqtl-a-ENSG00000052749	ieu-b-4874	Bladder cancer	RRP12	MR Egger	6.80055089645579	7	0.449937853411095
eqtl-a-ENSG00000052749	ieu-b-4874	Bladder cancer	RRP12	Inverse variance weighted	6.8527737945308	8	0.552597543837983
eqtl-a-ENSG00000053254	ieu-b-4874	Bladder cancer	FOXN3	MR Egger	1.09109340199528	1	0.296229073285354
eqtl-a-ENSG00000053254	ieu-b-4874	Bladder cancer	FOXN3	Inverse variance weighted	1.09324915675611	2	0.578900549676882
eqtl-a-ENSG00000053371	ieu-b-4874	Bladder cancer	AKR7A2	MR Egger	6.53575691424966	2	0.0380871449326685
eqtl-a-ENSG00000053371	ieu-b-4874	Bladder cancer	AKR7A2	Inverse variance weighted	7.57627434505257	3	0.0556306884652058
eqtl-a-ENSG00000053900	ieu-b-4874	Bladder cancer	ANAPC4	MR Egger	8.06867283522573	3	0.0446135621592607
eqtl-a-ENSG00000053900	ieu-b-4874	Bladder cancer	ANAPC4	Inverse variance weighted	14.5886992059442	4	0.00563490443552112
eqtl-a-ENSG00000054148	ieu-b-4874	Bladder cancer	PHPT1	MR Egger	0.346571525782127	1	0.556060352097944
eqtl-a-ENSG00000054148	ieu-b-4874	Bladder cancer	PHPT1	Inverse variance weighted	0.346833356739015	2	0.840787204004117
eqtl-a-ENSG00000054179	ieu-b-4874	Bladder cancer	ENTPD2	MR Egger	2.53443013997953	1	0.111387094054468
eqtl-a-ENSG00000054179	ieu-b-4874	Bladder cancer	ENTPD2	Inverse variance weighted	2.65031463311195	2	0.265761147171775
eqtl-a-ENSG00000054219	ieu-b-4874	Bladder cancer	LY75	MR Egger	7.3775078409621	2	0.025003138537814
eqtl-a-ENSG00000054219	ieu-b-4874	Bladder cancer	LY75	Inverse variance weighted	7.45297231008935	3	0.0587791866661806
eqtl-a-ENSG00000054277	ieu-b-4874	Bladder cancer	OPN3	MR Egger	2.7084628156571	2	0.25814562693162
eqtl-a-ENSG00000054277	ieu-b-4874	Bladder cancer	OPN3	Inverse variance weighted	4.45407409031595	3	0.216423537968634
eqtl-a-ENSG00000054282	ieu-b-4874	Bladder cancer	SDCCAG8	MR Egger	3.86944747299894	1	0.0491727068621637
eqtl-a-ENSG00000054282	ieu-b-4874	Bladder cancer	SDCCAG8	Inverse variance weighted	3.8699841680921	2	0.144425412083928
eqtl-a-ENSG00000054356	ieu-b-4874	Bladder cancer	PTPRN	MR Egger	3.52214772369913	3	0.317900975471327
eqtl-a-ENSG00000054356	ieu-b-4874	Bladder cancer	PTPRN	Inverse variance weighted	3.53670729017249	4	0.472318915304914
eqtl-a-ENSG00000054523	ieu-b-4874	Bladder cancer	KIF1B	MR Egger	7.48840231417628	9	0.586406297073086
eqtl-a-ENSG00000054523	ieu-b-4874	Bladder cancer	KIF1B	Inverse variance weighted	7.81073857738571	10	0.647317657233654
eqtl-a-ENSG00000054654	ieu-b-4874	Bladder cancer	SYNE2	MR Egger	3.21710365370518	3	0.359347911365161
eqtl-a-ENSG00000054654	ieu-b-4874	Bladder cancer	SYNE2	Inverse variance weighted	6.10017324598276	4	0.191791131914676
eqtl-a-ENSG00000054793	ieu-b-4874	Bladder cancer	ATP9A	MR Egger	5.08372782765615	6	0.533120188570995
eqtl-a-ENSG00000054793	ieu-b-4874	Bladder cancer	ATP9A	Inverse variance weighted	6.36090451054671	7	0.498295890880818
eqtl-a-ENSG00000054967	ieu-b-4874	Bladder cancer	RELT	MR Egger	0.389497425910162	1	0.532563694333769
eqtl-a-ENSG00000054967	ieu-b-4874	Bladder cancer	RELT	Inverse variance weighted	2.63393125788135	2	0.267947120651727
eqtl-a-ENSG00000054983	ieu-b-4874	Bladder cancer	GALC	MR Egger	0.168997548960205	1	0.681004258507482
eqtl-a-ENSG00000054983	ieu-b-4874	Bladder cancer	GALC	Inverse variance weighted	0.189962274443078	2	0.909390087930213
eqtl-a-ENSG00000055118	ieu-b-4874	Bladder cancer	KCNH2	MR Egger	1.66784206632713	3	0.644106744393139
eqtl-a-ENSG00000055118	ieu-b-4874	Bladder cancer	KCNH2	Inverse variance weighted	6.21143230931609	4	0.183904998380696
eqtl-a-ENSG00000055163	ieu-b-4874	Bladder cancer	CYFIP2	MR Egger	2.88768155427165	5	0.717296948185101
eqtl-a-ENSG00000055163	ieu-b-4874	Bladder cancer	CYFIP2	Inverse variance weighted	3.30043670201396	6	0.770303111579819
eqtl-a-ENSG00000055211	ieu-b-4874	Bladder cancer	GINM1	MR Egger	0.124676301242201	1	0.724016985308029
eqtl-a-ENSG00000055211	ieu-b-4874	Bladder cancer	GINM1	Inverse variance weighted	0.181214704174448	2	0.913376275788049
eqtl-a-ENSG00000055332	ieu-b-4874	Bladder cancer	EIF2AK2	MR Egger	9.15111866148113	7	0.24198772667867
eqtl-a-ENSG00000055332	ieu-b-4874	Bladder cancer	EIF2AK2	Inverse variance weighted	11.9630617229951	8	0.152859603125882
eqtl-a-ENSG00000055483	ieu-b-4874	Bladder cancer	USP36	MR Egger	2.11797517789645	3	0.548284830943026
eqtl-a-ENSG00000055483	ieu-b-4874	Bladder cancer	USP36	Inverse variance weighted	2.33383810665824	4	0.674615293778243
eqtl-a-ENSG00000055732	ieu-b-4874	Bladder cancer	MCOLN3	MR Egger	4.75022369389462	2	0.0930040864057617
eqtl-a-ENSG00000055732	ieu-b-4874	Bladder cancer	MCOLN3	Inverse variance weighted	7.11288896339452	3	0.0683853462141659
eqtl-a-ENSG00000055950	ieu-b-4874	Bladder cancer	MRPL43	MR Egger	1.82059645636642	2	0.402404197864088
eqtl-a-ENSG00000055950	ieu-b-4874	Bladder cancer	MRPL43	Inverse variance weighted	9.4193238415375	3	0.0242052901075354
eqtl-a-ENSG00000055955	ieu-b-4874	Bladder cancer	ITIH4	MR Egger	3.35320892252858	3	0.340305348002304
eqtl-a-ENSG00000055955	ieu-b-4874	Bladder cancer	ITIH4	Inverse variance weighted	4.01217844294592	4	0.404360185699282
eqtl-a-ENSG00000056558	ieu-b-4874	Bladder cancer	TRAF1	Inverse variance weighted	1.93284579034336	1	0.164447437130181
eqtl-a-ENSG00000056736	ieu-b-4874	Bladder cancer	IL17RB	MR Egger	1.13034210648401	1	0.287702378729049
eqtl-a-ENSG00000056736	ieu-b-4874	Bladder cancer	IL17RB	Inverse variance weighted	2.12515928079752	2	0.345563230687574
eqtl-a-ENSG00000057019	ieu-b-4874	Bladder cancer	DCBLD2	MR Egger	0.19246511192495	3	0.978796422115971
eqtl-a-ENSG00000057019	ieu-b-4874	Bladder cancer	DCBLD2	Inverse variance weighted	1.44104876119663	4	0.83703008625163
eqtl-a-ENSG00000057252	ieu-b-4874	Bladder cancer	SOAT1	MR Egger	2.34311981250768	3	0.504310661297905
eqtl-a-ENSG00000057252	ieu-b-4874	Bladder cancer	SOAT1	Inverse variance weighted	3.3129090251947	4	0.506889540029285
eqtl-a-ENSG00000057608	ieu-b-4874	Bladder cancer	GDI2	MR Egger	5.97528316349275	2	0.0504061754950952
eqtl-a-ENSG00000057608	ieu-b-4874	Bladder cancer	GDI2	Inverse variance weighted	7.29627847646895	3	0.0630305801397313
eqtl-a-ENSG00000057704	ieu-b-4874	Bladder cancer	TMCC3	MR Egger	2.78165276210585	2	0.248869558543212
eqtl-a-ENSG00000057704	ieu-b-4874	Bladder cancer	TMCC3	Inverse variance weighted	2.88721236780565	3	0.409343687958759
eqtl-a-ENSG00000057757	ieu-b-4874	Bladder cancer	PITHD1	MR Egger	6.77868415040713	5	0.237627004357343
eqtl-a-ENSG00000057757	ieu-b-4874	Bladder cancer	PITHD1	Inverse variance weighted	8.14428765060623	6	0.22772191319688
eqtl-a-ENSG00000058668	ieu-b-4874	Bladder cancer	ATP2B4	Inverse variance weighted	0.471360654735653	1	0.492361868870492
eqtl-a-ENSG00000058799	ieu-b-4874	Bladder cancer	YIPF1	MR Egger	0.636561732148381	1	0.424958593041194
eqtl-a-ENSG00000058799	ieu-b-4874	Bladder cancer	YIPF1	Inverse variance weighted	0.933965515206055	2	0.626890899420936
eqtl-a-ENSG00000058866	ieu-b-4874	Bladder cancer	DGKG	Inverse variance weighted	0.171611505593301	1	0.678683565036492
eqtl-a-ENSG00000059122	ieu-b-4874	Bladder cancer	FLYWCH1	Inverse variance weighted	1.08026266135727	1	0.298638804295792
eqtl-a-ENSG00000059377	ieu-b-4874	Bladder cancer	TBXAS1	MR Egger	0.0782206192836182	4	0.999254843655632
eqtl-a-ENSG00000059377	ieu-b-4874	Bladder cancer	TBXAS1	Inverse variance weighted	0.731586212603879	5	0.98119028012812
eqtl-a-ENSG00000059588	ieu-b-4874	Bladder cancer	TARBP1	MR Egger	1.05817807515283	2	0.58914141098991
eqtl-a-ENSG00000059588	ieu-b-4874	Bladder cancer	TARBP1	Inverse variance weighted	5.06195733523381	3	0.167316136769098
eqtl-a-ENSG00000059691	ieu-b-4874	Bladder cancer	GATB	MR Egger	0.0140262911272584	1	0.905724861737787
eqtl-a-ENSG00000059691	ieu-b-4874	Bladder cancer	GATB	Inverse variance weighted	0.432575297130124	2	0.805503566600833
eqtl-a-ENSG00000059728	ieu-b-4874	Bladder cancer	MXD1	MR Egger	1.89845548328348	1	0.168251301516637
eqtl-a-ENSG00000059728	ieu-b-4874	Bladder cancer	MXD1	Inverse variance weighted	1.9936907683655	2	0.369041791896456
eqtl-a-ENSG00000059804	ieu-b-4874	Bladder cancer	SLC2A3	MR Egger	0.348693542046681	2	0.840005557560392
eqtl-a-ENSG00000059804	ieu-b-4874	Bladder cancer	SLC2A3	Inverse variance weighted	1.06210932521646	3	0.786228003678516
eqtl-a-ENSG00000060138	ieu-b-4874	Bladder cancer	YBX3	MR Egger	4.94349818739099	6	0.551080114597072
eqtl-a-ENSG00000060138	ieu-b-4874	Bladder cancer	YBX3	Inverse variance weighted	4.97539842363946	7	0.662965613140237
eqtl-a-ENSG00000060558	ieu-b-4874	Bladder cancer	GNA15	MR Egger	2.41601986020583	1	0.12009973068697
eqtl-a-ENSG00000060558	ieu-b-4874	Bladder cancer	GNA15	Inverse variance weighted	2.89890635561353	2	0.234698591409554
eqtl-a-ENSG00000060709	ieu-b-4874	Bladder cancer	RIMBP2	MR Egger	0.288659548827514	1	0.591080806050324
eqtl-a-ENSG00000060709	ieu-b-4874	Bladder cancer	RIMBP2	Inverse variance weighted	1.65434356913595	2	0.437284273223541
eqtl-a-ENSG00000060749	ieu-b-4874	Bladder cancer	QSER1	MR Egger	0.450029671828602	1	0.502320864020212
eqtl-a-ENSG00000060749	ieu-b-4874	Bladder cancer	QSER1	Inverse variance weighted	2.34236125602155	2	0.310000729583432
eqtl-a-ENSG00000060762	ieu-b-4874	Bladder cancer	MPC1	MR Egger	0.589552588865555	2	0.744698161958125
eqtl-a-ENSG00000060762	ieu-b-4874	Bladder cancer	MPC1	Inverse variance weighted	0.787389641511234	3	0.852480826226649
eqtl-a-ENSG00000060982	ieu-b-4874	Bladder cancer	BCAT1	MR Egger	1.42391616952165	6	0.964387422362773
eqtl-a-ENSG00000060982	ieu-b-4874	Bladder cancer	BCAT1	Inverse variance weighted	1.67571708566632	7	0.975596077605073
eqtl-a-ENSG00000061273	ieu-b-4874	Bladder cancer	HDAC7	MR Egger	3.61753972106107	2	0.163855578090764
eqtl-a-ENSG00000061273	ieu-b-4874	Bladder cancer	HDAC7	Inverse variance weighted	4.82374735182996	3	0.185167623493842
eqtl-a-ENSG00000061676	ieu-b-4874	Bladder cancer	NCKAP1	MR Egger	2.72358548372372	3	0.436234057171583
eqtl-a-ENSG00000061676	ieu-b-4874	Bladder cancer	NCKAP1	Inverse variance weighted	3.16439571948314	4	0.530700769151549
eqtl-a-ENSG00000061918	ieu-b-4874	Bladder cancer	GUCY1B1	MR Egger	1.84611431205388	2	0.397302566619784
eqtl-a-ENSG00000061918	ieu-b-4874	Bladder cancer	GUCY1B1	Inverse variance weighted	5.22903072797814	3	0.155774338400726
eqtl-a-ENSG00000061938	ieu-b-4874	Bladder cancer	TNK2	MR Egger	1.15134120368994	2	0.562327644381596
eqtl-a-ENSG00000061938	ieu-b-4874	Bladder cancer	TNK2	Inverse variance weighted	6.01352835557799	3	0.11095389302142
eqtl-a-ENSG00000062282	ieu-b-4874	Bladder cancer	DGAT2	MR Egger	2.27537084115148	2	0.320560125684711
eqtl-a-ENSG00000062282	ieu-b-4874	Bladder cancer	DGAT2	Inverse variance weighted	2.35813483211018	3	0.501475383681695
eqtl-a-ENSG00000062716	ieu-b-4874	Bladder cancer	VMP1	MR Egger	1.6244473991539	4	0.804391614994402
eqtl-a-ENSG00000062716	ieu-b-4874	Bladder cancer	VMP1	Inverse variance weighted	5.69161513017297	5	0.337391589932495
eqtl-a-ENSG00000063169	ieu-b-4874	Bladder cancer	BICRA	MR Egger	0.264353629273791	1	0.607144806037301
eqtl-a-ENSG00000063169	ieu-b-4874	Bladder cancer	BICRA	Inverse variance weighted	0.290713213079434	2	0.864713875499154
eqtl-a-ENSG00000063245	ieu-b-4874	Bladder cancer	EPN1	MR Egger	0.651758140434647	1	0.419484798991384
eqtl-a-ENSG00000063245	ieu-b-4874	Bladder cancer	EPN1	Inverse variance weighted	2.18430287347149	2	0.335493922752569
eqtl-a-ENSG00000063761	ieu-b-4874	Bladder cancer	ADCK1	MR Egger	3.36678858955237	2	0.185742440241791
eqtl-a-ENSG00000063761	ieu-b-4874	Bladder cancer	ADCK1	Inverse variance weighted	3.55398145293494	3	0.313828100059858
eqtl-a-ENSG00000063854	ieu-b-4874	Bladder cancer	HAGH	MR Egger	3.92438606811312	6	0.686908418631631
eqtl-a-ENSG00000063854	ieu-b-4874	Bladder cancer	HAGH	Inverse variance weighted	3.93436936707396	7	0.787305019626127
eqtl-a-ENSG00000064012	ieu-b-4874	Bladder cancer	CASP8	MR Egger	4.26959847328923	2	0.118268331940494
eqtl-a-ENSG00000064012	ieu-b-4874	Bladder cancer	CASP8	Inverse variance weighted	4.72685056280388	3	0.192926512924076
eqtl-a-ENSG00000064042	ieu-b-4874	Bladder cancer	LIMCH1	MR Egger	1.87106143198872	1	0.171353561891165
eqtl-a-ENSG00000064042	ieu-b-4874	Bladder cancer	LIMCH1	Inverse variance weighted	4.11672868942245	2	0.127662611240899
eqtl-a-ENSG00000064201	ieu-b-4874	Bladder cancer	TSPAN32	MR Egger	0.840044628121586	1	0.359384007468886
eqtl-a-ENSG00000064201	ieu-b-4874	Bladder cancer	TSPAN32	Inverse variance weighted	0.929696008693131	2	0.628230586251569
eqtl-a-ENSG00000064225	ieu-b-4874	Bladder cancer	ST3GAL6	Inverse variance weighted	0.621095457321738	1	0.43064049829958
eqtl-a-ENSG00000064419	ieu-b-4874	Bladder cancer	TNPO3	MR Egger	2.22061648327426	1	0.136178673161356
eqtl-a-ENSG00000064419	ieu-b-4874	Bladder cancer	TNPO3	Inverse variance weighted	3.32067524431579	2	0.190074795804389
eqtl-a-ENSG00000064490	ieu-b-4874	Bladder cancer	RFXANK	Inverse variance weighted	0.375941920308012	1	0.539783093839448
eqtl-a-ENSG00000064547	ieu-b-4874	Bladder cancer	LPAR2	MR Egger	5.51083912635337	8	0.701838816282372
eqtl-a-ENSG00000064547	ieu-b-4874	Bladder cancer	LPAR2	Inverse variance weighted	5.6042480638937	9	0.778779715831022
eqtl-a-ENSG00000064601	ieu-b-4874	Bladder cancer	CTSA	MR Egger	5.62691104100503	8	0.688942393386702
eqtl-a-ENSG00000064601	ieu-b-4874	Bladder cancer	CTSA	Inverse variance weighted	10.6869239911282	9	0.297780518773517
eqtl-a-ENSG00000064607	ieu-b-4874	Bladder cancer	SUGP2	MR Egger	0.239687899217715	1	0.62443162129242
eqtl-a-ENSG00000064607	ieu-b-4874	Bladder cancer	SUGP2	Inverse variance weighted	0.74554486825425	2	0.688821967381826
eqtl-a-ENSG00000064666	ieu-b-4874	Bladder cancer	CNN2	MR Egger	0.908186371697291	2	0.635023555279788
eqtl-a-ENSG00000064666	ieu-b-4874	Bladder cancer	CNN2	Inverse variance weighted	2.54157370010848	3	0.467824614067034
eqtl-a-ENSG00000064687	ieu-b-4874	Bladder cancer	ABCA7	MR Egger	1.24324706282589	1	0.264846182084625
eqtl-a-ENSG00000064687	ieu-b-4874	Bladder cancer	ABCA7	Inverse variance weighted	2.12053327944788	2	0.346363443763279
eqtl-a-ENSG00000064726	ieu-b-4874	Bladder cancer	BTBD1	MR Egger	0.165572950294755	1	0.684076616153209
eqtl-a-ENSG00000064726	ieu-b-4874	Bladder cancer	BTBD1	Inverse variance weighted	0.332523743982655	2	0.84682444554669
eqtl-a-ENSG00000064763	ieu-b-4874	Bladder cancer	FAR2	MR Egger	7.08179380728649	4	0.131628416146781
eqtl-a-ENSG00000064763	ieu-b-4874	Bladder cancer	FAR2	Inverse variance weighted	8.26168589744215	5	0.142391117273545
eqtl-a-ENSG00000064886	ieu-b-4874	Bladder cancer	CHI3L2	MR Egger	1.4165153121235	3	0.701668057660473
eqtl-a-ENSG00000064886	ieu-b-4874	Bladder cancer	CHI3L2	Inverse variance weighted	1.4500542680632	4	0.835450353682307
eqtl-a-ENSG00000065060	ieu-b-4874	Bladder cancer	BLTP3A	MR Egger	3.55292427432774	3	0.313962612121216
eqtl-a-ENSG00000065060	ieu-b-4874	Bladder cancer	BLTP3A	Inverse variance weighted	4.51492656641401	4	0.34078124264893
eqtl-a-ENSG00000065135	ieu-b-4874	Bladder cancer	GNAI3	MR Egger	2.34553783874541	2	0.309508748910194
eqtl-a-ENSG00000065135	ieu-b-4874	Bladder cancer	GNAI3	Inverse variance weighted	5.77777458593456	3	0.122936989174908
eqtl-a-ENSG00000065154	ieu-b-4874	Bladder cancer	OAT	MR Egger	0.739961594964051	2	0.690747594603105
eqtl-a-ENSG00000065154	ieu-b-4874	Bladder cancer	OAT	Inverse variance weighted	0.914902725751676	3	0.821830030192695
eqtl-a-ENSG00000065268	ieu-b-4874	Bladder cancer	WDR18	Inverse variance weighted	0.133360100351693	1	0.71497329803092
eqtl-a-ENSG00000065308	ieu-b-4874	Bladder cancer	TRAM2	Inverse variance weighted	0.356659784922606	1	0.55036718309018
eqtl-a-ENSG00000065457	ieu-b-4874	Bladder cancer	ADAT1	MR Egger	1.12634327278229	1	0.288556671573673
eqtl-a-ENSG00000065457	ieu-b-4874	Bladder cancer	ADAT1	Inverse variance weighted	2.42002706176703	2	0.298193244584533
eqtl-a-ENSG00000065491	ieu-b-4874	Bladder cancer	TBC1D22B	MR Egger	1.29883038480116	3	0.729410831733366
eqtl-a-ENSG00000065491	ieu-b-4874	Bladder cancer	TBC1D22B	Inverse variance weighted	1.34552779918218	4	0.853605093851877
eqtl-a-ENSG00000065534	ieu-b-4874	Bladder cancer	MYLK	MR Egger	5.16022348203037	9	0.820123411719026
eqtl-a-ENSG00000065534	ieu-b-4874	Bladder cancer	MYLK	Inverse variance weighted	8.01140624763323	10	0.627722735554262
eqtl-a-ENSG00000065613	ieu-b-4874	Bladder cancer	SLK	MR Egger	0.91161076459455	4	0.922889188519731
eqtl-a-ENSG00000065613	ieu-b-4874	Bladder cancer	SLK	Inverse variance weighted	2.6533854868732	5	0.753238162366308
eqtl-a-ENSG00000065618	ieu-b-4874	Bladder cancer	COL17A1	MR Egger	2.72526521753028	2	0.255985978172804
eqtl-a-ENSG00000065618	ieu-b-4874	Bladder cancer	COL17A1	Inverse variance weighted	4.22369961868681	3	0.238299789514058
eqtl-a-ENSG00000065665	ieu-b-4874	Bladder cancer	SEC61A2	MR Egger	6.93245476458005	2	0.0312346450395613
eqtl-a-ENSG00000065665	ieu-b-4874	Bladder cancer	SEC61A2	Inverse variance weighted	7.00733973844415	3	0.0716641976545963
eqtl-a-ENSG00000065675	ieu-b-4874	Bladder cancer	PRKCQ	MR Egger	0.091994156124606	1	0.761657143291095
eqtl-a-ENSG00000065675	ieu-b-4874	Bladder cancer	PRKCQ	Inverse variance weighted	2.63117014113704	2	0.268317292755742
eqtl-a-ENSG00000065802	ieu-b-4874	Bladder cancer	ASB1	MR Egger	1.25176047138006	1	0.263216502995896
eqtl-a-ENSG00000065802	ieu-b-4874	Bladder cancer	ASB1	Inverse variance weighted	1.39109458927814	2	0.498801381945864
eqtl-a-ENSG00000065809	ieu-b-4874	Bladder cancer	FAM107B	MR Egger	1.14010580412672	3	0.767402253788549
eqtl-a-ENSG00000065809	ieu-b-4874	Bladder cancer	FAM107B	Inverse variance weighted	1.16839548129716	4	0.883274178383907
eqtl-a-ENSG00000065882	ieu-b-4874	Bladder cancer	TBC1D1	MR Egger	3.29287446078793	2	0.192735358523015
eqtl-a-ENSG00000065882	ieu-b-4874	Bladder cancer	TBC1D1	Inverse variance weighted	4.82600680529054	3	0.184990225844878
eqtl-a-ENSG00000065978	ieu-b-4874	Bladder cancer	YBX1	MR Egger	0.192541102311692	1	0.660810042058841
eqtl-a-ENSG00000065978	ieu-b-4874	Bladder cancer	YBX1	Inverse variance weighted	0.212612414706952	2	0.899149279796833
eqtl-a-ENSG00000065989	ieu-b-4874	Bladder cancer	PDE4A	MR Egger	0.0930340870305852	1	0.760354806901648
eqtl-a-ENSG00000065989	ieu-b-4874	Bladder cancer	PDE4A	Inverse variance weighted	2.06606565300545	2	0.355925860620431
eqtl-a-ENSG00000066027	ieu-b-4874	Bladder cancer	PPP2R5A	MR Egger	3.20470225588504	7	0.865441917960878
eqtl-a-ENSG00000066027	ieu-b-4874	Bladder cancer	PPP2R5A	Inverse variance weighted	3.44834545755468	8	0.903161372285287
eqtl-a-ENSG00000066084	ieu-b-4874	Bladder cancer	DIP2B	MR Egger	2.92950424080684	3	0.402622430536097
eqtl-a-ENSG00000066084	ieu-b-4874	Bladder cancer	DIP2B	Inverse variance weighted	3.22517860782916	4	0.520873794357149
eqtl-a-ENSG00000066230	ieu-b-4874	Bladder cancer	SLC9A3	MR Egger	1.60733956094444	4	0.807472383794097
eqtl-a-ENSG00000066230	ieu-b-4874	Bladder cancer	SLC9A3	Inverse variance weighted	1.60757130921311	5	0.900332234894574
eqtl-a-ENSG00000066294	ieu-b-4874	Bladder cancer	CD84	MR Egger	2.60011102865064	1	0.106856228836291
eqtl-a-ENSG00000066294	ieu-b-4874	Bladder cancer	CD84	Inverse variance weighted	4.84960838768674	2	0.0884954452987614
eqtl-a-ENSG00000066336	ieu-b-4874	Bladder cancer	SPI1	MR Egger	0.454473880826724	1	0.500218001071041
eqtl-a-ENSG00000066336	ieu-b-4874	Bladder cancer	SPI1	Inverse variance weighted	0.685498989725635	2	0.709816001845506
eqtl-a-ENSG00000066379	ieu-b-4874	Bladder cancer	POLR1H	MR Egger	0.0457684658728629	1	0.830597232645951
eqtl-a-ENSG00000066379	ieu-b-4874	Bladder cancer	POLR1H	Inverse variance weighted	0.0485129749150725	2	0.976035336828515
eqtl-a-ENSG00000066382	ieu-b-4874	Bladder cancer	MPPED2	MR Egger	1.06400938812731	1	0.302302514561618
eqtl-a-ENSG00000066382	ieu-b-4874	Bladder cancer	MPPED2	Inverse variance weighted	1.23760080235516	2	0.538590142324423
eqtl-a-ENSG00000066583	ieu-b-4874	Bladder cancer	ISOC1	MR Egger	3.24928023169664	6	0.776971654154152
eqtl-a-ENSG00000066583	ieu-b-4874	Bladder cancer	ISOC1	Inverse variance weighted	4.02196764773566	7	0.77724371342161
eqtl-a-ENSG00000066855	ieu-b-4874	Bladder cancer	MTFR1	MR Egger	2.74272073215712	3	0.433016104017521
eqtl-a-ENSG00000066855	ieu-b-4874	Bladder cancer	MTFR1	Inverse variance weighted	2.93959643754673	4	0.56798415074127
eqtl-a-ENSG00000066923	ieu-b-4874	Bladder cancer	STAG3	MR Egger	2.98819139305483	3	0.393449416761212
eqtl-a-ENSG00000066923	ieu-b-4874	Bladder cancer	STAG3	Inverse variance weighted	3.82176262389977	4	0.430664712749205
eqtl-a-ENSG00000066926	ieu-b-4874	Bladder cancer	FECH	MR Egger	7.5583505188629	8	0.477754627369082
eqtl-a-ENSG00000066926	ieu-b-4874	Bladder cancer	FECH	Inverse variance weighted	8.77453979235574	9	0.458341224563544
eqtl-a-ENSG00000067057	ieu-b-4874	Bladder cancer	PFKP	MR Egger	3.69496246248397	5	0.594113801045708
eqtl-a-ENSG00000067057	ieu-b-4874	Bladder cancer	PFKP	Inverse variance weighted	6.24098506799147	6	0.396743457101648
eqtl-a-ENSG00000067082	ieu-b-4874	Bladder cancer	KLF6	MR Egger	6.66150345400538	2	0.0357662085347574
eqtl-a-ENSG00000067082	ieu-b-4874	Bladder cancer	KLF6	Inverse variance weighted	8.40686813234032	3	0.0383104153255211
eqtl-a-ENSG00000067141	ieu-b-4874	Bladder cancer	NEO1	MR Egger	1.71603838019111	2	0.42400111667103
eqtl-a-ENSG00000067141	ieu-b-4874	Bladder cancer	NEO1	Inverse variance weighted	1.8009041488393	3	0.614738202618951
eqtl-a-ENSG00000067182	ieu-b-4874	Bladder cancer	TNFRSF1A	MR Egger	2.29687423683327	3	0.513119984695395
eqtl-a-ENSG00000067182	ieu-b-4874	Bladder cancer	TNFRSF1A	Inverse variance weighted	2.47109573178648	4	0.649818921173651
eqtl-a-ENSG00000067365	ieu-b-4874	Bladder cancer	METTL22	MR Egger	2.81775632397356	4	0.588771559148183
eqtl-a-ENSG00000067365	ieu-b-4874	Bladder cancer	METTL22	Inverse variance weighted	3.0585113063153	5	0.690965392950299
eqtl-a-ENSG00000067836	ieu-b-4874	Bladder cancer	ROGDI	MR Egger	15.0642004891538	10	0.129738694601986
eqtl-a-ENSG00000067836	ieu-b-4874	Bladder cancer	ROGDI	Inverse variance weighted	16.1844013579412	11	0.134421937939601
eqtl-a-ENSG00000068024	ieu-b-4874	Bladder cancer	HDAC4	MR Egger	0.219021065005813	1	0.639786832105231
eqtl-a-ENSG00000068024	ieu-b-4874	Bladder cancer	HDAC4	Inverse variance weighted	0.288290773578384	2	0.865761868570543
eqtl-a-ENSG00000068028	ieu-b-4874	Bladder cancer	RASSF1	Inverse variance weighted	2.40329611625407	1	0.121079893944955
eqtl-a-ENSG00000068079	ieu-b-4874	Bladder cancer	IFI35	MR Egger	0.838668435170371	1	0.359777876893113
eqtl-a-ENSG00000068079	ieu-b-4874	Bladder cancer	IFI35	Inverse variance weighted	1.92311701607812	2	0.382296609106061
eqtl-a-ENSG00000068097	ieu-b-4874	Bladder cancer	HEATR6	MR Egger	1.52331691182677	4	0.822503298466315
eqtl-a-ENSG00000068097	ieu-b-4874	Bladder cancer	HEATR6	Inverse variance weighted	2.23009492149188	5	0.816477232473925
eqtl-a-ENSG00000068305	ieu-b-4874	Bladder cancer	MEF2A	MR Egger	1.08908606528925	3	0.779709382888636
eqtl-a-ENSG00000068305	ieu-b-4874	Bladder cancer	MEF2A	Inverse variance weighted	1.75299154478179	4	0.781070639504973
eqtl-a-ENSG00000068615	ieu-b-4874	Bladder cancer	REEP1	MR Egger	5.27384591502174	3	0.152808521285075
eqtl-a-ENSG00000068615	ieu-b-4874	Bladder cancer	REEP1	Inverse variance weighted	7.50170897418025	4	0.111633957884158
eqtl-a-ENSG00000068745	ieu-b-4874	Bladder cancer	IP6K2	MR Egger	0.172516745267605	1	0.677884714277475
eqtl-a-ENSG00000068745	ieu-b-4874	Bladder cancer	IP6K2	Inverse variance weighted	1.21147299207996	2	0.5456723930532
eqtl-a-ENSG00000068784	ieu-b-4874	Bladder cancer	SRBD1	MR Egger	0.706700698461418	2	0.702331089111765
eqtl-a-ENSG00000068784	ieu-b-4874	Bladder cancer	SRBD1	Inverse variance weighted	4.41145795177478	3	0.220325317671226
eqtl-a-ENSG00000068796	ieu-b-4874	Bladder cancer	KIF2A	MR Egger	4.54710923728326	2	0.102945596600102
eqtl-a-ENSG00000068796	ieu-b-4874	Bladder cancer	KIF2A	Inverse variance weighted	4.64016567588539	3	0.200123424263545
eqtl-a-ENSG00000068878	ieu-b-4874	Bladder cancer	PSME4	MR Egger	1.09550310802506	1	0.295255106499406
eqtl-a-ENSG00000068878	ieu-b-4874	Bladder cancer	PSME4	Inverse variance weighted	1.17153016752498	2	0.556679792173578
eqtl-a-ENSG00000068971	ieu-b-4874	Bladder cancer	PPP2R5B	MR Egger	9.80775559695896	8	0.278779125234823
eqtl-a-ENSG00000068971	ieu-b-4874	Bladder cancer	PPP2R5B	Inverse variance weighted	10.6023419108313	9	0.303953623793127
eqtl-a-ENSG00000069020	ieu-b-4874	Bladder cancer	MAST4	MR Egger	1.47523434146095	1	0.224521644971918
eqtl-a-ENSG00000069020	ieu-b-4874	Bladder cancer	MAST4	Inverse variance weighted	1.65188878800441	2	0.437821321331523
eqtl-a-ENSG00000069188	ieu-b-4874	Bladder cancer	SDK2	MR Egger	0.082983916220964	2	0.959357050353858
eqtl-a-ENSG00000069188	ieu-b-4874	Bladder cancer	SDK2	Inverse variance weighted	4.44645100216277	3	0.217116758987733
eqtl-a-ENSG00000069275	ieu-b-4874	Bladder cancer	NUCKS1	MR Egger	0.02125835910106	1	0.884077329098015
eqtl-a-ENSG00000069275	ieu-b-4874	Bladder cancer	NUCKS1	Inverse variance weighted	2.11460682096194	2	0.347391320213186
eqtl-a-ENSG00000069399	ieu-b-4874	Bladder cancer	BCL3	MR Egger	0.0990933914856933	1	0.752920324088901
eqtl-a-ENSG00000069399	ieu-b-4874	Bladder cancer	BCL3	Inverse variance weighted	0.69437165381629	2	0.706673997011756
eqtl-a-ENSG00000069667	ieu-b-4874	Bladder cancer	RORA	MR Egger	0.016506574125054	1	0.897770776239591
eqtl-a-ENSG00000069667	ieu-b-4874	Bladder cancer	RORA	Inverse variance weighted	0.404814753044334	2	0.816762130443758
eqtl-a-ENSG00000069696	ieu-b-4874	Bladder cancer	DRD4	MR Egger	0.000355316057137139	1	0.98496090299725
eqtl-a-ENSG00000069696	ieu-b-4874	Bladder cancer	DRD4	Inverse variance weighted	0.0230690693916694	2	0.9885317330157
eqtl-a-ENSG00000069702	ieu-b-4874	Bladder cancer	TGFBR3	MR Egger	1.30633007120136	2	0.520396095319761
eqtl-a-ENSG00000069702	ieu-b-4874	Bladder cancer	TGFBR3	Inverse variance weighted	2.49808185952431	3	0.475637834020153
eqtl-a-ENSG00000069869	ieu-b-4874	Bladder cancer	NEDD4	MR Egger	6.38116018072053	3	0.0944689365495113
eqtl-a-ENSG00000069869	ieu-b-4874	Bladder cancer	NEDD4	Inverse variance weighted	6.40528638361369	4	0.170856794385126
eqtl-a-ENSG00000069943	ieu-b-4874	Bladder cancer	PIGB	MR Egger	11.8887257472109	6	0.0644977348163198
eqtl-a-ENSG00000069943	ieu-b-4874	Bladder cancer	PIGB	Inverse variance weighted	12.3173935106647	7	0.0905925654810612
eqtl-a-ENSG00000069966	ieu-b-4874	Bladder cancer	GNB5	MR Egger	0.262155083413761	2	0.877149756064674
eqtl-a-ENSG00000069966	ieu-b-4874	Bladder cancer	GNB5	Inverse variance weighted	0.703197802070013	3	0.872451537173796
eqtl-a-ENSG00000069998	ieu-b-4874	Bladder cancer	HDHD5	MR Egger	0.378686803151875	2	0.827502292306422
eqtl-a-ENSG00000069998	ieu-b-4874	Bladder cancer	HDHD5	Inverse variance weighted	2.58144037276352	3	0.460752583531973
eqtl-a-ENSG00000070018	ieu-b-4874	Bladder cancer	LRP6	MR Egger	0.189915960816565	1	0.662986571792666
eqtl-a-ENSG00000070018	ieu-b-4874	Bladder cancer	LRP6	Inverse variance weighted	1.17001983654715	2	0.557100336311228
eqtl-a-ENSG00000070019	ieu-b-4874	Bladder cancer	GUCY2C	MR Egger	0.000394398001276724	1	0.984155488011831
eqtl-a-ENSG00000070019	ieu-b-4874	Bladder cancer	GUCY2C	Inverse variance weighted	1.38154903740969	2	0.501187739422361
eqtl-a-ENSG00000070087	ieu-b-4874	Bladder cancer	PFN2	MR Egger	7.97894344609434	3	0.0464488915675654
eqtl-a-ENSG00000070087	ieu-b-4874	Bladder cancer	PFN2	Inverse variance weighted	11.8981595264134	4	0.0181248651083247
eqtl-a-ENSG00000070214	ieu-b-4874	Bladder cancer	SLC44A1	MR Egger	0.000712709329872874	1	0.978701711853777
eqtl-a-ENSG00000070214	ieu-b-4874	Bladder cancer	SLC44A1	Inverse variance weighted	0.108107381240651	2	0.947381239649832
eqtl-a-ENSG00000070371	ieu-b-4874	Bladder cancer	CLTCL1	MR Egger	1.07142517177766e-05	1	0.997388318524508
eqtl-a-ENSG00000070371	ieu-b-4874	Bladder cancer	CLTCL1	Inverse variance weighted	0.129121636745436	2	0.937479096575095
eqtl-a-ENSG00000070413	ieu-b-4874	Bladder cancer	DGCR2	MR Egger	0.263178049744599	1	0.607945150795956
eqtl-a-ENSG00000070413	ieu-b-4874	Bladder cancer	DGCR2	Inverse variance weighted	0.26521172209363	2	0.875810215012447
eqtl-a-ENSG00000070495	ieu-b-4874	Bladder cancer	JMJD6	MR Egger	2.13038532257978	1	0.144404451507611
eqtl-a-ENSG00000070495	ieu-b-4874	Bladder cancer	JMJD6	Inverse variance weighted	2.16589893691083	2	0.338595375035842
eqtl-a-ENSG00000070501	ieu-b-4874	Bladder cancer	POLB	MR Egger	0.498508871670584	3	0.919218883720385
eqtl-a-ENSG00000070501	ieu-b-4874	Bladder cancer	POLB	Inverse variance weighted	0.526693524448666	4	0.970850874169359
eqtl-a-ENSG00000070526	ieu-b-4874	Bladder cancer	ST6GALNAC1	MR Egger	0.0533222309666416	1	0.817380006741283
eqtl-a-ENSG00000070526	ieu-b-4874	Bladder cancer	ST6GALNAC1	Inverse variance weighted	0.0897773179520301	2	0.95610392949754
eqtl-a-ENSG00000070540	ieu-b-4874	Bladder cancer	WIPI1	MR Egger	4.98767486605222	3	0.172701879060235
eqtl-a-ENSG00000070540	ieu-b-4874	Bladder cancer	WIPI1	Inverse variance weighted	4.98823476183243	4	0.288506813948877
eqtl-a-ENSG00000070610	ieu-b-4874	Bladder cancer	GBA2	MR Egger	2.42597828124726	3	0.488817094932124
eqtl-a-ENSG00000070610	ieu-b-4874	Bladder cancer	GBA2	Inverse variance weighted	3.39132905509963	4	0.494593148972486
eqtl-a-ENSG00000070614	ieu-b-4874	Bladder cancer	NDST1	MR Egger	4.76715281417776	5	0.444952956051886
eqtl-a-ENSG00000070614	ieu-b-4874	Bladder cancer	NDST1	Inverse variance weighted	4.76914325733292	6	0.573744813030956
eqtl-a-ENSG00000070669	ieu-b-4874	Bladder cancer	ASNS	MR Egger	0.687365952405465	2	0.709153711019167
eqtl-a-ENSG00000070669	ieu-b-4874	Bladder cancer	ASNS	Inverse variance weighted	1.06034873400935	3	0.786653631662921
eqtl-a-ENSG00000070718	ieu-b-4874	Bladder cancer	AP3M2	MR Egger	6.42590801993699	1	0.0112467396944552
eqtl-a-ENSG00000070718	ieu-b-4874	Bladder cancer	AP3M2	Inverse variance weighted	8.75326072984369	2	0.0125676356980084
eqtl-a-ENSG00000070731	ieu-b-4874	Bladder cancer	ST6GALNAC2	MR Egger	8.52405130967262	4	0.0741615396507003
eqtl-a-ENSG00000070731	ieu-b-4874	Bladder cancer	ST6GALNAC2	Inverse variance weighted	10.7973820064022	5	0.055548637115018
eqtl-a-ENSG00000070759	ieu-b-4874	Bladder cancer	TESK2	MR Egger	1.72186751638157	2	0.422767135678382
eqtl-a-ENSG00000070759	ieu-b-4874	Bladder cancer	TESK2	Inverse variance weighted	1.74735601134643	3	0.626457293973739
eqtl-a-ENSG00000070831	ieu-b-4874	Bladder cancer	CDC42	MR Egger	4.64065867082163	2	0.0982412259615547
eqtl-a-ENSG00000070831	ieu-b-4874	Bladder cancer	CDC42	Inverse variance weighted	4.66337754266368	3	0.198172181823784
eqtl-a-ENSG00000070882	ieu-b-4874	Bladder cancer	OSBPL3	MR Egger	0.123538173041468	1	0.725228292774175
eqtl-a-ENSG00000070882	ieu-b-4874	Bladder cancer	OSBPL3	Inverse variance weighted	0.48194505969963	2	0.785863213872348
eqtl-a-ENSG00000070915	ieu-b-4874	Bladder cancer	SLC12A3	MR Egger	0.394071841918023	1	0.53016679662584
eqtl-a-ENSG00000070915	ieu-b-4874	Bladder cancer	SLC12A3	Inverse variance weighted	0.546525179839335	2	0.760892958572667
eqtl-a-ENSG00000071189	ieu-b-4874	Bladder cancer	SNX13	MR Egger	0.823791163215273	1	0.364074045490872
eqtl-a-ENSG00000071189	ieu-b-4874	Bladder cancer	SNX13	Inverse variance weighted	1.33509694805962	2	0.512964583590531
eqtl-a-ENSG00000071205	ieu-b-4874	Bladder cancer	ARHGAP10	MR Egger	0.760309805026125	1	0.383231587352635
eqtl-a-ENSG00000071205	ieu-b-4874	Bladder cancer	ARHGAP10	Inverse variance weighted	1.61194920816543	2	0.446652405105767
eqtl-a-ENSG00000071242	ieu-b-4874	Bladder cancer	RPS6KA2	MR Egger	6.13485824244568	4	0.18930080147264
eqtl-a-ENSG00000071242	ieu-b-4874	Bladder cancer	RPS6KA2	Inverse variance weighted	6.28937146825734	5	0.279071317601161
eqtl-a-ENSG00000071246	ieu-b-4874	Bladder cancer	VASH1	MR Egger	3.80727280556814	4	0.432716491566199
eqtl-a-ENSG00000071246	ieu-b-4874	Bladder cancer	VASH1	Inverse variance weighted	3.91533633922117	5	0.561668817069738
eqtl-a-ENSG00000071575	ieu-b-4874	Bladder cancer	TRIB2	MR Egger	2.26845964215757	2	0.321669769231409
eqtl-a-ENSG00000071575	ieu-b-4874	Bladder cancer	TRIB2	Inverse variance weighted	2.50705646092679	3	0.474017172556583
eqtl-a-ENSG00000071894	ieu-b-4874	Bladder cancer	CPSF1	MR Egger	2.08705566913251	3	0.55453592531723
eqtl-a-ENSG00000071894	ieu-b-4874	Bladder cancer	CPSF1	Inverse variance weighted	2.25935463640784	4	0.688178626119178
eqtl-a-ENSG00000071967	ieu-b-4874	Bladder cancer	CYBRD1	MR Egger	8.2873153662572	7	0.307941857346319
eqtl-a-ENSG00000071967	ieu-b-4874	Bladder cancer	CYBRD1	Inverse variance weighted	8.3745320983924	8	0.397765540114445
eqtl-a-ENSG00000071994	ieu-b-4874	Bladder cancer	PDCD2	Inverse variance weighted	0.146490953937825	1	0.701911539327031
eqtl-a-ENSG00000072042	ieu-b-4874	Bladder cancer	RDH11	MR Egger	0.04628452016296	1	0.829659435838829
eqtl-a-ENSG00000072042	ieu-b-4874	Bladder cancer	RDH11	Inverse variance weighted	0.047267033720135	2	0.976643567580717
eqtl-a-ENSG00000072110	ieu-b-4874	Bladder cancer	ACTN1	MR Egger	2.59199930502527	2	0.273624198451343
eqtl-a-ENSG00000072110	ieu-b-4874	Bladder cancer	ACTN1	Inverse variance weighted	2.61161927566397	3	0.455456178136901
eqtl-a-ENSG00000072121	ieu-b-4874	Bladder cancer	ZFYVE26	MR Egger	0.664071296424258	1	0.4151262914173
eqtl-a-ENSG00000072121	ieu-b-4874	Bladder cancer	ZFYVE26	Inverse variance weighted	0.776514320463592	2	0.678237905018908
eqtl-a-ENSG00000072163	ieu-b-4874	Bladder cancer	LIMS2	MR Egger	0.00973116190653167	1	0.921418827875727
eqtl-a-ENSG00000072163	ieu-b-4874	Bladder cancer	LIMS2	Inverse variance weighted	0.105362866366599	2	0.948682183012094
eqtl-a-ENSG00000072274	ieu-b-4874	Bladder cancer	TFRC	MR Egger	0.581586320839987	2	0.74767030983842
eqtl-a-ENSG00000072274	ieu-b-4874	Bladder cancer	TFRC	Inverse variance weighted	2.1047649822919	3	0.550949376638921
eqtl-a-ENSG00000072310	ieu-b-4874	Bladder cancer	SREBF1	Inverse variance weighted	0.722271230115588	1	0.395399913589867
eqtl-a-ENSG00000072401	ieu-b-4874	Bladder cancer	UBE2D1	MR Egger	4.51596464177097	3	0.210870690574543
eqtl-a-ENSG00000072401	ieu-b-4874	Bladder cancer	UBE2D1	Inverse variance weighted	4.5274449670926	4	0.33930560993401
eqtl-a-ENSG00000072422	ieu-b-4874	Bladder cancer	RHOBTB1	MR Egger	4.28969938934662	7	0.745870293222858
eqtl-a-ENSG00000072422	ieu-b-4874	Bladder cancer	RHOBTB1	Inverse variance weighted	7.67295682104821	8	0.466050716066098
eqtl-a-ENSG00000072518	ieu-b-4874	Bladder cancer	MARK2	MR Egger	1.67922899741603	1	0.195026932119521
eqtl-a-ENSG00000072518	ieu-b-4874	Bladder cancer	MARK2	Inverse variance weighted	2.35563561719477	2	0.307950011779611
eqtl-a-ENSG00000072694	ieu-b-4874	Bladder cancer	FCGR2B	MR Egger	2.56254357344858	5	0.767047829546384
eqtl-a-ENSG00000072694	ieu-b-4874	Bladder cancer	FCGR2B	Inverse variance weighted	2.64407206202683	6	0.852008085438548
eqtl-a-ENSG00000072756	ieu-b-4874	Bladder cancer	TRNT1	Inverse variance weighted	0.421210008502297	1	0.516333890275685
eqtl-a-ENSG00000072778	ieu-b-4874	Bladder cancer	ACADVL	MR Egger	1.59796711495517	2	0.44978591337489
eqtl-a-ENSG00000072778	ieu-b-4874	Bladder cancer	ACADVL	Inverse variance weighted	1.89197952267568	3	0.595126515285503
eqtl-a-ENSG00000072786	ieu-b-4874	Bladder cancer	STK10	MR Egger	0.19510185769121	2	0.907056145057078
eqtl-a-ENSG00000072786	ieu-b-4874	Bladder cancer	STK10	Inverse variance weighted	0.410699162831295	3	0.938023537284449
eqtl-a-ENSG00000072818	ieu-b-4874	Bladder cancer	ACAP1	MR Egger	6.04834909281384	3	0.109281484788888
eqtl-a-ENSG00000072818	ieu-b-4874	Bladder cancer	ACAP1	Inverse variance weighted	7.3669909330439	4	0.117719483774624
eqtl-a-ENSG00000072858	ieu-b-4874	Bladder cancer	SIDT1	Inverse variance weighted	1.63313009655318	1	0.201270658291332
eqtl-a-ENSG00000072864	ieu-b-4874	Bladder cancer	NDE1	MR Egger	2.30100141266367	4	0.680586736783701
eqtl-a-ENSG00000072864	ieu-b-4874	Bladder cancer	NDE1	Inverse variance weighted	6.09676491617819	5	0.296916843075067
eqtl-a-ENSG00000072952	ieu-b-4874	Bladder cancer	IRAG1	MR Egger	8.6796409775422	9	0.467356006418176
eqtl-a-ENSG00000072952	ieu-b-4874	Bladder cancer	IRAG1	Inverse variance weighted	8.88774138263759	10	0.542789520602367
eqtl-a-ENSG00000072954	ieu-b-4874	Bladder cancer	TMEM38A	MR Egger	2.46135091017192	1	0.116678394403186
eqtl-a-ENSG00000072954	ieu-b-4874	Bladder cancer	TMEM38A	Inverse variance weighted	4.25753234486242	2	0.118984009073795
eqtl-a-ENSG00000073008	ieu-b-4874	Bladder cancer	PVR	MR Egger	3.38099733199385	3	0.336527487472993
eqtl-a-ENSG00000073008	ieu-b-4874	Bladder cancer	PVR	Inverse variance weighted	3.49068663458602	4	0.479295874546786
eqtl-a-ENSG00000073060	ieu-b-4874	Bladder cancer	SCARB1	Inverse variance weighted	1.70465315661655	1	0.191680568295574
eqtl-a-ENSG00000073150	ieu-b-4874	Bladder cancer	PANX2	MR Egger	5.56210523851244	4	0.234324076916394
eqtl-a-ENSG00000073150	ieu-b-4874	Bladder cancer	PANX2	Inverse variance weighted	5.61681855288856	5	0.345306253627189
eqtl-a-ENSG00000073331	ieu-b-4874	Bladder cancer	ALPK1	MR Egger	5.09222441210628	2	0.0783858222949837
eqtl-a-ENSG00000073331	ieu-b-4874	Bladder cancer	ALPK1	Inverse variance weighted	6.66243900021234	3	0.0834717971655162
eqtl-a-ENSG00000073584	ieu-b-4874	Bladder cancer	SMARCE1	MR Egger	3.98818426404939	3	0.262742845866767
eqtl-a-ENSG00000073584	ieu-b-4874	Bladder cancer	SMARCE1	Inverse variance weighted	4.12334782790594	4	0.389569842372261
eqtl-a-ENSG00000073605	ieu-b-4874	Bladder cancer	GSDMB	MR Egger	1.59928370591589	3	0.659552245503956
eqtl-a-ENSG00000073605	ieu-b-4874	Bladder cancer	GSDMB	Inverse variance weighted	1.67393113561966	4	0.795447439666262
eqtl-a-ENSG00000073614	ieu-b-4874	Bladder cancer	KDM5A	MR Egger	0.733606621842007	1	0.391716634164851
eqtl-a-ENSG00000073614	ieu-b-4874	Bladder cancer	KDM5A	Inverse variance weighted	2.42012870285614	2	0.29817809062653
eqtl-a-ENSG00000073737	ieu-b-4874	Bladder cancer	DHRS9	MR Egger	7.81880983811013	8	0.451366678582296
eqtl-a-ENSG00000073737	ieu-b-4874	Bladder cancer	DHRS9	Inverse variance weighted	14.1616258691062	9	0.1166909204743
eqtl-a-ENSG00000073756	ieu-b-4874	Bladder cancer	PTGS2	MR Egger	9.28477829804848	7	0.232851642262527
eqtl-a-ENSG00000073756	ieu-b-4874	Bladder cancer	PTGS2	Inverse variance weighted	12.3368074102109	8	0.136797126924713
eqtl-a-ENSG00000073792	ieu-b-4874	Bladder cancer	IGF2BP2	MR Egger	1.83426119302918	2	0.399664195178862
eqtl-a-ENSG00000073792	ieu-b-4874	Bladder cancer	IGF2BP2	Inverse variance weighted	5.14901127286657	3	0.16120538466537
eqtl-a-ENSG00000073849	ieu-b-4874	Bladder cancer	ST6GAL1	MR Egger	0.151221375635603	1	0.6973708898816
eqtl-a-ENSG00000073849	ieu-b-4874	Bladder cancer	ST6GAL1	Inverse variance weighted	2.02044350157538	2	0.364138222680195
eqtl-a-ENSG00000073910	ieu-b-4874	Bladder cancer	FRY	MR Egger	2.27969963421067	3	0.516421069811463
eqtl-a-ENSG00000073910	ieu-b-4874	Bladder cancer	FRY	Inverse variance weighted	2.51265622875911	4	0.642370942208053
eqtl-a-ENSG00000073921	ieu-b-4874	Bladder cancer	PICALM	MR Egger	0.00120967758041805	1	0.972254834161666
eqtl-a-ENSG00000073921	ieu-b-4874	Bladder cancer	PICALM	Inverse variance weighted	1.91812856333825	2	0.383251333544108
eqtl-a-ENSG00000073969	ieu-b-4874	Bladder cancer	NSF	Inverse variance weighted	0.544940506052825	1	0.460392401868731
eqtl-a-ENSG00000074054	ieu-b-4874	Bladder cancer	CLASP1	MR Egger	0.269697703180812	2	0.873847982439414
eqtl-a-ENSG00000074054	ieu-b-4874	Bladder cancer	CLASP1	Inverse variance weighted	5.73144438436965	3	0.125432679261983
eqtl-a-ENSG00000074219	ieu-b-4874	Bladder cancer	TEAD2	MR Egger	3.69128391407908	2	0.157923907977326
eqtl-a-ENSG00000074219	ieu-b-4874	Bladder cancer	TEAD2	Inverse variance weighted	4.14485179904884	3	0.246241591420149
eqtl-a-ENSG00000074370	ieu-b-4874	Bladder cancer	ATP2A3	MR Egger	0.47717828941482	1	0.489703223204535
eqtl-a-ENSG00000074370	ieu-b-4874	Bladder cancer	ATP2A3	Inverse variance weighted	0.682298543679772	2	0.710952775056457
eqtl-a-ENSG00000074416	ieu-b-4874	Bladder cancer	MGLL	MR Egger	8.78568844826252	9	0.457287769038114
eqtl-a-ENSG00000074416	ieu-b-4874	Bladder cancer	MGLL	Inverse variance weighted	9.97216214748902	10	0.442938992383737
eqtl-a-ENSG00000074590	ieu-b-4874	Bladder cancer	NUAK1	MR Egger	0.70879034149219	2	0.701597661696029
eqtl-a-ENSG00000074590	ieu-b-4874	Bladder cancer	NUAK1	Inverse variance weighted	1.66194675437061	3	0.645426771618519
eqtl-a-ENSG00000074657	ieu-b-4874	Bladder cancer	ZNF532	MR Egger	0.678706776391343	1	0.410032396975229
eqtl-a-ENSG00000074657	ieu-b-4874	Bladder cancer	ZNF532	Inverse variance weighted	1.73406028678299	2	0.420197624691641
eqtl-a-ENSG00000074660	ieu-b-4874	Bladder cancer	SCARF1	MR Egger	0.209789143505218	1	0.646932721354925
eqtl-a-ENSG00000074660	ieu-b-4874	Bladder cancer	SCARF1	Inverse variance weighted	0.691485538734365	2	0.707694504400495
eqtl-a-ENSG00000074803	ieu-b-4874	Bladder cancer	SLC12A1	MR Egger	3.34852805620519	2	0.187446083778829
eqtl-a-ENSG00000074803	ieu-b-4874	Bladder cancer	SLC12A1	Inverse variance weighted	3.35335357585283	3	0.340285586602568
eqtl-a-ENSG00000074966	ieu-b-4874	Bladder cancer	TXK	MR Egger	3.76606366590896	3	0.287858248900005
eqtl-a-ENSG00000074966	ieu-b-4874	Bladder cancer	TXK	Inverse variance weighted	6.12756295830747	4	0.189822179917414
eqtl-a-ENSG00000075151	ieu-b-4874	Bladder cancer	EIF4G3	MR Egger	1.45214986363065	2	0.483804232780306
eqtl-a-ENSG00000075151	ieu-b-4874	Bladder cancer	EIF4G3	Inverse variance weighted	1.91476399977544	3	0.590284811133047
eqtl-a-ENSG00000075188	ieu-b-4874	Bladder cancer	NUP37	MR Egger	0.317481125952279	1	0.57312534264124
eqtl-a-ENSG00000075188	ieu-b-4874	Bladder cancer	NUP37	Inverse variance weighted	1.30755923684645	2	0.520076367078465
eqtl-a-ENSG00000075213	ieu-b-4874	Bladder cancer	SEMA3A	MR Egger	0.00127450382479138	1	0.971521416162194
eqtl-a-ENSG00000075213	ieu-b-4874	Bladder cancer	SEMA3A	Inverse variance weighted	0.558565264034279	2	0.756326111029837
eqtl-a-ENSG00000075223	ieu-b-4874	Bladder cancer	SEMA3C	MR Egger	0.000564838894834727	1	0.981038989622027
eqtl-a-ENSG00000075223	ieu-b-4874	Bladder cancer	SEMA3C	Inverse variance weighted	0.0612776763365128	2	0.969825773885605
eqtl-a-ENSG00000075234	ieu-b-4874	Bladder cancer	TTC38	MR Egger	1.38799568722422	2	0.499574849329538
eqtl-a-ENSG00000075234	ieu-b-4874	Bladder cancer	TTC38	Inverse variance weighted	1.64089790540913	3	0.65015245404874
eqtl-a-ENSG00000075240	ieu-b-4874	Bladder cancer	GRAMD4	MR Egger	0.0467275152370052	1	0.828858759483373
eqtl-a-ENSG00000075240	ieu-b-4874	Bladder cancer	GRAMD4	Inverse variance weighted	0.122180061682266	2	0.940738540481207
eqtl-a-ENSG00000075399	ieu-b-4874	Bladder cancer	VPS9D1	MR Egger	7.73594263502925	3	0.0517961493174101
eqtl-a-ENSG00000075399	ieu-b-4874	Bladder cancer	VPS9D1	Inverse variance weighted	9.13285068013667	4	0.0578632817443058
eqtl-a-ENSG00000075413	ieu-b-4874	Bladder cancer	MARK3	MR Egger	2.85872340467176	4	0.581739134975228
eqtl-a-ENSG00000075413	ieu-b-4874	Bladder cancer	MARK3	Inverse variance weighted	3.85289226182074	5	0.570784459082689
eqtl-a-ENSG00000075415	ieu-b-4874	Bladder cancer	SLC25A3	MR Egger	1.76076158507867	1	0.184529550670379
eqtl-a-ENSG00000075415	ieu-b-4874	Bladder cancer	SLC25A3	Inverse variance weighted	1.8878643011611	2	0.389094843840914
eqtl-a-ENSG00000075420	ieu-b-4874	Bladder cancer	FNDC3B	MR Egger	3.44140937660496	2	0.178940006542084
eqtl-a-ENSG00000075420	ieu-b-4874	Bladder cancer	FNDC3B	Inverse variance weighted	4.74239196673621	3	0.191661970005227
eqtl-a-ENSG00000075618	ieu-b-4874	Bladder cancer	FSCN1	MR Egger	5.04849436805738	6	0.537608584669347
eqtl-a-ENSG00000075618	ieu-b-4874	Bladder cancer	FSCN1	Inverse variance weighted	7.73661356714782	7	0.356391072340853
eqtl-a-ENSG00000075884	ieu-b-4874	Bladder cancer	ARHGAP15	MR Egger	4.53826638579181	6	0.604240232688955
eqtl-a-ENSG00000075884	ieu-b-4874	Bladder cancer	ARHGAP15	Inverse variance weighted	4.54355969769411	7	0.715465801497541
eqtl-a-ENSG00000075945	ieu-b-4874	Bladder cancer	KIFAP3	MR Egger	1.58145532119591	1	0.208551190721605
eqtl-a-ENSG00000075945	ieu-b-4874	Bladder cancer	KIFAP3	Inverse variance weighted	1.95677019246785	2	0.375917679811497
eqtl-a-ENSG00000075975	ieu-b-4874	Bladder cancer	MKRN2	MR Egger	1.03817595598063	1	0.308246076043566
eqtl-a-ENSG00000075975	ieu-b-4874	Bladder cancer	MKRN2	Inverse variance weighted	1.04087808906712	2	0.594259584265055
eqtl-a-ENSG00000076003	ieu-b-4874	Bladder cancer	MCM6	MR Egger	7.48212372782551	1	0.00623145297266652
eqtl-a-ENSG00000076003	ieu-b-4874	Bladder cancer	MCM6	Inverse variance weighted	9.1143114660331	2	0.0104918581906768
eqtl-a-ENSG00000076067	ieu-b-4874	Bladder cancer	RBMS2	MR Egger	4.8330601538827	5	0.436591793481248
eqtl-a-ENSG00000076067	ieu-b-4874	Bladder cancer	RBMS2	Inverse variance weighted	5.01574504716251	6	0.541795286230342
eqtl-a-ENSG00000076248	ieu-b-4874	Bladder cancer	UNG	MR Egger	1.72332992441945	3	0.631759536234921
eqtl-a-ENSG00000076248	ieu-b-4874	Bladder cancer	UNG	Inverse variance weighted	1.80883093081472	4	0.770866288737896
eqtl-a-ENSG00000076258	ieu-b-4874	Bladder cancer	FMO4	Inverse variance weighted	1.85748983599202	1	0.172914788926373
eqtl-a-ENSG00000076554	ieu-b-4874	Bladder cancer	TPD52	MR Egger	2.14158196998376	3	0.543546358881361
eqtl-a-ENSG00000076554	ieu-b-4874	Bladder cancer	TPD52	Inverse variance weighted	2.98120590665296	4	0.560975457474827
eqtl-a-ENSG00000076555	ieu-b-4874	Bladder cancer	ACACB	MR Egger	2.56766225843875	2	0.27697414147744
eqtl-a-ENSG00000076555	ieu-b-4874	Bladder cancer	ACACB	Inverse variance weighted	7.94592659846586	3	0.0471425592167971
eqtl-a-ENSG00000076650	ieu-b-4874	Bladder cancer	GPATCH1	MR Egger	5.98098312970014	1	0.0144609390438074
eqtl-a-ENSG00000076650	ieu-b-4874	Bladder cancer	GPATCH1	Inverse variance weighted	8.72601857314054	2	0.0127399916204952
eqtl-a-ENSG00000076662	ieu-b-4874	Bladder cancer	ICAM3	MR Egger	0.731881577278417	1	0.392273975155931
eqtl-a-ENSG00000076662	ieu-b-4874	Bladder cancer	ICAM3	Inverse variance weighted	0.923979231194406	2	0.630028882381631
eqtl-a-ENSG00000076685	ieu-b-4874	Bladder cancer	NT5C2	MR Egger	2.96208331301439	3	0.397508204186678
eqtl-a-ENSG00000076685	ieu-b-4874	Bladder cancer	NT5C2	Inverse variance weighted	3.22899759852517	4	0.520260108467744
eqtl-a-ENSG00000076864	ieu-b-4874	Bladder cancer	RAP1GAP	MR Egger	13.1152635237062	10	0.217298536707907
eqtl-a-ENSG00000076864	ieu-b-4874	Bladder cancer	RAP1GAP	Inverse variance weighted	14.6912145118894	11	0.19707415851667
eqtl-a-ENSG00000076944	ieu-b-4874	Bladder cancer	STXBP2	MR Egger	0.210091521307461	1	0.646695680011253
eqtl-a-ENSG00000076944	ieu-b-4874	Bladder cancer	STXBP2	Inverse variance weighted	1.92988587017853	2	0.381004941131951
eqtl-a-ENSG00000077157	ieu-b-4874	Bladder cancer	PPP1R12B	MR Egger	0.877288928409872	2	0.644910027473842
eqtl-a-ENSG00000077157	ieu-b-4874	Bladder cancer	PPP1R12B	Inverse variance weighted	0.882979224151033	3	0.829533249646038
eqtl-a-ENSG00000077232	ieu-b-4874	Bladder cancer	DNAJC10	MR Egger	0.258463497780715	1	0.611177722729837
eqtl-a-ENSG00000077232	ieu-b-4874	Bladder cancer	DNAJC10	Inverse variance weighted	1.67383732975443	2	0.43304281979946
eqtl-a-ENSG00000077238	ieu-b-4874	Bladder cancer	IL4R	MR Egger	4.8343661491097	2	0.0891724561573185
eqtl-a-ENSG00000077238	ieu-b-4874	Bladder cancer	IL4R	Inverse variance weighted	4.85664187815348	3	0.182600582098523
eqtl-a-ENSG00000077420	ieu-b-4874	Bladder cancer	APBB1IP	MR Egger	4.38847270818219	4	0.355977302340307
eqtl-a-ENSG00000077420	ieu-b-4874	Bladder cancer	APBB1IP	Inverse variance weighted	5.15027062216709	5	0.397817765107229
eqtl-a-ENSG00000077514	ieu-b-4874	Bladder cancer	POLD3	MR Egger	3.51466871844905	1	0.0608278164638656
eqtl-a-ENSG00000077514	ieu-b-4874	Bladder cancer	POLD3	Inverse variance weighted	5.74147349327105	2	0.0566571692206371
eqtl-a-ENSG00000077585	ieu-b-4874	Bladder cancer	GPR137B	MR Egger	6.14230318170773	2	0.0463677274492334
eqtl-a-ENSG00000077585	ieu-b-4874	Bladder cancer	GPR137B	Inverse variance weighted	7.55238621486481	3	0.0562275943609821
eqtl-a-ENSG00000077684	ieu-b-4874	Bladder cancer	JADE1	MR Egger	4.35899041119925	3	0.225218185306689
eqtl-a-ENSG00000077684	ieu-b-4874	Bladder cancer	JADE1	Inverse variance weighted	5.34604600249541	4	0.253597231778429
eqtl-a-ENSG00000077984	ieu-b-4874	Bladder cancer	CST7	MR Egger	3.92259757385214	3	0.26994440677475
eqtl-a-ENSG00000077984	ieu-b-4874	Bladder cancer	CST7	Inverse variance weighted	3.93162731855527	4	0.415338161681915
eqtl-a-ENSG00000078114	ieu-b-4874	Bladder cancer	NEBL	MR Egger	0.838663679998166	2	0.657485978916722
eqtl-a-ENSG00000078114	ieu-b-4874	Bladder cancer	NEBL	Inverse variance weighted	0.863679500350229	3	0.834182733520429
eqtl-a-ENSG00000078124	ieu-b-4874	Bladder cancer	ACER3	MR Egger	1.2763425571647	2	0.528257577221431
eqtl-a-ENSG00000078124	ieu-b-4874	Bladder cancer	ACER3	Inverse variance weighted	3.30080340045208	3	0.347530842000204
eqtl-a-ENSG00000078177	ieu-b-4874	Bladder cancer	N4BP2	MR Egger	1.4403776321499	2	0.486660357985708
eqtl-a-ENSG00000078177	ieu-b-4874	Bladder cancer	N4BP2	Inverse variance weighted	1.46264724536743	3	0.690917764228872
eqtl-a-ENSG00000078269	ieu-b-4874	Bladder cancer	SYNJ2	MR Egger	1.5586251774686	3	0.668807234926215
eqtl-a-ENSG00000078269	ieu-b-4874	Bladder cancer	SYNJ2	Inverse variance weighted	1.55948418200001	4	0.816054913855654
eqtl-a-ENSG00000078399	ieu-b-4874	Bladder cancer	HOXA9	MR Egger	1.64642447360089	2	0.439019153595586
eqtl-a-ENSG00000078399	ieu-b-4874	Bladder cancer	HOXA9	Inverse variance weighted	2.07851697951119	3	0.55627113628938
eqtl-a-ENSG00000078401	ieu-b-4874	Bladder cancer	EDN1	MR Egger	0.578293651924987	1	0.4469819331872
eqtl-a-ENSG00000078401	ieu-b-4874	Bladder cancer	EDN1	Inverse variance weighted	1.30645506663338	2	0.520363572768688
eqtl-a-ENSG00000078618	ieu-b-4874	Bladder cancer	NRDC	MR Egger	3.22964047304745	3	0.357556041343987
eqtl-a-ENSG00000078618	ieu-b-4874	Bladder cancer	NRDC	Inverse variance weighted	4.22466937135617	4	0.376453201477317
eqtl-a-ENSG00000078674	ieu-b-4874	Bladder cancer	PCM1	MR Egger	0.299896848177752	2	0.860752369367947
eqtl-a-ENSG00000078674	ieu-b-4874	Bladder cancer	PCM1	Inverse variance weighted	0.368761661480962	3	0.946617244972884
eqtl-a-ENSG00000078804	ieu-b-4874	Bladder cancer	TP53INP2	MR Egger	6.77080786564848	5	0.238251216759987
eqtl-a-ENSG00000078804	ieu-b-4874	Bladder cancer	TP53INP2	Inverse variance weighted	6.77096731020886	6	0.342548423156622
eqtl-a-ENSG00000079257	ieu-b-4874	Bladder cancer	LXN	MR Egger	3.76050150429749	4	0.439387575683224
eqtl-a-ENSG00000079257	ieu-b-4874	Bladder cancer	LXN	Inverse variance weighted	5.57380879898544	5	0.349920339742639
eqtl-a-ENSG00000079263	ieu-b-4874	Bladder cancer	SP140	MR Egger	0.808645464236195	1	0.368521022849645
eqtl-a-ENSG00000079263	ieu-b-4874	Bladder cancer	SP140	Inverse variance weighted	1.37007227871753	2	0.50407201240635
eqtl-a-ENSG00000079277	ieu-b-4874	Bladder cancer	MKNK1	MR Egger	0.492890624380549	1	0.482640688895045
eqtl-a-ENSG00000079277	ieu-b-4874	Bladder cancer	MKNK1	Inverse variance weighted	0.841552859504275	2	0.656536867112449
eqtl-a-ENSG00000079308	ieu-b-4874	Bladder cancer	TNS1	MR Egger	2.85371966312748	4	0.582595790255207
eqtl-a-ENSG00000079308	ieu-b-4874	Bladder cancer	TNS1	Inverse variance weighted	3.60426850008242	5	0.607672509942751
eqtl-a-ENSG00000079335	ieu-b-4874	Bladder cancer	CDC14A	MR Egger	3.70068027736779	2	0.157183692965511
eqtl-a-ENSG00000079335	ieu-b-4874	Bladder cancer	CDC14A	Inverse variance weighted	3.82366632834212	3	0.281145314835615
eqtl-a-ENSG00000079385	ieu-b-4874	Bladder cancer	CEACAM1	MR Egger	5.8796061350006	6	0.436811073280825
eqtl-a-ENSG00000079385	ieu-b-4874	Bladder cancer	CEACAM1	Inverse variance weighted	7.25398145242946	7	0.40292321912442
eqtl-a-ENSG00000079459	ieu-b-4874	Bladder cancer	FDFT1	MR Egger	1.92621947261358	4	0.749326916376269
eqtl-a-ENSG00000079459	ieu-b-4874	Bladder cancer	FDFT1	Inverse variance weighted	3.47022803563033	5	0.627897217051171
eqtl-a-ENSG00000079691	ieu-b-4874	Bladder cancer	CARMIL1	MR Egger	0.596744721341982	2	0.742024987377399
eqtl-a-ENSG00000079691	ieu-b-4874	Bladder cancer	CARMIL1	Inverse variance weighted	0.663599946252948	3	0.881730337432434
eqtl-a-ENSG00000079739	ieu-b-4874	Bladder cancer	PGM1	MR Egger	3.38102236342682	3	0.336524101043515
eqtl-a-ENSG00000079739	ieu-b-4874	Bladder cancer	PGM1	Inverse variance weighted	3.85188068084109	4	0.426422590687671
eqtl-a-ENSG00000079819	ieu-b-4874	Bladder cancer	EPB41L2	MR Egger	1.70442576475476	1	0.191710199234492
eqtl-a-ENSG00000079819	ieu-b-4874	Bladder cancer	EPB41L2	Inverse variance weighted	1.70542829575386	2	0.426256437492424
eqtl-a-ENSG00000080345	ieu-b-4874	Bladder cancer	RIF1	MR Egger	0.143009438956207	1	0.705307364407476
eqtl-a-ENSG00000080345	ieu-b-4874	Bladder cancer	RIF1	Inverse variance weighted	0.769810154754989	2	0.680515229429092
eqtl-a-ENSG00000080546	ieu-b-4874	Bladder cancer	SESN1	MR Egger	0.8777235476197	3	0.830800027683692
eqtl-a-ENSG00000080546	ieu-b-4874	Bladder cancer	SESN1	Inverse variance weighted	0.884633678103508	4	0.926754943832297
eqtl-a-ENSG00000080573	ieu-b-4874	Bladder cancer	COL5A3	Inverse variance weighted	2.26003061289692	1	0.132751436777864
eqtl-a-ENSG00000080815	ieu-b-4874	Bladder cancer	PSEN1	Inverse variance weighted	0.0344683235904071	1	0.852714169317369
eqtl-a-ENSG00000080854	ieu-b-4874	Bladder cancer	IGSF9B	MR Egger	0.639010198285645	1	0.424069446101013
eqtl-a-ENSG00000080854	ieu-b-4874	Bladder cancer	IGSF9B	Inverse variance weighted	0.885230410769735	2	0.642354334026929
eqtl-a-ENSG00000081014	ieu-b-4874	Bladder cancer	AP4E1	MR Egger	0.557184973042867	1	0.455396688478448
eqtl-a-ENSG00000081014	ieu-b-4874	Bladder cancer	AP4E1	Inverse variance weighted	0.629752151406599	2	0.72987931844604
eqtl-a-ENSG00000081189	ieu-b-4874	Bladder cancer	MEF2C	MR Egger	3.26020924919671	3	0.353219283431331
eqtl-a-ENSG00000081189	ieu-b-4874	Bladder cancer	MEF2C	Inverse variance weighted	4.6207079903878	4	0.328473582015696
eqtl-a-ENSG00000081377	ieu-b-4874	Bladder cancer	CDC14B	MR Egger	5.0676301855103	4	0.280428344608926
eqtl-a-ENSG00000081377	ieu-b-4874	Bladder cancer	CDC14B	Inverse variance weighted	5.18341625924838	5	0.393908572265028
eqtl-a-ENSG00000081721	ieu-b-4874	Bladder cancer	DUSP12	MR Egger	0.407737642293661	1	0.523120027964768
eqtl-a-ENSG00000081721	ieu-b-4874	Bladder cancer	DUSP12	Inverse variance weighted	1.66628115624642	2	0.434681987650252
eqtl-a-ENSG00000081913	ieu-b-4874	Bladder cancer	PHLPP1	MR Egger	3.16380306689242	2	0.205583801816051
eqtl-a-ENSG00000081913	ieu-b-4874	Bladder cancer	PHLPP1	Inverse variance weighted	3.89868943125012	3	0.272613696189902
eqtl-a-ENSG00000081985	ieu-b-4874	Bladder cancer	IL12RB2	MR Egger	0.468063377260346	1	0.493879457226034
eqtl-a-ENSG00000081985	ieu-b-4874	Bladder cancer	IL12RB2	Inverse variance weighted	0.94281063624558	2	0.624124558143731
eqtl-a-ENSG00000082014	ieu-b-4874	Bladder cancer	SMARCD3	MR Egger	4.83606894027606	5	0.43621256246076
eqtl-a-ENSG00000082014	ieu-b-4874	Bladder cancer	SMARCD3	Inverse variance weighted	7.54444026041487	6	0.273413168518256
eqtl-a-ENSG00000082293	ieu-b-4874	Bladder cancer	COL19A1	MR Egger	0.240108268634337	1	0.62412792839829
eqtl-a-ENSG00000082293	ieu-b-4874	Bladder cancer	COL19A1	Inverse variance weighted	0.897230802112198	2	0.638511622372302
eqtl-a-ENSG00000082397	ieu-b-4874	Bladder cancer	EPB41L3	MR Egger	6.13327938562286	9	0.726508571779618
eqtl-a-ENSG00000082397	ieu-b-4874	Bladder cancer	EPB41L3	Inverse variance weighted	6.54493763238876	10	0.76759313828608
eqtl-a-ENSG00000082438	ieu-b-4874	Bladder cancer	COBLL1	MR Egger	1.6938212004849	6	0.94559728523517
eqtl-a-ENSG00000082438	ieu-b-4874	Bladder cancer	COBLL1	Inverse variance weighted	2.71735467797417	7	0.909861035522659
eqtl-a-ENSG00000082512	ieu-b-4874	Bladder cancer	TRAF5	MR Egger	0.339342078348074	2	0.843942394924982
eqtl-a-ENSG00000082512	ieu-b-4874	Bladder cancer	TRAF5	Inverse variance weighted	4.53530063890402	3	0.209163081288821
eqtl-a-ENSG00000082701	ieu-b-4874	Bladder cancer	GSK3B	MR Egger	0.0178765889545151	1	0.893637146709886
eqtl-a-ENSG00000082701	ieu-b-4874	Bladder cancer	GSK3B	Inverse variance weighted	5.655856455656	2	0.0591352415936419
eqtl-a-ENSG00000082781	ieu-b-4874	Bladder cancer	ITGB5	MR Egger	7.2275505567338	11	0.780367921806896
eqtl-a-ENSG00000082781	ieu-b-4874	Bladder cancer	ITGB5	Inverse variance weighted	7.46231086883774	12	0.825612964180655
eqtl-a-ENSG00000082996	ieu-b-4874	Bladder cancer	RNF13	MR Egger	3.27659519812539	2	0.194310555349753
eqtl-a-ENSG00000082996	ieu-b-4874	Bladder cancer	RNF13	Inverse variance weighted	4.26548767977714	3	0.234186566227531
eqtl-a-ENSG00000083097	ieu-b-4874	Bladder cancer	DOP1A	MR Egger	2.7430283513064	2	0.253722488133426
eqtl-a-ENSG00000083097	ieu-b-4874	Bladder cancer	DOP1A	Inverse variance weighted	3.26802326094361	3	0.352118065747616
eqtl-a-ENSG00000083223	ieu-b-4874	Bladder cancer	TUT7	MR Egger	3.60031134811416	3	0.307983217468024
eqtl-a-ENSG00000083223	ieu-b-4874	Bladder cancer	TUT7	Inverse variance weighted	3.70990300410029	4	0.446687226579436
eqtl-a-ENSG00000083444	ieu-b-4874	Bladder cancer	PLOD1	MR Egger	2.40122118627998	4	0.662406588901707
eqtl-a-ENSG00000083444	ieu-b-4874	Bladder cancer	PLOD1	Inverse variance weighted	3.12015071891573	5	0.681468239144863
eqtl-a-ENSG00000083642	ieu-b-4874	Bladder cancer	PDS5B	MR Egger	0.00255796364596986	1	0.959663136501778
eqtl-a-ENSG00000083642	ieu-b-4874	Bladder cancer	PDS5B	Inverse variance weighted	0.0216225939953334	2	0.989246935030206
eqtl-a-ENSG00000083814	ieu-b-4874	Bladder cancer	ZNF671	MR Egger	0.477950114994	2	0.787434522715692
eqtl-a-ENSG00000083814	ieu-b-4874	Bladder cancer	ZNF671	Inverse variance weighted	0.913953981191646	3	0.822059153148174
eqtl-a-ENSG00000083828	ieu-b-4874	Bladder cancer	ZNF586	MR Egger	0.5428540837547	3	0.909380580368478
eqtl-a-ENSG00000083828	ieu-b-4874	Bladder cancer	ZNF586	Inverse variance weighted	0.669075233047481	4	0.955087099180298
eqtl-a-ENSG00000084070	ieu-b-4874	Bladder cancer	SMAP2	MR Egger	4.72436648352457	4	0.316765760388355
eqtl-a-ENSG00000084070	ieu-b-4874	Bladder cancer	SMAP2	Inverse variance weighted	5.94388132960646	5	0.311717872619351
eqtl-a-ENSG00000084072	ieu-b-4874	Bladder cancer	PPIE	MR Egger	1.33497816428826	3	0.720844395453958
eqtl-a-ENSG00000084072	ieu-b-4874	Bladder cancer	PPIE	Inverse variance weighted	1.99237722749265	4	0.737161009586785
eqtl-a-ENSG00000084092	ieu-b-4874	Bladder cancer	NOA1	MR Egger	2.44222306997524	1	0.118108735719325
eqtl-a-ENSG00000084092	ieu-b-4874	Bladder cancer	NOA1	Inverse variance weighted	3.79532015262734	2	0.1499190081593
eqtl-a-ENSG00000084110	ieu-b-4874	Bladder cancer	HAL	MR Egger	8.40267649507267	7	0.298428105655155
eqtl-a-ENSG00000084110	ieu-b-4874	Bladder cancer	HAL	Inverse variance weighted	8.4270340832103	8	0.392905321202157
eqtl-a-ENSG00000084207	ieu-b-4874	Bladder cancer	GSTP1	MR Egger	6.85860317438464	3	0.0765437616355063
eqtl-a-ENSG00000084207	ieu-b-4874	Bladder cancer	GSTP1	Inverse variance weighted	7.66845683133427	4	0.104506408656023
eqtl-a-ENSG00000084234	ieu-b-4874	Bladder cancer	APLP2	MR Egger	3.50687504819353	6	0.743054776513511
eqtl-a-ENSG00000084234	ieu-b-4874	Bladder cancer	APLP2	Inverse variance weighted	3.50696365486757	7	0.834487350383761
eqtl-a-ENSG00000084764	ieu-b-4874	Bladder cancer	MAPRE3	MR Egger	1.18496624288882	2	0.552952530314036
eqtl-a-ENSG00000084764	ieu-b-4874	Bladder cancer	MAPRE3	Inverse variance weighted	3.12924800141633	3	0.372123764381948
eqtl-a-ENSG00000085063	ieu-b-4874	Bladder cancer	CD59	MR Egger	0.528047895310887	2	0.767955148711199
eqtl-a-ENSG00000085063	ieu-b-4874	Bladder cancer	CD59	Inverse variance weighted	0.569584248063767	3	0.903358668829971
eqtl-a-ENSG00000085117	ieu-b-4874	Bladder cancer	CD82	MR Egger	0.468079996577355	2	0.79133016341025
eqtl-a-ENSG00000085117	ieu-b-4874	Bladder cancer	CD82	Inverse variance weighted	3.14842285574404	3	0.36930254152595
eqtl-a-ENSG00000085265	ieu-b-4874	Bladder cancer	FCN1	MR Egger	6.253939450797	8	0.618810294078993
eqtl-a-ENSG00000085265	ieu-b-4874	Bladder cancer	FCN1	Inverse variance weighted	6.74790331989584	9	0.663347446385482
eqtl-a-ENSG00000085449	ieu-b-4874	Bladder cancer	WDFY1	MR Egger	0.0578433129166758	1	0.809937727385566
eqtl-a-ENSG00000085449	ieu-b-4874	Bladder cancer	WDFY1	Inverse variance weighted	1.33393821142184	2	0.513261865128413
eqtl-a-ENSG00000085465	ieu-b-4874	Bladder cancer	OVGP1	MR Egger	0.224654841950112	1	0.635515823158425
eqtl-a-ENSG00000085465	ieu-b-4874	Bladder cancer	OVGP1	Inverse variance weighted	0.697761609247703	2	0.705477214880598
eqtl-a-ENSG00000085491	ieu-b-4874	Bladder cancer	SLC25A24	MR Egger	2.35044993183423	2	0.308749513757058
eqtl-a-ENSG00000085491	ieu-b-4874	Bladder cancer	SLC25A24	Inverse variance weighted	2.52108520123122	3	0.471492564330925
eqtl-a-ENSG00000085514	ieu-b-4874	Bladder cancer	PILRA	MR Egger	0.676983516028534	2	0.712844654620149
eqtl-a-ENSG00000085514	ieu-b-4874	Bladder cancer	PILRA	Inverse variance weighted	3.66550534889732	3	0.299922455797403
eqtl-a-ENSG00000085563	ieu-b-4874	Bladder cancer	ABCB1	MR Egger	0.125293670609998	2	0.93927513393654
eqtl-a-ENSG00000085563	ieu-b-4874	Bladder cancer	ABCB1	Inverse variance weighted	0.498151940237111	3	0.9192972343478
eqtl-a-ENSG00000085662	ieu-b-4874	Bladder cancer	AKR1B1	MR Egger	3.81733329283172	4	0.431291161883864
eqtl-a-ENSG00000085662	ieu-b-4874	Bladder cancer	AKR1B1	Inverse variance weighted	4.26399745185823	5	0.512066046388551
eqtl-a-ENSG00000085719	ieu-b-4874	Bladder cancer	CPNE3	MR Egger	3.84967311209397	1	0.0497556870291743
eqtl-a-ENSG00000085719	ieu-b-4874	Bladder cancer	CPNE3	Inverse variance weighted	5.79197865244191	2	0.0552443433726627
eqtl-a-ENSG00000085733	ieu-b-4874	Bladder cancer	CTTN	MR Egger	7.84739343855657	12	0.796939465344262
eqtl-a-ENSG00000085733	ieu-b-4874	Bladder cancer	CTTN	Inverse variance weighted	8.02895233183203	13	0.841708976041925
eqtl-a-ENSG00000085760	ieu-b-4874	Bladder cancer	MTIF2	MR Egger	4.09099064625658	1	0.0431123665502132
eqtl-a-ENSG00000085760	ieu-b-4874	Bladder cancer	MTIF2	Inverse variance weighted	4.65396808566112	2	0.0975896298416572
eqtl-a-ENSG00000085871	ieu-b-4874	Bladder cancer	MGST2	MR Egger	1.56376600616821	4	0.815289241606543
eqtl-a-ENSG00000085871	ieu-b-4874	Bladder cancer	MGST2	Inverse variance weighted	2.17159378517356	5	0.824928321781548
eqtl-a-ENSG00000086062	ieu-b-4874	Bladder cancer	B4GALT1	MR Egger	3.94885453846	1	0.0469032843792787
eqtl-a-ENSG00000086062	ieu-b-4874	Bladder cancer	B4GALT1	Inverse variance weighted	4.9295632599621	2	0.08502740778121
eqtl-a-ENSG00000086200	ieu-b-4874	Bladder cancer	IPO11	Inverse variance weighted	0.383293126648765	1	0.535846058824843
eqtl-a-ENSG00000086232	ieu-b-4874	Bladder cancer	EIF2AK1	MR Egger	1.31923187132248	4	0.85810421503873
eqtl-a-ENSG00000086232	ieu-b-4874	Bladder cancer	EIF2AK1	Inverse variance weighted	1.32465021681636	5	0.932374866453022
eqtl-a-ENSG00000086288	ieu-b-4874	Bladder cancer	NME8	MR Egger	1.16779156246672	4	0.883372522392353
eqtl-a-ENSG00000086288	ieu-b-4874	Bladder cancer	NME8	Inverse variance weighted	1.26648911471862	5	0.938341852204288
eqtl-a-ENSG00000086289	ieu-b-4874	Bladder cancer	EPDR1	MR Egger	2.29252720817654	5	0.807363794389913
eqtl-a-ENSG00000086289	ieu-b-4874	Bladder cancer	EPDR1	Inverse variance weighted	2.38574000436785	6	0.881029621722394
eqtl-a-ENSG00000086506	ieu-b-4874	Bladder cancer	HBQ1	MR Egger	4.17168930005815	7	0.759803476527618
eqtl-a-ENSG00000086506	ieu-b-4874	Bladder cancer	HBQ1	Inverse variance weighted	5.36505486007158	8	0.717940495012219
eqtl-a-ENSG00000086548	ieu-b-4874	Bladder cancer	CEACAM6	MR Egger	12.0872239219179	7	0.0977267032325858
eqtl-a-ENSG00000086548	ieu-b-4874	Bladder cancer	CEACAM6	Inverse variance weighted	13.4768146587381	8	0.0964631448892542
eqtl-a-ENSG00000086730	ieu-b-4874	Bladder cancer	LAT2	MR Egger	1.74801308121918	2	0.417276360947998
eqtl-a-ENSG00000086730	ieu-b-4874	Bladder cancer	LAT2	Inverse variance weighted	3.80843940686674	3	0.282906011092426
eqtl-a-ENSG00000087074	ieu-b-4874	Bladder cancer	PPP1R15A	MR Egger	0.757883367298715	1	0.383991730181614
eqtl-a-ENSG00000087074	ieu-b-4874	Bladder cancer	PPP1R15A	Inverse variance weighted	4.77797301089868	2	0.0917225971383821
eqtl-a-ENSG00000087088	ieu-b-4874	Bladder cancer	BAX	Inverse variance weighted	0.000242106568378118	1	0.987585597455471
eqtl-a-ENSG00000087157	ieu-b-4874	Bladder cancer	PGS1	MR Egger	0.221516025923017	1	0.637887202676582
eqtl-a-ENSG00000087157	ieu-b-4874	Bladder cancer	PGS1	Inverse variance weighted	0.445506700368926	2	0.800312221814488
eqtl-a-ENSG00000087206	ieu-b-4874	Bladder cancer	UIMC1	Inverse variance weighted	0.044190260773257	1	0.833500031442194
eqtl-a-ENSG00000087237	ieu-b-4874	Bladder cancer	CETP	MR Egger	1.12862537017672	3	0.770168683343945
eqtl-a-ENSG00000087237	ieu-b-4874	Bladder cancer	CETP	Inverse variance weighted	1.12984781162285	4	0.889508064590566
eqtl-a-ENSG00000087253	ieu-b-4874	Bladder cancer	LPCAT2	MR Egger	4.51973553252386	4	0.340213766409623
eqtl-a-ENSG00000087253	ieu-b-4874	Bladder cancer	LPCAT2	Inverse variance weighted	9.21577407185446	5	0.100761035168112
eqtl-a-ENSG00000087258	ieu-b-4874	Bladder cancer	GNAO1	MR Egger	0.0577621241297788	1	0.810068609503166
eqtl-a-ENSG00000087258	ieu-b-4874	Bladder cancer	GNAO1	Inverse variance weighted	0.107741818945377	2	0.947554418906535
eqtl-a-ENSG00000087269	ieu-b-4874	Bladder cancer	NOP14	MR Egger	1.58174721000406	1	0.208509201419406
eqtl-a-ENSG00000087269	ieu-b-4874	Bladder cancer	NOP14	Inverse variance weighted	2.25954292509503	2	0.323107090056297
eqtl-a-ENSG00000087460	ieu-b-4874	Bladder cancer	GNAS	MR Egger	5.72181498652369	4	0.220908821380282
eqtl-a-ENSG00000087460	ieu-b-4874	Bladder cancer	GNAS	Inverse variance weighted	5.82091385933689	5	0.324036682894963
eqtl-a-ENSG00000087589	ieu-b-4874	Bladder cancer	CASS4	MR Egger	1.12922395604231	1	0.28794093099302
eqtl-a-ENSG00000087589	ieu-b-4874	Bladder cancer	CASS4	Inverse variance weighted	1.21119495639346	2	0.545748256525469
eqtl-a-ENSG00000087903	ieu-b-4874	Bladder cancer	RFX2	MR Egger	5.76142885046417	3	0.123812043686341
eqtl-a-ENSG00000087903	ieu-b-4874	Bladder cancer	RFX2	Inverse variance weighted	5.83713820760481	4	0.211645506895405
eqtl-a-ENSG00000088053	ieu-b-4874	Bladder cancer	GP6	MR Egger	0.675591856605458	2	0.71334084572278
eqtl-a-ENSG00000088053	ieu-b-4874	Bladder cancer	GP6	Inverse variance weighted	0.713704650175904	3	0.869975840898939
eqtl-a-ENSG00000088448	ieu-b-4874	Bladder cancer	ANKRD10	Inverse variance weighted	0.242283540646257	1	0.622561664453268
eqtl-a-ENSG00000088726	ieu-b-4874	Bladder cancer	TMEM40	MR Egger	3.48365238708209	5	0.625862661297034
eqtl-a-ENSG00000088726	ieu-b-4874	Bladder cancer	TMEM40	Inverse variance weighted	5.21039977718759	6	0.517124956143148
eqtl-a-ENSG00000088766	ieu-b-4874	Bladder cancer	CRLS1	MR Egger	0.991152880963663	2	0.609219627204557
eqtl-a-ENSG00000088766	ieu-b-4874	Bladder cancer	CRLS1	Inverse variance weighted	1.09020194311239	3	0.779439884712422
eqtl-a-ENSG00000088826	ieu-b-4874	Bladder cancer	SMOX	MR Egger	5.09350581213215	6	0.531877536229602
eqtl-a-ENSG00000088826	ieu-b-4874	Bladder cancer	SMOX	Inverse variance weighted	5.12958578237309	7	0.644152752278198
eqtl-a-ENSG00000088832	ieu-b-4874	Bladder cancer	FKBP1A	MR Egger	4.62989123791063	4	0.327422334043245
eqtl-a-ENSG00000088832	ieu-b-4874	Bladder cancer	FKBP1A	Inverse variance weighted	4.8339134370742	5	0.436484222659973
eqtl-a-ENSG00000088833	ieu-b-4874	Bladder cancer	NSFL1C	MR Egger	2.51946781733815	1	0.112448528399555
eqtl-a-ENSG00000088833	ieu-b-4874	Bladder cancer	NSFL1C	Inverse variance weighted	5.009507944433	2	0.0816956949237332
eqtl-a-ENSG00000088854	ieu-b-4874	Bladder cancer	DNAAF9	Inverse variance weighted	0.341151009326722	1	0.559165589840851
eqtl-a-ENSG00000088930	ieu-b-4874	Bladder cancer	XRN2	MR Egger	0.12669781892946	1	0.721880728043071
eqtl-a-ENSG00000088930	ieu-b-4874	Bladder cancer	XRN2	Inverse variance weighted	0.217885234275383	2	0.896781875932713
eqtl-a-ENSG00000088992	ieu-b-4874	Bladder cancer	TESC	MR Egger	9.55285184790937	7	0.215360078584502
eqtl-a-ENSG00000088992	ieu-b-4874	Bladder cancer	TESC	Inverse variance weighted	11.1625879108302	8	0.192655845503705
eqtl-a-ENSG00000089012	ieu-b-4874	Bladder cancer	SIRPG	MR Egger	0.193681793846868	1	0.659869796703898
eqtl-a-ENSG00000089012	ieu-b-4874	Bladder cancer	SIRPG	Inverse variance weighted	0.292891292403879	2	0.863772680384688
eqtl-a-ENSG00000089022	ieu-b-4874	Bladder cancer	MAPKAPK5	MR Egger	5.60046327862217	1	0.017955728828822
eqtl-a-ENSG00000089022	ieu-b-4874	Bladder cancer	MAPKAPK5	Inverse variance weighted	8.93441402076599	2	0.0114793327754751
eqtl-a-ENSG00000089041	ieu-b-4874	Bladder cancer	P2RX7	MR Egger	4.57267498617964	2	0.10163803099211
eqtl-a-ENSG00000089041	ieu-b-4874	Bladder cancer	P2RX7	Inverse variance weighted	5.94354169123153	3	0.114389587130174
eqtl-a-ENSG00000089060	ieu-b-4874	Bladder cancer	SLC8B1	MR Egger	0.488495476294474	1	0.48459920665909
eqtl-a-ENSG00000089060	ieu-b-4874	Bladder cancer	SLC8B1	Inverse variance weighted	2.10972739964562	2	0.348239889230196
eqtl-a-ENSG00000089063	ieu-b-4874	Bladder cancer	TMEM230	Inverse variance weighted	0.360705831426347	1	0.548114495912393
eqtl-a-ENSG00000089127	ieu-b-4874	Bladder cancer	OAS1	MR Egger	2.93480517957527	7	0.890967046648158
eqtl-a-ENSG00000089127	ieu-b-4874	Bladder cancer	OAS1	Inverse variance weighted	2.96924216934352	8	0.936272896944063
eqtl-a-ENSG00000089154	ieu-b-4874	Bladder cancer	GCN1	MR Egger	2.79222828144685	1	0.0947224295130797
eqtl-a-ENSG00000089154	ieu-b-4874	Bladder cancer	GCN1	Inverse variance weighted	3.52233095069081	2	0.171844466577669
eqtl-a-ENSG00000089169	ieu-b-4874	Bladder cancer	RPH3A	MR Egger	5.73026976916977	4	0.220217781983797
eqtl-a-ENSG00000089169	ieu-b-4874	Bladder cancer	RPH3A	Inverse variance weighted	6.07254061373656	5	0.299224272794435
eqtl-a-ENSG00000089177	ieu-b-4874	Bladder cancer	KIF16B	MR Egger	1.88453463388932	3	0.596714217100006
eqtl-a-ENSG00000089177	ieu-b-4874	Bladder cancer	KIF16B	Inverse variance weighted	2.23720637905819	4	0.692223643823802
eqtl-a-ENSG00000089327	ieu-b-4874	Bladder cancer	FXYD5	MR Egger	0.593543158738003	1	0.441052262624265
eqtl-a-ENSG00000089327	ieu-b-4874	Bladder cancer	FXYD5	Inverse variance weighted	1.04164587497383	2	0.594031495981736
eqtl-a-ENSG00000089351	ieu-b-4874	Bladder cancer	GRAMD1A	MR Egger	2.62587525139375	3	0.452971328313049
eqtl-a-ENSG00000089351	ieu-b-4874	Bladder cancer	GRAMD1A	Inverse variance weighted	2.76095387061442	4	0.598591385519562
eqtl-a-ENSG00000089486	ieu-b-4874	Bladder cancer	CDIP1	Inverse variance weighted	2.19885685470031	1	0.138113127389743
eqtl-a-ENSG00000089639	ieu-b-4874	Bladder cancer	GMIP	MR Egger	3.00766131302991	1	0.0828717790093592
eqtl-a-ENSG00000089639	ieu-b-4874	Bladder cancer	GMIP	Inverse variance weighted	4.31245171569064	2	0.115761196827248
eqtl-a-ENSG00000089692	ieu-b-4874	Bladder cancer	LAG3	MR Egger	0.31934438501129	1	0.572001912151347
eqtl-a-ENSG00000089692	ieu-b-4874	Bladder cancer	LAG3	Inverse variance weighted	1.60590350451805	2	0.44800461187378
eqtl-a-ENSG00000089693	ieu-b-4874	Bladder cancer	MLF2	MR Egger	1.36130470401819	2	0.506286607528102
eqtl-a-ENSG00000089693	ieu-b-4874	Bladder cancer	MLF2	Inverse variance weighted	3.45377494005019	3	0.326807028192449
eqtl-a-ENSG00000089737	ieu-b-4874	Bladder cancer	DDX24	MR Egger	11.1418498186474	3	0.0109830551454119
eqtl-a-ENSG00000089737	ieu-b-4874	Bladder cancer	DDX24	Inverse variance weighted	11.7168186313836	4	0.0195861268131524
eqtl-a-ENSG00000089775	ieu-b-4874	Bladder cancer	ZBTB25	MR Egger	2.13487276340751	2	0.343888988443328
eqtl-a-ENSG00000089775	ieu-b-4874	Bladder cancer	ZBTB25	Inverse variance weighted	2.97090738941302	3	0.396132468651113
eqtl-a-ENSG00000089818	ieu-b-4874	Bladder cancer	NECAP1	MR Egger	1.172037092555	1	0.278983067896507
eqtl-a-ENSG00000089818	ieu-b-4874	Bladder cancer	NECAP1	Inverse variance weighted	2.76374598664219	2	0.25110778911663
eqtl-a-ENSG00000089876	ieu-b-4874	Bladder cancer	DHX32	MR Egger	4.69821257110805	3	0.195277057554519
eqtl-a-ENSG00000089876	ieu-b-4874	Bladder cancer	DHX32	Inverse variance weighted	6.35458316259911	4	0.174186538820549
eqtl-a-ENSG00000090013	ieu-b-4874	Bladder cancer	BLVRB	MR Egger	7.11379077003157	6	0.310452051971813
eqtl-a-ENSG00000090013	ieu-b-4874	Bladder cancer	BLVRB	Inverse variance weighted	7.7211353462773	7	0.357824998106483
eqtl-a-ENSG00000090238	ieu-b-4874	Bladder cancer	YPEL3	MR Egger	0.53075452219011	3	0.912084650908248
eqtl-a-ENSG00000090238	ieu-b-4874	Bladder cancer	YPEL3	Inverse variance weighted	0.533794843108904	4	0.970128749188397
eqtl-a-ENSG00000090263	ieu-b-4874	Bladder cancer	MRPS33	MR Egger	1.96664925959083	2	0.37406540028031
eqtl-a-ENSG00000090263	ieu-b-4874	Bladder cancer	MRPS33	Inverse variance weighted	1.97195664920768	3	0.578247561576525
eqtl-a-ENSG00000090266	ieu-b-4874	Bladder cancer	NDUFB2	MR Egger	0.883037040798288	1	0.347371205577723
eqtl-a-ENSG00000090266	ieu-b-4874	Bladder cancer	NDUFB2	Inverse variance weighted	1.07974607975226	2	0.582822242861118
eqtl-a-ENSG00000090316	ieu-b-4874	Bladder cancer	MAEA	MR Egger	1.14882351121223	1	0.283795565379109
eqtl-a-ENSG00000090316	ieu-b-4874	Bladder cancer	MAEA	Inverse variance weighted	6.63049799633642	2	0.0363250025920642
eqtl-a-ENSG00000090376	ieu-b-4874	Bladder cancer	IRAK3	MR Egger	5.78021510635027	6	0.448255548234799
eqtl-a-ENSG00000090376	ieu-b-4874	Bladder cancer	IRAK3	Inverse variance weighted	7.00879020695755	7	0.427965198194021
eqtl-a-ENSG00000090382	ieu-b-4874	Bladder cancer	LYZ	MR Egger	7.84765816803049	9	0.549568660160045
eqtl-a-ENSG00000090382	ieu-b-4874	Bladder cancer	LYZ	Inverse variance weighted	7.89436843725566	10	0.639154178996782
eqtl-a-ENSG00000090530	ieu-b-4874	Bladder cancer	P3H2	MR Egger	1.42176133845409	4	0.840404109540773
eqtl-a-ENSG00000090530	ieu-b-4874	Bladder cancer	P3H2	Inverse variance weighted	2.09283888469148	5	0.836155639681525
eqtl-a-ENSG00000090615	ieu-b-4874	Bladder cancer	GOLGA3	MR Egger	0.204360434271386	1	0.651224013320695
eqtl-a-ENSG00000090615	ieu-b-4874	Bladder cancer	GOLGA3	Inverse variance weighted	0.444240953753628	2	0.800818878365253
eqtl-a-ENSG00000090659	ieu-b-4874	Bladder cancer	CD209	MR Egger	0.828711287285613	1	0.36264543858891
eqtl-a-ENSG00000090659	ieu-b-4874	Bladder cancer	CD209	Inverse variance weighted	2.14598418413568	2	0.341983738235906
eqtl-a-ENSG00000090661	ieu-b-4874	Bladder cancer	CERS4	Inverse variance weighted	0.0381085832474618	1	0.845225264195719
eqtl-a-ENSG00000090674	ieu-b-4874	Bladder cancer	MCOLN1	MR Egger	5.37811571094713	11	0.911481933963502
eqtl-a-ENSG00000090674	ieu-b-4874	Bladder cancer	MCOLN1	Inverse variance weighted	11.811338786117	12	0.460947869544196
eqtl-a-ENSG00000090686	ieu-b-4874	Bladder cancer	USP48	MR Egger	0.637506762662701	1	0.424615079133763
eqtl-a-ENSG00000090686	ieu-b-4874	Bladder cancer	USP48	Inverse variance weighted	0.68673661746367	2	0.709376893736219
eqtl-a-ENSG00000090861	ieu-b-4874	Bladder cancer	AARS1	MR Egger	0.419463567600213	1	0.517204835012879
eqtl-a-ENSG00000090861	ieu-b-4874	Bladder cancer	AARS1	Inverse variance weighted	2.08006364354092	2	0.353443434583979
eqtl-a-ENSG00000090863	ieu-b-4874	Bladder cancer	GLG1	MR Egger	0.307102272095037	2	0.857656905893173
eqtl-a-ENSG00000090863	ieu-b-4874	Bladder cancer	GLG1	Inverse variance weighted	3.58618440406069	3	0.309755113958203
eqtl-a-ENSG00000091039	ieu-b-4874	Bladder cancer	OSBPL8	MR Egger	2.00513883183003	2	0.3669354191924
eqtl-a-ENSG00000091039	ieu-b-4874	Bladder cancer	OSBPL8	Inverse variance weighted	3.14105675528707	3	0.370384146197575
eqtl-a-ENSG00000091073	ieu-b-4874	Bladder cancer	DTX2	MR Egger	9.82546319785553	3	0.0201095409317558
eqtl-a-ENSG00000091073	ieu-b-4874	Bladder cancer	DTX2	Inverse variance weighted	9.94519902162151	4	0.0413609843611252
eqtl-a-ENSG00000091106	ieu-b-4874	Bladder cancer	NLRC4	MR Egger	0.636578076325298	3	0.888009940102671
eqtl-a-ENSG00000091106	ieu-b-4874	Bladder cancer	NLRC4	Inverse variance weighted	0.874026336015954	4	0.928257229714945
eqtl-a-ENSG00000091127	ieu-b-4874	Bladder cancer	PUS7	MR Egger	0.0938278739819338	2	0.954169512756177
eqtl-a-ENSG00000091127	ieu-b-4874	Bladder cancer	PUS7	Inverse variance weighted	8.00471720623644	3	0.0459143157899724
eqtl-a-ENSG00000091129	ieu-b-4874	Bladder cancer	NRCAM	MR Egger	0.010783505953034	1	0.91729341718964
eqtl-a-ENSG00000091129	ieu-b-4874	Bladder cancer	NRCAM	Inverse variance weighted	2.29644035512044	2	0.317200828420022
eqtl-a-ENSG00000091436	ieu-b-4874	Bladder cancer	MAP3K20	MR Egger	4.01951227212438	3	0.259364850933308
eqtl-a-ENSG00000091436	ieu-b-4874	Bladder cancer	MAP3K20	Inverse variance weighted	4.0436530676265	4	0.400130284870378
eqtl-a-ENSG00000091490	ieu-b-4874	Bladder cancer	SEL1L3	MR Egger	4.69884748078842	3	0.19522465768722
eqtl-a-ENSG00000091490	ieu-b-4874	Bladder cancer	SEL1L3	Inverse variance weighted	7.78066212356272	4	0.0999514152265834
eqtl-a-ENSG00000091527	ieu-b-4874	Bladder cancer	CDV3	MR Egger	0.0050962051348965	1	0.943089190676433
eqtl-a-ENSG00000091527	ieu-b-4874	Bladder cancer	CDV3	Inverse variance weighted	0.00511468844886685	2	0.99744592299458
eqtl-a-ENSG00000091592	ieu-b-4874	Bladder cancer	NLRP1	MR Egger	3.51565948682553	3	0.318736809995008
eqtl-a-ENSG00000091592	ieu-b-4874	Bladder cancer	NLRP1	Inverse variance weighted	4.96703058118559	4	0.290697123751905
eqtl-a-ENSG00000091640	ieu-b-4874	Bladder cancer	SPAG7	MR Egger	1.72353767817709	3	0.631713572283008
eqtl-a-ENSG00000091640	ieu-b-4874	Bladder cancer	SPAG7	Inverse variance weighted	1.88510540892792	4	0.75688059740468
eqtl-a-ENSG00000092010	ieu-b-4874	Bladder cancer	PSME1	MR Egger	1.80559220800121	1	0.17903789182031
eqtl-a-ENSG00000092010	ieu-b-4874	Bladder cancer	PSME1	Inverse variance weighted	4.79436386236616	2	0.0909739632821752
eqtl-a-ENSG00000092020	ieu-b-4874	Bladder cancer	PPP2R3C	MR Egger	0.049284683184679	1	0.824312685510844
eqtl-a-ENSG00000092020	ieu-b-4874	Bladder cancer	PPP2R3C	Inverse variance weighted	1.73773347243611	2	0.419426600993417
eqtl-a-ENSG00000092036	ieu-b-4874	Bladder cancer	HAUS4	MR Egger	8.49636322973534	7	0.290863468218052
eqtl-a-ENSG00000092036	ieu-b-4874	Bladder cancer	HAUS4	Inverse variance weighted	8.76030388131216	8	0.362918310299363
eqtl-a-ENSG00000092068	ieu-b-4874	Bladder cancer	SLC7A8	MR Egger	5.43944810425709	2	0.0658929349329903
eqtl-a-ENSG00000092068	ieu-b-4874	Bladder cancer	SLC7A8	Inverse variance weighted	5.91471729461977	3	0.11583394240453
eqtl-a-ENSG00000092094	ieu-b-4874	Bladder cancer	OSGEP	MR Egger	3.12874599000424	2	0.209219153511066
eqtl-a-ENSG00000092094	ieu-b-4874	Bladder cancer	OSGEP	Inverse variance weighted	4.74201429429791	3	0.191692607913312
eqtl-a-ENSG00000092096	ieu-b-4874	Bladder cancer	SLC22A17	MR Egger	2.19196885364936	4	0.700499875914514
eqtl-a-ENSG00000092096	ieu-b-4874	Bladder cancer	SLC22A17	Inverse variance weighted	6.98232758939417	5	0.221957949174828
eqtl-a-ENSG00000092140	ieu-b-4874	Bladder cancer	G2E3	MR Egger	0.584876975434247	1	0.444407026408752
eqtl-a-ENSG00000092140	ieu-b-4874	Bladder cancer	G2E3	Inverse variance weighted	0.931933514213948	2	0.627528144551587
eqtl-a-ENSG00000092531	ieu-b-4874	Bladder cancer	SNAP23	MR Egger	0.744816578511561	1	0.388122311335968
eqtl-a-ENSG00000092531	ieu-b-4874	Bladder cancer	SNAP23	Inverse variance weighted	0.764475539221694	2	0.682332795912876
eqtl-a-ENSG00000092621	ieu-b-4874	Bladder cancer	PHGDH	MR Egger	2.93316972277803	7	0.891114956201258
eqtl-a-ENSG00000092621	ieu-b-4874	Bladder cancer	PHGDH	Inverse variance weighted	2.97844152690606	8	0.935703154995244
eqtl-a-ENSG00000092758	ieu-b-4874	Bladder cancer	COL9A3	MR Egger	0.932541786136507	2	0.627337319695935
eqtl-a-ENSG00000092758	ieu-b-4874	Bladder cancer	COL9A3	Inverse variance weighted	1.63069454274566	3	0.65245023736663
eqtl-a-ENSG00000092820	ieu-b-4874	Bladder cancer	EZR	Inverse variance weighted	7.44036981937903	1	0.00637767835764201
eqtl-a-ENSG00000092841	ieu-b-4874	Bladder cancer	MYL6	MR Egger	0.548783404230354	1	0.458815220985421
eqtl-a-ENSG00000092841	ieu-b-4874	Bladder cancer	MYL6	Inverse variance weighted	0.565920542998123	2	0.753549724665985
eqtl-a-ENSG00000092964	ieu-b-4874	Bladder cancer	DPYSL2	MR Egger	12.5042713692378	7	0.0851482035819815
eqtl-a-ENSG00000092964	ieu-b-4874	Bladder cancer	DPYSL2	Inverse variance weighted	12.5422478416822	8	0.128600152024093
eqtl-a-ENSG00000093000	ieu-b-4874	Bladder cancer	NUP50	MR Egger	0.147402754797179	1	0.701029838212798
eqtl-a-ENSG00000093000	ieu-b-4874	Bladder cancer	NUP50	Inverse variance weighted	0.308849374663789	2	0.856908025741707
eqtl-a-ENSG00000093010	ieu-b-4874	Bladder cancer	COMT	Inverse variance weighted	0.143850847933421	1	0.704482368022085
eqtl-a-ENSG00000093072	ieu-b-4874	Bladder cancer	ADA2	MR Egger	1.42364738023911	5	0.92170913170995
eqtl-a-ENSG00000093072	ieu-b-4874	Bladder cancer	ADA2	Inverse variance weighted	3.6597288541007	6	0.722611310639658
eqtl-a-ENSG00000093134	ieu-b-4874	Bladder cancer	VNN3P	MR Egger	9.15806884770401	7	0.241505758702525
eqtl-a-ENSG00000093134	ieu-b-4874	Bladder cancer	VNN3P	Inverse variance weighted	9.61228278065397	8	0.293299397389147
eqtl-a-ENSG00000093167	ieu-b-4874	Bladder cancer	LRRFIP2	MR Egger	4.47976175007973	3	0.21410261252631
eqtl-a-ENSG00000093167	ieu-b-4874	Bladder cancer	LRRFIP2	Inverse variance weighted	6.66929696484176	4	0.154430987740138
eqtl-a-ENSG00000093217	ieu-b-4874	Bladder cancer	XYLB	MR Egger	0.471951002678865	1	0.492090982730306
eqtl-a-ENSG00000093217	ieu-b-4874	Bladder cancer	XYLB	Inverse variance weighted	2.58495735652495	2	0.274589320295821
eqtl-a-ENSG00000095002	ieu-b-4874	Bladder cancer	MSH2	MR Egger	0.629665672016415	2	0.729910878887551
eqtl-a-ENSG00000095002	ieu-b-4874	Bladder cancer	MSH2	Inverse variance weighted	0.744550173651175	3	0.86267857254078
eqtl-a-ENSG00000095303	ieu-b-4874	Bladder cancer	PTGS1	MR Egger	4.43999069884056	9	0.880145415593934
eqtl-a-ENSG00000095303	ieu-b-4874	Bladder cancer	PTGS1	Inverse variance weighted	7.23020888522972	10	0.703547751622643
eqtl-a-ENSG00000095321	ieu-b-4874	Bladder cancer	CRAT	MR Egger	6.64085176123977	6	0.355340871933262
eqtl-a-ENSG00000095321	ieu-b-4874	Bladder cancer	CRAT	Inverse variance weighted	8.71775003668945	7	0.273560619984399
eqtl-a-ENSG00000095370	ieu-b-4874	Bladder cancer	SH2D3C	MR Egger	2.86985941938815	4	0.579834929516193
eqtl-a-ENSG00000095370	ieu-b-4874	Bladder cancer	SH2D3C	Inverse variance weighted	2.87431249674489	5	0.719355693764259
eqtl-a-ENSG00000095383	ieu-b-4874	Bladder cancer	TBC1D2	MR Egger	1.37187323012269	2	0.503618312110531
eqtl-a-ENSG00000095383	ieu-b-4874	Bladder cancer	TBC1D2	Inverse variance weighted	1.53149728189479	3	0.675020084809
eqtl-a-ENSG00000095485	ieu-b-4874	Bladder cancer	CWF19L1	MR Egger	1.9207576316685	3	0.589015521211266
eqtl-a-ENSG00000095485	ieu-b-4874	Bladder cancer	CWF19L1	Inverse variance weighted	1.92085317834859	4	0.750313250681138
eqtl-a-ENSG00000095739	ieu-b-4874	Bladder cancer	BAMBI	MR Egger	6.25640473217167	6	0.395089033811999
eqtl-a-ENSG00000095739	ieu-b-4874	Bladder cancer	BAMBI	Inverse variance weighted	7.69811780493651	7	0.359964619094426
eqtl-a-ENSG00000095932	ieu-b-4874	Bladder cancer	SMIM24	MR Egger	7.60567358112061	7	0.368644848298116
eqtl-a-ENSG00000095932	ieu-b-4874	Bladder cancer	SMIM24	Inverse variance weighted	7.68949818195255	8	0.464373324954946
eqtl-a-ENSG00000095951	ieu-b-4874	Bladder cancer	HIVEP1	MR Egger	2.65088366476782	3	0.448638731340757
eqtl-a-ENSG00000095951	ieu-b-4874	Bladder cancer	HIVEP1	Inverse variance weighted	3.695212937082	4	0.448822558176771
eqtl-a-ENSG00000096006	ieu-b-4874	Bladder cancer	CRISP3	MR Egger	6.15325908470696	6	0.406242886681303
eqtl-a-ENSG00000096006	ieu-b-4874	Bladder cancer	CRISP3	Inverse variance weighted	7.81397179100133	7	0.349283311946326
eqtl-a-ENSG00000096063	ieu-b-4874	Bladder cancer	SRPK1	MR Egger	2.06542131866375	5	0.840020722375709
eqtl-a-ENSG00000096063	ieu-b-4874	Bladder cancer	SRPK1	Inverse variance weighted	2.83335142486721	6	0.829453557325965
eqtl-a-ENSG00000096070	ieu-b-4874	Bladder cancer	BRPF3	MR Egger	1.90901051355789	1	0.167073213840804
eqtl-a-ENSG00000096070	ieu-b-4874	Bladder cancer	BRPF3	Inverse variance weighted	1.91443806895462	2	0.38395917986596
eqtl-a-ENSG00000096433	ieu-b-4874	Bladder cancer	ITPR3	MR Egger	2.15222803235671	3	0.541419146205779
eqtl-a-ENSG00000096433	ieu-b-4874	Bladder cancer	ITPR3	Inverse variance weighted	2.50015085714198	4	0.64460877982994
eqtl-a-ENSG00000096696	ieu-b-4874	Bladder cancer	DSP	MR Egger	0.0177453539602366	2	0.991166569060028
eqtl-a-ENSG00000096696	ieu-b-4874	Bladder cancer	DSP	Inverse variance weighted	2.91515449969701	3	0.404892520863014
eqtl-a-ENSG00000096717	ieu-b-4874	Bladder cancer	SIRT1	MR Egger	0.152786830031447	1	0.695886263560365
eqtl-a-ENSG00000096717	ieu-b-4874	Bladder cancer	SIRT1	Inverse variance weighted	0.385855597919218	2	0.824541504744484
eqtl-a-ENSG00000096968	ieu-b-4874	Bladder cancer	JAK2	MR Egger	6.12736757943737	1	0.0133104912086782
eqtl-a-ENSG00000096968	ieu-b-4874	Bladder cancer	JAK2	Inverse variance weighted	9.67876618267499	2	0.0079119334866609
eqtl-a-ENSG00000096996	ieu-b-4874	Bladder cancer	IL12RB1	MR Egger	10.6449922684943	1	0.00110369343288587
eqtl-a-ENSG00000096996	ieu-b-4874	Bladder cancer	IL12RB1	Inverse variance weighted	11.2028687752131	2	0.00369256334889686
eqtl-a-ENSG00000097033	ieu-b-4874	Bladder cancer	SH3GLB1	MR Egger	6.34438442326659	4	0.174863326129972
eqtl-a-ENSG00000097033	ieu-b-4874	Bladder cancer	SH3GLB1	Inverse variance weighted	6.35659947348461	5	0.273049798878509
eqtl-a-ENSG00000097046	ieu-b-4874	Bladder cancer	CDC7	MR Egger	4.18157586375845	1	0.0408656859017213
eqtl-a-ENSG00000097046	ieu-b-4874	Bladder cancer	CDC7	Inverse variance weighted	4.1910294290625	2	0.123006913910962
eqtl-a-ENSG00000099139	ieu-b-4874	Bladder cancer	PCSK5	MR Egger	4.6981152540113	5	0.453821397855954
eqtl-a-ENSG00000099139	ieu-b-4874	Bladder cancer	PCSK5	Inverse variance weighted	9.84655445331451	6	0.131264456987097
eqtl-a-ENSG00000099194	ieu-b-4874	Bladder cancer	SCD	MR Egger	1.06447748677705	2	0.587288708129711
eqtl-a-ENSG00000099194	ieu-b-4874	Bladder cancer	SCD	Inverse variance weighted	1.45324699416249	3	0.69310215775248
eqtl-a-ENSG00000099204	ieu-b-4874	Bladder cancer	ABLIM1	MR Egger	1.37232229597458	3	0.71203516860619
eqtl-a-ENSG00000099204	ieu-b-4874	Bladder cancer	ABLIM1	Inverse variance weighted	1.98285410989898	4	0.738912653779489
eqtl-a-ENSG00000099219	ieu-b-4874	Bladder cancer	ERMP1	MR Egger	2.60782826085231	4	0.625437009697283
eqtl-a-ENSG00000099219	ieu-b-4874	Bladder cancer	ERMP1	Inverse variance weighted	3.88953641344273	5	0.565427249069283
eqtl-a-ENSG00000099250	ieu-b-4874	Bladder cancer	NRP1	MR Egger	5.15516684916227	4	0.271743717162702
eqtl-a-ENSG00000099250	ieu-b-4874	Bladder cancer	NRP1	Inverse variance weighted	5.17554364603537	5	0.394834606763576
eqtl-a-ENSG00000099256	ieu-b-4874	Bladder cancer	PRTFDC1	MR Egger	2.11110855646365	1	0.146233351089058
eqtl-a-ENSG00000099256	ieu-b-4874	Bladder cancer	PRTFDC1	Inverse variance weighted	2.96479903718816	2	0.227092122327537
eqtl-a-ENSG00000099284	ieu-b-4874	Bladder cancer	MACROH2A2	MR Egger	0.0609691642222585	1	0.804970642629164
eqtl-a-ENSG00000099284	ieu-b-4874	Bladder cancer	MACROH2A2	Inverse variance weighted	0.208441770135478	2	0.901026252194204
eqtl-a-ENSG00000099290	ieu-b-4874	Bladder cancer	WASHC2A	MR Egger	10.8631849780413	2	0.00437612132558957
eqtl-a-ENSG00000099290	ieu-b-4874	Bladder cancer	WASHC2A	Inverse variance weighted	11.2005514152669	3	0.0106894070516384
eqtl-a-ENSG00000099330	ieu-b-4874	Bladder cancer	OCEL1	MR Egger	0.395933129412931	1	0.529197067795476
eqtl-a-ENSG00000099330	ieu-b-4874	Bladder cancer	OCEL1	Inverse variance weighted	0.562898082908414	2	0.754689372568372
eqtl-a-ENSG00000099331	ieu-b-4874	Bladder cancer	MYO9B	MR Egger	0.317865161657242	1	0.572893437916302
eqtl-a-ENSG00000099331	ieu-b-4874	Bladder cancer	MYO9B	Inverse variance weighted	0.668416678100358	2	0.715904615801477
eqtl-a-ENSG00000099337	ieu-b-4874	Bladder cancer	KCNK6	MR Egger	0.0013473603199711	2	0.999326546711544
eqtl-a-ENSG00000099337	ieu-b-4874	Bladder cancer	KCNK6	Inverse variance weighted	0.00965069873961456	3	0.999748579944446
eqtl-a-ENSG00000099338	ieu-b-4874	Bladder cancer	CATSPERG	MR Egger	1.95653908018312	3	0.581476002245076
eqtl-a-ENSG00000099338	ieu-b-4874	Bladder cancer	CATSPERG	Inverse variance weighted	2.44561207122246	4	0.654400546961742
eqtl-a-ENSG00000099785	ieu-b-4874	Bladder cancer	MARCHF2	MR Egger	7.15204273791618	6	0.307015086620279
eqtl-a-ENSG00000099785	ieu-b-4874	Bladder cancer	MARCHF2	Inverse variance weighted	7.25358001504522	7	0.402963463871941
eqtl-a-ENSG00000099804	ieu-b-4874	Bladder cancer	CDC34	MR Egger	5.21027696627164	2	0.0738929035679788
eqtl-a-ENSG00000099804	ieu-b-4874	Bladder cancer	CDC34	Inverse variance weighted	9.45152886267303	3	0.0238526422383133
eqtl-a-ENSG00000099810	ieu-b-4874	Bladder cancer	MTAP	MR Egger	1.0944160807071	1	0.295494815339911
eqtl-a-ENSG00000099810	ieu-b-4874	Bladder cancer	MTAP	Inverse variance weighted	7.90387241933926	2	0.0192174567043925
eqtl-a-ENSG00000099817	ieu-b-4874	Bladder cancer	POLR2E	MR Egger	1.09329725517423	1	0.295741796768441
eqtl-a-ENSG00000099817	ieu-b-4874	Bladder cancer	POLR2E	Inverse variance weighted	1.09565973640491	2	0.578203227057363
eqtl-a-ENSG00000099860	ieu-b-4874	Bladder cancer	GADD45B	MR Egger	8.09746231397991	2	0.0174444949283924
eqtl-a-ENSG00000099860	ieu-b-4874	Bladder cancer	GADD45B	Inverse variance weighted	9.10973492827163	3	0.0278669248957977
eqtl-a-ENSG00000099866	ieu-b-4874	Bladder cancer	MADCAM1	MR Egger	0.742071874024527	1	0.388997990285534
eqtl-a-ENSG00000099866	ieu-b-4874	Bladder cancer	MADCAM1	Inverse variance weighted	3.13291245671718	2	0.208783754867613
eqtl-a-ENSG00000099875	ieu-b-4874	Bladder cancer	MKNK2	MR Egger	0.921019210374112	2	0.630962022044125
eqtl-a-ENSG00000099875	ieu-b-4874	Bladder cancer	MKNK2	Inverse variance weighted	0.925034697266335	3	0.81938254094195
eqtl-a-ENSG00000099917	ieu-b-4874	Bladder cancer	MED15	MR Egger	2.76332382706345	2	0.251160798490272
eqtl-a-ENSG00000099917	ieu-b-4874	Bladder cancer	MED15	Inverse variance weighted	2.76912471155003	3	0.428607791216796
eqtl-a-ENSG00000099940	ieu-b-4874	Bladder cancer	SNAP29	MR Egger	0.0644395124029583	2	0.968293770135841
eqtl-a-ENSG00000099940	ieu-b-4874	Bladder cancer	SNAP29	Inverse variance weighted	5.59258680748638	3	0.13320459003195
eqtl-a-ENSG00000099956	ieu-b-4874	Bladder cancer	SMARCB1	MR Egger	0.496469890108907	1	0.481055342137625
eqtl-a-ENSG00000099956	ieu-b-4874	Bladder cancer	SMARCB1	Inverse variance weighted	0.670618577259498	2	0.715116874626924
eqtl-a-ENSG00000099968	ieu-b-4874	Bladder cancer	BCL2L13	MR Egger	0.915141240118483	1	0.338753966376778
eqtl-a-ENSG00000099968	ieu-b-4874	Bladder cancer	BCL2L13	Inverse variance weighted	1.82200955485436	2	0.402119979901134
eqtl-a-ENSG00000099977	ieu-b-4874	Bladder cancer	DDT	MR Egger	0.145611254784777	1	0.702765185242229
eqtl-a-ENSG00000099977	ieu-b-4874	Bladder cancer	DDT	Inverse variance weighted	0.169822006999329	2	0.918594032417874
eqtl-a-ENSG00000099991	ieu-b-4874	Bladder cancer	CABIN1	MR Egger	1.08187275704697	2	0.58220283482436
eqtl-a-ENSG00000099991	ieu-b-4874	Bladder cancer	CABIN1	Inverse variance weighted	1.09170695312171	3	0.779076426072394
eqtl-a-ENSG00000099995	ieu-b-4874	Bladder cancer	SF3A1	MR Egger	2.41700562779668	2	0.298644070633534
eqtl-a-ENSG00000099995	ieu-b-4874	Bladder cancer	SF3A1	Inverse variance weighted	2.52597203715567	3	0.470615634852833
eqtl-a-ENSG00000100014	ieu-b-4874	Bladder cancer	SPECC1L	MR Egger	3.58382763638068	1	0.0583445712579246
eqtl-a-ENSG00000100014	ieu-b-4874	Bladder cancer	SPECC1L	Inverse variance weighted	4.18373211515432	2	0.123456543716448
eqtl-a-ENSG00000100024	ieu-b-4874	Bladder cancer	UPB1	MR Egger	5.21044347898381	1	0.0224516071520643
eqtl-a-ENSG00000100024	ieu-b-4874	Bladder cancer	UPB1	Inverse variance weighted	6.07402932856885	2	0.0479779060682829
eqtl-a-ENSG00000100030	ieu-b-4874	Bladder cancer	MAPK1	MR Egger	0.192394880454794	1	0.660930809320573
eqtl-a-ENSG00000100030	ieu-b-4874	Bladder cancer	MAPK1	Inverse variance weighted	2.82727757706879	2	0.243256511739239
eqtl-a-ENSG00000100034	ieu-b-4874	Bladder cancer	PPM1F	MR Egger	0.750785144394041	3	0.861198632212278
eqtl-a-ENSG00000100034	ieu-b-4874	Bladder cancer	PPM1F	Inverse variance weighted	1.79313085351464	4	0.773738864628686
eqtl-a-ENSG00000100055	ieu-b-4874	Bladder cancer	CYTH4	MR Egger	8.15220637400072	3	0.0429685963987479
eqtl-a-ENSG00000100055	ieu-b-4874	Bladder cancer	CYTH4	Inverse variance weighted	8.35216456927329	4	0.079497172004621
eqtl-a-ENSG00000100060	ieu-b-4874	Bladder cancer	MFNG	MR Egger	0.747947688448196	1	0.387126783642143
eqtl-a-ENSG00000100060	ieu-b-4874	Bladder cancer	MFNG	Inverse variance weighted	0.866944700103348	2	0.648254216563416
eqtl-a-ENSG00000100077	ieu-b-4874	Bladder cancer	GRK3	MR Egger	0.79963633817879	2	0.6704419420219
eqtl-a-ENSG00000100077	ieu-b-4874	Bladder cancer	GRK3	Inverse variance weighted	6.77446798337258	3	0.0794444404836001
eqtl-a-ENSG00000100079	ieu-b-4874	Bladder cancer	LGALS2	MR Egger	4.71096637812088	7	0.695186813955973
eqtl-a-ENSG00000100079	ieu-b-4874	Bladder cancer	LGALS2	Inverse variance weighted	5.56179469931437	8	0.696184464503354
eqtl-a-ENSG00000100092	ieu-b-4874	Bladder cancer	SH3BP1	MR Egger	6.1588133844479	3	0.104134129482216
eqtl-a-ENSG00000100092	ieu-b-4874	Bladder cancer	SH3BP1	Inverse variance weighted	9.29041508534808	4	0.0542365317533144
eqtl-a-ENSG00000100095	ieu-b-4874	Bladder cancer	SEZ6L	MR Egger	0.717672387335793	1	0.396908471220961
eqtl-a-ENSG00000100095	ieu-b-4874	Bladder cancer	SEZ6L	Inverse variance weighted	1.55508658339564	2	0.459533565627894
eqtl-a-ENSG00000100097	ieu-b-4874	Bladder cancer	LGALS1	MR Egger	16.0967038946965	4	0.00289210892402748
eqtl-a-ENSG00000100097	ieu-b-4874	Bladder cancer	LGALS1	Inverse variance weighted	16.4291335501731	5	0.0057199219528308
eqtl-a-ENSG00000100099	ieu-b-4874	Bladder cancer	HPS4	MR Egger	0.0656829310031307	1	0.797729378273158
eqtl-a-ENSG00000100099	ieu-b-4874	Bladder cancer	HPS4	Inverse variance weighted	0.0664696290434307	2	0.967311394156836
eqtl-a-ENSG00000100100	ieu-b-4874	Bladder cancer	PIK3IP1	Inverse variance weighted	3.09516991717856	1	0.0785249538708672
eqtl-a-ENSG00000100104	ieu-b-4874	Bladder cancer	SRRD	MR Egger	8.27520706147638	7	0.308953181415431
eqtl-a-ENSG00000100104	ieu-b-4874	Bladder cancer	SRRD	Inverse variance weighted	8.56284269637634	8	0.380503722617811
eqtl-a-ENSG00000100106	ieu-b-4874	Bladder cancer	TRIOBP	MR Egger	4.10346632131432	4	0.392184266500862
eqtl-a-ENSG00000100106	ieu-b-4874	Bladder cancer	TRIOBP	Inverse variance weighted	4.26724149566451	5	0.511615664232461
eqtl-a-ENSG00000100109	ieu-b-4874	Bladder cancer	TFIP11	MR Egger	0.0782381057472735	1	0.779699427256891
eqtl-a-ENSG00000100109	ieu-b-4874	Bladder cancer	TFIP11	Inverse variance weighted	0.294381181267018	2	0.863129457348749
eqtl-a-ENSG00000100116	ieu-b-4874	Bladder cancer	GCAT	MR Egger	10.9361126608324	7	0.141430135464418
eqtl-a-ENSG00000100116	ieu-b-4874	Bladder cancer	GCAT	Inverse variance weighted	10.9926327539206	8	0.202116986630909
eqtl-a-ENSG00000100147	ieu-b-4874	Bladder cancer	CCDC134	MR Egger	0.046763131016209	1	0.828794559809307
eqtl-a-ENSG00000100147	ieu-b-4874	Bladder cancer	CCDC134	Inverse variance weighted	2.23747873021644	2	0.326691373687583
eqtl-a-ENSG00000100151	ieu-b-4874	Bladder cancer	PICK1	MR Egger	4.17761950647983	4	0.382501031241707
eqtl-a-ENSG00000100151	ieu-b-4874	Bladder cancer	PICK1	Inverse variance weighted	4.29648341837994	5	0.507565727235449
eqtl-a-ENSG00000100181	ieu-b-4874	Bladder cancer	TPTEP1	MR Egger	1.33155410446639	2	0.51387406553504
eqtl-a-ENSG00000100181	ieu-b-4874	Bladder cancer	TPTEP1	Inverse variance weighted	1.35740710352226	3	0.715548394828817
eqtl-a-ENSG00000100197	ieu-b-4874	Bladder cancer	CYP2D6	MR Egger	0.386836615069337	1	0.53396691569508
eqtl-a-ENSG00000100197	ieu-b-4874	Bladder cancer	CYP2D6	Inverse variance weighted	0.446118988618185	2	0.800067248430405
eqtl-a-ENSG00000100219	ieu-b-4874	Bladder cancer	XBP1	MR Egger	9.27022014747647	8	0.320015950324293
eqtl-a-ENSG00000100219	ieu-b-4874	Bladder cancer	XBP1	Inverse variance weighted	9.7342696116475	9	0.372422889156268
eqtl-a-ENSG00000100225	ieu-b-4874	Bladder cancer	FBXO7	MR Egger	1.94168074930814	6	0.924983261394882
eqtl-a-ENSG00000100225	ieu-b-4874	Bladder cancer	FBXO7	Inverse variance weighted	3.90511496310704	7	0.790639209978147
eqtl-a-ENSG00000100228	ieu-b-4874	Bladder cancer	RAB36	MR Egger	2.89321624959662	1	0.0889531853999128
eqtl-a-ENSG00000100228	ieu-b-4874	Bladder cancer	RAB36	Inverse variance weighted	4.18844175178004	2	0.123166168011657
eqtl-a-ENSG00000100242	ieu-b-4874	Bladder cancer	SUN2	MR Egger	2.63944120994476	2	0.267209948668395
eqtl-a-ENSG00000100242	ieu-b-4874	Bladder cancer	SUN2	Inverse variance weighted	2.77097683809499	3	0.428299957840205
eqtl-a-ENSG00000100243	ieu-b-4874	Bladder cancer	CYB5R3	MR Egger	6.77153872376723	7	0.45304863412462
eqtl-a-ENSG00000100243	ieu-b-4874	Bladder cancer	CYB5R3	Inverse variance weighted	7.15824178618912	8	0.519659931522364
eqtl-a-ENSG00000100266	ieu-b-4874	Bladder cancer	PACSIN2	Inverse variance weighted	0.0713071742453932	1	0.789442958433309
eqtl-a-ENSG00000100284	ieu-b-4874	Bladder cancer	TOM1	MR Egger	7.29824708569718	5	0.199387318300846
eqtl-a-ENSG00000100284	ieu-b-4874	Bladder cancer	TOM1	Inverse variance weighted	7.376531189718	6	0.28742431253058
eqtl-a-ENSG00000100285	ieu-b-4874	Bladder cancer	NEFH	MR Egger	4.30043348517356	1	0.0381026599210335
eqtl-a-ENSG00000100285	ieu-b-4874	Bladder cancer	NEFH	Inverse variance weighted	4.47810418117704	2	0.106559465240802
eqtl-a-ENSG00000100290	ieu-b-4874	Bladder cancer	BIK	MR Egger	0.398120223086044	1	0.528061652079624
eqtl-a-ENSG00000100290	ieu-b-4874	Bladder cancer	BIK	Inverse variance weighted	0.40474917277007	2	0.816788912625112
eqtl-a-ENSG00000100292	ieu-b-4874	Bladder cancer	HMOX1	MR Egger	1.56527958621543	3	0.667287808602991
eqtl-a-ENSG00000100292	ieu-b-4874	Bladder cancer	HMOX1	Inverse variance weighted	6.55667704338026	4	0.161254118373644
eqtl-a-ENSG00000100296	ieu-b-4874	Bladder cancer	THOC5	MR Egger	1.92570576638039	3	0.587969012390531
eqtl-a-ENSG00000100296	ieu-b-4874	Bladder cancer	THOC5	Inverse variance weighted	2.734501723888	4	0.603190896778017
eqtl-a-ENSG00000100298	ieu-b-4874	Bladder cancer	APOBEC3H	Inverse variance weighted	0.961328715390853	1	0.326852335806228
eqtl-a-ENSG00000100299	ieu-b-4874	Bladder cancer	ARSA	MR Egger	0.294276152185459	1	0.587493212667789
eqtl-a-ENSG00000100299	ieu-b-4874	Bladder cancer	ARSA	Inverse variance weighted	0.993108142278469	2	0.608624326459453
eqtl-a-ENSG00000100300	ieu-b-4874	Bladder cancer	TSPO	MR Egger	4.28539024170911	2	0.117338175920447
eqtl-a-ENSG00000100300	ieu-b-4874	Bladder cancer	TSPO	Inverse variance weighted	4.35969083712372	3	0.225152212662296
eqtl-a-ENSG00000100311	ieu-b-4874	Bladder cancer	PDGFB	MR Egger	2.81295993064382	1	0.0935057048478683
eqtl-a-ENSG00000100311	ieu-b-4874	Bladder cancer	PDGFB	Inverse variance weighted	2.81938113051886	2	0.24421884125647
eqtl-a-ENSG00000100321	ieu-b-4874	Bladder cancer	SYNGR1	MR Egger	0.0564308465060921	3	0.996494473642825
eqtl-a-ENSG00000100321	ieu-b-4874	Bladder cancer	SYNGR1	Inverse variance weighted	0.0771586157050393	4	0.999274684430461
eqtl-a-ENSG00000100325	ieu-b-4874	Bladder cancer	ASCC2	MR Egger	12.1452667353202	9	0.205243222928197
eqtl-a-ENSG00000100325	ieu-b-4874	Bladder cancer	ASCC2	Inverse variance weighted	13.0004895269139	10	0.223644448110285
eqtl-a-ENSG00000100330	ieu-b-4874	Bladder cancer	MTMR3	MR Egger	11.8381643830589	3	0.00795861042294207
eqtl-a-ENSG00000100330	ieu-b-4874	Bladder cancer	MTMR3	Inverse variance weighted	18.0419817656355	4	0.00121099989447541
eqtl-a-ENSG00000100336	ieu-b-4874	Bladder cancer	APOL4	MR Egger	0.0414191231089705	1	0.838731048305649
eqtl-a-ENSG00000100336	ieu-b-4874	Bladder cancer	APOL4	Inverse variance weighted	4.30924195576711	2	0.115947128811736
eqtl-a-ENSG00000100346	ieu-b-4874	Bladder cancer	CACNA1I	MR Egger	1.98508514010159	3	0.575508103664141
eqtl-a-ENSG00000100346	ieu-b-4874	Bladder cancer	CACNA1I	Inverse variance weighted	4.3547902614172	4	0.360114439379304
eqtl-a-ENSG00000100347	ieu-b-4874	Bladder cancer	SAMM50	MR Egger	0.948465640992377	2	0.622362336990576
eqtl-a-ENSG00000100347	ieu-b-4874	Bladder cancer	SAMM50	Inverse variance weighted	3.83725349474951	3	0.2795825596028
eqtl-a-ENSG00000100350	ieu-b-4874	Bladder cancer	FOXRED2	MR Egger	5.61878421523517	2	0.0602416016747569
eqtl-a-ENSG00000100350	ieu-b-4874	Bladder cancer	FOXRED2	Inverse variance weighted	7.33158465272116	3	0.0620473840811774
eqtl-a-ENSG00000100351	ieu-b-4874	Bladder cancer	GRAP2	MR Egger	7.98859046010762	5	0.156865551698376
eqtl-a-ENSG00000100351	ieu-b-4874	Bladder cancer	GRAP2	Inverse variance weighted	7.988835456636	6	0.238922390557245
eqtl-a-ENSG00000100353	ieu-b-4874	Bladder cancer	EIF3D	MR Egger	0.320147538336626	1	0.571518993313304
eqtl-a-ENSG00000100353	ieu-b-4874	Bladder cancer	EIF3D	Inverse variance weighted	0.321635129243543	2	0.851447391065624
eqtl-a-ENSG00000100362	ieu-b-4874	Bladder cancer	PVALB	MR Egger	9.94690043712753	4	0.0413316994593154
eqtl-a-ENSG00000100362	ieu-b-4874	Bladder cancer	PVALB	Inverse variance weighted	10.4215392717086	5	0.064135102169943
eqtl-a-ENSG00000100364	ieu-b-4874	Bladder cancer	KIAA0930	MR Egger	1.62513692099128	2	0.443716931960156
eqtl-a-ENSG00000100364	ieu-b-4874	Bladder cancer	KIAA0930	Inverse variance weighted	1.89570589142045	3	0.594332872436222
eqtl-a-ENSG00000100365	ieu-b-4874	Bladder cancer	NCF4	MR Egger	2.51456720750459	2	0.284425590695609
eqtl-a-ENSG00000100365	ieu-b-4874	Bladder cancer	NCF4	Inverse variance weighted	2.63548991492309	3	0.451301649424011
eqtl-a-ENSG00000100368	ieu-b-4874	Bladder cancer	CSF2RB	MR Egger	1.51623812023419	2	0.468546907249977
eqtl-a-ENSG00000100368	ieu-b-4874	Bladder cancer	CSF2RB	Inverse variance weighted	1.66125382412132	3	0.64558202853135
eqtl-a-ENSG00000100376	ieu-b-4874	Bladder cancer	FAM118A	MR Egger	6.63086090901612	4	0.156729580289466
eqtl-a-ENSG00000100376	ieu-b-4874	Bladder cancer	FAM118A	Inverse variance weighted	7.70597408762265	5	0.173201786907262
eqtl-a-ENSG00000100385	ieu-b-4874	Bladder cancer	IL2RB	MR Egger	6.8482725361757	6	0.335107199188795
eqtl-a-ENSG00000100385	ieu-b-4874	Bladder cancer	IL2RB	Inverse variance weighted	6.85030080847332	7	0.444631312561848
eqtl-a-ENSG00000100422	ieu-b-4874	Bladder cancer	CERK	MR Egger	2.08586178117586	1	0.148668302839553
eqtl-a-ENSG00000100422	ieu-b-4874	Bladder cancer	CERK	Inverse variance weighted	2.30064509111521	2	0.316534656064699
eqtl-a-ENSG00000100427	ieu-b-4874	Bladder cancer	MLC1	MR Egger	2.94700186288058	2	0.22912193922709
eqtl-a-ENSG00000100427	ieu-b-4874	Bladder cancer	MLC1	Inverse variance weighted	2.95460425243106	3	0.398677394747095
eqtl-a-ENSG00000100439	ieu-b-4874	Bladder cancer	ABHD4	MR Egger	0.763139928975692	1	0.38234767272491
eqtl-a-ENSG00000100439	ieu-b-4874	Bladder cancer	ABHD4	Inverse variance weighted	1.7716279238829	2	0.412378376330811
eqtl-a-ENSG00000100441	ieu-b-4874	Bladder cancer	KHNYN	MR Egger	0.649212340144012	2	0.72281196257781
eqtl-a-ENSG00000100441	ieu-b-4874	Bladder cancer	KHNYN	Inverse variance weighted	1.62396513878315	3	0.653968175775503
eqtl-a-ENSG00000100445	ieu-b-4874	Bladder cancer	SDR39U1	MR Egger	0.0151128864232193	1	0.902158981449987
eqtl-a-ENSG00000100445	ieu-b-4874	Bladder cancer	SDR39U1	Inverse variance weighted	3.04972717284943	2	0.217650745356568
eqtl-a-ENSG00000100448	ieu-b-4874	Bladder cancer	CTSG	MR Egger	13.1700233660482	12	0.35680478770769
eqtl-a-ENSG00000100448	ieu-b-4874	Bladder cancer	CTSG	Inverse variance weighted	13.9089537538271	13	0.380287056217985
eqtl-a-ENSG00000100450	ieu-b-4874	Bladder cancer	GZMH	MR Egger	7.26207243104727	4	0.122670231615923
eqtl-a-ENSG00000100450	ieu-b-4874	Bladder cancer	GZMH	Inverse variance weighted	7.70428249848125	5	0.173303905815877
eqtl-a-ENSG00000100453	ieu-b-4874	Bladder cancer	GZMB	MR Egger	0.75866887716048	3	0.859325152211405
eqtl-a-ENSG00000100453	ieu-b-4874	Bladder cancer	GZMB	Inverse variance weighted	2.44538200255466	4	0.654441959485007
eqtl-a-ENSG00000100461	ieu-b-4874	Bladder cancer	RBM23	MR Egger	0.348298350885606	2	0.840171555345867
eqtl-a-ENSG00000100461	ieu-b-4874	Bladder cancer	RBM23	Inverse variance weighted	0.649857822377021	3	0.884929574258192
eqtl-a-ENSG00000100462	ieu-b-4874	Bladder cancer	PRMT5	MR Egger	1.86238725343776	1	0.172349529662779
eqtl-a-ENSG00000100462	ieu-b-4874	Bladder cancer	PRMT5	Inverse variance weighted	2.16337681237757	2	0.339022634230557
eqtl-a-ENSG00000100473	ieu-b-4874	Bladder cancer	COCH	MR Egger	0.121666473320297	2	0.940980147684564
eqtl-a-ENSG00000100473	ieu-b-4874	Bladder cancer	COCH	Inverse variance weighted	0.18217992225191	3	0.98041346867214
eqtl-a-ENSG00000100503	ieu-b-4874	Bladder cancer	NIN	Inverse variance weighted	0.21209994850944	1	0.645126441367092
eqtl-a-ENSG00000100504	ieu-b-4874	Bladder cancer	PYGL	MR Egger	0.127854800521258	2	0.938073100921266
eqtl-a-ENSG00000100504	ieu-b-4874	Bladder cancer	PYGL	Inverse variance weighted	0.16618935200635	3	0.982853553680111
eqtl-a-ENSG00000100505	ieu-b-4874	Bladder cancer	TRIM9	MR Egger	0.679122077044627	5	0.98409482495873
eqtl-a-ENSG00000100505	ieu-b-4874	Bladder cancer	TRIM9	Inverse variance weighted	0.697594457760385	6	0.994542833689482
eqtl-a-ENSG00000100528	ieu-b-4874	Bladder cancer	CNIH1	Inverse variance weighted	0.0955462619338664	1	0.757241211793546
eqtl-a-ENSG00000100558	ieu-b-4874	Bladder cancer	PLEK2	MR Egger	10.0358037915856	11	0.527169477118755
eqtl-a-ENSG00000100558	ieu-b-4874	Bladder cancer	PLEK2	Inverse variance weighted	10.0429759788935	12	0.612190271749389
eqtl-a-ENSG00000100592	ieu-b-4874	Bladder cancer	DAAM1	MR Egger	0.446800789330203	2	0.79979455170443
eqtl-a-ENSG00000100592	ieu-b-4874	Bladder cancer	DAAM1	Inverse variance weighted	0.917466077976733	3	0.821210927329121
eqtl-a-ENSG00000100596	ieu-b-4874	Bladder cancer	SPTLC2	MR Egger	0.252928225343342	1	0.615020729501122
eqtl-a-ENSG00000100596	ieu-b-4874	Bladder cancer	SPTLC2	Inverse variance weighted	0.338280899024026	2	0.844390300851692
eqtl-a-ENSG00000100600	ieu-b-4874	Bladder cancer	LGMN	MR Egger	0.148474822687992	1	0.699997153819416
eqtl-a-ENSG00000100600	ieu-b-4874	Bladder cancer	LGMN	Inverse variance weighted	0.371092602724579	2	0.830650374446605
eqtl-a-ENSG00000100601	ieu-b-4874	Bladder cancer	ALKBH1	MR Egger	1.94234411192548	1	0.163414239988882
eqtl-a-ENSG00000100601	ieu-b-4874	Bladder cancer	ALKBH1	Inverse variance weighted	2.75251721751454	2	0.252521569852388
eqtl-a-ENSG00000100605	ieu-b-4874	Bladder cancer	ITPK1	MR Egger	2.3414267076433	3	0.504631136571558
eqtl-a-ENSG00000100605	ieu-b-4874	Bladder cancer	ITPK1	Inverse variance weighted	2.39489468312208	4	0.663550076934178
eqtl-a-ENSG00000100612	ieu-b-4874	Bladder cancer	DHRS7	MR Egger	6.31886120974426	5	0.276416864097431
eqtl-a-ENSG00000100612	ieu-b-4874	Bladder cancer	DHRS7	Inverse variance weighted	10.7940006046203	6	0.0949555901582921
eqtl-a-ENSG00000100629	ieu-b-4874	Bladder cancer	CEP128	MR Egger	0.189745471361735	1	0.663128543936719
eqtl-a-ENSG00000100629	ieu-b-4874	Bladder cancer	CEP128	Inverse variance weighted	0.45018591279847	2	0.79844199501679
eqtl-a-ENSG00000100644	ieu-b-4874	Bladder cancer	HIF1A	MR Egger	2.39551344529998	2	0.301870632481547
eqtl-a-ENSG00000100644	ieu-b-4874	Bladder cancer	HIF1A	Inverse variance weighted	5.77941333541211	3	0.122849585841901
eqtl-a-ENSG00000100647	ieu-b-4874	Bladder cancer	SUSD6	MR Egger	4.28163932718557	4	0.369229876125751
eqtl-a-ENSG00000100647	ieu-b-4874	Bladder cancer	SUSD6	Inverse variance weighted	9.5145157520397	5	0.0902195972824955
eqtl-a-ENSG00000100664	ieu-b-4874	Bladder cancer	EIF5	MR Egger	3.42605292550553	3	0.330480206264479
eqtl-a-ENSG00000100664	ieu-b-4874	Bladder cancer	EIF5	Inverse variance weighted	3.90606888008304	4	0.418867275307016
eqtl-a-ENSG00000100678	ieu-b-4874	Bladder cancer	SLC8A3	MR Egger	2.71107205614507	1	0.0996540007719473
eqtl-a-ENSG00000100678	ieu-b-4874	Bladder cancer	SLC8A3	Inverse variance weighted	4.97139533375025	2	0.0832674413070346
eqtl-a-ENSG00000100697	ieu-b-4874	Bladder cancer	DICER1	MR Egger	2.17894773285988	2	0.336393435034185
eqtl-a-ENSG00000100697	ieu-b-4874	Bladder cancer	DICER1	Inverse variance weighted	3.45692099362022	3	0.326392453477018
eqtl-a-ENSG00000100721	ieu-b-4874	Bladder cancer	TCL1A	MR Egger	7.46911663709905	8	0.486964067256082
eqtl-a-ENSG00000100721	ieu-b-4874	Bladder cancer	TCL1A	Inverse variance weighted	7.46969377252659	9	0.588339011974287
eqtl-a-ENSG00000100731	ieu-b-4874	Bladder cancer	PCNX1	MR Egger	6.06881146865501	2	0.0481032404879649
eqtl-a-ENSG00000100731	ieu-b-4874	Bladder cancer	PCNX1	Inverse variance weighted	6.32031591663529	3	0.0970246232974818
eqtl-a-ENSG00000100744	ieu-b-4874	Bladder cancer	GSKIP	Inverse variance weighted	0.0267432600673324	1	0.870098267922788
eqtl-a-ENSG00000100767	ieu-b-4874	Bladder cancer	PAPLN	MR Egger	0.0721400754940426	1	0.788245942869047
eqtl-a-ENSG00000100767	ieu-b-4874	Bladder cancer	PAPLN	Inverse variance weighted	0.14011383156249	2	0.932340753493433
eqtl-a-ENSG00000100784	ieu-b-4874	Bladder cancer	RPS6KA5	MR Egger	3.69655289746704	2	0.15750840631164
eqtl-a-ENSG00000100784	ieu-b-4874	Bladder cancer	RPS6KA5	Inverse variance weighted	6.52678470563128	3	0.0886121454807892
eqtl-a-ENSG00000100804	ieu-b-4874	Bladder cancer	PSMB5	MR Egger	0.581389302601917	1	0.445768273359126
eqtl-a-ENSG00000100804	ieu-b-4874	Bladder cancer	PSMB5	Inverse variance weighted	1.84607565652069	2	0.397310245665269
eqtl-a-ENSG00000100814	ieu-b-4874	Bladder cancer	CCNB1IP1	MR Egger	4.88250461367211e-05	1	0.994424833286168
eqtl-a-ENSG00000100814	ieu-b-4874	Bladder cancer	CCNB1IP1	Inverse variance weighted	1.97484379817294	2	0.372535889152119
eqtl-a-ENSG00000100823	ieu-b-4874	Bladder cancer	APEX1	MR Egger	0.0505128203758244	1	0.822173318798987
eqtl-a-ENSG00000100823	ieu-b-4874	Bladder cancer	APEX1	Inverse variance weighted	0.0998086571302537	2	0.951320434338101
eqtl-a-ENSG00000100889	ieu-b-4874	Bladder cancer	PCK2	MR Egger	0.100675667607552	1	0.751020308257361
eqtl-a-ENSG00000100889	ieu-b-4874	Bladder cancer	PCK2	Inverse variance weighted	2.56903959991489	2	0.276783463155829
eqtl-a-ENSG00000100906	ieu-b-4874	Bladder cancer	NFKBIA	MR Egger	0.167705416334116	3	0.982626219439497
eqtl-a-ENSG00000100906	ieu-b-4874	Bladder cancer	NFKBIA	Inverse variance weighted	2.00749116308262	4	0.734380963114477
eqtl-a-ENSG00000100918	ieu-b-4874	Bladder cancer	REC8	MR Egger	0.532707681114512	1	0.46547071344206
eqtl-a-ENSG00000100918	ieu-b-4874	Bladder cancer	REC8	Inverse variance weighted	1.44479828697585	2	0.485585867181341
eqtl-a-ENSG00000100938	ieu-b-4874	Bladder cancer	GMPR2	Inverse variance weighted	1.23077097528356	1	0.26725715412464
eqtl-a-ENSG00000100979	ieu-b-4874	Bladder cancer	PLTP	MR Egger	4.2119286504035	3	0.239470311475691
eqtl-a-ENSG00000100979	ieu-b-4874	Bladder cancer	PLTP	Inverse variance weighted	4.23403557831006	4	0.375258153228755
eqtl-a-ENSG00000100985	ieu-b-4874	Bladder cancer	MMP9	MR Egger	4.55037387025604	6	0.60262927197859
eqtl-a-ENSG00000100985	ieu-b-4874	Bladder cancer	MMP9	Inverse variance weighted	4.82987470608956	7	0.680715394676342
eqtl-a-ENSG00000100991	ieu-b-4874	Bladder cancer	TRPC4AP	MR Egger	3.48569372562067	4	0.480056976648951
eqtl-a-ENSG00000100991	ieu-b-4874	Bladder cancer	TRPC4AP	Inverse variance weighted	3.67969036982422	5	0.596389220944978
eqtl-a-ENSG00000100994	ieu-b-4874	Bladder cancer	PYGB	MR Egger	5.61843471515492	4	0.229513458729685
eqtl-a-ENSG00000100994	ieu-b-4874	Bladder cancer	PYGB	Inverse variance weighted	6.92804019601646	5	0.22604730019815
eqtl-a-ENSG00000100997	ieu-b-4874	Bladder cancer	ABHD12	MR Egger	0.605198949086743	1	0.436601238604909
eqtl-a-ENSG00000100997	ieu-b-4874	Bladder cancer	ABHD12	Inverse variance weighted	0.64352282068968	2	0.7248711164496
eqtl-a-ENSG00000101017	ieu-b-4874	Bladder cancer	CD40	MR Egger	0.017060875851506	1	0.896078066271459
eqtl-a-ENSG00000101017	ieu-b-4874	Bladder cancer	CD40	Inverse variance weighted	1.90375702864438	2	0.386015206844851
eqtl-a-ENSG00000101019	ieu-b-4874	Bladder cancer	UQCC1	MR Egger	6.64898036078332	1	0.00992125846755513
eqtl-a-ENSG00000101019	ieu-b-4874	Bladder cancer	UQCC1	Inverse variance weighted	7.00088645917329	2	0.0301840020142835
eqtl-a-ENSG00000101079	ieu-b-4874	Bladder cancer	NDRG3	MR Egger	4.91811597779045	3	0.177892231621985
eqtl-a-ENSG00000101079	ieu-b-4874	Bladder cancer	NDRG3	Inverse variance weighted	6.89585247439517	4	0.141495372763628
eqtl-a-ENSG00000101082	ieu-b-4874	Bladder cancer	SLA2	MR Egger	0.782479327344857	1	0.376383944343042
eqtl-a-ENSG00000101082	ieu-b-4874	Bladder cancer	SLA2	Inverse variance weighted	1.00027284994682	2	0.606447919427558
eqtl-a-ENSG00000101150	ieu-b-4874	Bladder cancer	TPD52L2	MR Egger	0.218527871751647	2	0.896493769401451
eqtl-a-ENSG00000101150	ieu-b-4874	Bladder cancer	TPD52L2	Inverse variance weighted	0.346598498208175	3	0.951038976480825
eqtl-a-ENSG00000101158	ieu-b-4874	Bladder cancer	NELFCD	MR Egger	0.0232041233690041	1	0.878927455379513
eqtl-a-ENSG00000101158	ieu-b-4874	Bladder cancer	NELFCD	Inverse variance weighted	0.0800089064478982	2	0.960785160551309
eqtl-a-ENSG00000101160	ieu-b-4874	Bladder cancer	CTSZ	MR Egger	0.987772840684632	1	0.320287321563294
eqtl-a-ENSG00000101160	ieu-b-4874	Bladder cancer	CTSZ	Inverse variance weighted	1.00045184461813	2	0.606393646383238
eqtl-a-ENSG00000101162	ieu-b-4874	Bladder cancer	TUBB1	MR Egger	10.3965385379718	9	0.319346764377204
eqtl-a-ENSG00000101162	ieu-b-4874	Bladder cancer	TUBB1	Inverse variance weighted	10.6462262913503	10	0.385735931611732
eqtl-a-ENSG00000101188	ieu-b-4874	Bladder cancer	NTSR1	MR Egger	1.18507895959709	2	0.552921367697655
eqtl-a-ENSG00000101188	ieu-b-4874	Bladder cancer	NTSR1	Inverse variance weighted	1.29852882751914	3	0.729482450395278
eqtl-a-ENSG00000101190	ieu-b-4874	Bladder cancer	TCFL5	MR Egger	4.0342925152128	2	0.133034570281575
eqtl-a-ENSG00000101190	ieu-b-4874	Bladder cancer	TCFL5	Inverse variance weighted	4.13604427663304	3	0.247143579473724
eqtl-a-ENSG00000101197	ieu-b-4874	Bladder cancer	BIRC7	MR Egger	1.77040227765584	1	0.183332301847865
eqtl-a-ENSG00000101197	ieu-b-4874	Bladder cancer	BIRC7	Inverse variance weighted	4.92298838159171	2	0.0853073901737561
eqtl-a-ENSG00000101210	ieu-b-4874	Bladder cancer	EEF1A2	MR Egger	1.0986730900994	1	0.294557490057082
eqtl-a-ENSG00000101210	ieu-b-4874	Bladder cancer	EEF1A2	Inverse variance weighted	3.02181411004226	2	0.220709691303893
eqtl-a-ENSG00000101220	ieu-b-4874	Bladder cancer	ADISSP	MR Egger	0.400632958832679	2	0.818471682644501
eqtl-a-ENSG00000101220	ieu-b-4874	Bladder cancer	ADISSP	Inverse variance weighted	1.51899977547077	3	0.677892185810503
eqtl-a-ENSG00000101224	ieu-b-4874	Bladder cancer	CDC25B	MR Egger	5.32207840548906	3	0.149676155369716
eqtl-a-ENSG00000101224	ieu-b-4874	Bladder cancer	CDC25B	Inverse variance weighted	6.11852730273745	4	0.190469717394102
eqtl-a-ENSG00000101230	ieu-b-4874	Bladder cancer	ISM1	MR Egger	2.79126800364228	1	0.0947792033754946
eqtl-a-ENSG00000101230	ieu-b-4874	Bladder cancer	ISM1	Inverse variance weighted	4.69628360421397	2	0.0955465417439307
eqtl-a-ENSG00000101236	ieu-b-4874	Bladder cancer	RNF24	MR Egger	1.53920092423896	2	0.463198096531626
eqtl-a-ENSG00000101236	ieu-b-4874	Bladder cancer	RNF24	Inverse variance weighted	1.71290385045561	3	0.634068795164347
eqtl-a-ENSG00000101247	ieu-b-4874	Bladder cancer	NDUFAF5	MR Egger	6.01858899582092	2	0.0493264664127624
eqtl-a-ENSG00000101247	ieu-b-4874	Bladder cancer	NDUFAF5	Inverse variance weighted	15.3634067104686	3	0.00153101208820015
eqtl-a-ENSG00000101255	ieu-b-4874	Bladder cancer	TRIB3	MR Egger	2.88090068002843	2	0.236821084653503
eqtl-a-ENSG00000101255	ieu-b-4874	Bladder cancer	TRIB3	Inverse variance weighted	2.9251739194381	3	0.403306347099244
eqtl-a-ENSG00000101265	ieu-b-4874	Bladder cancer	RASSF2	MR Egger	2.79603322927352	2	0.247086546105063
eqtl-a-ENSG00000101265	ieu-b-4874	Bladder cancer	RASSF2	Inverse variance weighted	2.91383412668342	3	0.405101938817885
eqtl-a-ENSG00000101290	ieu-b-4874	Bladder cancer	CDS2	MR Egger	2.68262982652013	4	0.612257573689662
eqtl-a-ENSG00000101290	ieu-b-4874	Bladder cancer	CDS2	Inverse variance weighted	2.78982235978295	5	0.732349923327059
eqtl-a-ENSG00000101294	ieu-b-4874	Bladder cancer	HM13	MR Egger	3.84864468437176	4	0.426876913440905
eqtl-a-ENSG00000101294	ieu-b-4874	Bladder cancer	HM13	Inverse variance weighted	4.2445239355028	5	0.514774166659627
eqtl-a-ENSG00000101298	ieu-b-4874	Bladder cancer	SNPH	MR Egger	1.01578212787923	1	0.313521593815436
eqtl-a-ENSG00000101298	ieu-b-4874	Bladder cancer	SNPH	Inverse variance weighted	3.33545767354956	2	0.188675091325594
eqtl-a-ENSG00000101307	ieu-b-4874	Bladder cancer	SIRPB1	MR Egger	8.03719708636365	4	0.0902250816837631
eqtl-a-ENSG00000101307	ieu-b-4874	Bladder cancer	SIRPB1	Inverse variance weighted	8.37360559252694	5	0.136812065649596
eqtl-a-ENSG00000101310	ieu-b-4874	Bladder cancer	SEC23B	MR Egger	0.604304702883958	2	0.739225434249174
eqtl-a-ENSG00000101310	ieu-b-4874	Bladder cancer	SEC23B	Inverse variance weighted	1.7304302808014	3	0.63018977375771
eqtl-a-ENSG00000101335	ieu-b-4874	Bladder cancer	MYL9	MR Egger	12.5207092130508	12	0.404817091065683
eqtl-a-ENSG00000101335	ieu-b-4874	Bladder cancer	MYL9	Inverse variance weighted	12.6029527298423	13	0.478926774904708
eqtl-a-ENSG00000101336	ieu-b-4874	Bladder cancer	HCK	MR Egger	1.22069851221674	1	0.26922361227268
eqtl-a-ENSG00000101336	ieu-b-4874	Bladder cancer	HCK	Inverse variance weighted	1.28968864330961	2	0.524744227061057
eqtl-a-ENSG00000101337	ieu-b-4874	Bladder cancer	TM9SF4	MR Egger	1.58467763287549	1	0.208088202780204
eqtl-a-ENSG00000101337	ieu-b-4874	Bladder cancer	TM9SF4	Inverse variance weighted	5.5308547058171	2	0.0629491920786489
eqtl-a-ENSG00000101361	ieu-b-4874	Bladder cancer	NOP56	MR Egger	0.115741213516183	1	0.733700192540344
eqtl-a-ENSG00000101361	ieu-b-4874	Bladder cancer	NOP56	Inverse variance weighted	0.324942443405702	2	0.850040552593015
eqtl-a-ENSG00000101363	ieu-b-4874	Bladder cancer	MANBAL	MR Egger	1.53350501418402	2	0.464519144128527
eqtl-a-ENSG00000101363	ieu-b-4874	Bladder cancer	MANBAL	Inverse variance weighted	4.15370392154671	3	0.24533806748043
eqtl-a-ENSG00000101384	ieu-b-4874	Bladder cancer	JAG1	MR Egger	4.96092867388535	2	0.0837043495453458
eqtl-a-ENSG00000101384	ieu-b-4874	Bladder cancer	JAG1	Inverse variance weighted	5.87059396261885	3	0.118078679845149
eqtl-a-ENSG00000101421	ieu-b-4874	Bladder cancer	CHMP4B	MR Egger	5.77877827174141	1	0.016220812483738
eqtl-a-ENSG00000101421	ieu-b-4874	Bladder cancer	CHMP4B	Inverse variance weighted	5.81063786326672	2	0.0547313322644353
eqtl-a-ENSG00000101425	ieu-b-4874	Bladder cancer	BPI	MR Egger	14.3984863273931	9	0.108839616709006
eqtl-a-ENSG00000101425	ieu-b-4874	Bladder cancer	BPI	Inverse variance weighted	14.399036015334	10	0.155555913841897
eqtl-a-ENSG00000101439	ieu-b-4874	Bladder cancer	CST3	MR Egger	5.13396421463629	7	0.643618857536489
eqtl-a-ENSG00000101439	ieu-b-4874	Bladder cancer	CST3	Inverse variance weighted	5.13906848336945	8	0.742614176559619
eqtl-a-ENSG00000101442	ieu-b-4874	Bladder cancer	ACTR5	MR Egger	1.37770704750692	2	0.502151443878828
eqtl-a-ENSG00000101442	ieu-b-4874	Bladder cancer	ACTR5	Inverse variance weighted	1.69526529779844	3	0.637986940954395
eqtl-a-ENSG00000101457	ieu-b-4874	Bladder cancer	DNTTIP1	MR Egger	3.39481507143849	5	0.639359719817648
eqtl-a-ENSG00000101457	ieu-b-4874	Bladder cancer	DNTTIP1	Inverse variance weighted	3.60742164752697	6	0.729627182491087
eqtl-a-ENSG00000101460	ieu-b-4874	Bladder cancer	MAP1LC3A	MR Egger	5.89524698683957	7	0.552032823979109
eqtl-a-ENSG00000101460	ieu-b-4874	Bladder cancer	MAP1LC3A	Inverse variance weighted	8.60097674620435	8	0.3770661251012
eqtl-a-ENSG00000101470	ieu-b-4874	Bladder cancer	TNNC2	MR Egger	2.9222710440953	5	0.711968074488632
eqtl-a-ENSG00000101470	ieu-b-4874	Bladder cancer	TNNC2	Inverse variance weighted	2.97296063463138	6	0.812232833068877
eqtl-a-ENSG00000101474	ieu-b-4874	Bladder cancer	APMAP	MR Egger	2.33430034515466	4	0.674531331703861
eqtl-a-ENSG00000101474	ieu-b-4874	Bladder cancer	APMAP	Inverse variance weighted	3.43398810161531	5	0.633398755489298
eqtl-a-ENSG00000101493	ieu-b-4874	Bladder cancer	ZNF516	MR Egger	0.111224811599808	1	0.738753990963642
eqtl-a-ENSG00000101493	ieu-b-4874	Bladder cancer	ZNF516	Inverse variance weighted	0.244492930141888	2	0.884930237229162
eqtl-a-ENSG00000101558	ieu-b-4874	Bladder cancer	VAPA	MR Egger	0.392240749850585	1	0.531123914025578
eqtl-a-ENSG00000101558	ieu-b-4874	Bladder cancer	VAPA	Inverse variance weighted	1.55887058274006	2	0.458664950241483
eqtl-a-ENSG00000101574	ieu-b-4874	Bladder cancer	METTL4	MR Egger	0.0483955676757495	1	0.825879000181537
eqtl-a-ENSG00000101574	ieu-b-4874	Bladder cancer	METTL4	Inverse variance weighted	0.0486575441801657	2	0.975964787022704
eqtl-a-ENSG00000101577	ieu-b-4874	Bladder cancer	LPIN2	MR Egger	1.49534519030025	5	0.913606352476144
eqtl-a-ENSG00000101577	ieu-b-4874	Bladder cancer	LPIN2	Inverse variance weighted	2.70325359339767	6	0.84506284711511
eqtl-a-ENSG00000101596	ieu-b-4874	Bladder cancer	SMCHD1	MR Egger	0.423627297380423	1	0.515132620287485
eqtl-a-ENSG00000101596	ieu-b-4874	Bladder cancer	SMCHD1	Inverse variance weighted	1.21015810096762	2	0.546031260898245
eqtl-a-ENSG00000101605	ieu-b-4874	Bladder cancer	MYOM1	MR Egger	1.74882314173494	2	0.417107385618286
eqtl-a-ENSG00000101605	ieu-b-4874	Bladder cancer	MYOM1	Inverse variance weighted	1.75340064852441	3	0.625127585717503
eqtl-a-ENSG00000101639	ieu-b-4874	Bladder cancer	CEP192	MR Egger	0.701365197911826	3	0.87288279381739
eqtl-a-ENSG00000101639	ieu-b-4874	Bladder cancer	CEP192	Inverse variance weighted	0.703358449023913	4	0.950914110907836
eqtl-a-ENSG00000101751	ieu-b-4874	Bladder cancer	POLI	MR Egger	0.0145332888443394	1	0.904044233653153
eqtl-a-ENSG00000101751	ieu-b-4874	Bladder cancer	POLI	Inverse variance weighted	0.0728123143776256	2	0.964248577447833
eqtl-a-ENSG00000101773	ieu-b-4874	Bladder cancer	RBBP8	MR Egger	6.89343281685373	4	0.141628128426962
eqtl-a-ENSG00000101773	ieu-b-4874	Bladder cancer	RBBP8	Inverse variance weighted	8.43411795486375	5	0.133877922392694
eqtl-a-ENSG00000101782	ieu-b-4874	Bladder cancer	RIOK3	MR Egger	5.47131183995977	6	0.484930818790312
eqtl-a-ENSG00000101782	ieu-b-4874	Bladder cancer	RIOK3	Inverse variance weighted	9.81406549471259	7	0.199357356284893
eqtl-a-ENSG00000102145	ieu-b-4874	Bladder cancer	GATA1	MR Egger	0.178940414935505	2	0.914415507471987
eqtl-a-ENSG00000102145	ieu-b-4874	Bladder cancer	GATA1	Inverse variance weighted	0.283709348933101	3	0.963062617905998
eqtl-a-ENSG00000102445	ieu-b-4874	Bladder cancer	RUBCNL	MR Egger	5.98459269952665	4	0.20030185842278
eqtl-a-ENSG00000102445	ieu-b-4874	Bladder cancer	RUBCNL	Inverse variance weighted	9.58912890172438	5	0.0877501948785731
eqtl-a-ENSG00000102524	ieu-b-4874	Bladder cancer	TNFSF13B	MR Egger	4.74286791788315	5	0.448059764948695
eqtl-a-ENSG00000102524	ieu-b-4874	Bladder cancer	TNFSF13B	Inverse variance weighted	7.05944768622627	6	0.315384506460344
eqtl-a-ENSG00000102531	ieu-b-4874	Bladder cancer	FNDC3A	MR Egger	1.27580075250489	2	0.528400702815543
eqtl-a-ENSG00000102531	ieu-b-4874	Bladder cancer	FNDC3A	Inverse variance weighted	1.36941705469365	3	0.712718938148176
eqtl-a-ENSG00000102554	ieu-b-4874	Bladder cancer	KLF5	MR Egger	0.0016958051112251	1	0.967152274795298
eqtl-a-ENSG00000102554	ieu-b-4874	Bladder cancer	KLF5	Inverse variance weighted	0.0327595013437741	2	0.983753667996072
eqtl-a-ENSG00000102575	ieu-b-4874	Bladder cancer	ACP5	MR Egger	0.374798637463158	3	0.945397863297975
eqtl-a-ENSG00000102575	ieu-b-4874	Bladder cancer	ACP5	Inverse variance weighted	0.488912550690898	4	0.97457132878221
eqtl-a-ENSG00000102595	ieu-b-4874	Bladder cancer	UGGT2	MR Egger	0.848781024997739	2	0.654168371096745
eqtl-a-ENSG00000102595	ieu-b-4874	Bladder cancer	UGGT2	Inverse variance weighted	3.24082795837984	3	0.355963563544633
eqtl-a-ENSG00000102606	ieu-b-4874	Bladder cancer	ARHGEF7	MR Egger	0.572656544671866	1	0.449205203206741
eqtl-a-ENSG00000102606	ieu-b-4874	Bladder cancer	ARHGEF7	Inverse variance weighted	1.62381194541549	2	0.444010986401844
eqtl-a-ENSG00000102678	ieu-b-4874	Bladder cancer	FGF9	Inverse variance weighted	1.30918848871586	1	0.252541636457269
eqtl-a-ENSG00000102710	ieu-b-4874	Bladder cancer	SUPT20H	MR Egger	0.258771546167216	1	0.610965377762339
eqtl-a-ENSG00000102710	ieu-b-4874	Bladder cancer	SUPT20H	Inverse variance weighted	1.05964014709337	2	0.588710884811134
eqtl-a-ENSG00000102753	ieu-b-4874	Bladder cancer	KPNA3	MR Egger	2.85849660173888	2	0.239488878180428
eqtl-a-ENSG00000102753	ieu-b-4874	Bladder cancer	KPNA3	Inverse variance weighted	3.07799469134472	3	0.379755556445318
eqtl-a-ENSG00000102755	ieu-b-4874	Bladder cancer	FLT1	MR Egger	5.81707410165517	4	0.213232128259543
eqtl-a-ENSG00000102755	ieu-b-4874	Bladder cancer	FLT1	Inverse variance weighted	5.99705206742727	5	0.306505870775484
eqtl-a-ENSG00000102760	ieu-b-4874	Bladder cancer	RGCC	MR Egger	8.85216960572928	2	0.0119612286851452
eqtl-a-ENSG00000102760	ieu-b-4874	Bladder cancer	RGCC	Inverse variance weighted	8.87236108765752	3	0.031036943707417
eqtl-a-ENSG00000102781	ieu-b-4874	Bladder cancer	KATNAL1	MR Egger	6.00000589861437	1	0.0143058306054438
eqtl-a-ENSG00000102781	ieu-b-4874	Bladder cancer	KATNAL1	Inverse variance weighted	6.32720785845408	2	0.0422731169008177
eqtl-a-ENSG00000102796	ieu-b-4874	Bladder cancer	DHRS12	MR Egger	4.79239351843453	4	0.309270013385263
eqtl-a-ENSG00000102796	ieu-b-4874	Bladder cancer	DHRS12	Inverse variance weighted	5.45181894893648	5	0.363258037609408
eqtl-a-ENSG00000102804	ieu-b-4874	Bladder cancer	TSC22D1	MR Egger	4.66455655034634	8	0.79275291886292
eqtl-a-ENSG00000102804	ieu-b-4874	Bladder cancer	TSC22D1	Inverse variance weighted	5.27849853300671	9	0.80938649485824
eqtl-a-ENSG00000102805	ieu-b-4874	Bladder cancer	CLN5	MR Egger	2.69886631772671	1	0.100419628786173
eqtl-a-ENSG00000102805	ieu-b-4874	Bladder cancer	CLN5	Inverse variance weighted	2.90826307289628	2	0.233603151654331
eqtl-a-ENSG00000102837	ieu-b-4874	Bladder cancer	OLFM4	MR Egger	11.998575010705	11	0.363750342165948
eqtl-a-ENSG00000102837	ieu-b-4874	Bladder cancer	OLFM4	Inverse variance weighted	12.0175667233109	12	0.444269864876398
eqtl-a-ENSG00000102854	ieu-b-4874	Bladder cancer	MSLN	MR Egger	0.606339374324704	1	0.436169438964225
eqtl-a-ENSG00000102854	ieu-b-4874	Bladder cancer	MSLN	Inverse variance weighted	5.0831989128854	2	0.0787403572460682
eqtl-a-ENSG00000102858	ieu-b-4874	Bladder cancer	MGRN1	MR Egger	1.56028460461862	2	0.458340783712342
eqtl-a-ENSG00000102858	ieu-b-4874	Bladder cancer	MGRN1	Inverse variance weighted	1.57519968702765	3	0.665026105404284
eqtl-a-ENSG00000102882	ieu-b-4874	Bladder cancer	MAPK3	MR Egger	3.49802711457764	4	0.478178389461886
eqtl-a-ENSG00000102882	ieu-b-4874	Bladder cancer	MAPK3	Inverse variance weighted	4.25394686118573	5	0.51346277951674
eqtl-a-ENSG00000102893	ieu-b-4874	Bladder cancer	PHKB	MR Egger	2.24474257641769	2	0.325507007805516
eqtl-a-ENSG00000102893	ieu-b-4874	Bladder cancer	PHKB	Inverse variance weighted	3.17865498724386	3	0.364891788061398
eqtl-a-ENSG00000102921	ieu-b-4874	Bladder cancer	N4BP1	MR Egger	2.12530691780525	3	0.546809992224115
eqtl-a-ENSG00000102921	ieu-b-4874	Bladder cancer	N4BP1	Inverse variance weighted	2.16127004929293	4	0.706125795181661
eqtl-a-ENSG00000102931	ieu-b-4874	Bladder cancer	ARL2BP	MR Egger	0.356976250659041	1	0.55019036310927
eqtl-a-ENSG00000102931	ieu-b-4874	Bladder cancer	ARL2BP	Inverse variance weighted	1.40877511625245	2	0.494411279722498
eqtl-a-ENSG00000102934	ieu-b-4874	Bladder cancer	PLLP	MR Egger	1.71383690510425	1	0.190488307505823
eqtl-a-ENSG00000102934	ieu-b-4874	Bladder cancer	PLLP	Inverse variance weighted	2.86632355278021	2	0.238553475849089
eqtl-a-ENSG00000102978	ieu-b-4874	Bladder cancer	POLR2C	MR Egger	1.46143869359385	1	0.226701348236319
eqtl-a-ENSG00000102978	ieu-b-4874	Bladder cancer	POLR2C	Inverse variance weighted	2.37424627556483	2	0.30509772685393
eqtl-a-ENSG00000103005	ieu-b-4874	Bladder cancer	USB1	MR Egger	2.61485346222397	2	0.270515270043357
eqtl-a-ENSG00000103005	ieu-b-4874	Bladder cancer	USB1	Inverse variance weighted	2.61610503660285	3	0.454673118959516
eqtl-a-ENSG00000103018	ieu-b-4874	Bladder cancer	CYB5B	Inverse variance weighted	0.0121940785376956	1	0.912070898407916
eqtl-a-ENSG00000103047	ieu-b-4874	Bladder cancer	TANGO6	MR Egger	5.75438147732214	1	0.0164475851135196
eqtl-a-ENSG00000103047	ieu-b-4874	Bladder cancer	TANGO6	Inverse variance weighted	5.79227585314044	2	0.0552361346538668
eqtl-a-ENSG00000103051	ieu-b-4874	Bladder cancer	COG4	Inverse variance weighted	0.0671629237672706	1	0.795513253834917
eqtl-a-ENSG00000103064	ieu-b-4874	Bladder cancer	SLC7A6	MR Egger	7.05110347120857	1	0.00792164365422702
eqtl-a-ENSG00000103064	ieu-b-4874	Bladder cancer	SLC7A6	Inverse variance weighted	9.77224115208065	2	0.00755065793325625
eqtl-a-ENSG00000103091	ieu-b-4874	Bladder cancer	WDR59	MR Egger	0.505851804263315	1	0.476940113191388
eqtl-a-ENSG00000103091	ieu-b-4874	Bladder cancer	WDR59	Inverse variance weighted	1.19033406677586	2	0.55147044419771
eqtl-a-ENSG00000103111	ieu-b-4874	Bladder cancer	MON1B	MR Egger	1.8749257726212	3	0.598767512227042
eqtl-a-ENSG00000103111	ieu-b-4874	Bladder cancer	MON1B	Inverse variance weighted	1.87507130782163	4	0.758722812040661
eqtl-a-ENSG00000103121	ieu-b-4874	Bladder cancer	CMC2	MR Egger	2.21712941231723	2	0.330032314641862
eqtl-a-ENSG00000103121	ieu-b-4874	Bladder cancer	CMC2	Inverse variance weighted	2.22863845462973	3	0.526329539146224
eqtl-a-ENSG00000103148	ieu-b-4874	Bladder cancer	NPRL3	MR Egger	5.72554252157869	6	0.454626382391989
eqtl-a-ENSG00000103148	ieu-b-4874	Bladder cancer	NPRL3	Inverse variance weighted	6.09550182242335	7	0.528643476506462
eqtl-a-ENSG00000103154	ieu-b-4874	Bladder cancer	NECAB2	MR Egger	1.15885409045621	2	0.560219254924782
eqtl-a-ENSG00000103154	ieu-b-4874	Bladder cancer	NECAB2	Inverse variance weighted	1.2165589588296	3	0.749035590609436
eqtl-a-ENSG00000103168	ieu-b-4874	Bladder cancer	TAF1C	MR Egger	1.89079260744099	3	0.595379451255586
eqtl-a-ENSG00000103168	ieu-b-4874	Bladder cancer	TAF1C	Inverse variance weighted	1.95688606082375	4	0.743688627394309
eqtl-a-ENSG00000103174	ieu-b-4874	Bladder cancer	NAGPA	MR Egger	2.26193709524411	1	0.13258812114486
eqtl-a-ENSG00000103174	ieu-b-4874	Bladder cancer	NAGPA	Inverse variance weighted	2.58151015624526	2	0.275063010595746
eqtl-a-ENSG00000103184	ieu-b-4874	Bladder cancer	SEC14L5	MR Egger	5.96094811979373	8	0.651606422738132
eqtl-a-ENSG00000103184	ieu-b-4874	Bladder cancer	SEC14L5	Inverse variance weighted	6.29163914142252	9	0.710412114144713
eqtl-a-ENSG00000103187	ieu-b-4874	Bladder cancer	COTL1	MR Egger	1.82413273096929	1	0.176822132966799
eqtl-a-ENSG00000103187	ieu-b-4874	Bladder cancer	COTL1	Inverse variance weighted	2.19461297748304	2	0.333768884284841
eqtl-a-ENSG00000103194	ieu-b-4874	Bladder cancer	USP10	MR Egger	1.38517213302264	2	0.500280635751282
eqtl-a-ENSG00000103194	ieu-b-4874	Bladder cancer	USP10	Inverse variance weighted	1.40255303490206	3	0.704936394861098
eqtl-a-ENSG00000103196	ieu-b-4874	Bladder cancer	CRISPLD2	MR Egger	3.25747404053553	4	0.51569823015873
eqtl-a-ENSG00000103196	ieu-b-4874	Bladder cancer	CRISPLD2	Inverse variance weighted	3.54765094995659	5	0.616190018848763
eqtl-a-ENSG00000103202	ieu-b-4874	Bladder cancer	NME4	MR Egger	1.56824331422486	2	0.456520507278142
eqtl-a-ENSG00000103202	ieu-b-4874	Bladder cancer	NME4	Inverse variance weighted	1.67468418404517	3	0.642576669358016
eqtl-a-ENSG00000103222	ieu-b-4874	Bladder cancer	ABCC1	MR Egger	0.65428150058361	2	0.720982257421592
eqtl-a-ENSG00000103222	ieu-b-4874	Bladder cancer	ABCC1	Inverse variance weighted	5.12142545462081	3	0.163118666138071
eqtl-a-ENSG00000103226	ieu-b-4874	Bladder cancer	NOMO3	Inverse variance weighted	0.95466270506676	1	0.328535278849131
eqtl-a-ENSG00000103245	ieu-b-4874	Bladder cancer	CIAO3	MR Egger	2.65954502106617	1	0.102930173092702
eqtl-a-ENSG00000103245	ieu-b-4874	Bladder cancer	CIAO3	Inverse variance weighted	3.24377689508119	2	0.197525330426564
eqtl-a-ENSG00000103248	ieu-b-4874	Bladder cancer	MTHFSD	MR Egger	1.4060437004411	1	0.235714273346971
eqtl-a-ENSG00000103248	ieu-b-4874	Bladder cancer	MTHFSD	Inverse variance weighted	3.48611403077149	2	0.174984651365881
eqtl-a-ENSG00000103249	ieu-b-4874	Bladder cancer	CLCN7	MR Egger	0.132865289604955	1	0.715479512555501
eqtl-a-ENSG00000103249	ieu-b-4874	Bladder cancer	CLCN7	Inverse variance weighted	0.132922454496206	2	0.935699194785739
eqtl-a-ENSG00000103257	ieu-b-4874	Bladder cancer	SLC7A5	MR Egger	5.94158286043885	4	0.203553582785269
eqtl-a-ENSG00000103257	ieu-b-4874	Bladder cancer	SLC7A5	Inverse variance weighted	5.94427238453009	5	0.31167928808137
eqtl-a-ENSG00000103264	ieu-b-4874	Bladder cancer	FBXO31	Inverse variance weighted	1.59664090554823	1	0.206379893718293
eqtl-a-ENSG00000103275	ieu-b-4874	Bladder cancer	UBE2I	MR Egger	0.281182099857217	1	0.59592747139447
eqtl-a-ENSG00000103275	ieu-b-4874	Bladder cancer	UBE2I	Inverse variance weighted	7.36682806878132	2	0.0251370095594073
eqtl-a-ENSG00000103313	ieu-b-4874	Bladder cancer	MEFV	Inverse variance weighted	1.09076137251668	1	0.296302574906398
eqtl-a-ENSG00000103326	ieu-b-4874	Bladder cancer	CAPN15	MR Egger	1.26994026380599	2	0.529951316718521
eqtl-a-ENSG00000103326	ieu-b-4874	Bladder cancer	CAPN15	Inverse variance weighted	3.76345344732323	3	0.288165822167851
eqtl-a-ENSG00000103335	ieu-b-4874	Bladder cancer	PIEZO1	MR Egger	3.35611169010828	2	0.186736668377518
eqtl-a-ENSG00000103335	ieu-b-4874	Bladder cancer	PIEZO1	Inverse variance weighted	5.49880639765497	3	0.138710025450331
eqtl-a-ENSG00000103342	ieu-b-4874	Bladder cancer	GSPT1	MR Egger	9.51519783847841	6	0.14660914437561
eqtl-a-ENSG00000103342	ieu-b-4874	Bladder cancer	GSPT1	Inverse variance weighted	10.0575860394532	7	0.185333540448529
eqtl-a-ENSG00000103351	ieu-b-4874	Bladder cancer	CLUAP1	MR Egger	0.747308246820227	1	0.387329796183627
eqtl-a-ENSG00000103351	ieu-b-4874	Bladder cancer	CLUAP1	Inverse variance weighted	4.24176514687737	2	0.119925738519051
eqtl-a-ENSG00000103355	ieu-b-4874	Bladder cancer	PRSS33	MR Egger	7.8858003679673	4	0.0958521917522112
eqtl-a-ENSG00000103355	ieu-b-4874	Bladder cancer	PRSS33	Inverse variance weighted	7.93661933348088	5	0.159763426365335
eqtl-a-ENSG00000103381	ieu-b-4874	Bladder cancer	CPPED1	MR Egger	6.94850178706329	5	0.224498558218414
eqtl-a-ENSG00000103381	ieu-b-4874	Bladder cancer	CPPED1	Inverse variance weighted	7.13231966707954	6	0.30878361243196
eqtl-a-ENSG00000103479	ieu-b-4874	Bladder cancer	RBL2	MR Egger	3.14816259635538	5	0.677155666273339
eqtl-a-ENSG00000103479	ieu-b-4874	Bladder cancer	RBL2	Inverse variance weighted	3.28792599415019	6	0.771937420035408
eqtl-a-ENSG00000103489	ieu-b-4874	Bladder cancer	XYLT1	MR Egger	5.35886705020916	3	0.14732788335587
eqtl-a-ENSG00000103489	ieu-b-4874	Bladder cancer	XYLT1	Inverse variance weighted	7.04063604479659	4	0.133756315973182
eqtl-a-ENSG00000103496	ieu-b-4874	Bladder cancer	STX4	MR Egger	0.33873865527884	1	0.560558200366735
eqtl-a-ENSG00000103496	ieu-b-4874	Bladder cancer	STX4	Inverse variance weighted	0.77284735032442	2	0.679482584793596
eqtl-a-ENSG00000103507	ieu-b-4874	Bladder cancer	BCKDK	MR Egger	3.94369759009995	3	0.267608305368322
eqtl-a-ENSG00000103507	ieu-b-4874	Bladder cancer	BCKDK	Inverse variance weighted	5.0293584636969	4	0.284298377400214
eqtl-a-ENSG00000103522	ieu-b-4874	Bladder cancer	IL21R	MR Egger	4.55495957177841	2	0.102542309917668
eqtl-a-ENSG00000103522	ieu-b-4874	Bladder cancer	IL21R	Inverse variance weighted	5.10946297811935	3	0.163954978683694
eqtl-a-ENSG00000103549	ieu-b-4874	Bladder cancer	RNF40	MR Egger	0.206030748876372	1	0.649896411896454
eqtl-a-ENSG00000103549	ieu-b-4874	Bladder cancer	RNF40	Inverse variance weighted	1.05349961915731	2	0.590521160217985
eqtl-a-ENSG00000103569	ieu-b-4874	Bladder cancer	AQP9	Inverse variance weighted	1.87572734440251	1	0.170820558581556
eqtl-a-ENSG00000103591	ieu-b-4874	Bladder cancer	AAGAB	MR Egger	0.134906483218175	1	0.71339810382615
eqtl-a-ENSG00000103591	ieu-b-4874	Bladder cancer	AAGAB	Inverse variance weighted	0.147764109824258	2	0.928781232565471
eqtl-a-ENSG00000103642	ieu-b-4874	Bladder cancer	LACTB	MR Egger	0.905445792201523	1	0.341325678739259
eqtl-a-ENSG00000103642	ieu-b-4874	Bladder cancer	LACTB	Inverse variance weighted	0.908967877317148	2	0.634775466515039
eqtl-a-ENSG00000103653	ieu-b-4874	Bladder cancer	CSK	Inverse variance weighted	0.174329772125588	1	0.676292124514409
eqtl-a-ENSG00000103671	ieu-b-4874	Bladder cancer	TRIP4	MR Egger	1.87084655459641	1	0.171378154054779
eqtl-a-ENSG00000103671	ieu-b-4874	Bladder cancer	TRIP4	Inverse variance weighted	2.46301277695236	2	0.291852602979777
eqtl-a-ENSG00000103723	ieu-b-4874	Bladder cancer	AP3B2	MR Egger	2.25074189119558	3	0.52202307244125
eqtl-a-ENSG00000103723	ieu-b-4874	Bladder cancer	AP3B2	Inverse variance weighted	2.49544647928923	4	0.645451356608235
eqtl-a-ENSG00000103740	ieu-b-4874	Bladder cancer	ACSBG1	MR Egger	2.5143334683353	4	0.642071015852355
eqtl-a-ENSG00000103740	ieu-b-4874	Bladder cancer	ACSBG1	Inverse variance weighted	2.54904569757508	5	0.769091254472957
eqtl-a-ENSG00000103769	ieu-b-4874	Bladder cancer	RAB11A	MR Egger	0.991040030213174	2	0.60925400362047
eqtl-a-ENSG00000103769	ieu-b-4874	Bladder cancer	RAB11A	Inverse variance weighted	1.76986309255797	3	0.621514919021513
eqtl-a-ENSG00000103811	ieu-b-4874	Bladder cancer	CTSH	MR Egger	1.6765613783723	2	0.432453406440863
eqtl-a-ENSG00000103811	ieu-b-4874	Bladder cancer	CTSH	Inverse variance weighted	1.81228607411845	3	0.612265004969344
eqtl-a-ENSG00000103852	ieu-b-4874	Bladder cancer	TTC23	MR Egger	2.43561484355159	2	0.29587819232272
eqtl-a-ENSG00000103852	ieu-b-4874	Bladder cancer	TTC23	Inverse variance weighted	2.59306844027725	3	0.458706034898276
eqtl-a-ENSG00000103876	ieu-b-4874	Bladder cancer	FAH	MR Egger	4.4272817478752	4	0.351257273559453
eqtl-a-ENSG00000103876	ieu-b-4874	Bladder cancer	FAH	Inverse variance weighted	4.46221559681437	5	0.484954723440546
eqtl-a-ENSG00000103932	ieu-b-4874	Bladder cancer	RPAP1	MR Egger	2.35601436713504	3	0.501875048193228
eqtl-a-ENSG00000103932	ieu-b-4874	Bladder cancer	RPAP1	Inverse variance weighted	3.49077036861754	4	0.479283117327545
eqtl-a-ENSG00000103942	ieu-b-4874	Bladder cancer	HOMER2	MR Egger	6.22183403108065	6	0.398804615563791
eqtl-a-ENSG00000103942	ieu-b-4874	Bladder cancer	HOMER2	Inverse variance weighted	8.11384458962038	7	0.322662396784232
eqtl-a-ENSG00000103966	ieu-b-4874	Bladder cancer	EHD4	MR Egger	2.38205426281835	3	0.496983958267443
eqtl-a-ENSG00000103966	ieu-b-4874	Bladder cancer	EHD4	Inverse variance weighted	5.52121300521802	4	0.237871122439773
eqtl-a-ENSG00000103995	ieu-b-4874	Bladder cancer	CEP152	MR Egger	1.14571749017724	1	0.284447426591904
eqtl-a-ENSG00000103995	ieu-b-4874	Bladder cancer	CEP152	Inverse variance weighted	1.14989021525236	2	0.562735757860743
eqtl-a-ENSG00000104043	ieu-b-4874	Bladder cancer	ATP8B4	MR Egger	2.03570570302345	4	0.729191531088571
eqtl-a-ENSG00000104043	ieu-b-4874	Bladder cancer	ATP8B4	Inverse variance weighted	2.04601688067999	5	0.842741792577549
eqtl-a-ENSG00000104081	ieu-b-4874	Bladder cancer	BMF	MR Egger	3.63080786834565	2	0.162772145877124
eqtl-a-ENSG00000104081	ieu-b-4874	Bladder cancer	BMF	Inverse variance weighted	3.66674556149958	3	0.299770952933612
eqtl-a-ENSG00000104093	ieu-b-4874	Bladder cancer	DMXL2	MR Egger	5.9230138890096	4	0.204971886128626
eqtl-a-ENSG00000104093	ieu-b-4874	Bladder cancer	DMXL2	Inverse variance weighted	6.00512660813497	5	0.305720396782976
eqtl-a-ENSG00000104219	ieu-b-4874	Bladder cancer	ZDHHC2	MR Egger	0.0553357863111811	3	0.996594901063935
eqtl-a-ENSG00000104219	ieu-b-4874	Bladder cancer	ZDHHC2	Inverse variance weighted	0.772387128203732	4	0.942111151215153
eqtl-a-ENSG00000104231	ieu-b-4874	Bladder cancer	ZFAND1	Inverse variance weighted	3.09455327392505	1	0.0785547104348276
eqtl-a-ENSG00000104267	ieu-b-4874	Bladder cancer	CA2	MR Egger	10.9929658189999	7	0.138926142909876
eqtl-a-ENSG00000104267	ieu-b-4874	Bladder cancer	CA2	Inverse variance weighted	10.9958192295162	8	0.201936199502052
eqtl-a-ENSG00000104312	ieu-b-4874	Bladder cancer	RIPK2	MR Egger	0.677476240692301	1	0.410457128505082
eqtl-a-ENSG00000104312	ieu-b-4874	Bladder cancer	RIPK2	Inverse variance weighted	4.35578296820652	2	0.11328013196374
eqtl-a-ENSG00000104320	ieu-b-4874	Bladder cancer	NBN	MR Egger	4.61119159055755	6	0.59455545130344
eqtl-a-ENSG00000104320	ieu-b-4874	Bladder cancer	NBN	Inverse variance weighted	5.67354619528165	7	0.578341746963157
eqtl-a-ENSG00000104324	ieu-b-4874	Bladder cancer	CPQ	MR Egger	2.0042144856594	2	0.367105046062666
eqtl-a-ENSG00000104324	ieu-b-4874	Bladder cancer	CPQ	Inverse variance weighted	6.65352335921596	3	0.0838006275346138
eqtl-a-ENSG00000104327	ieu-b-4874	Bladder cancer	CALB1	MR Egger	0.264149117371023	1	0.607283877679132
eqtl-a-ENSG00000104327	ieu-b-4874	Bladder cancer	CALB1	Inverse variance weighted	2.39169627185596	2	0.302447328924993
eqtl-a-ENSG00000104341	ieu-b-4874	Bladder cancer	LAPTM4B	MR Egger	0.993563213650797	1	0.318873050605023
eqtl-a-ENSG00000104341	ieu-b-4874	Bladder cancer	LAPTM4B	Inverse variance weighted	1.28677410140163	2	0.52550947903574
eqtl-a-ENSG00000104419	ieu-b-4874	Bladder cancer	NDRG1	MR Egger	1.51243850937758	3	0.679402518796971
eqtl-a-ENSG00000104419	ieu-b-4874	Bladder cancer	NDRG1	Inverse variance weighted	2.62151088129809	4	0.623017332849019
eqtl-a-ENSG00000104427	ieu-b-4874	Bladder cancer	ZC2HC1A	MR Egger	6.87438792354824	6	0.332620208168431
eqtl-a-ENSG00000104427	ieu-b-4874	Bladder cancer	ZC2HC1A	Inverse variance weighted	7.03018146123603	7	0.425744159722234
eqtl-a-ENSG00000104450	ieu-b-4874	Bladder cancer	SPAG1	MR Egger	0.00616484049765556	1	0.937417207029239
eqtl-a-ENSG00000104450	ieu-b-4874	Bladder cancer	SPAG1	Inverse variance weighted	0.294476296056002	2	0.863088410136705
eqtl-a-ENSG00000104472	ieu-b-4874	Bladder cancer	CHRAC1	Inverse variance weighted	0.0140189991649288	1	0.905749256384627
eqtl-a-ENSG00000104490	ieu-b-4874	Bladder cancer	NCALD	MR Egger	1.99204196139389	5	0.850245084241928
eqtl-a-ENSG00000104490	ieu-b-4874	Bladder cancer	NCALD	Inverse variance weighted	3.25538337330657	6	0.776178078821444
eqtl-a-ENSG00000104497	ieu-b-4874	Bladder cancer	SNX16	MR Egger	1.70614932200378	3	0.635567527038065
eqtl-a-ENSG00000104497	ieu-b-4874	Bladder cancer	SNX16	Inverse variance weighted	2.23574293118445	4	0.692491090336319
eqtl-a-ENSG00000104517	ieu-b-4874	Bladder cancer	UBR5	MR Egger	0.121661292162304	1	0.72723962252387
eqtl-a-ENSG00000104517	ieu-b-4874	Bladder cancer	UBR5	Inverse variance weighted	0.294456174947984	2	0.863097093327949
eqtl-a-ENSG00000104518	ieu-b-4874	Bladder cancer	GSDMD	Inverse variance weighted	0.333678425231559	1	0.563501083926855
eqtl-a-ENSG00000104522	ieu-b-4874	Bladder cancer	GFUS	MR Egger	15.9712376252964	8	0.0427936449511196
eqtl-a-ENSG00000104522	ieu-b-4874	Bladder cancer	GFUS	Inverse variance weighted	15.9778340894668	9	0.0673459152401465
eqtl-a-ENSG00000104549	ieu-b-4874	Bladder cancer	SQLE	MR Egger	4.64536906647322	2	0.0980101206959042
eqtl-a-ENSG00000104549	ieu-b-4874	Bladder cancer	SQLE	Inverse variance weighted	5.42498563272367	3	0.143194788164388
eqtl-a-ENSG00000104687	ieu-b-4874	Bladder cancer	GSR	MR Egger	2.19527306787092	4	0.699894770537578
eqtl-a-ENSG00000104687	ieu-b-4874	Bladder cancer	GSR	Inverse variance weighted	7.42992762103662	5	0.190578525203015
eqtl-a-ENSG00000104689	ieu-b-4874	Bladder cancer	TNFRSF10A	MR Egger	0.205217819398902	1	0.650541732058328
eqtl-a-ENSG00000104689	ieu-b-4874	Bladder cancer	TNFRSF10A	Inverse variance weighted	0.46741837894975	2	0.791591985707108
eqtl-a-ENSG00000104714	ieu-b-4874	Bladder cancer	ERICH1	MR Egger	0.22565079147693	3	0.97334586485685
eqtl-a-ENSG00000104714	ieu-b-4874	Bladder cancer	ERICH1	Inverse variance weighted	0.809911553425556	4	0.937114364710447
eqtl-a-ENSG00000104728	ieu-b-4874	Bladder cancer	ARHGEF10	MR Egger	1.41376528941568	1	0.234432338105807
eqtl-a-ENSG00000104728	ieu-b-4874	Bladder cancer	ARHGEF10	Inverse variance weighted	2.82820354723055	2	0.2431439136711
eqtl-a-ENSG00000104731	ieu-b-4874	Bladder cancer	KLHDC4	MR Egger	0.276286605854137	3	0.964424835366842
eqtl-a-ENSG00000104731	ieu-b-4874	Bladder cancer	KLHDC4	Inverse variance weighted	0.47072100602834	4	0.976287984256672
eqtl-a-ENSG00000104763	ieu-b-4874	Bladder cancer	ASAH1	MR Egger	0.387998973841507	2	0.823658326870462
eqtl-a-ENSG00000104763	ieu-b-4874	Bladder cancer	ASAH1	Inverse variance weighted	0.562068072677846	3	0.905058396902112
eqtl-a-ENSG00000104765	ieu-b-4874	Bladder cancer	BNIP3L	MR Egger	2.41984844065361	1	0.119806521189267
eqtl-a-ENSG00000104765	ieu-b-4874	Bladder cancer	BNIP3L	Inverse variance weighted	2.73246900319046	2	0.255065602655459
eqtl-a-ENSG00000104774	ieu-b-4874	Bladder cancer	MAN2B1	MR Egger	6.2550879493059	3	0.0998381134247941
eqtl-a-ENSG00000104774	ieu-b-4874	Bladder cancer	MAN2B1	Inverse variance weighted	6.42760658270404	4	0.169409290135751
eqtl-a-ENSG00000104783	ieu-b-4874	Bladder cancer	KCNN4	MR Egger	2.63075681046118	3	0.452122976793271
eqtl-a-ENSG00000104783	ieu-b-4874	Bladder cancer	KCNN4	Inverse variance weighted	3.42589774063413	4	0.489234828450535
eqtl-a-ENSG00000104805	ieu-b-4874	Bladder cancer	NUCB1	MR Egger	0.0762073572254654	2	0.962613133323073
eqtl-a-ENSG00000104805	ieu-b-4874	Bladder cancer	NUCB1	Inverse variance weighted	1.1634070341214	3	0.76179351978683
eqtl-a-ENSG00000104808	ieu-b-4874	Bladder cancer	DHDH	MR Egger	1.7035489538535	1	0.191824504616558
eqtl-a-ENSG00000104808	ieu-b-4874	Bladder cancer	DHDH	Inverse variance weighted	2.94413692122563	2	0.229450384909233
eqtl-a-ENSG00000104814	ieu-b-4874	Bladder cancer	MAP4K1	MR Egger	0.429649157183519	1	0.512161151682397
eqtl-a-ENSG00000104814	ieu-b-4874	Bladder cancer	MAP4K1	Inverse variance weighted	1.71777274826321	2	0.42363358905146
eqtl-a-ENSG00000104835	ieu-b-4874	Bladder cancer	SARS2	MR Egger	0.0137724606366352	1	0.906577849032904
eqtl-a-ENSG00000104835	ieu-b-4874	Bladder cancer	SARS2	Inverse variance weighted	0.643178294057533	2	0.724995995907612
eqtl-a-ENSG00000104853	ieu-b-4874	Bladder cancer	CLPTM1	MR Egger	0.214154293390804	1	0.643530615303154
eqtl-a-ENSG00000104853	ieu-b-4874	Bladder cancer	CLPTM1	Inverse variance weighted	0.244150755194264	2	0.885081650660051
eqtl-a-ENSG00000104856	ieu-b-4874	Bladder cancer	RELB	MR Egger	1.65591986821706	4	0.79870838148859
eqtl-a-ENSG00000104856	ieu-b-4874	Bladder cancer	RELB	Inverse variance weighted	2.25306240443088	5	0.813135451430516
eqtl-a-ENSG00000104870	ieu-b-4874	Bladder cancer	FCGRT	MR Egger	2.83938491131455	2	0.241788366107744
eqtl-a-ENSG00000104870	ieu-b-4874	Bladder cancer	FCGRT	Inverse variance weighted	3.06062578585283	3	0.38237199772633
eqtl-a-ENSG00000104880	ieu-b-4874	Bladder cancer	ARHGEF18	MR Egger	0.0523654193961055	1	0.818997226654701
eqtl-a-ENSG00000104880	ieu-b-4874	Bladder cancer	ARHGEF18	Inverse variance weighted	0.0612231467295002	2	0.969852216355238
eqtl-a-ENSG00000104883	ieu-b-4874	Bladder cancer	PEX11G	MR Egger	2.54311533815197	1	0.110776023779655
eqtl-a-ENSG00000104883	ieu-b-4874	Bladder cancer	PEX11G	Inverse variance weighted	3.51753553478258	2	0.172256993784301
eqtl-a-ENSG00000104892	ieu-b-4874	Bladder cancer	KLC3	MR Egger	14.412912974437	9	0.108376597860246
eqtl-a-ENSG00000104892	ieu-b-4874	Bladder cancer	KLC3	Inverse variance weighted	14.7303201053388	10	0.142207592325717
eqtl-a-ENSG00000104894	ieu-b-4874	Bladder cancer	CD37	MR Egger	3.95257533592109	2	0.138582748736943
eqtl-a-ENSG00000104894	ieu-b-4874	Bladder cancer	CD37	Inverse variance weighted	4.35690359321149	3	0.225414846853838
eqtl-a-ENSG00000104903	ieu-b-4874	Bladder cancer	LYL1	MR Egger	2.15478818412947	2	0.340481634377441
eqtl-a-ENSG00000104903	ieu-b-4874	Bladder cancer	LYL1	Inverse variance weighted	2.2767527142173	3	0.516989093305371
eqtl-a-ENSG00000104904	ieu-b-4874	Bladder cancer	OAZ1	Inverse variance weighted	0.171237275204277	1	0.679014534975037
eqtl-a-ENSG00000104915	ieu-b-4874	Bladder cancer	STX10	MR Egger	1.01276839228611	2	0.602670783228582
eqtl-a-ENSG00000104915	ieu-b-4874	Bladder cancer	STX10	Inverse variance weighted	1.10266570223301	3	0.776430611759556
eqtl-a-ENSG00000104918	ieu-b-4874	Bladder cancer	RETN	MR Egger	12.3329363933286	9	0.195183978050182
eqtl-a-ENSG00000104918	ieu-b-4874	Bladder cancer	RETN	Inverse variance weighted	15.661295316664	10	0.109747428311274
eqtl-a-ENSG00000104921	ieu-b-4874	Bladder cancer	FCER2	MR Egger	12.2297374888687	8	0.141244148414285
eqtl-a-ENSG00000104921	ieu-b-4874	Bladder cancer	FCER2	Inverse variance weighted	15.5442536821062	9	0.0770305985735475
eqtl-a-ENSG00000104960	ieu-b-4874	Bladder cancer	PTOV1	MR Egger	0.303410712991998	1	0.58175206870696
eqtl-a-ENSG00000104960	ieu-b-4874	Bladder cancer	PTOV1	Inverse variance weighted	1.49721852706973	2	0.473023947156057
eqtl-a-ENSG00000104972	ieu-b-4874	Bladder cancer	LILRB1	MR Egger	0.970476406055057	2	0.615550553294128
eqtl-a-ENSG00000104972	ieu-b-4874	Bladder cancer	LILRB1	Inverse variance weighted	1.15828687882112	3	0.7630252222096
eqtl-a-ENSG00000104973	ieu-b-4874	Bladder cancer	MED25	MR Egger	2.81600572486938	2	0.24463135808971
eqtl-a-ENSG00000104973	ieu-b-4874	Bladder cancer	MED25	Inverse variance weighted	3.54930189388828	3	0.314423899943653
eqtl-a-ENSG00000104974	ieu-b-4874	Bladder cancer	LILRA1	MR Egger	0.362636668419788	3	0.947847981411369
eqtl-a-ENSG00000104974	ieu-b-4874	Bladder cancer	LILRA1	Inverse variance weighted	1.12378147203266	4	0.890480888180909
eqtl-a-ENSG00000104979	ieu-b-4874	Bladder cancer	C19orf53	MR Egger	0.0578708371139261	1	0.809893378471576
eqtl-a-ENSG00000104979	ieu-b-4874	Bladder cancer	C19orf53	Inverse variance weighted	2.11362465646385	2	0.347561959819627
eqtl-a-ENSG00000105011	ieu-b-4874	Bladder cancer	ASF1B	MR Egger	0.110841051909487	1	0.739188634471627
eqtl-a-ENSG00000105011	ieu-b-4874	Bladder cancer	ASF1B	Inverse variance weighted	0.334319769435495	2	0.846064327766347
eqtl-a-ENSG00000105048	ieu-b-4874	Bladder cancer	TNNT1	MR Egger	2.39716948399441	4	0.663138847443331
eqtl-a-ENSG00000105048	ieu-b-4874	Bladder cancer	TNNT1	Inverse variance weighted	3.16122083391643	5	0.675146223238689
eqtl-a-ENSG00000105053	ieu-b-4874	Bladder cancer	VRK3	MR Egger	8.56860131558359	2	0.0137832573651676
eqtl-a-ENSG00000105053	ieu-b-4874	Bladder cancer	VRK3	Inverse variance weighted	9.33642831495333	3	0.0251366930208882
eqtl-a-ENSG00000105063	ieu-b-4874	Bladder cancer	PPP6R1	MR Egger	0.535573216510732	1	0.46427314166692
eqtl-a-ENSG00000105063	ieu-b-4874	Bladder cancer	PPP6R1	Inverse variance weighted	0.872792806887904	2	0.646361455238608
eqtl-a-ENSG00000105136	ieu-b-4874	Bladder cancer	ZNF419	MR Egger	1.23155021016705	2	0.5402220041663
eqtl-a-ENSG00000105136	ieu-b-4874	Bladder cancer	ZNF419	Inverse variance weighted	3.02323355788247	3	0.388056871691437
eqtl-a-ENSG00000105185	ieu-b-4874	Bladder cancer	PDCD5	MR Egger	9.82540301011832	3	0.0201100943178525
eqtl-a-ENSG00000105185	ieu-b-4874	Bladder cancer	PDCD5	Inverse variance weighted	11.1403462073618	4	0.0250311826854081
eqtl-a-ENSG00000105186	ieu-b-4874	Bladder cancer	ANKRD27	MR Egger	0.529592327266822	2	0.767362350388629
eqtl-a-ENSG00000105186	ieu-b-4874	Bladder cancer	ANKRD27	Inverse variance weighted	1.55099798430012	3	0.670551010000812
eqtl-a-ENSG00000105205	ieu-b-4874	Bladder cancer	CLC	MR Egger	3.29582047697553	4	0.509594738857941
eqtl-a-ENSG00000105205	ieu-b-4874	Bladder cancer	CLC	Inverse variance weighted	7.70163350952992	5	0.173463927627973
eqtl-a-ENSG00000105223	ieu-b-4874	Bladder cancer	PLD3	MR Egger	6.46560895419686	5	0.263510727133839
eqtl-a-ENSG00000105223	ieu-b-4874	Bladder cancer	PLD3	Inverse variance weighted	6.54923324361651	6	0.364549651700967
eqtl-a-ENSG00000105227	ieu-b-4874	Bladder cancer	PRX	MR Egger	0.277647180818293	2	0.870381558570395
eqtl-a-ENSG00000105227	ieu-b-4874	Bladder cancer	PRX	Inverse variance weighted	0.295321980025596	3	0.960905875301114
eqtl-a-ENSG00000105251	ieu-b-4874	Bladder cancer	SHD	MR Egger	0.403315785006302	1	0.525381796640194
eqtl-a-ENSG00000105251	ieu-b-4874	Bladder cancer	SHD	Inverse variance weighted	0.533390767076872	2	0.765906343614583
eqtl-a-ENSG00000105270	ieu-b-4874	Bladder cancer	CLIP3	MR Egger	0.441763405489943	1	0.506272560375296
eqtl-a-ENSG00000105270	ieu-b-4874	Bladder cancer	CLIP3	Inverse variance weighted	0.444283139310152	2	0.800801987048366
eqtl-a-ENSG00000105281	ieu-b-4874	Bladder cancer	SLC1A5	MR Egger	5.46924272999939	5	0.361330316028424
eqtl-a-ENSG00000105281	ieu-b-4874	Bladder cancer	SLC1A5	Inverse variance weighted	6.31008082048831	6	0.38936583537549
eqtl-a-ENSG00000105287	ieu-b-4874	Bladder cancer	PRKD2	MR Egger	0.141986284040626	1	0.706314307764001
eqtl-a-ENSG00000105287	ieu-b-4874	Bladder cancer	PRKD2	Inverse variance weighted	0.264097455101769	2	0.876298294169307
eqtl-a-ENSG00000105339	ieu-b-4874	Bladder cancer	DENND3	MR Egger	3.11986031044311	2	0.210150748620666
eqtl-a-ENSG00000105339	ieu-b-4874	Bladder cancer	DENND3	Inverse variance weighted	5.13299893525694	3	0.162313371021317
eqtl-a-ENSG00000105352	ieu-b-4874	Bladder cancer	CEACAM4	MR Egger	2.48442782868114	4	0.647426385669002
eqtl-a-ENSG00000105352	ieu-b-4874	Bladder cancer	CEACAM4	Inverse variance weighted	2.51326397938838	5	0.774496178034757
eqtl-a-ENSG00000105355	ieu-b-4874	Bladder cancer	PLIN3	MR Egger	0.088337198877804	1	0.76630180220633
eqtl-a-ENSG00000105355	ieu-b-4874	Bladder cancer	PLIN3	Inverse variance weighted	1.93574391418949	2	0.379890602033724
eqtl-a-ENSG00000105369	ieu-b-4874	Bladder cancer	CD79A	MR Egger	6.92902690901785	7	0.436306828322254
eqtl-a-ENSG00000105369	ieu-b-4874	Bladder cancer	CD79A	Inverse variance weighted	7.8227952729619	8	0.450968852970351
eqtl-a-ENSG00000105373	ieu-b-4874	Bladder cancer	NOP53	MR Egger	0.343991240218431	1	0.557534412636271
eqtl-a-ENSG00000105373	ieu-b-4874	Bladder cancer	NOP53	Inverse variance weighted	0.344411807826514	2	0.841805824209091
eqtl-a-ENSG00000105374	ieu-b-4874	Bladder cancer	NKG7	MR Egger	0.022288643969958	1	0.881321793453771
eqtl-a-ENSG00000105374	ieu-b-4874	Bladder cancer	NKG7	Inverse variance weighted	1.84627690680065	2	0.397270268277582
eqtl-a-ENSG00000105379	ieu-b-4874	Bladder cancer	ETFB	MR Egger	1.14824650046439	1	0.283916519494685
eqtl-a-ENSG00000105379	ieu-b-4874	Bladder cancer	ETFB	Inverse variance weighted	2.46553587852778	2	0.291484648244187
eqtl-a-ENSG00000105383	ieu-b-4874	Bladder cancer	CD33	MR Egger	1.51615949012013	2	0.468565328560473
eqtl-a-ENSG00000105383	ieu-b-4874	Bladder cancer	CD33	Inverse variance weighted	3.40393103206635	3	0.333437346001495
eqtl-a-ENSG00000105393	ieu-b-4874	Bladder cancer	BABAM1	MR Egger	1.00548921227428	1	0.315985914682984
eqtl-a-ENSG00000105393	ieu-b-4874	Bladder cancer	BABAM1	Inverse variance weighted	1.53884475898681	2	0.463280591410283
eqtl-a-ENSG00000105397	ieu-b-4874	Bladder cancer	TYK2	MR Egger	1.67692126887131	2	0.432375595505807
eqtl-a-ENSG00000105397	ieu-b-4874	Bladder cancer	TYK2	Inverse variance weighted	1.68233967503561	3	0.640867201449231
eqtl-a-ENSG00000105404	ieu-b-4874	Bladder cancer	RABAC1	MR Egger	0.206402119155208	1	0.649602121361608
eqtl-a-ENSG00000105404	ieu-b-4874	Bladder cancer	RABAC1	Inverse variance weighted	0.342488073899877	2	0.842615918960158
eqtl-a-ENSG00000105472	ieu-b-4874	Bladder cancer	CLEC11A	MR Egger	1.80743255910268	1	0.178816525703731
eqtl-a-ENSG00000105472	ieu-b-4874	Bladder cancer	CLEC11A	Inverse variance weighted	2.02043089421276	2	0.364140518098738
eqtl-a-ENSG00000105483	ieu-b-4874	Bladder cancer	CARD8	MR Egger	1.85604070087128	2	0.395335562093325
eqtl-a-ENSG00000105483	ieu-b-4874	Bladder cancer	CARD8	Inverse variance weighted	2.14066800053933	3	0.54372926295097
eqtl-a-ENSG00000105497	ieu-b-4874	Bladder cancer	ZNF175	MR Egger	0.0683660793664177	1	0.793730791580767
eqtl-a-ENSG00000105497	ieu-b-4874	Bladder cancer	ZNF175	Inverse variance weighted	1.60126278277775	2	0.449045351223298
eqtl-a-ENSG00000105499	ieu-b-4874	Bladder cancer	PLA2G4C	MR Egger	1.3071099700821	2	0.520193206714341
eqtl-a-ENSG00000105499	ieu-b-4874	Bladder cancer	PLA2G4C	Inverse variance weighted	1.3835756171676	3	0.7093891738984
eqtl-a-ENSG00000105501	ieu-b-4874	Bladder cancer	SIGLEC5	MR Egger	4.86064723817322	7	0.676964472081904
eqtl-a-ENSG00000105501	ieu-b-4874	Bladder cancer	SIGLEC5	Inverse variance weighted	4.89048833560358	8	0.769214233128485
eqtl-a-ENSG00000105507	ieu-b-4874	Bladder cancer	CABP5	MR Egger	6.25488430113826	9	0.714162178006156
eqtl-a-ENSG00000105507	ieu-b-4874	Bladder cancer	CABP5	Inverse variance weighted	6.85763641091024	10	0.738813132350784
eqtl-a-ENSG00000105518	ieu-b-4874	Bladder cancer	TMEM205	MR Egger	4.1656207152778	3	0.244126522265474
eqtl-a-ENSG00000105518	ieu-b-4874	Bladder cancer	TMEM205	Inverse variance weighted	4.16899242086548	4	0.383618055181456
eqtl-a-ENSG00000105520	ieu-b-4874	Bladder cancer	PLPPR2	MR Egger	0.773416085435936	1	0.379162329220242
eqtl-a-ENSG00000105520	ieu-b-4874	Bladder cancer	PLPPR2	Inverse variance weighted	0.975315261116926	2	0.614063073489198
eqtl-a-ENSG00000105552	ieu-b-4874	Bladder cancer	BCAT2	MR Egger	0.707075034402486	1	0.400416543025773
eqtl-a-ENSG00000105552	ieu-b-4874	Bladder cancer	BCAT2	Inverse variance weighted	2.3410045036473	2	0.310211098042781
eqtl-a-ENSG00000105576	ieu-b-4874	Bladder cancer	TNPO2	MR Egger	0.0739076105676825	1	0.785730020764738
eqtl-a-ENSG00000105576	ieu-b-4874	Bladder cancer	TNPO2	Inverse variance weighted	0.0889967313866079	2	0.956477163269376
eqtl-a-ENSG00000105607	ieu-b-4874	Bladder cancer	GCDH	MR Egger	1.91371083167754	2	0.384098819966531
eqtl-a-ENSG00000105607	ieu-b-4874	Bladder cancer	GCDH	Inverse variance weighted	2.66204788586436	3	0.446715433904626
eqtl-a-ENSG00000105610	ieu-b-4874	Bladder cancer	KLF1	MR Egger	5.65204375337357	7	0.580913461479675
eqtl-a-ENSG00000105610	ieu-b-4874	Bladder cancer	KLF1	Inverse variance weighted	5.67077328368406	8	0.684055147487528
eqtl-a-ENSG00000105612	ieu-b-4874	Bladder cancer	DNASE2	MR Egger	6.36565031542552	8	0.606345116352189
eqtl-a-ENSG00000105612	ieu-b-4874	Bladder cancer	DNASE2	Inverse variance weighted	6.99422375157774	9	0.637720828615375
eqtl-a-ENSG00000105618	ieu-b-4874	Bladder cancer	PRPF31	MR Egger	0.605988426918962	1	0.436302248805028
eqtl-a-ENSG00000105618	ieu-b-4874	Bladder cancer	PRPF31	Inverse variance weighted	0.743042473331085	2	0.689684359077541
eqtl-a-ENSG00000105643	ieu-b-4874	Bladder cancer	ARRDC2	MR Egger	2.252882393617	1	0.1333657809142
eqtl-a-ENSG00000105643	ieu-b-4874	Bladder cancer	ARRDC2	Inverse variance weighted	3.13594467850932	2	0.208467455375076
eqtl-a-ENSG00000105656	ieu-b-4874	Bladder cancer	ELL	MR Egger	0.13351278245986	1	0.714817312019812
eqtl-a-ENSG00000105656	ieu-b-4874	Bladder cancer	ELL	Inverse variance weighted	0.301738612807281	2	0.859960082591035
eqtl-a-ENSG00000105701	ieu-b-4874	Bladder cancer	FKBP8	MR Egger	0.162710983415584	1	0.686672746490173
eqtl-a-ENSG00000105701	ieu-b-4874	Bladder cancer	FKBP8	Inverse variance weighted	1.12847095481637	2	0.568794837074134
eqtl-a-ENSG00000105726	ieu-b-4874	Bladder cancer	ATP13A1	MR Egger	4.56100255692368	1	0.03270792149273
eqtl-a-ENSG00000105726	ieu-b-4874	Bladder cancer	ATP13A1	Inverse variance weighted	5.15335367255504	2	0.0760262323099463
eqtl-a-ENSG00000105750	ieu-b-4874	Bladder cancer	ZNF85	MR Egger	0.410516976157561	5	0.995034961618346
eqtl-a-ENSG00000105750	ieu-b-4874	Bladder cancer	ZNF85	Inverse variance weighted	0.651448664176511	6	0.995479528422759
eqtl-a-ENSG00000105784	ieu-b-4874	Bladder cancer	RUNDC3B	MR Egger	1.14179412012424	1	0.285273539896646
eqtl-a-ENSG00000105784	ieu-b-4874	Bladder cancer	RUNDC3B	Inverse variance weighted	1.96120979746018	2	0.375084142294103
eqtl-a-ENSG00000105808	ieu-b-4874	Bladder cancer	RASA4	MR Egger	1.32096798054763	2	0.516601243998361
eqtl-a-ENSG00000105808	ieu-b-4874	Bladder cancer	RASA4	Inverse variance weighted	1.43827899798864	3	0.696586958591465
eqtl-a-ENSG00000105829	ieu-b-4874	Bladder cancer	BET1	MR Egger	0.617258488313184	1	0.432067876929894
eqtl-a-ENSG00000105829	ieu-b-4874	Bladder cancer	BET1	Inverse variance weighted	0.617555376649991	2	0.734344005126866
eqtl-a-ENSG00000105835	ieu-b-4874	Bladder cancer	NAMPT	MR Egger	2.14369202584911	2	0.342375903348845
eqtl-a-ENSG00000105835	ieu-b-4874	Bladder cancer	NAMPT	Inverse variance weighted	5.16286243017353	3	0.160252691698822
eqtl-a-ENSG00000105854	ieu-b-4874	Bladder cancer	PON2	MR Egger	0.117174342392355	2	0.943096026007658
eqtl-a-ENSG00000105854	ieu-b-4874	Bladder cancer	PON2	Inverse variance weighted	0.211934648582019	3	0.97564002405967
eqtl-a-ENSG00000105887	ieu-b-4874	Bladder cancer	MTPN	MR Egger	1.81063900648438	3	0.612622509936289
eqtl-a-ENSG00000105887	ieu-b-4874	Bladder cancer	MTPN	Inverse variance weighted	5.80883512714571	4	0.213886678730224
eqtl-a-ENSG00000105928	ieu-b-4874	Bladder cancer	GSDME	MR Egger	3.53952987499783	4	0.471893251519898
eqtl-a-ENSG00000105928	ieu-b-4874	Bladder cancer	GSDME	Inverse variance weighted	4.29780734102595	5	0.507382787423934
eqtl-a-ENSG00000105939	ieu-b-4874	Bladder cancer	ZC3HAV1	MR Egger	0.0282399494838676	1	0.866545940689479
eqtl-a-ENSG00000105939	ieu-b-4874	Bladder cancer	ZC3HAV1	Inverse variance weighted	2.32818143992187	2	0.312206416069355
eqtl-a-ENSG00000105948	ieu-b-4874	Bladder cancer	TTC26	MR Egger	0.0853121256873283	1	0.770223626541741
eqtl-a-ENSG00000105948	ieu-b-4874	Bladder cancer	TTC26	Inverse variance weighted	0.105118605586609	2	0.948798053012566
eqtl-a-ENSG00000105963	ieu-b-4874	Bladder cancer	ADAP1	MR Egger	0.781712392883061	2	0.67647742890653
eqtl-a-ENSG00000105963	ieu-b-4874	Bladder cancer	ADAP1	Inverse variance weighted	1.93918932600098	3	0.585123617279997
eqtl-a-ENSG00000105971	ieu-b-4874	Bladder cancer	CAV2	MR Egger	5.81435799434484	6	0.444304027387025
eqtl-a-ENSG00000105971	ieu-b-4874	Bladder cancer	CAV2	Inverse variance weighted	9.25496122199514	7	0.234865559800012
eqtl-a-ENSG00000105983	ieu-b-4874	Bladder cancer	LMBR1	MR Egger	3.45802586825329	1	0.0629454244607506
eqtl-a-ENSG00000105983	ieu-b-4874	Bladder cancer	LMBR1	Inverse variance weighted	3.47850005234454	2	0.175652085697702
eqtl-a-ENSG00000105991	ieu-b-4874	Bladder cancer	HOXA1	MR Egger	0.119694670503349	1	0.729365880160563
eqtl-a-ENSG00000105991	ieu-b-4874	Bladder cancer	HOXA1	Inverse variance weighted	1.51361559738139	2	0.46916169772334
eqtl-a-ENSG00000105993	ieu-b-4874	Bladder cancer	DNAJB6	MR Egger	4.34425611126849	6	0.630196508011304
eqtl-a-ENSG00000105993	ieu-b-4874	Bladder cancer	DNAJB6	Inverse variance weighted	7.28591134759336	7	0.399730247228343
eqtl-a-ENSG00000105996	ieu-b-4874	Bladder cancer	HOXA2	MR Egger	0.119190720794561	1	0.72991388081415
eqtl-a-ENSG00000105996	ieu-b-4874	Bladder cancer	HOXA2	Inverse variance weighted	0.296270683946378	2	0.862314399711623
eqtl-a-ENSG00000106003	ieu-b-4874	Bladder cancer	LFNG	MR Egger	0.718872034859334	1	0.396514151562502
eqtl-a-ENSG00000106003	ieu-b-4874	Bladder cancer	LFNG	Inverse variance weighted	1.14218318761064	2	0.5649084514449
eqtl-a-ENSG00000106004	ieu-b-4874	Bladder cancer	HOXA5	MR Egger	0.0474112327904535	1	0.827630756122588
eqtl-a-ENSG00000106004	ieu-b-4874	Bladder cancer	HOXA5	Inverse variance weighted	0.0475408204882817	2	0.976509880688351
eqtl-a-ENSG00000106009	ieu-b-4874	Bladder cancer	BRAT1	MR Egger	0.749881458423217	2	0.687330016175635
eqtl-a-ENSG00000106009	ieu-b-4874	Bladder cancer	BRAT1	Inverse variance weighted	0.769544688269934	3	0.856736800507454
eqtl-a-ENSG00000106012	ieu-b-4874	Bladder cancer	IQCE	MR Egger	0.00702436190413956	1	0.933206331210377
eqtl-a-ENSG00000106012	ieu-b-4874	Bladder cancer	IQCE	Inverse variance weighted	0.574080254260475	2	0.750481613559404
eqtl-a-ENSG00000106034	ieu-b-4874	Bladder cancer	CPED1	MR Egger	1.01666123428236	5	0.961210765772046
eqtl-a-ENSG00000106034	ieu-b-4874	Bladder cancer	CPED1	Inverse variance weighted	1.0216062506458	6	0.984779980812752
eqtl-a-ENSG00000106049	ieu-b-4874	Bladder cancer	HIBADH	MR Egger	6.6630189054031	3	0.083450451980344
eqtl-a-ENSG00000106049	ieu-b-4874	Bladder cancer	HIBADH	Inverse variance weighted	11.0516704767408	4	0.0259894059496048
eqtl-a-ENSG00000106066	ieu-b-4874	Bladder cancer	CPVL	MR Egger	1.98849670014992	7	0.960474302194944
eqtl-a-ENSG00000106066	ieu-b-4874	Bladder cancer	CPVL	Inverse variance weighted	6.24181469731513	8	0.620165139167647
eqtl-a-ENSG00000106069	ieu-b-4874	Bladder cancer	CHN2	MR Egger	1.6173776481355	4	0.805665489632923
eqtl-a-ENSG00000106069	ieu-b-4874	Bladder cancer	CHN2	Inverse variance weighted	1.80110566329967	5	0.875924010888195
eqtl-a-ENSG00000106070	ieu-b-4874	Bladder cancer	GRB10	MR Egger	3.10102202511233	1	0.0782431595276035
eqtl-a-ENSG00000106070	ieu-b-4874	Bladder cancer	GRB10	Inverse variance weighted	9.51546980412716	2	0.00858503333192061
eqtl-a-ENSG00000106105	ieu-b-4874	Bladder cancer	GARS1	MR Egger	0.435789593040675	1	0.509161671701218
eqtl-a-ENSG00000106105	ieu-b-4874	Bladder cancer	GARS1	Inverse variance weighted	0.588872379159422	2	0.744951480492066
eqtl-a-ENSG00000106123	ieu-b-4874	Bladder cancer	EPHB6	MR Egger	0.256131360155169	1	0.61279050753207
eqtl-a-ENSG00000106123	ieu-b-4874	Bladder cancer	EPHB6	Inverse variance weighted	6.39541709431832	2	0.0408557157444551
eqtl-a-ENSG00000106133	ieu-b-4874	Bladder cancer	NSUN5P2	MR Egger	0.0344984374224522	1	0.852650580139203
eqtl-a-ENSG00000106133	ieu-b-4874	Bladder cancer	NSUN5P2	Inverse variance weighted	3.39133290250926	2	0.183476909855594
eqtl-a-ENSG00000106144	ieu-b-4874	Bladder cancer	CASP2	MR Egger	0.296350923049819	1	0.586179159826117
eqtl-a-ENSG00000106144	ieu-b-4874	Bladder cancer	CASP2	Inverse variance weighted	0.525939635209002	2	0.768765100133298
eqtl-a-ENSG00000106153	ieu-b-4874	Bladder cancer	CHCHD2	MR Egger	11.5955754281054	8	0.170180807071177
eqtl-a-ENSG00000106153	ieu-b-4874	Bladder cancer	CHCHD2	Inverse variance weighted	13.7930794519385	9	0.129878517755679
eqtl-a-ENSG00000106245	ieu-b-4874	Bladder cancer	BUD31	MR Egger	0.232903800237861	1	0.629379013731219
eqtl-a-ENSG00000106245	ieu-b-4874	Bladder cancer	BUD31	Inverse variance weighted	0.404987578865664	2	0.816691554700116
eqtl-a-ENSG00000106246	ieu-b-4874	Bladder cancer	PTCD1	MR Egger	1.90102736066649	1	0.167963369766504
eqtl-a-ENSG00000106246	ieu-b-4874	Bladder cancer	PTCD1	Inverse variance weighted	2.34746735695939	2	0.309210291518883
eqtl-a-ENSG00000106261	ieu-b-4874	Bladder cancer	ZKSCAN1	MR Egger	0.0273955677080795	1	0.868537806336088
eqtl-a-ENSG00000106261	ieu-b-4874	Bladder cancer	ZKSCAN1	Inverse variance weighted	0.929072475015704	2	0.628426478250155
eqtl-a-ENSG00000106263	ieu-b-4874	Bladder cancer	EIF3B	MR Egger	1.82978764041683	3	0.608474363861834
eqtl-a-ENSG00000106263	ieu-b-4874	Bladder cancer	EIF3B	Inverse variance weighted	2.27639164173012	4	0.685070571608552
eqtl-a-ENSG00000106268	ieu-b-4874	Bladder cancer	NUDT1	MR Egger	2.10128538041621	1	0.14717536819081
eqtl-a-ENSG00000106268	ieu-b-4874	Bladder cancer	NUDT1	Inverse variance weighted	2.2460505132954	2	0.325294206086172
eqtl-a-ENSG00000106305	ieu-b-4874	Bladder cancer	AIMP2	MR Egger	3.56331113428667	1	0.059069799920798
eqtl-a-ENSG00000106305	ieu-b-4874	Bladder cancer	AIMP2	Inverse variance weighted	3.68548182193579	2	0.158382717702477
eqtl-a-ENSG00000106341	ieu-b-4874	Bladder cancer	PPP1R17	MR Egger	5.87178807222954	2	0.0530832397519159
eqtl-a-ENSG00000106341	ieu-b-4874	Bladder cancer	PPP1R17	Inverse variance weighted	7.5096674006266	3	0.0573105747109975
eqtl-a-ENSG00000106366	ieu-b-4874	Bladder cancer	SERPINE1	MR Egger	4.93684544737383	2	0.0847183779665831
eqtl-a-ENSG00000106366	ieu-b-4874	Bladder cancer	SERPINE1	Inverse variance weighted	5.31038075072069	3	0.150430216419846
eqtl-a-ENSG00000106392	ieu-b-4874	Bladder cancer	C1GALT1	MR Egger	2.15879825825365	4	0.706579075539378
eqtl-a-ENSG00000106392	ieu-b-4874	Bladder cancer	C1GALT1	Inverse variance weighted	3.69185737969819	5	0.594576170856357
eqtl-a-ENSG00000106524	ieu-b-4874	Bladder cancer	ANKMY2	MR Egger	5.92917275787427	1	0.0148922311940803
eqtl-a-ENSG00000106524	ieu-b-4874	Bladder cancer	ANKMY2	Inverse variance weighted	9.20567987522404	2	0.0100233296551494
eqtl-a-ENSG00000106537	ieu-b-4874	Bladder cancer	TSPAN13	MR Egger	12.3836025901345	8	0.134891559406447
eqtl-a-ENSG00000106537	ieu-b-4874	Bladder cancer	TSPAN13	Inverse variance weighted	13.530064105068	9	0.140051130287437
eqtl-a-ENSG00000106546	ieu-b-4874	Bladder cancer	AHR	MR Egger	4.0557586396669	3	0.255505810365233
eqtl-a-ENSG00000106546	ieu-b-4874	Bladder cancer	AHR	Inverse variance weighted	4.09860713543832	4	0.392825281765685
eqtl-a-ENSG00000106565	ieu-b-4874	Bladder cancer	TMEM176B	MR Egger	4.90802090367692	3	0.178657540906816
eqtl-a-ENSG00000106565	ieu-b-4874	Bladder cancer	TMEM176B	Inverse variance weighted	6.51325572524708	4	0.16395707924157
eqtl-a-ENSG00000106605	ieu-b-4874	Bladder cancer	BLVRA	MR Egger	3.01957996228199	2	0.220956378093173
eqtl-a-ENSG00000106605	ieu-b-4874	Bladder cancer	BLVRA	Inverse variance weighted	3.72202318628776	3	0.293087353216927
eqtl-a-ENSG00000106610	ieu-b-4874	Bladder cancer	STAG3L4	MR Egger	1.74808630441061	2	0.417261084074227
eqtl-a-ENSG00000106610	ieu-b-4874	Bladder cancer	STAG3L4	Inverse variance weighted	2.33542964961183	3	0.505767525782224
eqtl-a-ENSG00000106617	ieu-b-4874	Bladder cancer	PRKAG2	MR Egger	2.09695235478156	2	0.350471398655429
eqtl-a-ENSG00000106617	ieu-b-4874	Bladder cancer	PRKAG2	Inverse variance weighted	2.5179605441782	3	0.472053953640997
eqtl-a-ENSG00000106624	ieu-b-4874	Bladder cancer	AEBP1	MR Egger	0.341079529048064	1	0.559206759140961
eqtl-a-ENSG00000106624	ieu-b-4874	Bladder cancer	AEBP1	Inverse variance weighted	0.428070518717475	2	0.807319918938199
eqtl-a-ENSG00000106665	ieu-b-4874	Bladder cancer	CLIP2	MR Egger	7.88707567053416	4	0.0958034483449709
eqtl-a-ENSG00000106665	ieu-b-4874	Bladder cancer	CLIP2	Inverse variance weighted	10.263749473179	5	0.0680977810453072
eqtl-a-ENSG00000106683	ieu-b-4874	Bladder cancer	LIMK1	MR Egger	2.36227114539093	2	0.306929999302568
eqtl-a-ENSG00000106683	ieu-b-4874	Bladder cancer	LIMK1	Inverse variance weighted	7.07726998680524	3	0.0694752727103359
eqtl-a-ENSG00000106714	ieu-b-4874	Bladder cancer	CNTNAP3	MR Egger	0.204617471391805	1	0.651019290243754
eqtl-a-ENSG00000106714	ieu-b-4874	Bladder cancer	CNTNAP3	Inverse variance weighted	0.766032604531326	2	0.681801784281574
eqtl-a-ENSG00000106733	ieu-b-4874	Bladder cancer	NMRK1	MR Egger	2.36607073328158	6	0.88314507580398
eqtl-a-ENSG00000106733	ieu-b-4874	Bladder cancer	NMRK1	Inverse variance weighted	2.3798396568	7	0.935870288608866
eqtl-a-ENSG00000106771	ieu-b-4874	Bladder cancer	TMEM245	MR Egger	1.1528602849905	4	0.885797194010953
eqtl-a-ENSG00000106771	ieu-b-4874	Bladder cancer	TMEM245	Inverse variance weighted	3.8329199720847	5	0.573713525529772
eqtl-a-ENSG00000106772	ieu-b-4874	Bladder cancer	PRUNE2	MR Egger	2.56169775354936	3	0.46424402631616
eqtl-a-ENSG00000106772	ieu-b-4874	Bladder cancer	PRUNE2	Inverse variance weighted	3.08022514478346	4	0.544490832932343
eqtl-a-ENSG00000106780	ieu-b-4874	Bladder cancer	MEGF9	MR Egger	0.947905693714919	3	0.813854327188839
eqtl-a-ENSG00000106780	ieu-b-4874	Bladder cancer	MEGF9	Inverse variance weighted	1.62888725751732	4	0.803591077982082
eqtl-a-ENSG00000106785	ieu-b-4874	Bladder cancer	TRIM14	MR Egger	0.81619031504769	1	0.366296387969832
eqtl-a-ENSG00000106785	ieu-b-4874	Bladder cancer	TRIM14	Inverse variance weighted	2.21149112467801	2	0.33096403591301
eqtl-a-ENSG00000106789	ieu-b-4874	Bladder cancer	CORO2A	MR Egger	3.66765735039178	2	0.15980057055958
eqtl-a-ENSG00000106789	ieu-b-4874	Bladder cancer	CORO2A	Inverse variance weighted	4.8344012582082	3	0.184332537878258
eqtl-a-ENSG00000106804	ieu-b-4874	Bladder cancer	C5	MR Egger	2.02049695342374	3	0.568163403077682
eqtl-a-ENSG00000106804	ieu-b-4874	Bladder cancer	C5	Inverse variance weighted	2.69958803719652	4	0.609286702650019
eqtl-a-ENSG00000106829	ieu-b-4874	Bladder cancer	TLE4	MR Egger	4.46080888517798	2	0.107484949852353
eqtl-a-ENSG00000106829	ieu-b-4874	Bladder cancer	TLE4	Inverse variance weighted	4.46099196089111	3	0.21579621831539
eqtl-a-ENSG00000106853	ieu-b-4874	Bladder cancer	PTGR1	MR Egger	0.106184372318862	1	0.7445307070181
[truncated: 8,442 more rows]
