# Supplementary material for: Integrative multi-omics and single-cell transcriptomics reveal ARHGEF12 driving chemoresistance in bladder cancer
Source: Hereditas. 2025 Nov 27;162:234. doi: 10.1186/s41065-025-00606-1 (PMC12661753; doi:10.1186/s41065-025-00606-1)
Supplement: Supplementary file 1 — Supplementary Material 1. [file 41065_2025_606_MOESM1_ESM.zip › Supplementary1/Supplementary - MR/eQTL-MR/MRpic/ACOX1.exposure.csv]

pos.exposure	pval.exposure	se.exposure	samplesize.exposure	chr.exposure	beta.exposure	id.exposure	SNP	effect_allele.exposure	other_allele.exposure	eaf.exposure	exposure	mr_keep.exposure	pval_origin.exposure	data_source.exposure	R2	F
61650831	3.56041e-12	0.0155211	31569	8	0.107929	eqtl-a-ENSG00000161533	rs7846314	T	A	0.178349	ACOX1	TRUE	reported	igd	0.00152934614336238	48.3508148397237
73953857	3.91291e-65	0.0201295	31684	17	0.343077	eqtl-a-ENSG00000161533	rs11077799	G	A	0.0946108	ACOX1	TRUE	reported	igd	0.00908476574288261	290.462330495692
73598904	1.18359e-11	0.0119094	27190	17	0.0807745	eqtl-a-ENSG00000161533	rs62089251	G	C	0.467443	ACOX1	TRUE	reported	igd	0.00168898366189711	45.9977772939917
73900503	1e-200	0.0282306	29751	17	-0.875658	eqtl-a-ENSG00000161533	rs76759610	T	C	0.0435038	ACOX1	TRUE	reported	igd	0.0313259967807851	962.05439098656
74467017	5.72005e-13	0.0125004	23323	17	-0.0900892	eqtl-a-ENSG00000161533	rs8150	C	G	0.344641	ACOX1	TRUE	reported	igd	0.00222201581207408	51.9350312139376
73060073	2.10911e-14	0.0197826	30969	17	-0.15121	eqtl-a-ENSG00000161533	rs11077773	C	T	0.100178	ACOX1	TRUE	reported	igd	0.00188299237399214	58.4206304470301
73772856	1e-200	0.0152619	28195	17	-0.477617	eqtl-a-ENSG00000161533	rs7342	C	G	0.171691	ACOX1	TRUE	reported	igd	0.0335692013076093	979.29049213452
74130237	1.27057e-13	0.0197593	27310	17	-0.146397	eqtl-a-ENSG00000161533	rs113769601	A	G	0.100472	ACOX1	TRUE	reported	igd	0.00200598407656196	54.8895206671826
