# Supplementary material for: Integrative multi-omics and single-cell transcriptomics reveal ARHGEF12 driving chemoresistance in bladder cancer
Source: Hereditas. 2025 Nov 27;162:234. doi: 10.1186/s41065-025-00606-1 (PMC12661753; doi:10.1186/s41065-025-00606-1)
Supplement: Supplementary file 1 — Supplementary Material 1. [file 41065_2025_606_MOESM1_ESM.zip › Supplementary1/Supplementary - MR/eQTL-MR/MRpic/ACOX1.table.MRresult.csv]

id.exposure	id.outcome	outcome	exposure	method	nsnp	b	se	pval	lo_ci	up_ci	or	or_lci95	or_uci95
eqtl-a-ENSG00000161533	RjUsRn	Bladder cancer	ACOX1	MR Egger	7	0.000717020567836564	0.000411538512708719	0.141924993920441	-8.9594917072526e-05	0.00152363605274565	1.00071727768853	0.999910409096432	1.00152479737589
eqtl-a-ENSG00000161533	RjUsRn	Bladder cancer	ACOX1	Weighted median	7	0.000747648897145868	0.000277755815268379	0.00710784483264346	0.000203247499219844	0.00129205029507189	1.00074792845625	1.00020326815539	1.00129288535166
eqtl-a-ENSG00000161533	RjUsRn	Bladder cancer	ACOX1	Inverse variance weighted	7	0.000543704663371536	0.000253009892171697	0.0316386595986993	4.78052747150104e-05	0.00103960405202806	1.00054385249754	1.00004780641741	1.00104014462763
eqtl-a-ENSG00000161533	RjUsRn	Bladder cancer	ACOX1	Simple mode	7	0.000879860456738232	0.00051298938905682	0.137137760545713	-0.000125598745813135	0.0018853196592896	1.0008802476475	0.999874409141379	1.0018870979918
eqtl-a-ENSG00000161533	RjUsRn	Bladder cancer	ACOX1	Weighted mode	7	0.000776151057161691	0.000298880830678808	0.0408341324075018	0.000190344629031226	0.00136195748529216	1.00077645234034	1.00019036274572	1.00136288537059
