# Supplementary material for: Integrative multi-omics and single-cell transcriptomics reveal ARHGEF12 driving chemoresistance in bladder cancer
Source: Hereditas. 2025 Nov 27;162:234. doi: 10.1186/s41065-025-00606-1 (PMC12661753; doi:10.1186/s41065-025-00606-1)
Supplement: Supplementary file 1 — Supplementary Material 1. [file 41065_2025_606_MOESM1_ESM.zip › Supplementary1/Supplementary - MR/eQTL-MR/MRpic/ACOX1.table.SNP.csv]

SNP	effect_allele.exposure	other_allele.exposure	effect_allele.outcome	other_allele.outcome	beta.exposure	beta.outcome	eaf.exposure	eaf.outcome	remove	palindromic	ambiguous	id.outcome	chr.outcome	pos.outcome	se.outcome	pval.outcome	outcome	mr_keep.outcome	pval_origin.outcome	data_source.outcome	pos.exposure	pval.exposure	se.exposure	samplesize.exposure	chr.exposure	id.exposure	exposure	mr_keep.exposure	pval_origin.exposure	data_source.exposure	action	SNP_index	mr_keep	samplesize.outcome
rs11077773	C	T	C	T	-0.15121	-0.000262583	0.100178	0.078234	FALSE	FALSE	FALSE	RjUsRn	17	73060073	0.000251349	0.3	Bladder cancer	TRUE	reported	textfile	73060073	2.10911e-14	0.0197826	30969	17	eqtl-a-ENSG00000161533	ACOX1	TRUE	reported	textfile	2	1	TRUE	NA
rs11077799	G	A	G	A	0.343077	-0.000255464	0.0946108	0.106568	FALSE	FALSE	FALSE	RjUsRn	17	73953857	0.000226162	0.26	Bladder cancer	TRUE	reported	textfile	73953857	3.91291e-65	0.0201295	31684	17	eqtl-a-ENSG00000161533	ACOX1	TRUE	reported	textfile	2	1	TRUE	NA
rs113769601	A	G	A	G	-0.146397	0.000183861	0.100472	0.101463	FALSE	FALSE	FALSE	RjUsRn	17	74130237	0.000227411	0.42	Bladder cancer	TRUE	reported	textfile	74130237	1.27057e-13	0.0197593	27310	17	eqtl-a-ENSG00000161533	ACOX1	TRUE	reported	textfile	2	1	TRUE	NA
rs7342	C	G	C	G	-0.477617	-0.000331719	0.171691	0.158009	FALSE	TRUE	FALSE	RjUsRn	17	73772856	0.0001856	0.0739997	Bladder cancer	TRUE	reported	textfile	73772856	1e-200	0.0152619	28195	17	eqtl-a-ENSG00000161533	ACOX1	TRUE	reported	textfile	2	1	TRUE	NA
rs76759610	T	C	T	C	-0.875658	-0.000744299	0.0435038	0.043889	FALSE	FALSE	FALSE	RjUsRn	17	73900503	0.000330526	0.0239999	Bladder cancer	TRUE	reported	textfile	73900503	1e-200	0.0282306	29751	17	eqtl-a-ENSG00000161533	ACOX1	TRUE	reported	textfile	2	1	TRUE	NA
rs7846314	T	A	T	A	0.107929	0.000132574	0.178349	0.186731	FALSE	TRUE	FALSE	RjUsRn	8	61650831	0.000173366	0.44	Bladder cancer	TRUE	reported	textfile	61650831	3.56041e-12	0.0155211	31569	8	eqtl-a-ENSG00000161533	ACOX1	TRUE	reported	textfile	2	1	TRUE	NA
rs8150	C	G	C	G	-0.0900892	-1.68174e-05	0.344641	0.316873	FALSE	TRUE	FALSE	RjUsRn	17	74467017	0.000146435	0.91	Bladder cancer	TRUE	reported	textfile	74467017	5.72005e-13	0.0125004	23323	17	eqtl-a-ENSG00000161533	ACOX1	TRUE	reported	textfile	2	1	TRUE	NA
