# Supplementary material for: Integrative multi-omics and single-cell transcriptomics reveal ARHGEF12 driving chemoresistance in bladder cancer
Source: Hereditas. 2025 Nov 27;162:234. doi: 10.1186/s41065-025-00606-1 (PMC12661753; doi:10.1186/s41065-025-00606-1)
Supplement: Supplementary file 1 — Supplementary Material 1. [file 41065_2025_606_MOESM1_ESM.zip › Supplementary1/Supplementary - MR/eQTL-MR/MRpic/ARHGEF12.exposure.csv]

pos.exposure	pval.exposure	se.exposure	samplesize.exposure	chr.exposure	beta.exposure	id.exposure	SNP	effect_allele.exposure	other_allele.exposure	eaf.exposure	exposure	mr_keep.exposure	pval_origin.exposure	data_source.exposure	R2	F
50427982	1.3699e-10	0.0119472	31684	7	0.0766925	eqtl-a-ENSG00000196914	rs6592965	A	G	0.449532	ARHGEF12	TRUE	reported	igd	0.00129888007380333	41.2046383819796
120323909	5.76899e-11	0.014217	31682	11	0.0931173	eqtl-a-ENSG00000196914	rs7110955	G	A	0.225636	ARHGEF12	TRUE	reported	igd	0.00135221135280923	42.8960601965849
33884804	9.9954e-18	0.015484	31684	17	0.132763	eqtl-a-ENSG00000196914	rs10512472	C	T	0.179037	ARHGEF12	TRUE	reported	igd	0.00231494805491802	73.5123615743516
