# Supplementary material for: Integrative multi-omics and single-cell transcriptomics reveal ARHGEF12 driving chemoresistance in bladder cancer
Source: Hereditas. 2025 Nov 27;162:234. doi: 10.1186/s41065-025-00606-1 (PMC12661753; doi:10.1186/s41065-025-00606-1)
Supplement: Supplementary file 1 — Supplementary Material 1. [file 41065_2025_606_MOESM1_ESM.zip › Supplementary1/Supplementary - MR/eQTL-MR/MRpic/ARHGEF12.table.MRresult.csv]

id.exposure	id.outcome	outcome	exposure	method	nsnp	b	se	pval	lo_ci	up_ci	or	or_lci95	or_uci95
eqtl-a-ENSG00000196914	LRzSRw	Bladder cancer	ARHGEF12	MR Egger	3	0.00197526155899711	0.00398465241477017	0.707017606047899	-0.00583465717395243	0.00978518029194665	1.00197721367321	0.994182331381359	1.00983321170614
eqtl-a-ENSG00000196914	LRzSRw	Bladder cancer	ARHGEF12	Weighted median	3	0.0023366796235688	0.00104925511840877	0.0259480079022933	0.000280139591487609	0.00439321965565	1.00233941178705	1.00028017883425	1.00440288399246
eqtl-a-ENSG00000196914	LRzSRw	Bladder cancer	ARHGEF12	Inverse variance weighted	3	0.00236490406492317	0.000911237714747927	0.00945177968203169	0.000578878144017232	0.00415092998582911	1.00236770265624	1.00057904572631	1.00415955702832
eqtl-a-ENSG00000196914	LRzSRw	Bladder cancer	ARHGEF12	Simple mode	3	0.0022857021008423	0.00132614765882589	0.226927977452552	-0.000313547310456455	0.00488495151214105	1.00228831630928	0.999686501840364	1.00489690233959
eqtl-a-ENSG00000196914	LRzSRw	Bladder cancer	ARHGEF12	Weighted mode	3	0.00230905463300394	0.00121268550861678	0.197205987472875	-6.78089638849549e-05	0.00468591822989283	1.00231172255272	0.999932193335091	1.0046969143136
