# Supplementary material for: Integrative multi-omics and single-cell transcriptomics reveal ARHGEF12 driving chemoresistance in bladder cancer
Source: Hereditas. 2025 Nov 27;162:234. doi: 10.1186/s41065-025-00606-1 (PMC12661753; doi:10.1186/s41065-025-00606-1)
Supplement: Supplementary file 1 — Supplementary Material 1. [file 41065_2025_606_MOESM1_ESM.zip › Supplementary1/Supplementary - MR/eQTL-MR/MRpic/ARHGEF12.table.SNP.csv]

SNP	effect_allele.exposure	other_allele.exposure	effect_allele.outcome	other_allele.outcome	beta.exposure	beta.outcome	eaf.exposure	eaf.outcome	remove	palindromic	ambiguous	id.outcome	chr.outcome	pos.outcome	se.outcome	pval.outcome	outcome	mr_keep.outcome	pval_origin.outcome	data_source.outcome	pos.exposure	pval.exposure	se.exposure	samplesize.exposure	chr.exposure	id.exposure	exposure	mr_keep.exposure	pval_origin.exposure	data_source.exposure	action	SNP_index	mr_keep	samplesize.outcome
rs10512472	C	T	C	T	0.132763	0.000310909	0.179037	0.173838	FALSE	FALSE	FALSE	LRzSRw	17	33884804	0.000178192	0.0810009	Bladder cancer	TRUE	reported	textfile	33884804	9.9954e-18	0.015484	31684	17	eqtl-a-ENSG00000196914	ARHGEF12	TRUE	reported	textfile	2	1	TRUE	NA
rs6592965	A	G	A	G	0.0766925	0.000203916	0.449532	0.455524	FALSE	FALSE	FALSE	LRzSRw	7	50427982	0.000136184	0.13	Bladder cancer	TRUE	reported	textfile	50427982	1.3699e-10	0.0119472	31684	7	eqtl-a-ENSG00000196914	ARHGEF12	TRUE	reported	textfile	2	1	TRUE	NA
rs7110955	G	A	G	A	0.0931173	0.00019766	0.225636	0.225586	FALSE	FALSE	FALSE	LRzSRw	11	120323909	0.000161594	0.22	Bladder cancer	TRUE	reported	textfile	120323909	5.76899e-11	0.014217	31682	11	eqtl-a-ENSG00000196914	ARHGEF12	TRUE	reported	textfile	2	1	TRUE	NA
