# Supplementary material for: Integrative multi-omics and single-cell transcriptomics reveal ARHGEF12 driving chemoresistance in bladder cancer
Source: Hereditas. 2025 Nov 27;162:234. doi: 10.1186/s41065-025-00606-1 (PMC12661753; doi:10.1186/s41065-025-00606-1)
Supplement: Supplementary file 1 — Supplementary Material 1. [file 41065_2025_606_MOESM1_ESM.zip › Supplementary1/Supplementary - MR/eQTL-MR/MRpic/ASNS.exposure.csv]

pos.exposure	pval.exposure	se.exposure	samplesize.exposure	chr.exposure	beta.exposure	id.exposure	SNP	effect_allele.exposure	other_allele.exposure	eaf.exposure	exposure	mr_keep.exposure	pval_origin.exposure	data_source.exposure	R2	F
97707731	8.55658e-49	0.0121764	31684	7	-0.17876	eqtl-a-ENSG00000070669	rs4729402	T	C	0.378857	ASNS	TRUE	reported	igd	0.00675645093962867	215.513988358463
97300237	1.85396e-76	0.015406	31684	7	0.285101	eqtl-a-ENSG00000070669	rs72615149	A	G	0.177064	ASNS	TRUE	reported	igd	0.0106932242138597	342.4445660693
97362335	1e-200	0.015002	31569	7	-0.493299	eqtl-a-ENSG00000070669	rs2072099	T	G	0.177814	ASNS	TRUE	reported	igd	0.0331158394551207	1081.17160952423
97571568	1e-200	0.0232952	27310	7	-0.788779	eqtl-a-ENSG00000070669	rs61198277	G	A	0.0645379	ASNS	TRUE	reported	igd	0.0402898971746013	1146.42589340771
