# Supplementary material for: Integrative multi-omics and single-cell transcriptomics reveal ARHGEF12 driving chemoresistance in bladder cancer
Source: Hereditas. 2025 Nov 27;162:234. doi: 10.1186/s41065-025-00606-1 (PMC12661753; doi:10.1186/s41065-025-00606-1)
Supplement: Supplementary file 1 — Supplementary Material 1. [file 41065_2025_606_MOESM1_ESM.zip › Supplementary1/Supplementary - MR/eQTL-MR/MRpic/ASNS.table.MRresult.csv]

id.exposure	id.outcome	outcome	exposure	method	nsnp	b	se	pval	lo_ci	up_ci	or	or_lci95	or_uci95
eqtl-a-ENSG00000070669	5wFhOs	Bladder cancer	ASNS	MR Egger	4	-0.000669621863925906	0.000443550422973107	0.270193410718162	-0.00153898069295319	0.000199736965101383	0.99933060228276	0.998462202930564	1.00019975691386
eqtl-a-ENSG00000070669	5wFhOs	Bladder cancer	ASNS	Weighted median	4	-0.000492988864042066	0.000247379788943106	0.0462787374774164	-0.000977853250370553	-8.12447771357874e-06	0.999507132635001	0.99902262469232	0.99999187555529
eqtl-a-ENSG00000070669	5wFhOs	Bladder cancer	ASNS	Inverse variance weighted	4	-0.000434116497454155	0.000219171940692593	0.047623577979094	-0.000863693501211637	-4.53949369667362e-06	0.999565977717479	0.999136679374663	0.999995460516607
eqtl-a-ENSG00000070669	5wFhOs	Bladder cancer	ASNS	Simple mode	4	-0.000530492602439576	0.000315969464511949	0.191756824979	-0.001149792752883	8.88075480038434e-05	0.999469648083882	0.998850868005535	1.00008881149151
eqtl-a-ENSG00000070669	5wFhOs	Bladder cancer	ASNS	Weighted mode	4	-0.000486203969797976	0.000265140648365868	0.16405418702462	-0.00100587964059508	3.34717009991248e-05	0.999513914208198	0.998994626086749	1.00003347226118
