# Supplementary material for: Integrative multi-omics and single-cell transcriptomics reveal ARHGEF12 driving chemoresistance in bladder cancer
Source: Hereditas. 2025 Nov 27;162:234. doi: 10.1186/s41065-025-00606-1 (PMC12661753; doi:10.1186/s41065-025-00606-1)
Supplement: Supplementary file 1 — Supplementary Material 1. [file 41065_2025_606_MOESM1_ESM.zip › Supplementary1/Supplementary - MR/eQTL-MR/MRpic/ASNS.table.SNP.csv]

SNP	effect_allele.exposure	other_allele.exposure	effect_allele.outcome	other_allele.outcome	beta.exposure	beta.outcome	eaf.exposure	eaf.outcome	remove	palindromic	ambiguous	id.outcome	chr.outcome	pos.outcome	se.outcome	pval.outcome	outcome	mr_keep.outcome	pval_origin.outcome	data_source.outcome	pos.exposure	pval.exposure	se.exposure	samplesize.exposure	chr.exposure	id.exposure	exposure	mr_keep.exposure	pval_origin.exposure	data_source.exposure	action	SNP_index	mr_keep	samplesize.outcome
rs2072099	T	G	T	G	-0.493299	0.000297556	0.177814	0.167894	FALSE	FALSE	FALSE	5wFhOs	7	97362335	0.000181505	0.1	Bladder cancer	TRUE	reported	textfile	97362335	1e-200	0.015002	31569	7	eqtl-a-ENSG00000070669	ASNS	TRUE	reported	textfile	2	1	TRUE	NA
rs4729402	T	C	T	C	-0.17876	-4.85328e-05	0.378857	0.367613	FALSE	FALSE	FALSE	5wFhOs	7	97707731	0.000140267	0.73	Bladder cancer	TRUE	reported	textfile	97707731	8.55658e-49	0.0121764	31684	7	eqtl-a-ENSG00000070669	ASNS	TRUE	reported	textfile	2	1	TRUE	NA
rs61198277	G	A	G	A	-0.788779	0.000310927	0.0645379	0.077924	FALSE	FALSE	FALSE	5wFhOs	7	97571568	0.000260754	0.23	Bladder cancer	TRUE	reported	textfile	97571568	1e-200	0.0232952	27310	7	eqtl-a-ENSG00000070669	ASNS	TRUE	reported	textfile	2	1	TRUE	NA
rs72615149	A	G	A	G	0.285101	-0.00015194	0.177064	0.187681	FALSE	FALSE	FALSE	5wFhOs	7	97300237	0.00017493	0.39	Bladder cancer	TRUE	reported	textfile	97300237	1.85396e-76	0.015406	31684	7	eqtl-a-ENSG00000070669	ASNS	TRUE	reported	textfile	2	1	TRUE	NA
