# Supplementary material for: Integrative multi-omics and single-cell transcriptomics reveal ARHGEF12 driving chemoresistance in bladder cancer
Source: Hereditas. 2025 Nov 27;162:234. doi: 10.1186/s41065-025-00606-1 (PMC12661753; doi:10.1186/s41065-025-00606-1)
Supplement: Supplementary file 1 — Supplementary Material 1. [file 41065_2025_606_MOESM1_ESM.zip › Supplementary1/Supplementary - MR/eQTL-MR/MRpic/ATF7IP2.exposure.csv]

pos.exposure	pval.exposure	se.exposure	samplesize.exposure	chr.exposure	beta.exposure	id.exposure	SNP	effect_allele.exposure	other_allele.exposure	eaf.exposure	exposure	mr_keep.exposure	pval_origin.exposure	data_source.exposure	R2	F
14587301	3.67536e-14	0.0118825	31300	12	-0.0899733	eqtl-a-ENSG00000166669	rs3213764	G	A	0.488522	ATF7IP2	TRUE	reported	igd	0.00182840551478565	57.3302587630477
10452052	1e-200	0.0158469	31230	16	0.554194	eqtl-a-ENSG00000166669	rs3816290	C	G	0.153317	ATF7IP2	TRUE	reported	igd	0.0376859816665038	1222.94574646187
10357230	2.37219e-08	0.012677	31355	16	-0.0707653	eqtl-a-ENSG00000166669	rs67517156	C	T	0.326617	ATF7IP2	TRUE	reported	igd	0.00099281774089296	31.1587495895936
10424820	4.26776e-67	0.0125396	31556	16	0.217003	eqtl-a-ENSG00000166669	rs11641881	C	G	0.671463	ATF7IP2	TRUE	reported	igd	0.00940112854273532	299.458457489539
