# Supplementary material for: Integrative multi-omics and single-cell transcriptomics reveal ARHGEF12 driving chemoresistance in bladder cancer
Source: Hereditas. 2025 Nov 27;162:234. doi: 10.1186/s41065-025-00606-1 (PMC12661753; doi:10.1186/s41065-025-00606-1)
Supplement: Supplementary file 1 — Supplementary Material 1. [file 41065_2025_606_MOESM1_ESM.zip › Supplementary1/Supplementary - MR/eQTL-MR/MRpic/ATF7IP2.table.MRresult.csv]

id.exposure	id.outcome	outcome	exposure	method	nsnp	b	se	pval	lo_ci	up_ci	or	or_lci95	or_uci95
eqtl-a-ENSG00000166669	nabo9B	Bladder cancer	ATF7IP2	MR Egger	3	0.000780942703049762	0.00044959206238486	0.33254687480108	-0.000100257739224563	0.00166214314532409	1.0007812477182	0.999899747286415	1.0016635252709
eqtl-a-ENSG00000166669	nabo9B	Bladder cancer	ATF7IP2	Weighted median	3	0.000820242594861474	0.000335692908974242	0.0145483351079277	0.000162284493271961	0.00147820069645099	1.00082057908581	1.00016229766211	1.00147929377363
eqtl-a-ENSG00000166669	nabo9B	Bladder cancer	ATF7IP2	Inverse variance weighted	3	0.000834948640137056	0.000327296782412179	0.0107400627236256	0.000193446946609185	0.00147645033366493	1.00083529730679	1.00019346565868	1.00147754082308
eqtl-a-ENSG00000166669	nabo9B	Bladder cancer	ATF7IP2	Simple mode	3	0.000765660722029183	0.000629795236503964	0.348113027998115	-0.000468737941518587	0.00200005938557695	1.00076595391502	0.999531371898947	1.00200206083847
eqtl-a-ENSG00000166669	nabo9B	Bladder cancer	ATF7IP2	Weighted mode	3	0.000821209738695827	0.000359948607577375	0.150048254943699	0.000115710467844171	0.00152670900954748	1.00082154702373	1.00011571716256	1.00152787502306
