# Supplementary material for: Integrative multi-omics and single-cell transcriptomics reveal ARHGEF12 driving chemoresistance in bladder cancer
Source: Hereditas. 2025 Nov 27;162:234. doi: 10.1186/s41065-025-00606-1 (PMC12661753; doi:10.1186/s41065-025-00606-1)
Supplement: Supplementary file 1 — Supplementary Material 1. [file 41065_2025_606_MOESM1_ESM.zip › Supplementary1/Supplementary - MR/eQTL-MR/MRpic/ATF7IP2.table.SNP.csv]

SNP	effect_allele.exposure	other_allele.exposure	effect_allele.outcome	other_allele.outcome	beta.exposure	beta.outcome	eaf.exposure	eaf.outcome	remove	palindromic	ambiguous	id.outcome	chr.outcome	pos.outcome	se.outcome	pval.outcome	outcome	mr_keep.outcome	pval_origin.outcome	data_source.outcome	pos.exposure	pval.exposure	se.exposure	samplesize.exposure	chr.exposure	id.exposure	exposure	mr_keep.exposure	pval_origin.exposure	data_source.exposure	action	SNP_index	mr_keep	samplesize.outcome
rs3213764	G	A	G	A	-0.0899733	-6.33977e-05	0.488522	0.461636	FALSE	FALSE	FALSE	nabo9B	12	14587301	0.000135447	0.64	Bladder cancer	TRUE	reported	textfile	14587301	3.67536e-14	0.0118825	31300	12	eqtl-a-ENSG00000166669	ATF7IP2	TRUE	reported	textfile	2	1	TRUE	NA
rs3816290	C	G	C	G	0.554194	0.000456084	0.153317	0.152846	FALSE	TRUE	FALSE	nabo9B	16	10452052	0.000188336	0.015	Bladder cancer	TRUE	reported	textfile	10452052	1e-200	0.0158469	31230	16	eqtl-a-ENSG00000166669	ATF7IP2	TRUE	reported	textfile	2	1	TRUE	NA
rs67517156	C	T	C	T	-0.0707653	-0.000107638	0.326617	0.328669	FALSE	FALSE	FALSE	nabo9B	16	10357230	0.000145975	0.46	Bladder cancer	TRUE	reported	textfile	10357230	2.37219e-08	0.012677	31355	16	eqtl-a-ENSG00000166669	ATF7IP2	TRUE	reported	textfile	2	1	TRUE	NA
