# Supplementary material for: Integrative multi-omics and single-cell transcriptomics reveal ARHGEF12 driving chemoresistance in bladder cancer
Source: Hereditas. 2025 Nov 27;162:234. doi: 10.1186/s41065-025-00606-1 (PMC12661753; doi:10.1186/s41065-025-00606-1)
Supplement: Supplementary file 1 — Supplementary Material 1. [file 41065_2025_606_MOESM1_ESM.zip › Supplementary1/Supplementary - MR/eQTL-MR/MRpic/CASC3.exposure.csv]

pos.exposure	pval.exposure	se.exposure	samplesize.exposure	chr.exposure	beta.exposure	id.exposure	SNP	effect_allele.exposure	other_allele.exposure	eaf.exposure	exposure	mr_keep.exposure	pval_origin.exposure	data_source.exposure	R2	F
38276243	2.48559e-09	0.0380135	22962	17	0.226655	eqtl-a-ENSG00000108349	rs72836617	C	T	0.0250815	CASC3	TRUE	reported	igd	0.00154587116558984	35.5481548294836
38346802	3.55631e-27	0.0171616	28254	17	0.185294	eqtl-a-ENSG00000108349	rs56304903	G	C	0.13846	CASC3	TRUE	reported	igd	0.0041090272148892	116.56721473275
37692178	8.37336e-12	0.045988	18522	17	-0.314185	eqtl-a-ENSG00000108349	rs145398027	T	C	0.0169827	CASC3	TRUE	reported	igd	0.0025136276186921	46.6696937292916
38512197	3.4435e-101	0.0268872	26457	17	-0.574194	eqtl-a-ENSG00000108349	rs8069541	C	T	0.049963	CASC3	TRUE	reported	igd	0.0169458358270463	456.029894529431
