# Supplementary material for: Integrative multi-omics and single-cell transcriptomics reveal ARHGEF12 driving chemoresistance in bladder cancer
Source: Hereditas. 2025 Nov 27;162:234. doi: 10.1186/s41065-025-00606-1 (PMC12661753; doi:10.1186/s41065-025-00606-1)
Supplement: Supplementary file 1 — Supplementary Material 1. [file 41065_2025_606_MOESM1_ESM.zip › Supplementary1/Supplementary - MR/eQTL-MR/MRpic/CASC3.table.MRresult.csv]

id.exposure	id.outcome	outcome	exposure	method	nsnp	b	se	pval	lo_ci	up_ci	or	or_lci95	or_uci95
eqtl-a-ENSG00000108349	a8yZTF	Bladder cancer	CASC3	MR Egger	4	0.000555120983713406	0.00091515536690478	0.605808916594724	-0.00123858353541996	0.00234882550284678	1.00055527509188	0.998762183192582	1.00235158615447
eqtl-a-ENSG00000108349	a8yZTF	Bladder cancer	CASC3	Weighted median	4	0.00104270987245706	0.000454485705130689	0.0217753794313177	0.000151917890400914	0.00193350185451321	1.00104325368339	1.00015192943051	1.00193537227452
eqtl-a-ENSG00000108349	a8yZTF	Bladder cancer	CASC3	Inverse variance weighted	4	0.000988089290560231	0.000428226862154314	0.0210327095808425	0.000148764640737775	0.00182741394038269	1.0009885776116	1.00014877570675	1.00182908467879
eqtl-a-ENSG00000108349	a8yZTF	Bladder cancer	CASC3	Simple mode	4	0.00148358935508568	0.000702869730234687	0.125276581524576	0.000105964683825688	0.00286121402634566	1.00148469041821	1.00010597029828	1.0028653112059
eqtl-a-ENSG00000108349	a8yZTF	Bladder cancer	CASC3	Weighted mode	4	0.00105186585924421	0.000479320362174874	0.115766389168359	0.000112397949381453	0.00199133376910696	1.00105241926416	1.00011240426627	1.00199331779093
