# Supplementary material for: Integrative multi-omics and single-cell transcriptomics reveal ARHGEF12 driving chemoresistance in bladder cancer
Source: Hereditas. 2025 Nov 27;162:234. doi: 10.1186/s41065-025-00606-1 (PMC12661753; doi:10.1186/s41065-025-00606-1)
Supplement: Supplementary file 1 — Supplementary Material 1. [file 41065_2025_606_MOESM1_ESM.zip › Supplementary1/Supplementary - MR/eQTL-MR/MRpic/CASC3.table.SNP.csv]

SNP	effect_allele.exposure	other_allele.exposure	effect_allele.outcome	other_allele.outcome	beta.exposure	beta.outcome	eaf.exposure	eaf.outcome	remove	palindromic	ambiguous	id.outcome	chr.outcome	pos.outcome	se.outcome	pval.outcome	outcome	mr_keep.outcome	pval_origin.outcome	data_source.outcome	pos.exposure	pval.exposure	se.exposure	samplesize.exposure	chr.exposure	id.exposure	exposure	mr_keep.exposure	pval_origin.exposure	data_source.exposure	action	SNP_index	mr_keep	samplesize.outcome
rs145398027	T	C	T	C	-0.314185	0.000259291	0.0169827	0.022012	FALSE	FALSE	FALSE	a8yZTF	17	37692178	0.000473706	0.58	Bladder cancer	TRUE	reported	textfile	37692178	8.37336e-12	0.045988	18522	17	eqtl-a-ENSG00000108349	CASC3	TRUE	reported	textfile	2	1	TRUE	NA
rs56304903	G	C	G	C	0.185294	0.00028116	0.13846	0.153697	FALSE	TRUE	FALSE	a8yZTF	17	38346802	0.000187744	0.13	Bladder cancer	TRUE	reported	textfile	38346802	3.55631e-27	0.0171616	28254	17	eqtl-a-ENSG00000108349	CASC3	TRUE	reported	textfile	2	1	TRUE	NA
rs72836617	C	T	C	T	0.226655	0.000592368	0.0250815	0.024428	FALSE	FALSE	FALSE	a8yZTF	17	38276243	0.000443011	0.18	Bladder cancer	TRUE	reported	textfile	38276243	2.48559e-09	0.0380135	22962	17	eqtl-a-ENSG00000108349	CASC3	TRUE	reported	textfile	2	1	TRUE	NA
rs8069541	C	T	C	T	-0.574194	-0.000545568	0.049963	0.055682	FALSE	FALSE	FALSE	a8yZTF	17	38512197	0.000295432	0.0649995	Bladder cancer	TRUE	reported	textfile	38512197	3.4435e-101	0.0268872	26457	17	eqtl-a-ENSG00000108349	CASC3	TRUE	reported	textfile	2	1	TRUE	NA
