# Supplementary material for: Integrative multi-omics and single-cell transcriptomics reveal ARHGEF12 driving chemoresistance in bladder cancer
Source: Hereditas. 2025 Nov 27;162:234. doi: 10.1186/s41065-025-00606-1 (PMC12661753; doi:10.1186/s41065-025-00606-1)
Supplement: Supplementary file 1 — Supplementary Material 1. [file 41065_2025_606_MOESM1_ESM.zip › Supplementary1/Supplementary - MR/eQTL-MR/MRpic/CASC3.table.pleiotropy.csv]

id.exposure	id.outcome	outcome	exposure	egger_intercept	se	pval
eqtl-a-ENSG00000108349	a8yZTF	Bladder cancer	CASC3	0.000164069473275865	0.00030412144534032	0.643578541053423
