# Supplementary material for: Integrative multi-omics and single-cell transcriptomics reveal ARHGEF12 driving chemoresistance in bladder cancer
Source: Hereditas. 2025 Nov 27;162:234. doi: 10.1186/s41065-025-00606-1 (PMC12661753; doi:10.1186/s41065-025-00606-1)
Supplement: Supplementary file 1 — Supplementary Material 1. [file 41065_2025_606_MOESM1_ESM.zip › Supplementary1/Supplementary - MR/eQTL-MR/MRpic/CD320.exposure.csv]

pos.exposure	pval.exposure	se.exposure	samplesize.exposure	chr.exposure	beta.exposure	id.exposure	SNP	effect_allele.exposure	other_allele.exposure	eaf.exposure	exposure	mr_keep.exposure	pval_origin.exposure	data_source.exposure	R2	F
8334897	2.12569e-56	0.0140363	28374	19	-0.222108	eqtl-a-ENSG00000167775	rs2927710	C	T	0.229192	CD320	TRUE	reported	igd	0.00874755788593469	250.375889930145
8539545	1.1855e-14	0.0405477	29022	19	-0.312931	eqtl-a-ENSG00000167775	rs111959738	C	T	0.0219362	CD320	TRUE	reported	igd	0.00204808042519373	59.5572720221286
8326067	1.18059e-17	0.015178	24404	19	-0.129843	eqtl-a-ENSG00000167775	rs60517522	T	C	0.188507	CD320	TRUE	reported	igd	0.00298983042709377	73.1766277902616
8367158	1e-200	0.0309052	28230	19	-0.964636	eqtl-a-ENSG00000167775	rs9426	T	C	0.0359878	CD320	TRUE	reported	igd	0.0333593805103974	974.16617309617
8396464	1.30347e-13	0.0426299	11523	19	0.315708	eqtl-a-ENSG00000167775	rs35725629	A	G	0.0198092	CD320	TRUE	reported	igd	0.00473712439238667	54.8361759111809
