# Supplementary material for: Integrative multi-omics and single-cell transcriptomics reveal ARHGEF12 driving chemoresistance in bladder cancer
Source: Hereditas. 2025 Nov 27;162:234. doi: 10.1186/s41065-025-00606-1 (PMC12661753; doi:10.1186/s41065-025-00606-1)
Supplement: Supplementary file 1 — Supplementary Material 1. [file 41065_2025_606_MOESM1_ESM.zip › Supplementary1/Supplementary - MR/eQTL-MR/MRpic/CD320.table.MRresult.csv]

id.exposure	id.outcome	outcome	exposure	method	nsnp	b	se	pval	lo_ci	up_ci	or	or_lci95	or_uci95
eqtl-a-ENSG00000167775	KqMEwy	Bladder cancer	CD320	MR Egger	5	-0.000558770225114944	0.000480461310855332	0.328934740667142	-0.00150047439439139	0.000382933944161506	0.999441385857894	0.99850065075449	1.00038300727272
eqtl-a-ENSG00000167775	KqMEwy	Bladder cancer	CD320	Weighted median	5	-0.000728258305269947	0.000337657341726377	0.0310214933851062	-0.00139006669505365	-6.6449915486248e-05	0.999272006810448	0.998610899000143	0.99993355229226
eqtl-a-ENSG00000167775	KqMEwy	Bladder cancer	CD320	Inverse variance weighted	5	-0.000811319006493823	0.000315054736474987	0.0100191288213092	-0.0014288262899848	-0.000193811723002848	0.999189010023782	0.998572193996303	0.999806207057276
eqtl-a-ENSG00000167775	KqMEwy	Bladder cancer	CD320	Simple mode	5	-0.000475796372639528	0.000616556449933306	0.483351336546988	-0.00168424701450881	0.000732654269229752	0.999524316800505	0.998317170533549	1.00073292272593
eqtl-a-ENSG00000167775	KqMEwy	Bladder cancer	CD320	Weighted mode	5	-0.000635347922488073	0.000374757605680337	0.16525176685736	-0.00136987282962153	9.91769846453869e-05	0.999364853868265	0.99863106501787	1.00009918190285
