# Supplementary material for: Integrative multi-omics and single-cell transcriptomics reveal ARHGEF12 driving chemoresistance in bladder cancer
Source: Hereditas. 2025 Nov 27;162:234. doi: 10.1186/s41065-025-00606-1 (PMC12661753; doi:10.1186/s41065-025-00606-1)
Supplement: Supplementary file 1 — Supplementary Material 1. [file 41065_2025_606_MOESM1_ESM.zip › Supplementary1/Supplementary - MR/eQTL-MR/MRpic/CD320.table.SNP.csv]

SNP	effect_allele.exposure	other_allele.exposure	effect_allele.outcome	other_allele.outcome	beta.exposure	beta.outcome	eaf.exposure	eaf.outcome	remove	palindromic	ambiguous	id.outcome	chr.outcome	pos.outcome	se.outcome	pval.outcome	outcome	mr_keep.outcome	pval_origin.outcome	data_source.outcome	pos.exposure	pval.exposure	se.exposure	samplesize.exposure	chr.exposure	id.exposure	exposure	mr_keep.exposure	pval_origin.exposure	data_source.exposure	action	SNP_index	mr_keep	samplesize.outcome
rs111959738	C	T	C	T	-0.312931	0.000873564	0.0219362	0.016216	FALSE	FALSE	FALSE	KqMEwy	19	8539545	0.000535151	0.1	Bladder cancer	TRUE	reported	textfile	8539545	1.1855e-14	0.0405477	29022	19	eqtl-a-ENSG00000167775	CD320	TRUE	reported	textfile	2	1	TRUE	NA
rs2927710	C	T	C	T	-0.222108	0.000327177	0.229192	0.239736	FALSE	FALSE	FALSE	KqMEwy	19	8334897	0.000158633	0.0389996	Bladder cancer	TRUE	reported	textfile	8334897	2.12569e-56	0.0140363	28374	19	eqtl-a-ENSG00000167775	CD320	TRUE	reported	textfile	2	1	TRUE	NA
rs35725629	A	G	A	G	0.315708	3.55352e-06	0.0198092	0.013564	FALSE	FALSE	FALSE	KqMEwy	19	8396464	0.000590111	1	Bladder cancer	TRUE	reported	textfile	8396464	1.30347e-13	0.0426299	11523	19	eqtl-a-ENSG00000167775	CD320	TRUE	reported	textfile	2	1	TRUE	NA
rs60517522	T	C	T	C	-0.129843	6.30374e-05	0.188507	0.185661	FALSE	FALSE	FALSE	KqMEwy	19	8326067	0.000174052	0.719999	Bladder cancer	TRUE	reported	textfile	8326067	1.18059e-17	0.015178	24404	19	eqtl-a-ENSG00000167775	CD320	TRUE	reported	textfile	2	1	TRUE	NA
rs9426	T	C	T	C	-0.964636	0.0005658	0.0359878	0.035222	FALSE	FALSE	FALSE	KqMEwy	19	8367158	0.000366447	0.12	Bladder cancer	TRUE	reported	textfile	8367158	1e-200	0.0309052	28230	19	eqtl-a-ENSG00000167775	CD320	TRUE	reported	textfile	2	1	TRUE	NA
