# Supplementary material for: Integrative multi-omics and single-cell transcriptomics reveal ARHGEF12 driving chemoresistance in bladder cancer
Source: Hereditas. 2025 Nov 27;162:234. doi: 10.1186/s41065-025-00606-1 (PMC12661753; doi:10.1186/s41065-025-00606-1)
Supplement: Supplementary file 1 — Supplementary Material 1. [file 41065_2025_606_MOESM1_ESM.zip › Supplementary1/Supplementary - MR/eQTL-MR/MRpic/CNN3.exposure.csv]

pos.exposure	pval.exposure	se.exposure	samplesize.exposure	chr.exposure	beta.exposure	id.exposure	SNP	effect_allele.exposure	other_allele.exposure	eaf.exposure	exposure	mr_keep.exposure	pval_origin.exposure	data_source.exposure	R2	F
95232977	2.61216e-13	0.0131136	31231	1	0.0958974	eqtl-a-ENSG00000117519	rs12123176	G	C	0.711634	CNN3	TRUE	reported	igd	0.00170938896754177	53.4739157890629
95395218	1.47843e-75	0.040167	27951	1	-0.738815	eqtl-a-ENSG00000117519	rs115786643	C	A	0.0219225	CNN3	TRUE	reported	igd	0.0119594180852372	338.299642932208
95382742	7.99632e-10	0.0204566	31566	1	0.125708	eqtl-a-ENSG00000117519	rs12125005	A	G	0.0930882	CNN3	TRUE	reported	igd	0.00119486857677709	37.7599499350302
