# Supplementary material for: Integrative multi-omics and single-cell transcriptomics reveal ARHGEF12 driving chemoresistance in bladder cancer
Source: Hereditas. 2025 Nov 27;162:234. doi: 10.1186/s41065-025-00606-1 (PMC12661753; doi:10.1186/s41065-025-00606-1)
Supplement: Supplementary file 1 — Supplementary Material 1. [file 41065_2025_606_MOESM1_ESM.zip › Supplementary1/Supplementary - MR/eQTL-MR/MRpic/CNN3.table.MRresult.csv]

id.exposure	id.outcome	outcome	exposure	method	nsnp	b	se	pval	lo_ci	up_ci	or	or_lci95	or_uci95
eqtl-a-ENSG00000117519	dc8fKD	Bladder cancer	CNN3	MR Egger	3	-0.00140153646180542	0.000676870763094482	0.28642419495613	-0.00272820315747061	-7.48697661402409e-05	0.998599445231741	0.997275515006693	0.999925133036531
eqtl-a-ENSG00000117519	dc8fKD	Bladder cancer	CNN3	Weighted median	3	-0.00135211185332863	0.000517576579594026	0.00899116351150192	-0.00236656194933292	-0.000337661757324341	0.998648801838053	0.99763623615067	0.999662395243991
eqtl-a-ENSG00000117519	dc8fKD	Bladder cancer	CNN3	Inverse variance weighted	3	-0.00134459000822034	0.000504818642306818	0.00773298829067613	-0.00233403454714171	-0.000355145469298979	0.998656313547909	0.997668687193535	0.999644917587388
eqtl-a-ENSG00000117519	dc8fKD	Bladder cancer	CNN3	Simple mode	3	-0.00124878552268236	0.000746327529522906	0.236252495457275	-0.00271158748054726	0.000214016435182534	0.998751993885487	0.997292085552119	1.00021403933833
eqtl-a-ENSG00000117519	dc8fKD	Bladder cancer	CNN3	Weighted mode	3	-0.00136856366192546	0.000553903028900516	0.132112427709015	-0.00245421359857047	-0.000282913725280452	0.998632372394257	0.997548795521445	0.999717126291034
