# Supplementary material for: Integrative multi-omics and single-cell transcriptomics reveal ARHGEF12 driving chemoresistance in bladder cancer
Source: Hereditas. 2025 Nov 27;162:234. doi: 10.1186/s41065-025-00606-1 (PMC12661753; doi:10.1186/s41065-025-00606-1)
Supplement: Supplementary file 1 — Supplementary Material 1. [file 41065_2025_606_MOESM1_ESM.zip › Supplementary1/Supplementary - MR/eQTL-MR/MRpic/CNN3.table.SNP.csv]

SNP	effect_allele.exposure	other_allele.exposure	effect_allele.outcome	other_allele.outcome	beta.exposure	beta.outcome	eaf.exposure	eaf.outcome	remove	palindromic	ambiguous	id.outcome	chr.outcome	pos.outcome	se.outcome	pval.outcome	outcome	mr_keep.outcome	pval_origin.outcome	data_source.outcome	pos.exposure	pval.exposure	se.exposure	samplesize.exposure	chr.exposure	id.exposure	exposure	mr_keep.exposure	pval_origin.exposure	data_source.exposure	action	SNP_index	mr_keep	samplesize.outcome
rs115786643	C	A	C	A	-0.738815	0.00101713	0.0219225	0.02789	FALSE	FALSE	FALSE	dc8fKD	1	95395218	0.000411304	0.0129999	Bladder cancer	TRUE	reported	textfile	95395218	1.47843e-75	0.040167	27951	1	eqtl-a-ENSG00000117519	CNN3	TRUE	reported	textfile	2	1	TRUE	NA
rs12123176	G	C	G	C	0.0958974	-0.000119823	0.711634	0.719555	FALSE	TRUE	FALSE	dc8fKD	1	95232977	0.000150909	0.43	Bladder cancer	TRUE	reported	textfile	95232977	2.61216e-13	0.0131136	31231	1	eqtl-a-ENSG00000117519	CNN3	TRUE	reported	textfile	2	1	TRUE	NA
rs12125005	A	G	A	G	0.125708	-0.0001411	0.0930882	0.09379	FALSE	FALSE	FALSE	dc8fKD	1	95382742	0.000232005	0.54	Bladder cancer	TRUE	reported	textfile	95382742	7.99632e-10	0.0204566	31566	1	eqtl-a-ENSG00000117519	CNN3	TRUE	reported	textfile	2	1	TRUE	NA
