# Supplementary material for: Integrative multi-omics and single-cell transcriptomics reveal ARHGEF12 driving chemoresistance in bladder cancer
Source: Hereditas. 2025 Nov 27;162:234. doi: 10.1186/s41065-025-00606-1 (PMC12661753; doi:10.1186/s41065-025-00606-1)
Supplement: Supplementary file 1 — Supplementary Material 1. [file 41065_2025_606_MOESM1_ESM.zip › Supplementary1/Supplementary - MR/eQTL-MR/MRpic/CNN3.table.heterogeneity.csv]

id.exposure	id.outcome	outcome	exposure	method	Q	Q_df	Q_pval
eqtl-a-ENSG00000117519	dc8fKD	Bladder cancer	CNN3	MR Egger	0.00551758085362093	1	0.940787256249571
eqtl-a-ENSG00000117519	dc8fKD	Bladder cancer	CNN3	Inverse variance weighted	0.0214679226499249	2	0.989323442065721
