# Supplementary material for: Integrative multi-omics and single-cell transcriptomics reveal ARHGEF12 driving chemoresistance in bladder cancer
Source: Hereditas. 2025 Nov 27;162:234. doi: 10.1186/s41065-025-00606-1 (PMC12661753; doi:10.1186/s41065-025-00606-1)
Supplement: Supplementary file 1 — Supplementary Material 1. [file 41065_2025_606_MOESM1_ESM.zip › Supplementary1/Supplementary - MR/eQTL-MR/MRpic/DCPS.exposure.csv]

pos.exposure	pval.exposure	se.exposure	samplesize.exposure	chr.exposure	beta.exposure	id.exposure	SNP	effect_allele.exposure	other_allele.exposure	eaf.exposure	exposure	mr_keep.exposure	pval_origin.exposure	data_source.exposure	R2	F
126033306	1.20143e-17	0.0446971	28374	11	-0.382281	eqtl-a-ENSG00000110063	rs117067565	A	G	0.0179621	DCPS	TRUE	reported	igd	0.00257139023627198	73.1435644309325
126226663	4.09261e-47	0.0121167	31354	11	-0.174674	eqtl-a-ENSG00000110063	rs683486	A	C	0.389455	DCPS	TRUE	reported	igd	0.00658454513447413	207.806973451986
126059212	1e-200	0.0134263	31568	11	-0.501438	eqtl-a-ENSG00000110063	rs601702	G	C	0.233231	DCPS	TRUE	reported	igd	0.0423152858541051	1394.74327358554
