# Supplementary material for: Integrative multi-omics and single-cell transcriptomics reveal ARHGEF12 driving chemoresistance in bladder cancer
Source: Hereditas. 2025 Nov 27;162:234. doi: 10.1186/s41065-025-00606-1 (PMC12661753; doi:10.1186/s41065-025-00606-1)
Supplement: Supplementary file 1 — Supplementary Material 1. [file 41065_2025_606_MOESM1_ESM.zip › Supplementary1/Supplementary - MR/eQTL-MR/MRpic/DCPS.table.MRresult.csv]

id.exposure	id.outcome	outcome	exposure	method	nsnp	b	se	pval	lo_ci	up_ci	or	or_lci95	or_uci95
eqtl-a-ENSG00000110063	xBrnZu	Bladder cancer	DCPS	MR Egger	3	0.00035779324687143	0.000657697044319745	0.682815580618942	-0.00093129295999527	0.00164687945373813	1.00035785726251	0.999069140558705	1.00164823630446
eqtl-a-ENSG00000110063	xBrnZu	Bladder cancer	DCPS	Weighted median	3	0.000669230204943351	0.000296857197018661	0.024172001975531	8.73900987867752e-05	0.00125107031109993	1.00066945418944	1.00008739391741	1.00125185322602
eqtl-a-ENSG00000110063	xBrnZu	Bladder cancer	DCPS	Inverse variance weighted	3	0.000672281498068626	0.000295755539706536	0.0230202398411916	9.26006402438153e-05	0.00125196235589344	1.00067250752992	1.00009260492782	1.00125274638792
eqtl-a-ENSG00000110063	xBrnZu	Bladder cancer	DCPS	Simple mode	3	0.00111501323485089	0.000458167993473928	0.135386320209929	0.000217003967641991	0.00201302250205979	1.00111563509321	1.00021702751471	1.00201504999209
eqtl-a-ENSG00000110063	xBrnZu	Bladder cancer	DCPS	Weighted mode	3	0.00058320273247679	0.000321616753636304	0.211456152796706	-4.71661046503669e-05	0.00121357156960395	1.00058337282826	0.999952835007653	1.00121430824555
