# Supplementary material for: Integrative multi-omics and single-cell transcriptomics reveal ARHGEF12 driving chemoresistance in bladder cancer
Source: Hereditas. 2025 Nov 27;162:234. doi: 10.1186/s41065-025-00606-1 (PMC12661753; doi:10.1186/s41065-025-00606-1)
Supplement: Supplementary file 1 — Supplementary Material 1. [file 41065_2025_606_MOESM1_ESM.zip › Supplementary1/Supplementary - MR/eQTL-MR/MRpic/DCPS.table.SNP.csv]

SNP	effect_allele.exposure	other_allele.exposure	effect_allele.outcome	other_allele.outcome	beta.exposure	beta.outcome	eaf.exposure	eaf.outcome	remove	palindromic	ambiguous	id.outcome	chr.outcome	pos.outcome	se.outcome	pval.outcome	outcome	mr_keep.outcome	pval_origin.outcome	data_source.outcome	pos.exposure	pval.exposure	se.exposure	samplesize.exposure	chr.exposure	id.exposure	exposure	mr_keep.exposure	pval_origin.exposure	data_source.exposure	action	SNP_index	mr_keep	samplesize.outcome
rs117067565	A	G	A	G	-0.382281	-0.000454826	0.0179621	0.016258	FALSE	FALSE	FALSE	xBrnZu	11	126033306	0.00054472	0.4	Bladder cancer	TRUE	reported	textfile	126033306	1.20143e-17	0.0446971	28374	11	eqtl-a-ENSG00000110063	DCPS	TRUE	reported	textfile	2	1	TRUE	NA
rs601702	G	C	G	C	-0.501438	-0.000292834	0.233231	0.222703	FALSE	TRUE	FALSE	xBrnZu	11	126059212	0.000163609	0.0729995	Bladder cancer	TRUE	reported	textfile	126059212	1e-200	0.0134263	31568	11	eqtl-a-ENSG00000110063	DCPS	TRUE	reported	textfile	2	1	TRUE	NA
rs683486	A	C	A	C	-0.174674	-0.00018232	0.389455	0.400902	FALSE	FALSE	FALSE	xBrnZu	11	126226663	0.000140462	0.19	Bladder cancer	TRUE	reported	textfile	126226663	4.09261e-47	0.0121167	31354	11	eqtl-a-ENSG00000110063	DCPS	TRUE	reported	textfile	2	1	TRUE	NA
