# Supplementary material for: Integrative multi-omics and single-cell transcriptomics reveal ARHGEF12 driving chemoresistance in bladder cancer
Source: Hereditas. 2025 Nov 27;162:234. doi: 10.1186/s41065-025-00606-1 (PMC12661753; doi:10.1186/s41065-025-00606-1)
Supplement: Supplementary file 1 — Supplementary Material 1. [file 41065_2025_606_MOESM1_ESM.zip › Supplementary1/Supplementary - MR/eQTL-MR/MRpic/DGUOK.exposure.csv]

pos.exposure	pval.exposure	se.exposure	samplesize.exposure	chr.exposure	beta.exposure	id.exposure	SNP	effect_allele.exposure	other_allele.exposure	eaf.exposure	exposure	mr_keep.exposure	pval_origin.exposure	data_source.exposure	R2	F
74185876	7.11214e-131	0.0119796	26605	2	0.291603	eqtl-a-ENSG00000114956	rs4777	T	A	0.614509	DGUOK	TRUE	reported	igd	0.0217856296394269	592.470447028951
74055697	4.64943e-14	0.0270997	25424	2	0.204372	eqtl-a-ENSG00000114956	rs17434855	C	T	0.0506018	DGUOK	TRUE	reported	igd	0.00223202730546707	56.8695325089932
74053992	4.03738e-17	0.023306	26277	2	0.196045	eqtl-a-ENSG00000114956	rs72915479	A	G	0.0697568	DGUOK	TRUE	reported	igd	0.00268554472374246	70.7526971488519
