# Supplementary material for: Integrative multi-omics and single-cell transcriptomics reveal ARHGEF12 driving chemoresistance in bladder cancer
Source: Hereditas. 2025 Nov 27;162:234. doi: 10.1186/s41065-025-00606-1 (PMC12661753; doi:10.1186/s41065-025-00606-1)
Supplement: Supplementary file 1 — Supplementary Material 1. [file 41065_2025_606_MOESM1_ESM.zip › Supplementary1/Supplementary - MR/eQTL-MR/MRpic/DGUOK.table.MRresult.csv]

id.exposure	id.outcome	outcome	exposure	method	nsnp	b	se	pval	lo_ci	up_ci	or	or_lci95	or_uci95
eqtl-a-ENSG00000114956	qk94gp	Bladder cancer	DGUOK	MR Egger	3	-0.00179793485868563	0.00266962195271225	0.622672815366618	-0.00703039388600163	0.00343452416863038	0.998203680457969	0.992994261520187	1.00344042890481
eqtl-a-ENSG00000114956	qk94gp	Bladder cancer	DGUOK	Weighted median	3	-0.000964513503943391	0.000437659089802093	0.0275383479898467	-0.00182232531995549	-0.000106701687931289	0.999035951489697	0.998179334106672	0.999893304004491
eqtl-a-ENSG00000114956	qk94gp	Bladder cancer	DGUOK	Inverse variance weighted	3	-0.000914066043327433	0.000430091658600196	0.0335630926155358	-0.00175704569418382	-7.10863924710485e-05	0.999086351587781	0.998244497006938	0.999928916134107
eqtl-a-ENSG00000114956	qk94gp	Bladder cancer	DGUOK	Simple mode	3	-0.00106053303240363	0.000676530677806612	0.257499800949036	-0.00238653316090459	0.000265467096097335	0.998940029134003	0.997616312345278	1.00026550233561
eqtl-a-ENSG00000114956	qk94gp	Bladder cancer	DGUOK	Weighted mode	3	-0.000987005937968078	0.000477485016946191	0.174671670113071	-0.00192287657118261	-5.11353047535434e-05	0.999013480992179	0.998078970971583	0.999948866002634
