# Supplementary material for: Integrative multi-omics and single-cell transcriptomics reveal ARHGEF12 driving chemoresistance in bladder cancer
Source: Hereditas. 2025 Nov 27;162:234. doi: 10.1186/s41065-025-00606-1 (PMC12661753; doi:10.1186/s41065-025-00606-1)
Supplement: Supplementary file 1 — Supplementary Material 1. [file 41065_2025_606_MOESM1_ESM.zip › Supplementary1/Supplementary - MR/eQTL-MR/MRpic/DGUOK.table.SNP.csv]

SNP	effect_allele.exposure	other_allele.exposure	effect_allele.outcome	other_allele.outcome	beta.exposure	beta.outcome	eaf.exposure	eaf.outcome	remove	palindromic	ambiguous	id.outcome	chr.outcome	pos.outcome	se.outcome	pval.outcome	outcome	mr_keep.outcome	pval_origin.outcome	data_source.outcome	pos.exposure	pval.exposure	se.exposure	samplesize.exposure	chr.exposure	id.exposure	exposure	mr_keep.exposure	pval_origin.exposure	data_source.exposure	action	SNP_index	mr_keep	samplesize.outcome
rs17434855	C	T	C	T	0.204372	-0.000234888	0.0506018	0.054229	FALSE	FALSE	FALSE	qk94gp	2	74055697	0.000302595	0.44	Bladder cancer	TRUE	reported	textfile	74055697	4.64943e-14	0.0270997	25424	2	eqtl-a-ENSG00000114956	DGUOK	TRUE	reported	textfile	2	1	TRUE	NA
rs4777	T	A	T	A	0.291603	-0.000284262	0.614509	0.600674	FALSE	TRUE	FALSE	qk94gp	2	74185876	0.000138478	0.04	Bladder cancer	TRUE	reported	textfile	74185876	7.11214e-131	0.0119796	26605	2	eqtl-a-ENSG00000114956	DGUOK	TRUE	reported	textfile	2	1	TRUE	NA
rs72915479	A	G	A	G	0.196045	-3.595e-05	0.0697568	0.06649	FALSE	FALSE	FALSE	qk94gp	2	74053992	0.000273026	0.9	Bladder cancer	TRUE	reported	textfile	74053992	4.03738e-17	0.023306	26277	2	eqtl-a-ENSG00000114956	DGUOK	TRUE	reported	textfile	2	1	TRUE	NA
