# Supplementary material for: Integrative multi-omics and single-cell transcriptomics reveal ARHGEF12 driving chemoresistance in bladder cancer
Source: Hereditas. 2025 Nov 27;162:234. doi: 10.1186/s41065-025-00606-1 (PMC12661753; doi:10.1186/s41065-025-00606-1)
Supplement: Supplementary file 1 — Supplementary Material 1. [file 41065_2025_606_MOESM1_ESM.zip › Supplementary1/Supplementary - MR/eQTL-MR/MRpic/GAPDH.exposure.csv]

pos.exposure	pval.exposure	se.exposure	samplesize.exposure	chr.exposure	beta.exposure	id.exposure	SNP	effect_allele.exposure	other_allele.exposure	eaf.exposure	exposure	mr_keep.exposure	pval_origin.exposure	data_source.exposure	R2	F
6709945	5.45632e-39	0.0139462	21319	12	0.18216	eqtl-a-ENSG00000111640	rs12816349	A	G	0.235335	GAPDH	TRUE	reported	igd	0.00793900004553815	170.589977812357
6857000	1.3788e-08	0.0167291	21984	12	0.0949561	eqtl-a-ENSG00000111640	rs2178695	C	G	0.148269	GAPDH	TRUE	reported	igd	0.00146338252315288	32.2152178106703
6574539	1e-200	0.0149853	17635	12	-0.48762	eqtl-a-ENSG00000111640	rs10849461	C	A	0.178657	GAPDH	TRUE	reported	igd	0.0566413392790428	1058.72429765373
