# Supplementary material for: Integrative multi-omics and single-cell transcriptomics reveal ARHGEF12 driving chemoresistance in bladder cancer
Source: Hereditas. 2025 Nov 27;162:234. doi: 10.1186/s41065-025-00606-1 (PMC12661753; doi:10.1186/s41065-025-00606-1)
Supplement: Supplementary file 1 — Supplementary Material 1. [file 41065_2025_606_MOESM1_ESM.zip › Supplementary1/Supplementary - MR/eQTL-MR/MRpic/GAPDH.table.MRresult.csv]

id.exposure	id.outcome	outcome	exposure	method	nsnp	b	se	pval	lo_ci	up_ci	or	or_lci95	or_uci95
eqtl-a-ENSG00000111640	6moUNh	Bladder cancer	GAPDH	MR Egger	3	-0.000627225450382	0.000616782746004706	0.494656083491953	-0.00183611963255122	0.000581668731787224	0.999372971214381	0.998165565003879	1.00058183793385
eqtl-a-ENSG00000111640	6moUNh	Bladder cancer	GAPDH	Weighted median	3	-0.000808823720654314	0.000327790608852288	0.013605976538881	-0.0014512933140048	-0.000166354127303829	0.999191503289081	0.998549759302857	0.999833659708777
eqtl-a-ENSG00000111640	6moUNh	Bladder cancer	GAPDH	Inverse variance weighted	3	-0.00085388207187866	0.000323838977721635	0.00837047642347229	-0.00148860646821307	-0.000219157675544254	0.999146482381677	0.998512500956821	0.999780866337745
eqtl-a-ENSG00000111640	6moUNh	Bladder cancer	GAPDH	Simple mode	3	-0.000644093660576629	0.000455706383662322	0.293097653722684	-0.00153727817255478	0.000249090851401522	0.999356113723218	0.998463902834279	1.0002491218771
eqtl-a-ENSG00000111640	6moUNh	Bladder cancer	GAPDH	Weighted mode	3	-0.000805989890194121	0.000318179411447963	0.126857080780649	-0.00142962153663213	-0.000182358243756114	0.99919433483241	0.99857139988543	0.999817658382498
