# Supplementary material for: Integrative multi-omics and single-cell transcriptomics reveal ARHGEF12 driving chemoresistance in bladder cancer
Source: Hereditas. 2025 Nov 27;162:234. doi: 10.1186/s41065-025-00606-1 (PMC12661753; doi:10.1186/s41065-025-00606-1)
Supplement: Supplementary file 1 — Supplementary Material 1. [file 41065_2025_606_MOESM1_ESM.zip › Supplementary1/Supplementary - MR/eQTL-MR/MRpic/GAPDH.table.SNP.csv]

SNP	effect_allele.exposure	other_allele.exposure	effect_allele.outcome	other_allele.outcome	beta.exposure	beta.outcome	eaf.exposure	eaf.outcome	remove	palindromic	ambiguous	id.outcome	chr.outcome	pos.outcome	se.outcome	pval.outcome	outcome	mr_keep.outcome	pval_origin.outcome	data_source.outcome	pos.exposure	pval.exposure	se.exposure	samplesize.exposure	chr.exposure	id.exposure	exposure	mr_keep.exposure	pval_origin.exposure	data_source.exposure	action	SNP_index	mr_keep	samplesize.outcome
rs10849461	C	A	C	A	-0.48762	0.000419454	0.178657	0.187559	FALSE	FALSE	FALSE	6moUNh	12	6580228	0.000173269	0.015	Bladder cancer	TRUE	reported	textfile	6574539	1e-200	0.0149853	17635	12	eqtl-a-ENSG00000111640	GAPDH	TRUE	reported	textfile	2	1	TRUE	NA
rs12816349	A	G	A	G	0.18216	-7.69209e-05	0.235335	0.243727	FALSE	FALSE	FALSE	6moUNh	12	6709945	0.000157313	0.62	Bladder cancer	TRUE	reported	textfile	6709945	5.45632e-39	0.0139462	21319	12	eqtl-a-ENSG00000111640	GAPDH	TRUE	reported	textfile	2	1	TRUE	NA
rs2178695	C	G	C	G	0.0949561	-0.000263818	0.148269	0.168199	FALSE	TRUE	FALSE	6moUNh	12	6857000	0.000181175	0.15	Bladder cancer	TRUE	reported	textfile	6857000	1.3788e-08	0.0167291	21984	12	eqtl-a-ENSG00000111640	GAPDH	TRUE	reported	textfile	2	1	TRUE	NA
