# Supplementary material for: Integrative multi-omics and single-cell transcriptomics reveal ARHGEF12 driving chemoresistance in bladder cancer
Source: Hereditas. 2025 Nov 27;162:234. doi: 10.1186/s41065-025-00606-1 (PMC12661753; doi:10.1186/s41065-025-00606-1)
Supplement: Supplementary file 1 — Supplementary Material 1. [file 41065_2025_606_MOESM1_ESM.zip › Supplementary1/Supplementary - MR/eQTL-MR/MRpic/HSD17B11.exposure.csv]

pos.exposure	pval.exposure	se.exposure	samplesize.exposure	chr.exposure	beta.exposure	id.exposure	SNP	effect_allele.exposure	other_allele.exposure	eaf.exposure	exposure	mr_keep.exposure	pval_origin.exposure	data_source.exposure	R2	F
87654500	5.6163e-09	0.0345157	29021	4	0.201157	eqtl-a-ENSG00000198189	rs141922939	G	A	0.0305992	HSD17B11	TRUE	reported	igd	0.00116900553138244	33.9630745371837
88249086	2.18575e-42	0.043608	26944	4	0.594996	eqtl-a-ENSG00000198189	rs148456659	C	T	0.0187362	HSD17B11	TRUE	reported	igd	0.00686188341053042	186.150203842122
88587359	7.82438e-09	0.0397042	26130	4	0.229185	eqtl-a-ENSG00000198189	rs1381635	G	A	0.0229442	HSD17B11	TRUE	reported	igd	0.00127352253494129	33.3170267773442
88310135	1.42659e-90	0.0167233	30648	4	0.337499	eqtl-a-ENSG00000198189	rs28696943	G	A	0.143784	HSD17B11	TRUE	reported	igd	0.0131149145731207	407.260863440858
88163453	1e-200	0.0134376	31314	4	0.406419	eqtl-a-ENSG00000198189	rs4352444	A	G	0.756445	HSD17B11	TRUE	reported	igd	0.0283831808384	914.696144493322
