# Supplementary material for: Integrative multi-omics and single-cell transcriptomics reveal ARHGEF12 driving chemoresistance in bladder cancer
Source: Hereditas. 2025 Nov 27;162:234. doi: 10.1186/s41065-025-00606-1 (PMC12661753; doi:10.1186/s41065-025-00606-1)
Supplement: Supplementary file 1 — Supplementary Material 1. [file 41065_2025_606_MOESM1_ESM.zip › Supplementary1/Supplementary - MR/eQTL-MR/MRpic/HSD17B11.table.MRresult.csv]

id.exposure	id.outcome	outcome	exposure	method	nsnp	b	se	pval	lo_ci	up_ci	or	or_lci95	or_uci95
eqtl-a-ENSG00000198189	kugTNp	Bladder cancer	HSD17B11	MR Egger	5	0.000721772601750348	0.00151719246668475	0.666762849158984	-0.00225192463295176	0.00369546983645246	1.00072203314227	0.997750609047082	1.00370230650408
eqtl-a-ENSG00000198189	kugTNp	Bladder cancer	HSD17B11	Weighted median	5	0.000635772809573632	0.000328079457716481	0.0526400256283611	-7.26292755067132e-06	0.00127880854669793	1.00063597495594	0.999992737098824	1.00127962657101
eqtl-a-ENSG00000198189	kugTNp	Bladder cancer	HSD17B11	Inverse variance weighted	5	0.000572423071239955	0.000289536105388987	0.0480376518006494	4.93230467753984e-06	0.00113991383780237	1.00057258693659	1.00000493231684	1.00114056378652
eqtl-a-ENSG00000198189	kugTNp	Bladder cancer	HSD17B11	Simple mode	5	0.00123383970398163	0.000540705899926767	0.0846085742728594	0.000174056140125163	0.00229362326783809	1.00123460119734	1.00017407128877	1.00229625563385
eqtl-a-ENSG00000198189	kugTNp	Bladder cancer	HSD17B11	Weighted mode	5	0.00045717994248918	0.000338867657794585	0.248603391945493	-0.000207000666788207	0.00112136055176657	1.00045728446517	0.999793020756372	1.00112198951159
