# Supplementary material for: Integrative multi-omics and single-cell transcriptomics reveal ARHGEF12 driving chemoresistance in bladder cancer
Source: Hereditas. 2025 Nov 27;162:234. doi: 10.1186/s41065-025-00606-1 (PMC12661753; doi:10.1186/s41065-025-00606-1)
Supplement: Supplementary file 1 — Supplementary Material 1. [file 41065_2025_606_MOESM1_ESM.zip › Supplementary1/Supplementary - MR/eQTL-MR/MRpic/HSD17B11.table.SNP.csv]

SNP	effect_allele.exposure	other_allele.exposure	effect_allele.outcome	other_allele.outcome	beta.exposure	beta.outcome	eaf.exposure	eaf.outcome	remove	palindromic	ambiguous	id.outcome	chr.outcome	pos.outcome	se.outcome	pval.outcome	outcome	mr_keep.outcome	pval_origin.outcome	data_source.outcome	pos.exposure	pval.exposure	se.exposure	samplesize.exposure	chr.exposure	id.exposure	exposure	mr_keep.exposure	pval_origin.exposure	data_source.exposure	action	SNP_index	mr_keep	samplesize.outcome
rs1381635	G	A	G	A	0.229185	0.00040419	0.0229442	0.025598	FALSE	FALSE	FALSE	kugTNp	4	88587359	0.00043792	0.36	Bladder cancer	TRUE	reported	textfile	88587359	7.82438e-09	0.0397042	26130	4	eqtl-a-ENSG00000198189	HSD17B11	TRUE	reported	textfile	2	1	TRUE	NA
rs141922939	G	A	G	A	0.201157	-0.000279397	0.0305992	0.027961	FALSE	FALSE	FALSE	kugTNp	4	87654500	0.000425143	0.51	Bladder cancer	TRUE	reported	textfile	87654500	5.6163e-09	0.0345157	29021	4	eqtl-a-ENSG00000198189	HSD17B11	TRUE	reported	textfile	2	1	TRUE	NA
rs148456659	C	T	C	T	0.594996	0.00069732	0.0187362	0.019306	FALSE	FALSE	FALSE	kugTNp	4	88249086	0.000498222	0.16	Bladder cancer	TRUE	reported	textfile	88249086	2.18575e-42	0.043608	26944	4	eqtl-a-ENSG00000198189	HSD17B11	TRUE	reported	textfile	2	1	TRUE	NA
rs28696943	G	A	G	A	0.337499	0.00038733	0.143784	0.155156	FALSE	FALSE	FALSE	kugTNp	4	88310135	0.000188593	0.04	Bladder cancer	TRUE	reported	textfile	88310135	1.42659e-90	0.0167233	30648	4	eqtl-a-ENSG00000198189	HSD17B11	TRUE	reported	textfile	2	1	TRUE	NA
rs4352444	A	G	A	G	0.406419	7.823e-05	0.756445	0.746291	FALSE	FALSE	FALSE	kugTNp	4	88163453	0.000155829	0.62	Bladder cancer	TRUE	reported	textfile	88163453	1e-200	0.0134376	31314	4	eqtl-a-ENSG00000198189	HSD17B11	TRUE	reported	textfile	2	1	TRUE	NA
