# Supplementary material for: Integrative multi-omics and single-cell transcriptomics reveal ARHGEF12 driving chemoresistance in bladder cancer
Source: Hereditas. 2025 Nov 27;162:234. doi: 10.1186/s41065-025-00606-1 (PMC12661753; doi:10.1186/s41065-025-00606-1)
Supplement: Supplementary file 1 — Supplementary Material 1. [file 41065_2025_606_MOESM1_ESM.zip › Supplementary1/Supplementary - MR/eQTL-MR/MRpic/HSD17B11.table.heterogeneity.csv]

id.exposure	id.outcome	outcome	exposure	method	Q	Q_df	Q_pval
eqtl-a-ENSG00000198189	kugTNp	Bladder cancer	HSD17B11	MR Egger	3.79127245886522	3	0.284902923568826
eqtl-a-ENSG00000198189	kugTNp	Bladder cancer	HSD17B11	Inverse variance weighted	3.80410914221996	4	0.433165411091291
