# Supplementary material for: Integrative multi-omics and single-cell transcriptomics reveal ARHGEF12 driving chemoresistance in bladder cancer
Source: Hereditas. 2025 Nov 27;162:234. doi: 10.1186/s41065-025-00606-1 (PMC12661753; doi:10.1186/s41065-025-00606-1)
Supplement: Supplementary file 1 — Supplementary Material 1. [file 41065_2025_606_MOESM1_ESM.zip › Supplementary1/Supplementary - MR/eQTL-MR/MRpic/IFITM1.exposure.csv]

pos.exposure	pval.exposure	se.exposure	samplesize.exposure	chr.exposure	beta.exposure	id.exposure	SNP	effect_allele.exposure	other_allele.exposure	eaf.exposure	exposure	mr_keep.exposure	pval_origin.exposure	data_source.exposure	R2	F
144385777	2.0281e-10	0.0266196	25735	6	0.169285	eqtl-a-ENSG00000185885	rs149110519	T	C	0.0526158	IFITM1	TRUE	reported	igd	0.00156901747960958	40.438976263408
50370254	4.67951e-11	0.0166561	30077	7	0.109612	eqtl-a-ENSG00000185885	rs149007767	T	C	0.149708	IFITM1	TRUE	reported	igd	0.00143783865258277	43.3052634580872
324630	1e-200	0.0122523	18936	11	0.40586	eqtl-a-ENSG00000185885	rs6598043	C	G	0.676214	IFITM1	TRUE	reported	igd	0.0547728334698733	1097.16358737932
295670	3.73783e-10	0.0141041	22655	11	0.0883554	eqtl-a-ENSG00000185885	rs7104019	A	G	0.769113	IFITM1	TRUE	reported	igd	0.00172925768337601	39.2407316382034
274397	3.86011e-12	0.0205973	31564	11	0.142994	eqtl-a-ENSG00000185885	rs11246044	A	G	0.0916041	IFITM1	TRUE	reported	igd	0.00152461563319721	48.1933950184324
353630	9.1622e-16	0.0322388	23759	11	-0.259119	eqtl-a-ENSG00000185885	rs11246117	A	G	0.0351638	IFITM1	TRUE	reported	igd	0.00271164836153105	64.5957911962524
