# Supplementary material for: Integrative multi-omics and single-cell transcriptomics reveal ARHGEF12 driving chemoresistance in bladder cancer
Source: Hereditas. 2025 Nov 27;162:234. doi: 10.1186/s41065-025-00606-1 (PMC12661753; doi:10.1186/s41065-025-00606-1)
Supplement: Supplementary file 1 — Supplementary Material 1. [file 41065_2025_606_MOESM1_ESM.zip › Supplementary1/Supplementary - MR/eQTL-MR/MRpic/IFITM1.table.MRresult.csv]

id.exposure	id.outcome	outcome	exposure	method	nsnp	b	se	pval	lo_ci	up_ci	or	or_lci95	or_uci95
eqtl-a-ENSG00000185885	gc0d3k	Bladder cancer	IFITM1	MR Egger	6	0.000836247710942915	0.000602409933145505	0.237397322009425	-0.000344475758022274	0.0020169711799081	1.00083659746355	0.99965558356694	1.00201900663453
eqtl-a-ENSG00000185885	gc0d3k	Bladder cancer	IFITM1	Weighted median	6	0.000803230928494844	0.000366679023256618	0.028483939344947	8.45400429118731e-05	0.00152192181407782	1.00080355360485	1.00008454361652	1.00152308052483
eqtl-a-ENSG00000185885	gc0d3k	Bladder cancer	IFITM1	Inverse variance weighted	6	0.000761869378006019	0.000331761334251051	0.0216508429129267	0.00011161716287396	0.00141212159313808	1.0007621596742	1.0001116233923	1.00141311910632
eqtl-a-ENSG00000185885	gc0d3k	Bladder cancer	IFITM1	Simple mode	6	0.000666741937174983	0.000805892039356452	0.445723313045044	-0.000912806459963662	0.00224629033431363	1.00066696425899	0.999087610021121	1.00224881513457
eqtl-a-ENSG00000185885	gc0d3k	Bladder cancer	IFITM1	Weighted mode	6	0.000817563225246175	0.000369298438037718	0.0777292322868625	9.37382866922473e-05	0.0015413881638001	1.00081789752116	1.00009374268026	1.00154257671313
