# Supplementary material for: Integrative multi-omics and single-cell transcriptomics reveal ARHGEF12 driving chemoresistance in bladder cancer
Source: Hereditas. 2025 Nov 27;162:234. doi: 10.1186/s41065-025-00606-1 (PMC12661753; doi:10.1186/s41065-025-00606-1)
Supplement: Supplementary file 1 — Supplementary Material 1. [file 41065_2025_606_MOESM1_ESM.zip › Supplementary1/Supplementary - MR/eQTL-MR/MRpic/IFITM1.table.SNP.csv]

SNP	effect_allele.exposure	other_allele.exposure	effect_allele.outcome	other_allele.outcome	beta.exposure	beta.outcome	eaf.exposure	eaf.outcome	remove	palindromic	ambiguous	id.outcome	chr.outcome	pos.outcome	se.outcome	pval.outcome	outcome	mr_keep.outcome	pval_origin.outcome	data_source.outcome	pos.exposure	pval.exposure	se.exposure	samplesize.exposure	chr.exposure	id.exposure	exposure	mr_keep.exposure	pval_origin.exposure	data_source.exposure	action	SNP_index	mr_keep	samplesize.outcome
rs11246044	A	G	A	G	0.142994	-0.000161352	0.0916041	0.105092	FALSE	FALSE	FALSE	gc0d3k	11	274397	0.000232517	0.49	Bladder cancer	TRUE	reported	textfile	274397	3.86011e-12	0.0205973	31564	11	eqtl-a-ENSG00000185885	IFITM1	TRUE	reported	textfile	2	1	TRUE	NA
rs11246117	A	G	A	G	-0.259119	8.36655e-05	0.0351638	0.021919	FALSE	FALSE	FALSE	gc0d3k	11	353630	0.000466526	0.86	Bladder cancer	TRUE	reported	textfile	353630	9.1622e-16	0.0322388	23759	11	eqtl-a-ENSG00000185885	IFITM1	TRUE	reported	textfile	2	1	TRUE	NA
rs149007767	T	C	T	C	0.109612	0.000188159	0.149708	0.162063	FALSE	FALSE	FALSE	gc0d3k	7	50370254	0.000190373	0.32	Bladder cancer	TRUE	reported	textfile	50370254	4.67951e-11	0.0166561	30077	7	eqtl-a-ENSG00000185885	IFITM1	TRUE	reported	textfile	2	1	TRUE	NA
rs149110519	T	C	T	C	0.169285	0.000419594	0.0526158	0.035595	FALSE	FALSE	FALSE	gc0d3k	6	144385777	0.000367199	0.25	Bladder cancer	TRUE	reported	textfile	144385777	2.0281e-10	0.0266196	25735	6	eqtl-a-ENSG00000185885	IFITM1	TRUE	reported	textfile	2	1	TRUE	NA
rs6598043	C	G	C	G	0.40586	0.000332968	0.676214	0.692968	FALSE	TRUE	FALSE	gc0d3k	11	324630	0.000147917	0.0239999	Bladder cancer	TRUE	reported	textfile	324630	1e-200	0.0122523	18936	11	eqtl-a-ENSG00000185885	IFITM1	TRUE	reported	textfile	2	1	TRUE	NA
rs7104019	A	G	A	G	0.0883554	4.76712e-05	0.769113	0.741795	FALSE	FALSE	FALSE	gc0d3k	11	295670	0.000154723	0.760001	Bladder cancer	TRUE	reported	textfile	295670	3.73783e-10	0.0141041	22655	11	eqtl-a-ENSG00000185885	IFITM1	TRUE	reported	textfile	2	1	TRUE	NA
