# Supplementary material for: Integrative multi-omics and single-cell transcriptomics reveal ARHGEF12 driving chemoresistance in bladder cancer
Source: Hereditas. 2025 Nov 27;162:234. doi: 10.1186/s41065-025-00606-1 (PMC12661753; doi:10.1186/s41065-025-00606-1)
Supplement: Supplementary file 1 — Supplementary Material 1. [file 41065_2025_606_MOESM1_ESM.zip › Supplementary1/Supplementary - MR/eQTL-MR/MRpic/ITM2C.exposure.csv]

pos.exposure	pval.exposure	se.exposure	samplesize.exposure	chr.exposure	beta.exposure	id.exposure	SNP	effect_allele.exposure	other_allele.exposure	eaf.exposure	exposure	mr_keep.exposure	pval_origin.exposure	data_source.exposure	R2	F
231725408	1.43589e-09	0.0143658	30902	2	-0.0869305	eqtl-a-ENSG00000135916	rs2438304	C	A	0.219286	ITM2C	TRUE	reported	igd	0.00118354241031729	36.6147956422921
135837906	8.31764e-24	0.0119441	25191	2	-0.120154	eqtl-a-ENSG00000135916	rs7570971	A	C	0.441154	ITM2C	TRUE	reported	igd	0.00400113349276505	101.189423942509
231577363	7.94511e-19	0.013976	31341	2	-0.12384	eqtl-a-ENSG00000135916	rs2466154	G	A	0.763915	ITM2C	TRUE	reported	igd	0.0024989445366424	78.5106165100325
231742864	1e-200	0.0164703	31016	2	-0.519975	eqtl-a-ENSG00000135916	rs62195287	A	G	0.142188	ITM2C	TRUE	reported	igd	0.0311343413314964	996.629876821146
103508703	3.26671e-09	0.0124417	31569	4	-0.0736237	eqtl-a-ENSG00000135916	rs4648045	C	T	0.352599	ITM2C	TRUE	reported	igd	0.00110798414300574	35.014530987371
50305863	7.85055e-14	0.0127717	31300	7	-0.0954389	eqtl-a-ENSG00000135916	rs4917014	G	T	0.316454	ITM2C	TRUE	reported	igd	0.00178088132184646	55.8374635069693
