# Supplementary material for: Integrative multi-omics and single-cell transcriptomics reveal ARHGEF12 driving chemoresistance in bladder cancer
Source: Hereditas. 2025 Nov 27;162:234. doi: 10.1186/s41065-025-00606-1 (PMC12661753; doi:10.1186/s41065-025-00606-1)
Supplement: Supplementary file 1 — Supplementary Material 1. [file 41065_2025_606_MOESM1_ESM.zip › Supplementary1/Supplementary - MR/eQTL-MR/MRpic/ITM2C.table.MRresult.csv]

id.exposure	id.outcome	outcome	exposure	method	nsnp	b	se	pval	lo_ci	up_ci	or	or_lci95	or_uci95
eqtl-a-ENSG00000135916	J0rwpC	Bladder cancer	ITM2C	MR Egger	6	-0.00122080515790743	0.000487213272665797	0.0663620001746148	-0.00217574317233239	-0.000265867143482468	0.998779939721561	0.997826622041167	0.999734168196055
eqtl-a-ENSG00000135916	J0rwpC	Bladder cancer	ITM2C	Weighted median	6	-0.00101548387479674	0.000363828906717976	0.0052528788308835	-0.00172858853196397	-0.000302379217629508	0.998985031554468	0.998272904616722	0.999697666494359
eqtl-a-ENSG00000135916	J0rwpC	Bladder cancer	ITM2C	Inverse variance weighted	6	-0.000937022389175205	0.000328151635718099	0.00429751463923192	-0.00158019959518268	-0.000293845183167732	0.999063416479216	0.998421048262823	0.9997061979851
eqtl-a-ENSG00000135916	J0rwpC	Bladder cancer	ITM2C	Simple mode	6	-0.00125834882307119	0.000704935868883714	0.134317735492718	-0.00264002312608327	0.000123325479940892	0.998742442565827	0.997363458670288	1.00012333308484
eqtl-a-ENSG00000135916	J0rwpC	Bladder cancer	ITM2C	Weighted mode	6	-0.00105782412873193	0.0003590180097414	0.0320171043222	-0.00176149942782507	-0.000354148829638787	0.998942735169981	0.998240051101739	0.999645913873656
