# Supplementary material for: Integrative multi-omics and single-cell transcriptomics reveal ARHGEF12 driving chemoresistance in bladder cancer
Source: Hereditas. 2025 Nov 27;162:234. doi: 10.1186/s41065-025-00606-1 (PMC12661753; doi:10.1186/s41065-025-00606-1)
Supplement: Supplementary file 1 — Supplementary Material 1. [file 41065_2025_606_MOESM1_ESM.zip › Supplementary1/Supplementary - MR/eQTL-MR/MRpic/outcome.csv]

SNP	chr	pos	beta.outcome	se.outcome	samplesize.outcome	pval.outcome	eaf.outcome	effect_allele.outcome	other_allele.outcome	outcome	id.outcome	originalname.outcome	outcome.deprecated	mr_keep.outcome	data_source.outcome	proxy.outcome	target_snp.outcome	proxy_snp.outcome	target_a1.outcome	target_a2.outcome	proxy_a1.outcome	proxy_a2.outcome
rs28869591	1	920640	-0.000419797	0.000183416	373295	0.0219999	0.162319	T	C	Bladder cancer || id:ieu-b-4874	ieu-b-4874	Bladder cancer	Bladder cancer || ||	TRUE	igd	NA	NA	NA	NA	NA	NA	NA
rs12063432	1	6463477	0.000227832	0.000347231	373295	0.51	0.039686	T	C	Bladder cancer || id:ieu-b-4874	ieu-b-4874	Bladder cancer	Bladder cancer || ||	TRUE	igd	NA	NA	NA	NA	NA	NA	NA
rs112726527	1	6486225	0.000160967	0.000279429	373295	0.56	0.062467	T	C	Bladder cancer || id:ieu-b-4874	ieu-b-4874	Bladder cancer	Bladder cancer || ||	TRUE	igd	NA	NA	NA	NA	NA	NA	NA
rs6577563	1	9291666	-8.31209e-05	0.000139615	373295	0.55	0.405377	C	T	Bladder cancer || id:ieu-b-4874	ieu-b-4874	Bladder cancer	Bladder cancer || ||	TRUE	igd	NA	NA	NA	NA	NA	NA	NA
rs79776554	1	10568140	-1.63508e-05	0.000636366	373295	0.98	0.011397	T	C	Bladder cancer || id:ieu-b-4874	ieu-b-4874	Bladder cancer	Bladder cancer || ||	TRUE	igd	NA	NA	NA	NA	NA	NA	NA
rs36083022	1	10689678	-0.000284404	0.000636669	373295	0.66	0.014951	A	G	Bladder cancer || id:ieu-b-4874	ieu-b-4874	Bladder cancer	Bladder cancer || ||	TRUE	igd	NA	NA	NA	NA	NA	NA	NA
rs1883575	1	11713166	3.19779e-05	0.000139862	373295	0.82	0.52821	G	A	Bladder cancer || id:ieu-b-4874	ieu-b-4874	Bladder cancer	Bladder cancer || ||	TRUE	igd	NA	NA	NA	NA	NA	NA	NA
rs1148465	1	12207828	-6.13152e-05	0.000136486	373295	0.649999	0.486928	C	T	Bladder cancer || id:ieu-b-4874	ieu-b-4874	Bladder cancer	Bladder cancer || ||	TRUE	igd	NA	NA	NA	NA	NA	NA	NA
rs6704465	1	15138001	1.21768e-05	0.000178303	373295	0.95	0.176264	A	G	Bladder cancer || id:ieu-b-4874	ieu-b-4874	Bladder cancer	Bladder cancer || ||	TRUE	igd	NA	NA	NA	NA	NA	NA	NA
rs1404062	1	15246399	-8.68234e-05	0.000321339	373295	0.79	0.047428	C	T	Bladder cancer || id:ieu-b-4874	ieu-b-4874	Bladder cancer	Bladder cancer || ||	TRUE	igd	NA	NA	NA	NA	NA	NA	NA
rs12569359	1	15259397	-8.24133e-05	0.000229043	373295	0.719999	0.097729	A	G	Bladder cancer || id:ieu-b-4874	ieu-b-4874	Bladder cancer	Bladder cancer || ||	TRUE	igd	NA	NA	NA	NA	NA	NA	NA
rs75598696	1	15963426	-0.000201309	0.000399262	373295	0.61	0.029702	G	A	Bladder cancer || id:ieu-b-4874	ieu-b-4874	Bladder cancer	Bladder cancer || ||	TRUE	igd	NA	NA	NA	NA	NA	NA	NA
rs35991555	1	17293944	0.00029364	0.000391971	373295	0.450001	0.030685	A	G	Bladder cancer || id:ieu-b-4874	ieu-b-4874	Bladder cancer	Bladder cancer || ||	TRUE	igd	NA	NA	NA	NA	NA	NA	NA
rs2240335	1	17674537	0.000138899	0.00014192	373295	0.33	0.34623	A	C	Bladder cancer || id:ieu-b-4874	ieu-b-4874	Bladder cancer	Bladder cancer || ||	TRUE	igd	NA	NA	NA	NA	NA	NA	NA
rs58772762	1	19601875	2.28683e-05	0.000207099	373295	0.91	0.122177	G	A	Bladder cancer || id:ieu-b-4874	ieu-b-4874	Bladder cancer	Bladder cancer || ||	TRUE	igd	NA	NA	NA	NA	NA	NA	NA
rs150302054	1	20839413	-0.00011461	0.000524593	373295	0.83	0.018231	A	G	Bladder cancer || id:ieu-b-4874	ieu-b-4874	Bladder cancer	Bladder cancer || ||	TRUE	igd	NA	NA	NA	NA	NA	NA	NA
rs147202062	1	21407267	7.90526e-05	0.000350336	373295	0.82	0.039495	T	C	Bladder cancer || id:ieu-b-4874	ieu-b-4874	Bladder cancer	Bladder cancer || ||	TRUE	igd	NA	NA	NA	NA	NA	NA	NA
rs126686	1	21646997	-1.17852e-05	0.000137976	373295	0.93	0.419066	A	G	Bladder cancer || id:ieu-b-4874	ieu-b-4874	Bladder cancer	Bladder cancer || ||	TRUE	igd	NA	NA	NA	NA	NA	NA	NA
rs158762	1	22952823	3.48985e-05	0.000166386	373295	0.83	0.214212	G	A	Bladder cancer || id:ieu-b-4874	ieu-b-4874	Bladder cancer	Bladder cancer || ||	TRUE	igd	NA	NA	NA	NA	NA	NA	NA
rs190085468	1	24022108	0.000870884	0.000614824	373295	0.16	0.012595	G	A	Bladder cancer || id:ieu-b-4874	ieu-b-4874	Bladder cancer	Bladder cancer || ||	TRUE	igd	NA	NA	NA	NA	NA	NA	NA
rs35675064	1	24251651	-0.000197355	0.0001527	373295	0.2	0.301977	T	C	Bladder cancer || id:ieu-b-4874	ieu-b-4874	Bladder cancer	Bladder cancer || ||	TRUE	igd	NA	NA	NA	NA	NA	NA	NA
rs149176316	1	26633185	-4.76814e-06	0.000473733	373295	0.99	0.021977	A	G	Bladder cancer || id:ieu-b-4874	ieu-b-4874	Bladder cancer	Bladder cancer || ||	TRUE	igd	NA	NA	NA	NA	NA	NA	NA
rs71636778	1	27104612	-0.000326383	0.00018282	373295	0.0739997	0.163678	C	T	Bladder cancer || id:ieu-b-4874	ieu-b-4874	Bladder cancer	Bladder cancer || ||	TRUE	igd	NA	NA	NA	NA	NA	NA	NA
rs41291086	1	27668610	0.00020912	0.000357775	373295	0.56	0.037714	T	C	Bladder cancer || id:ieu-b-4874	ieu-b-4874	Bladder cancer	Bladder cancer || ||	TRUE	igd	NA	NA	NA	NA	NA	NA	NA
rs10914193	1	31231333	5.90682e-05	0.000136775	373295	0.67	0.478073	A	G	Bladder cancer || id:ieu-b-4874	ieu-b-4874	Bladder cancer	Bladder cancer || ||	TRUE	igd	NA	NA	NA	NA	NA	NA	NA
rs12043750	1	35815123	-0.000333419	0.000516126	373295	0.52	0.017438	T	C	Bladder cancer || id:ieu-b-4874	ieu-b-4874	Bladder cancer	Bladder cancer || ||	TRUE	igd	NA	NA	NA	NA	NA	NA	NA
rs1022553	1	37807129	-0.000191301	0.000346241	373295	0.58	0.040261	A	G	Bladder cancer || id:ieu-b-4874	ieu-b-4874	Bladder cancer	Bladder cancer || ||	TRUE	igd	NA	NA	NA	NA	NA	NA	NA
rs72657713	1	37839088	-5.73239e-05	0.00032224	373295	0.86	0.046002	C	T	Bladder cancer || id:ieu-b-4874	ieu-b-4874	Bladder cancer	Bladder cancer || ||	TRUE	igd	NA	NA	NA	NA	NA	NA	NA
rs1395721	1	37951995	0.000119493	0.000202028	373295	0.55	0.131033	A	G	Bladder cancer || id:ieu-b-4874	ieu-b-4874	Bladder cancer	Bladder cancer || ||	TRUE	igd	NA	NA	NA	NA	NA	NA	NA
rs140978204	1	38267188	-0.000327688	0.000349057	373295	0.35	0.039805	C	T	Bladder cancer || id:ieu-b-4874	ieu-b-4874	Bladder cancer	Bladder cancer || ||	TRUE	igd	NA	NA	NA	NA	NA	NA	NA
rs190635795	1	38437577	-0.000511325	0.000546312	373295	0.35	0.016725	A	G	Bladder cancer || id:ieu-b-4874	ieu-b-4874	Bladder cancer	Bladder cancer || ||	TRUE	igd	NA	NA	NA	NA	NA	NA	NA
rs112629241	1	39060516	-0.000252136	0.000484999	373295	0.6	0.020715	A	G	Bladder cancer || id:ieu-b-4874	ieu-b-4874	Bladder cancer	Bladder cancer || ||	TRUE	igd	NA	NA	NA	NA	NA	NA	NA
rs260983	1	39542062	0.000622632	0.000484871	373295	0.2	0.019832	G	T	Bladder cancer || id:ieu-b-4874	ieu-b-4874	Bladder cancer	Bladder cancer || ||	TRUE	igd	NA	NA	NA	NA	NA	NA	NA
rs148588695	1	39852467	-0.000159226	0.000332914	373295	0.630001	0.043748	A	G	Bladder cancer || id:ieu-b-4874	ieu-b-4874	Bladder cancer	Bladder cancer || ||	TRUE	igd	NA	NA	NA	NA	NA	NA	NA
rs1568146	1	40136928	-9.36327e-05	0.000135902	373295	0.49	0.51484	T	C	Bladder cancer || id:ieu-b-4874	ieu-b-4874	Bladder cancer	Bladder cancer || ||	TRUE	igd	NA	NA	NA	NA	NA	NA	NA
rs61779765	1	40183242	0.000383247	0.000401041	373295	0.34	0.029241	A	G	Bladder cancer || id:ieu-b-4874	ieu-b-4874	Bladder cancer	Bladder cancer || ||	TRUE	igd	NA	NA	NA	NA	NA	NA	NA
rs588203	1	42289738	-1.87724e-05	0.000137979	373295	0.89	0.407004	A	T	Bladder cancer || id:ieu-b-4874	ieu-b-4874	Bladder cancer	Bladder cancer || ||	TRUE	igd	NA	NA	NA	NA	NA	NA	NA
rs61770309	1	44449531	0.000128403	0.000191196	373295	0.5	0.16206	T	G	Bladder cancer || id:ieu-b-4874	ieu-b-4874	Bladder cancer	Bladder cancer || ||	TRUE	igd	NA	NA	NA	NA	NA	NA	NA
rs75017284	1	46051021	0.000481176	0.000660649	373295	0.47	0.010559	G	A	Bladder cancer || id:ieu-b-4874	ieu-b-4874	Bladder cancer	Bladder cancer || ||	TRUE	igd	NA	NA	NA	NA	NA	NA	NA
rs4660941	1	46949991	0.000143314	0.00015101	373295	0.34	0.719885	G	C	Bladder cancer || id:ieu-b-4874	ieu-b-4874	Bladder cancer	Bladder cancer || ||	TRUE	igd	NA	NA	NA	NA	NA	NA	NA
rs11581087	1	47621279	0.000254808	0.000152308	373295	0.0940005	0.270072	A	T	Bladder cancer || id:ieu-b-4874	ieu-b-4874	Bladder cancer	Bladder cancer || ||	TRUE	igd	NA	NA	NA	NA	NA	NA	NA
rs74953047	1	52684289	-0.000203845	0.000462154	373295	0.66	0.021879	G	A	Bladder cancer || id:ieu-b-4874	ieu-b-4874	Bladder cancer	Bladder cancer || ||	TRUE	igd	NA	NA	NA	NA	NA	NA	NA
rs3766785	1	53582306	0.000192135	0.00016051	373295	0.23	0.229899	T	A	Bladder cancer || id:ieu-b-4874	ieu-b-4874	Bladder cancer	Bladder cancer || ||	TRUE	igd	NA	NA	NA	NA	NA	NA	NA
rs12036610	1	59424634	-5.82588e-05	0.000168103	373295	0.73	0.204591	T	C	Bladder cancer || id:ieu-b-4874	ieu-b-4874	Bladder cancer	Bladder cancer || ||	TRUE	igd	NA	NA	NA	NA	NA	NA	NA
rs2716140	1	59472397	8.5744e-05	0.000138675	373295	0.54	0.394138	C	A	Bladder cancer || id:ieu-b-4874	ieu-b-4874	Bladder cancer	Bladder cancer || ||	TRUE	igd	NA	NA	NA	NA	NA	NA	NA
rs12133535	1	59890409	0.000391184	0.000203143	373295	0.0539995	0.851817	A	C	Bladder cancer || id:ieu-b-4874	ieu-b-4874	Bladder cancer	Bladder cancer || ||	TRUE	igd	NA	NA	NA	NA	NA	NA	NA
rs591512	1	60223332	0.000150273	0.000201361	373295	0.46	0.870205	C	T	Bladder cancer || id:ieu-b-4874	ieu-b-4874	Bladder cancer	Bladder cancer || ||	TRUE	igd	NA	NA	NA	NA	NA	NA	NA
rs116694411	1	62597376	-0.000795882	0.000428908	373295	0.064	0.02611	C	T	Bladder cancer || id:ieu-b-4874	ieu-b-4874	Bladder cancer	Bladder cancer || ||	TRUE	igd	NA	NA	NA	NA	NA	NA	NA
rs2457818	1	62653341	6.37571e-06	0.000302946	373295	0.98	0.052887	C	G	Bladder cancer || id:ieu-b-4874	ieu-b-4874	Bladder cancer	Bladder cancer || ||	TRUE	igd	NA	NA	NA	NA	NA	NA	NA
rs7545044	1	63856651	8.47154e-05	0.000147136	373295	0.56	0.689876	G	A	Bladder cancer || id:ieu-b-4874	ieu-b-4874	Bladder cancer	Bladder cancer || ||	TRUE	igd	NA	NA	NA	NA	NA	NA	NA
rs4655762	1	65869274	1.78692e-05	0.000144141	373295	0.9	0.326024	T	C	Bladder cancer || id:ieu-b-4874	ieu-b-4874	Bladder cancer	Bladder cancer || ||	TRUE	igd	NA	NA	NA	NA	NA	NA	NA
rs3790436	1	65875851	-0.000120162	0.000138098	373295	0.38	0.446995	C	G	Bladder cancer || id:ieu-b-4874	ieu-b-4874	Bladder cancer	Bladder cancer || ||	TRUE	igd	NA	NA	NA	NA	NA	NA	NA
rs77848204	1	65894813	0.000153792	0.000292954	373295	0.6	0.056584	A	G	Bladder cancer || id:ieu-b-4874	ieu-b-4874	Bladder cancer	Bladder cancer || ||	TRUE	igd	NA	NA	NA	NA	NA	NA	NA
rs72683201	1	66225711	0.000404973	0.000386752	373295	0.3	0.031522	T	C	Bladder cancer || id:ieu-b-4874	ieu-b-4874	Bladder cancer	Bladder cancer || ||	TRUE	igd	NA	NA	NA	NA	NA	NA	NA
rs113148012	1	66976181	0.000176029	0.000268745	373295	0.51	0.075314	T	C	Bladder cancer || id:ieu-b-4874	ieu-b-4874	Bladder cancer	Bladder cancer || ||	TRUE	igd	NA	NA	NA	NA	NA	NA	NA
rs2064689	1	67653010	-8.43216e-05	0.000145869	373295	0.56	0.311673	A	G	Bladder cancer || id:ieu-b-4874	ieu-b-4874	Bladder cancer	Bladder cancer || ||	TRUE	igd	NA	NA	NA	NA	NA	NA	NA
rs59711991	1	68240280	-0.000287585	0.000281067	373295	0.31	0.061497	T	C	Bladder cancer || id:ieu-b-4874	ieu-b-4874	Bladder cancer	Bladder cancer || ||	TRUE	igd	NA	NA	NA	NA	NA	NA	NA
rs61788812	1	75244627	-0.000483937	0.000334502	373295	0.15	0.043673	C	T	Bladder cancer || id:ieu-b-4874	ieu-b-4874	Bladder cancer	Bladder cancer || ||	TRUE	igd	NA	NA	NA	NA	NA	NA	NA
rs75417281	1	79167851	-6.84941e-05	0.000144118	373295	0.630001	0.334345	C	G	Bladder cancer || id:ieu-b-4874	ieu-b-4874	Bladder cancer	Bladder cancer || ||	TRUE	igd	NA	NA	NA	NA	NA	NA	NA
rs74096182	1	85355332	6.74798e-05	0.000498636	373295	0.89	0.018789	A	G	Bladder cancer || id:ieu-b-4874	ieu-b-4874	Bladder cancer	Bladder cancer || ||	TRUE	igd	NA	NA	NA	NA	NA	NA	NA
rs677476	1	85418307	0.000129608	0.000135177	373295	0.34	0.485886	G	C	Bladder cancer || id:ieu-b-4874	ieu-b-4874	Bladder cancer	Bladder cancer || ||	TRUE	igd	NA	NA	NA	NA	NA	NA	NA
rs150495315	1	89696277	-0.000313373	0.000661718	373295	0.64	0.010908	T	G	Bladder cancer || id:ieu-b-4874	ieu-b-4874	Bladder cancer	Bladder cancer || ||	TRUE	igd	NA	NA	NA	NA	NA	NA	NA
rs10922670	1	90069248	-0.000426063	0.000144113	373295	0.00309999	0.336384	T	C	Bladder cancer || id:ieu-b-4874	ieu-b-4874	Bladder cancer	Bladder cancer || ||	TRUE	igd	NA	NA	NA	NA	NA	NA	NA
rs12403051	1	90366278	0.000219338	0.000365589	373295	0.55	0.03553	T	G	Bladder cancer || id:ieu-b-4874	ieu-b-4874	Bladder cancer	Bladder cancer || ||	TRUE	igd	NA	NA	NA	NA	NA	NA	NA
rs143406806	1	90388228	-0.00028174	0.000531302	373295	0.6	0.018771	G	A	Bladder cancer || id:ieu-b-4874	ieu-b-4874	Bladder cancer	Bladder cancer || ||	TRUE	igd	NA	NA	NA	NA	NA	NA	NA
rs34856868	1	92554283	0.00037847	0.000398401	373295	0.34	0.029651	A	G	Bladder cancer || id:ieu-b-4874	ieu-b-4874	Bladder cancer	Bladder cancer || ||	TRUE	igd	NA	NA	NA	NA	NA	NA	NA
rs485336	1	93504636	-0.000147741	0.000156121	373295	0.34	0.750332	C	T	Bladder cancer || id:ieu-b-4874	ieu-b-4874	Bladder cancer	Bladder cancer || ||	TRUE	igd	NA	NA	NA	NA	NA	NA	NA
rs150814302	1	94153094	-0.000114331	0.000447851	373295	0.8	0.02351	T	C	Bladder cancer || id:ieu-b-4874	ieu-b-4874	Bladder cancer	Bladder cancer || ||	TRUE	igd	NA	NA	NA	NA	NA	NA	NA
rs138870478	1	97930280	-0.000203866	0.000578909	373295	0.719999	0.014889	A	G	Bladder cancer || id:ieu-b-4874	ieu-b-4874	Bladder cancer	Bladder cancer || ||	TRUE	igd	NA	NA	NA	NA	NA	NA	NA
rs138454459	1	103370135	-0.000280289	0.000206183	373295	0.17	0.129784	C	G	Bladder cancer || id:ieu-b-4874	ieu-b-4874	Bladder cancer	Bladder cancer || ||	TRUE	igd	NA	NA	NA	NA	NA	NA	NA
rs115944270	1	109354608	-0.000117436	0.000410466	373295	0.77	0.028236	C	T	Bladder cancer || id:ieu-b-4874	ieu-b-4874	Bladder cancer	Bladder cancer || ||	TRUE	igd	NA	NA	NA	NA	NA	NA	NA
rs10494102	1	109444298	-0.000220574	0.000338541	373295	0.51	0.041714	G	A	Bladder cancer || id:ieu-b-4874	ieu-b-4874	Bladder cancer	Bladder cancer || ||	TRUE	igd	NA	NA	NA	NA	NA	NA	NA
rs533212	1	109648870	0.000247156	0.000176264	373295	0.16	0.178463	G	C	Bladder cancer || id:ieu-b-4874	ieu-b-4874	Bladder cancer	Bladder cancer || ||	TRUE	igd	NA	NA	NA	NA	NA	NA	NA
rs2297797	1	110040680	-3.26146e-06	0.000137557	373295	0.98	0.458605	T	C	Bladder cancer || id:ieu-b-4874	ieu-b-4874	Bladder cancer	Bladder cancer || ||	TRUE	igd	NA	NA	NA	NA	NA	NA	NA
rs116468196	1	110155000	-0.000456278	0.00036622	373295	0.21	0.036082	A	C	Bladder cancer || id:ieu-b-4874	ieu-b-4874	Bladder cancer	Bladder cancer || ||	TRUE	igd	NA	NA	NA	NA	NA	NA	NA
rs79707220	1	110327116	-0.000196425	0.000625815	373295	0.75	0.011814	C	A	Bladder cancer || id:ieu-b-4874	ieu-b-4874	Bladder cancer	Bladder cancer || ||	TRUE	igd	NA	NA	NA	NA	NA	NA	NA
rs12038954	1	111544137	-0.000481389	0.000158517	373295	0.00239999	0.247723	C	A	Bladder cancer || id:ieu-b-4874	ieu-b-4874	Bladder cancer	Bladder cancer || ||	TRUE	igd	NA	NA	NA	NA	NA	NA	NA
rs1282332	1	111572204	8.39274e-05	0.000145245	373295	0.56	0.320479	G	A	Bladder cancer || id:ieu-b-4874	ieu-b-4874	Bladder cancer	Bladder cancer || ||	TRUE	igd	NA	NA	NA	NA	NA	NA	NA
rs75484460	1	111670607	0.000510934	0.000444134	373295	0.25	0.02371	T	C	Bladder cancer || id:ieu-b-4874	ieu-b-4874	Bladder cancer	Bladder cancer || ||	TRUE	igd	NA	NA	NA	NA	NA	NA	NA
rs115058440	1	111687918	-0.000978138	0.000453361	373295	0.0309999	0.023773	A	G	Bladder cancer || id:ieu-b-4874	ieu-b-4874	Bladder cancer	Bladder cancer || ||	TRUE	igd	NA	NA	NA	NA	NA	NA	NA
rs798034	1	117312119	0.000102854	0.000248265	373295	0.68	0.080435	G	A	Bladder cancer || id:ieu-b-4874	ieu-b-4874	Bladder cancer	Bladder cancer || ||	TRUE	igd	NA	NA	NA	NA	NA	NA	NA
rs77524075	1	117395328	-0.000351607	0.000281602	373295	0.21	0.065287	T	C	Bladder cancer || id:ieu-b-4874	ieu-b-4874	Bladder cancer	Bladder cancer || ||	TRUE	igd	NA	NA	NA	NA	NA	NA	NA
rs181632631	1	117534969	-6.90336e-05	0.00053818	373295	0.9	0.017058	A	G	Bladder cancer || id:ieu-b-4874	ieu-b-4874	Bladder cancer	Bladder cancer || ||	TRUE	igd	NA	NA	NA	NA	NA	NA	NA
rs11587735	1	118153011	0.00028604	0.000180821	373295	0.11	0.168596	C	A	Bladder cancer || id:ieu-b-4874	ieu-b-4874	Bladder cancer	Bladder cancer || ||	TRUE	igd	NA	NA	NA	NA	NA	NA	NA
rs115375550	1	147211805	-8.60559e-05	0.000613582	373295	0.89	0.012295	A	G	Bladder cancer || id:ieu-b-4874	ieu-b-4874	Bladder cancer	Bladder cancer || ||	TRUE	igd	NA	NA	NA	NA	NA	NA	NA
rs186839331	1	147236727	0.000208641	0.000382444	373295	0.59	0.033535	C	A	Bladder cancer || id:ieu-b-4874	ieu-b-4874	Bladder cancer	Bladder cancer || ||	TRUE	igd	NA	NA	NA	NA	NA	NA	NA
rs7531664	1	149815536	-0.00013545	0.000202264	373295	0.5	0.128219	C	T	Bladder cancer || id:ieu-b-4874	ieu-b-4874	Bladder cancer	Bladder cancer || ||	TRUE	igd	NA	NA	NA	NA	NA	NA	NA
rs72708153	1	149865483	-0.000157419	0.000246923	373295	0.52	0.081388	G	A	Bladder cancer || id:ieu-b-4874	ieu-b-4874	Bladder cancer	Bladder cancer || ||	TRUE	igd	NA	NA	NA	NA	NA	NA	NA
rs6700343	1	150149016	-0.000398706	0.000259071	373295	0.12	0.074052	A	G	Bladder cancer || id:ieu-b-4874	ieu-b-4874	Bladder cancer	Bladder cancer || ||	TRUE	igd	NA	NA	NA	NA	NA	NA	NA
rs1122967	1	150258838	-0.000206341	0.000135648	373295	0.13	0.51042	G	C	Bladder cancer || id:ieu-b-4874	ieu-b-4874	Bladder cancer	Bladder cancer || ||	TRUE	igd	NA	NA	NA	NA	NA	NA	NA
rs11204677	1	150574695	4.45139e-05	0.000135885	373295	0.74	0.551762	G	C	Bladder cancer || id:ieu-b-4874	ieu-b-4874	Bladder cancer	Bladder cancer || ||	TRUE	igd	NA	NA	NA	NA	NA	NA	NA
rs2089082	1	150800090	5.43902e-05	0.000141149	373295	0.7	0.35697	G	T	Bladder cancer || id:ieu-b-4874	ieu-b-4874	Bladder cancer	Bladder cancer || ||	TRUE	igd	NA	NA	NA	NA	NA	NA	NA
rs34616916	1	150983279	0.00016239	0.000167234	373295	0.33	0.210772	A	G	Bladder cancer || id:ieu-b-4874	ieu-b-4874	Bladder cancer	Bladder cancer || ||	TRUE	igd	NA	NA	NA	NA	NA	NA	NA
rs147807121	1	151025885	0.000177902	0.000403542	373295	0.66	0.029067	T	C	Bladder cancer || id:ieu-b-4874	ieu-b-4874	Bladder cancer	Bladder cancer || ||	TRUE	igd	NA	NA	NA	NA	NA	NA	NA
rs114950269	1	151064245	-0.000146236	0.000349483	373295	0.68	0.040089	A	G	Bladder cancer || id:ieu-b-4874	ieu-b-4874	Bladder cancer	Bladder cancer || ||	TRUE	igd	NA	NA	NA	NA	NA	NA	NA
rs76620851	1	153626794	-0.000161115	0.000563137	373295	0.77	0.015704	C	T	Bladder cancer || id:ieu-b-4874	ieu-b-4874	Bladder cancer	Bladder cancer || ||	TRUE	igd	NA	NA	NA	NA	NA	NA	NA
rs2228145	1	154426970	0.000266258	0.000137047	373295	0.0519996	0.409265	C	A	Bladder cancer || id:ieu-b-4874	ieu-b-4874	Bladder cancer	Bladder cancer || ||	TRUE	igd	NA	NA	NA	NA	NA	NA	NA
rs7554577	1	154692883	4.16912e-05	0.000137055	373295	0.760001	0.420973	A	C	Bladder cancer || id:ieu-b-4874	ieu-b-4874	Bladder cancer	Bladder cancer || ||	TRUE	igd	NA	NA	NA	NA	NA	NA	NA
rs7534162	1	155065159	-0.000138165	0.000135507	373295	0.31	0.52975	A	G	Bladder cancer || id:ieu-b-4874	ieu-b-4874	Bladder cancer	Bladder cancer || ||	TRUE	igd	NA	NA	NA	NA	NA	NA	NA
rs1142287	1	155230131	-0.000149209	0.000155209	373295	0.34	0.254433	T	C	Bladder cancer || id:ieu-b-4874	ieu-b-4874	Bladder cancer	Bladder cancer || ||	TRUE	igd	NA	NA	NA	NA	NA	NA	NA
rs115711500	1	155445128	-6.33043e-05	0.00042913	373295	0.88	0.025945	A	G	Bladder cancer || id:ieu-b-4874	ieu-b-4874	Bladder cancer	Bladder cancer || ||	TRUE	igd	NA	NA	NA	NA	NA	NA	NA
rs61742464	1	155560638	-0.000424494	0.000527851	373295	0.42	0.016886	T	C	Bladder cancer || id:ieu-b-4874	ieu-b-4874	Bladder cancer	Bladder cancer || ||	TRUE	igd	NA	NA	NA	NA	NA	NA	NA
rs2485661	1	156083496	-0.000356496	0.000331033	373295	0.28	0.955788	C	T	Bladder cancer || id:ieu-b-4874	ieu-b-4874	Bladder cancer	Bladder cancer || ||	TRUE	igd	NA	NA	NA	NA	NA	NA	NA
rs2736610	1	156204714	8.81077e-06	0.000333706	373295	0.98	0.043659	C	T	Bladder cancer || id:ieu-b-4874	ieu-b-4874	Bladder cancer	Bladder cancer || ||	TRUE	igd	NA	NA	NA	NA	NA	NA	NA
rs1050316	1	156434703	-1.03482e-05	0.000142421	373295	0.94	0.652963	T	G	Bladder cancer || id:ieu-b-4874	ieu-b-4874	Bladder cancer	Bladder cancer || ||	TRUE	igd	NA	NA	NA	NA	NA	NA	NA
rs9427268	1	157466945	6.46433e-05	0.000170412	373295	0.7	0.206747	T	G	Bladder cancer || id:ieu-b-4874	ieu-b-4874	Bladder cancer	Bladder cancer || ||	TRUE	igd	NA	NA	NA	NA	NA	NA	NA
rs9970909	1	157481679	3.52165e-05	0.00014641	373295	0.81	0.314065	T	C	Bladder cancer || id:ieu-b-4874	ieu-b-4874	Bladder cancer	Bladder cancer || ||	TRUE	igd	NA	NA	NA	NA	NA	NA	NA
rs12729747	1	157572999	0.000336028	0.000492542	373295	0.5	0.020964	T	C	Bladder cancer || id:ieu-b-4874	ieu-b-4874	Bladder cancer	Bladder cancer || ||	TRUE	igd	NA	NA	NA	NA	NA	NA	NA
rs34673951	1	158159779	0.000183285	0.000235061	373295	0.44	0.091153	G	A	Bladder cancer || id:ieu-b-4874	ieu-b-4874	Bladder cancer	Bladder cancer || ||	TRUE	igd	NA	NA	NA	NA	NA	NA	NA
rs72702934	1	158810813	0.000294271	0.000184386	373295	0.11	0.160729	A	G	Bladder cancer || id:ieu-b-4874	ieu-b-4874	Bladder cancer	Bladder cancer || ||	TRUE	igd	NA	NA	NA	NA	NA	NA	NA
rs112994245	1	160148360	7.4007e-05	0.000268557	373295	0.780001	0.068546	A	G	Bladder cancer || id:ieu-b-4874	ieu-b-4874	Bladder cancer	Bladder cancer || ||	TRUE	igd	NA	NA	NA	NA	NA	NA	NA
rs115503831	1	160567590	-0.000410957	0.000533499	373295	0.44	0.016379	T	C	Bladder cancer || id:ieu-b-4874	ieu-b-4874	Bladder cancer	Bladder cancer || ||	TRUE	igd	NA	NA	NA	NA	NA	NA	NA
rs76883141	1	160740094	0.000432439	0.000608264	373295	0.48	0.013043	C	T	Bladder cancer || id:ieu-b-4874	ieu-b-4874	Bladder cancer	Bladder cancer || ||	TRUE	igd	NA	NA	NA	NA	NA	NA	NA
rs6427571	1	160955295	-2.00963e-05	0.00016411	373295	0.9	0.783595	G	A	Bladder cancer || id:ieu-b-4874	ieu-b-4874	Bladder cancer	Bladder cancer || ||	TRUE	igd	NA	NA	NA	NA	NA	NA	NA
rs34307129	1	161275729	-0.000335404	0.000408062	373295	0.41	0.028231	A	G	Bladder cancer || id:ieu-b-4874	ieu-b-4874	Bladder cancer	Bladder cancer || ||	TRUE	igd	NA	NA	NA	NA	NA	NA	NA
rs12142755	1	161481743	-4.01961e-05	0.000142881	373295	0.780001	0.341621	G	A	Bladder cancer || id:ieu-b-4874	ieu-b-4874	Bladder cancer	Bladder cancer || ||	TRUE	igd	NA	NA	NA	NA	NA	NA	NA
rs57678166	1	161679899	0.000157444	0.000202269	373295	0.44	0.128543	C	T	Bladder cancer || id:ieu-b-4874	ieu-b-4874	Bladder cancer	Bladder cancer || ||	TRUE	igd	NA	NA	NA	NA	NA	NA	NA
rs142861709	1	165999143	0.000425132	0.000467776	373295	0.36	0.022102	T	C	Bladder cancer || id:ieu-b-4874	ieu-b-4874	Bladder cancer	Bladder cancer || ||	TRUE	igd	NA	NA	NA	NA	NA	NA	NA
rs3753921	1	167513159	-0.000135909	0.000146197	373295	0.35	0.309957	C	T	Bladder cancer || id:ieu-b-4874	ieu-b-4874	Bladder cancer	Bladder cancer || ||	TRUE	igd	NA	NA	NA	NA	NA	NA	NA
rs2239853	1	169525766	-5.00898e-05	0.000135563	373295	0.709999	0.479503	C	T	Bladder cancer || id:ieu-b-4874	ieu-b-4874	Bladder cancer	Bladder cancer || ||	TRUE	igd	NA	NA	NA	NA	NA	NA	NA
rs114812663	1	170046290	0.000321554	0.000304304	373295	0.29	0.052284	T	C	Bladder cancer || id:ieu-b-4874	ieu-b-4874	Bladder cancer	Bladder cancer || ||	TRUE	igd	NA	NA	NA	NA	NA	NA	NA
rs7530758	1	171897604	0.000129813	0.000140167	373295	0.35	0.631191	C	T	Bladder cancer || id:ieu-b-4874	ieu-b-4874	Bladder cancer	Bladder cancer || ||	TRUE	igd	NA	NA	NA	NA	NA	NA	NA
rs2224567	1	172295812	-0.00033209	0.000139046	373295	0.017	0.479408	G	A	Bladder cancer || id:ieu-b-4874	ieu-b-4874	Bladder cancer	Bladder cancer || ||	TRUE	igd	NA	NA	NA	NA	NA	NA	NA
rs75413588	1	172374744	-0.000128697	0.000226419	373295	0.57	0.101958	A	C	Bladder cancer || id:ieu-b-4874	ieu-b-4874	Bladder cancer	Bladder cancer || ||	TRUE	igd	NA	NA	NA	NA	NA	NA	NA
rs139514999	1	175299876	-0.000166324	0.000511786	373295	0.75	0.020338	A	C	Bladder cancer || id:ieu-b-4874	ieu-b-4874	Bladder cancer	Bladder cancer || ||	TRUE	igd	NA	NA	NA	NA	NA	NA	NA
rs115719312	1	175302759	-0.000104943	0.000396083	373295	0.79	0.030129	C	T	Bladder cancer || id:ieu-b-4874	ieu-b-4874	Bladder cancer	Bladder cancer || ||	TRUE	igd	NA	NA	NA	NA	NA	NA	NA
rs113448263	1	181094881	6.04534e-05	0.000276993	373295	0.83	0.063679	T	C	Bladder cancer || id:ieu-b-4874	ieu-b-4874	Bladder cancer	Bladder cancer || ||	TRUE	igd	NA	NA	NA	NA	NA	NA	NA
rs80046889	1	181467205	-0.000155059	0.000183435	373295	0.4	0.166593	T	C	Bladder cancer || id:ieu-b-4874	ieu-b-4874	Bladder cancer	Bladder cancer || ||	TRUE	igd	NA	NA	NA	NA	NA	NA	NA
rs10752870	1	182374330	0.000165873	0.000162743	373295	0.31	0.779122	C	G	Bladder cancer || id:ieu-b-4874	ieu-b-4874	Bladder cancer	Bladder cancer || ||	TRUE	igd	NA	NA	NA	NA	NA	NA	NA
rs75981610	1	183896919	6.85253e-05	0.000396603	373295	0.86	0.030638	T	G	Bladder cancer || id:ieu-b-4874	ieu-b-4874	Bladder cancer	Bladder cancer || ||	TRUE	igd	NA	NA	NA	NA	NA	NA	NA
rs10919960	1	200479973	0.000393678	0.000135444	373295	0.00369999	0.499751	C	T	Bladder cancer || id:ieu-b-4874	ieu-b-4874	Bladder cancer	Bladder cancer || ||	TRUE	igd	NA	NA	NA	NA	NA	NA	NA
rs4319373	1	200848481	-7.11825e-05	0.000184726	373295	0.7	0.159959	C	T	Bladder cancer || id:ieu-b-4874	ieu-b-4874	Bladder cancer	Bladder cancer || ||	TRUE	igd	NA	NA	NA	NA	NA	NA	NA
rs4915463	1	200879302	5.95987e-05	0.0001399	373295	0.67	0.619807	G	A	Bladder cancer || id:ieu-b-4874	ieu-b-4874	Bladder cancer	Bladder cancer || ||	TRUE	igd	NA	NA	NA	NA	NA	NA	NA
rs143361641	1	201045143	0.000259564	0.000505859	373295	0.61	0.019611	T	C	Bladder cancer || id:ieu-b-4874	ieu-b-4874	Bladder cancer	Bladder cancer || ||	TRUE	igd	NA	NA	NA	NA	NA	NA	NA
rs80205215	1	202226606	0.000209377	0.000205809	373295	0.31	0.123242	C	A	Bladder cancer || id:ieu-b-4874	ieu-b-4874	Bladder cancer	Bladder cancer || ||	TRUE	igd	NA	NA	NA	NA	NA	NA	NA
rs2364569	1	202916086	3.61613e-05	0.000146621	373295	0.81	0.308057	T	C	Bladder cancer || id:ieu-b-4874	ieu-b-4874	Bladder cancer	Bladder cancer || ||	TRUE	igd	NA	NA	NA	NA	NA	NA	NA
rs1340239	1	203202885	0.00063996	0.000270259	373295	0.0179999	0.933062	G	A	Bladder cancer || id:ieu-b-4874	ieu-b-4874	Bladder cancer	Bladder cancer || ||	TRUE	igd	NA	NA	NA	NA	NA	NA	NA
rs17534202	1	203281175	-0.00016019	0.000135781	373295	0.24	0.535149	C	G	Bladder cancer || id:ieu-b-4874	ieu-b-4874	Bladder cancer	Bladder cancer || ||	TRUE	igd	NA	NA	NA	NA	NA	NA	NA
rs9194	1	204991770	-0.000114637	0.000166081	373295	0.49	0.21192	T	C	Bladder cancer || id:ieu-b-4874	ieu-b-4874	Bladder cancer	Bladder cancer || ||	TRUE	igd	NA	NA	NA	NA	NA	NA	NA
rs149866019	1	205112366	-0.000957772	0.000435191	373295	0.0280001	0.025504	T	C	Bladder cancer || id:ieu-b-4874	ieu-b-4874	Bladder cancer	Bladder cancer || ||	TRUE	igd	NA	NA	NA	NA	NA	NA	NA
rs12119587	1	205207074	-0.000101825	0.000349594	373295	0.77	0.038784	A	G	Bladder cancer || id:ieu-b-4874	ieu-b-4874	Bladder cancer	Bladder cancer || ||	TRUE	igd	NA	NA	NA	NA	NA	NA	NA
rs55767016	1	205311066	0.000133059	0.000187678	373295	0.48	0.160916	T	C	Bladder cancer || id:ieu-b-4874	ieu-b-4874	Bladder cancer	Bladder cancer || ||	TRUE	igd	NA	NA	NA	NA	NA	NA	NA
rs4425986	1	207293780	-0.000144674	0.000138987	373295	0.3	0.566269	T	C	Bladder cancer || id:ieu-b-4874	ieu-b-4874	Bladder cancer	Bladder cancer || ||	TRUE	igd	NA	NA	NA	NA	NA	NA	NA
rs114870176	1	207513563	-0.000393292	0.00048124	373295	0.41	0.020248	C	T	Bladder cancer || id:ieu-b-4874	ieu-b-4874	Bladder cancer	Bladder cancer || ||	TRUE	igd	NA	NA	NA	NA	NA	NA	NA
rs115525176	1	207546631	-0.000314938	0.000633811	373295	0.62	0.011482	C	T	Bladder cancer || id:ieu-b-4874	ieu-b-4874	Bladder cancer	Bladder cancer || ||	TRUE	igd	NA	NA	NA	NA	NA	NA	NA
rs145404231	1	212763885	-0.00128367	0.000549316	373295	0.0189998	0.016073	G	A	Bladder cancer || id:ieu-b-4874	ieu-b-4874	Bladder cancer	Bladder cancer || ||	TRUE	igd	NA	NA	NA	NA	NA	NA	NA
rs12128789	1	212852832	8.7615e-05	0.000196845	373295	0.66	0.137127	C	T	Bladder cancer || id:ieu-b-4874	ieu-b-4874	Bladder cancer	Bladder cancer || ||	TRUE	igd	NA	NA	NA	NA	NA	NA	NA
rs1874419	1	213041841	1.30406e-05	0.00015599	373295	0.93	0.748864	C	T	Bladder cancer || id:ieu-b-4874	ieu-b-4874	Bladder cancer	Bladder cancer || ||	TRUE	igd	NA	NA	NA	NA	NA	NA	NA
rs79181819	1	213335906	0.000541404	0.000651958	373295	0.41	0.011853	A	G	Bladder cancer || id:ieu-b-4874	ieu-b-4874	Bladder cancer	Bladder cancer || ||	TRUE	igd	NA	NA	NA	NA	NA	NA	NA
rs79275016	1	220670555	-0.000312756	0.000286148	373295	0.27	0.060853	T	C	Bladder cancer || id:ieu-b-4874	ieu-b-4874	Bladder cancer	Bladder cancer || ||	TRUE	igd	NA	NA	NA	NA	NA	NA	NA
rs796484	1	220883133	2.50487e-05	0.000256665	373295	0.92	0.925062	A	G	Bladder cancer || id:ieu-b-4874	ieu-b-4874	Bladder cancer	Bladder cancer || ||	TRUE	igd	NA	NA	NA	NA	NA	NA	NA
rs61825469	1	222675019	-7.25378e-05	0.000155844	373295	0.64	0.664491	A	G	Bladder cancer || id:ieu-b-4874	ieu-b-4874	Bladder cancer	Bladder cancer || ||	TRUE	igd	NA	NA	NA	NA	NA	NA	NA
rs16844592	1	224348315	-0.00020559	0.000378711	373295	0.59	0.032957	A	G	Bladder cancer || id:ieu-b-4874	ieu-b-4874	Bladder cancer	Bladder cancer || ||	TRUE	igd	NA	NA	NA	NA	NA	NA	NA
rs141873482	1	224816296	0.000240846	0.000623745	373295	0.7	0.013641	C	T	Bladder cancer || id:ieu-b-4874	ieu-b-4874	Bladder cancer	Bladder cancer || ||	TRUE	igd	NA	NA	NA	NA	NA	NA	NA
rs6426465	1	226613489	0.000295604	0.000138625	373295	0.0329997	0.423613	T	A	Bladder cancer || id:ieu-b-4874	ieu-b-4874	Bladder cancer	Bladder cancer || ||	TRUE	igd	NA	NA	NA	NA	NA	NA	NA
rs6426558	1	227175367	-6.81531e-05	0.000135473	373295	0.61	0.510615	T	G	Bladder cancer || id:ieu-b-4874	ieu-b-4874	Bladder cancer	Bladder cancer || ||	TRUE	igd	NA	NA	NA	NA	NA	NA	NA
rs11122197	1	231168477	5.04191e-05	0.000140935	373295	0.719999	0.63321	G	A	Bladder cancer || id:ieu-b-4874	ieu-b-4874	Bladder cancer	Bladder cancer || ||	TRUE	igd	NA	NA	NA	NA	NA	NA	NA
rs115441532	1	235097741	5.03636e-05	0.000220337	373295	0.82	0.111475	C	G	Bladder cancer || id:ieu-b-4874	ieu-b-4874	Bladder cancer	Bladder cancer || ||	TRUE	igd	NA	NA	NA	NA	NA	NA	NA
rs77044591	1	239771577	-9.76623e-05	0.000271698	373295	0.719999	0.068146	A	G	Bladder cancer || id:ieu-b-4874	ieu-b-4874	Bladder cancer	Bladder cancer || ||	TRUE	igd	NA	NA	NA	NA	NA	NA	NA
rs61467404	1	244775440	0.000194448	0.000181219	373295	0.28	0.166754	C	T	Bladder cancer || id:ieu-b-4874	ieu-b-4874	Bladder cancer	Bladder cancer || ||	TRUE	igd	NA	NA	NA	NA	NA	NA	NA
rs6429515	1	245125041	0.000151683	0.000150162	373295	0.31	0.69462	C	G	Bladder cancer || id:ieu-b-4874	ieu-b-4874	Bladder cancer	Bladder cancer || ||	TRUE	igd	NA	NA	NA	NA	NA	NA	NA
rs2632551	1	245158764	-0.000124037	0.00022015	373295	0.57	0.107763	T	G	Bladder cancer || id:ieu-b-4874	ieu-b-4874	Bladder cancer	Bladder cancer || ||	TRUE	igd	NA	NA	NA	NA	NA	NA	NA
rs12567575	1	246841405	-1.93028e-05	0.000136176	373295	0.89	0.511463	T	C	Bladder cancer || id:ieu-b-4874	ieu-b-4874	Bladder cancer	Bladder cancer || ||	TRUE	igd	NA	NA	NA	NA	NA	NA	NA
rs61852560	1	247110315	-2.01453e-05	0.000217575	373295	0.93	0.109362	A	G	Bladder cancer || id:ieu-b-4874	ieu-b-4874	Bladder cancer	Bladder cancer || ||	TRUE	igd	NA	NA	NA	NA	NA	NA	NA
rs11580591	1	247680293	1.99775e-05	0.000140598	373295	0.89	0.365682	C	A	Bladder cancer || id:ieu-b-4874	ieu-b-4874	Bladder cancer	Bladder cancer || ||	TRUE	igd	NA	NA	NA	NA	NA	NA	NA
rs35340377	1	248038210	0.0002077	0.000150858	373295	0.17	0.278459	A	G	Bladder cancer || id:ieu-b-4874	ieu-b-4874	Bladder cancer	Bladder cancer || ||	TRUE	igd	NA	NA	NA	NA	NA	NA	NA
rs11686236	2	3471549	5.67606e-05	0.000156172	373295	0.719999	0.252155	A	G	Bladder cancer || id:ieu-b-4874	ieu-b-4874	Bladder cancer	Bladder cancer || ||	TRUE	igd	NA	NA	NA	NA	NA	NA	NA
rs113734627	2	3496506	0.000352169	0.000615643	373295	0.57	0.012621	T	C	Bladder cancer || id:ieu-b-4874	ieu-b-4874	Bladder cancer	Bladder cancer || ||	TRUE	igd	NA	NA	NA	NA	NA	NA	NA
rs6729627	2	16804684	0.000105069	0.000138473	373295	0.450001	0.393522	T	C	Bladder cancer || id:ieu-b-4874	ieu-b-4874	Bladder cancer	Bladder cancer || ||	TRUE	igd	NA	NA	NA	NA	NA	NA	NA
rs10198624	2	16836063	0.000150607	0.000420263	373295	0.719999	0.026833	C	T	Bladder cancer || id:ieu-b-4874	ieu-b-4874	Bladder cancer	Bladder cancer || ||	TRUE	igd	NA	NA	NA	NA	NA	NA	NA
rs62140562	2	25021037	0.000247423	0.00014858	373295	0.0959997	0.292312	C	G	Bladder cancer || id:ieu-b-4874	ieu-b-4874	Bladder cancer	Bladder cancer || ||	TRUE	igd	NA	NA	NA	NA	NA	NA	NA
rs4146916	2	25194127	0.000244018	0.000207401	373295	0.24	0.879396	G	A	Bladder cancer || id:ieu-b-4874	ieu-b-4874	Bladder cancer	Bladder cancer || ||	TRUE	igd	NA	NA	NA	NA	NA	NA	NA
rs74494058	2	27376954	6.88621e-05	0.000295113	373295	0.82	0.056332	T	C	Bladder cancer || id:ieu-b-4874	ieu-b-4874	Bladder cancer	Bladder cancer || ||	TRUE	igd	NA	NA	NA	NA	NA	NA	NA
rs7596471	2	27386726	9.83985e-05	0.000144741	373295	0.5	0.659484	C	A	Bladder cancer || id:ieu-b-4874	ieu-b-4874	Bladder cancer	Bladder cancer || ||	TRUE	igd	NA	NA	NA	NA	NA	NA	NA
rs115570041	2	28086793	-0.000331945	0.000273385	373295	0.22	0.065383	A	G	Bladder cancer || id:ieu-b-4874	ieu-b-4874	Bladder cancer	Bladder cancer || ||	TRUE	igd	NA	NA	NA	NA	NA	NA	NA
rs6739684	2	29247894	0.000154022	0.000136254	373295	0.26	0.537709	A	G	Bladder cancer || id:ieu-b-4874	ieu-b-4874	Bladder cancer	Bladder cancer || ||	TRUE	igd	NA	NA	NA	NA	NA	NA	NA
rs1662946	2	30672580	-2.8777e-05	0.000187197	373295	0.88	0.846072	G	A	Bladder cancer || id:ieu-b-4874	ieu-b-4874	Bladder cancer	Bladder cancer || ||	TRUE	igd	NA	NA	NA	NA	NA	NA	NA
rs2365214	2	31418399	0.000203465	0.000143171	373295	0.16	0.651074	C	T	Bladder cancer || id:ieu-b-4874	ieu-b-4874	Bladder cancer	Bladder cancer || ||	TRUE	igd	NA	NA	NA	NA	NA	NA	NA
rs12329047	2	36560011	0.000173388	0.000140766	373295	0.22	0.36529	C	T	Bladder cancer || id:ieu-b-4874	ieu-b-4874	Bladder cancer	Bladder cancer || ||	TRUE	igd	NA	NA	NA	NA	NA	NA	NA
rs60580226	2	36928138	-0.000922778	0.000411246	373295	0.025	0.028228	G	T	Bladder cancer || id:ieu-b-4874	ieu-b-4874	Bladder cancer	Bladder cancer || ||	TRUE	igd	NA	NA	NA	NA	NA	NA	NA
rs62133922	2	38402921	-0.000207626	0.000293095	373295	0.48	0.05689	G	A	Bladder cancer || id:ieu-b-4874	ieu-b-4874	Bladder cancer	Bladder cancer || ||	TRUE	igd	NA	NA	NA	NA	NA	NA	NA
rs17419893	2	38449380	0.00048845	0.000408718	373295	0.23	0.028171	G	A	Bladder cancer || id:ieu-b-4874	ieu-b-4874	Bladder cancer	Bladder cancer || ||	TRUE	igd	NA	NA	NA	NA	NA	NA	NA
rs13432312	2	38490324	-0.000175099	0.000195512	373295	0.37	0.141404	C	T	Bladder cancer || id:ieu-b-4874	ieu-b-4874	Bladder cancer	Bladder cancer || ||	TRUE	igd	NA	NA	NA	NA	NA	NA	NA
rs17022657	2	38657595	-0.000263349	0.00030471	373295	0.39	0.053577	A	G	Bladder cancer || id:ieu-b-4874	ieu-b-4874	Bladder cancer	Bladder cancer || ||	TRUE	igd	NA	NA	NA	NA	NA	NA	NA
rs6756847	2	38955977	-0.000214983	0.00014091	373295	0.13	0.563891	G	A	Bladder cancer || id:ieu-b-4874	ieu-b-4874	Bladder cancer	Bladder cancer || ||	TRUE	igd	NA	NA	NA	NA	NA	NA	NA
rs10495903	2	43806918	-3.68982e-05	0.000199207	373295	0.85	0.132685	T	C	Bladder cancer || id:ieu-b-4874	ieu-b-4874	Bladder cancer	Bladder cancer || ||	TRUE	igd	NA	NA	NA	NA	NA	NA	NA
rs78487399	2	43809347	0.000125523	0.000227463	373295	0.58	0.098333	C	G	Bladder cancer || id:ieu-b-4874	ieu-b-4874	Bladder cancer	Bladder cancer || ||	TRUE	igd	NA	NA	NA	NA	NA	NA	NA
rs7606976	2	47014615	-0.000158451	0.000146112	373295	0.28	0.684212	A	C	Bladder cancer || id:ieu-b-4874	ieu-b-4874	Bladder cancer	Bladder cancer || ||	TRUE	igd	NA	NA	NA	NA	NA	NA	NA
rs11684448	2	47149271	5.88022e-05	0.000319304	373295	0.85	0.047024	T	G	Bladder cancer || id:ieu-b-4874	ieu-b-4874	Bladder cancer	Bladder cancer || ||	TRUE	igd	NA	NA	NA	NA	NA	NA	NA
rs6729440	2	47470594	7.1847e-05	0.000193851	373295	0.709999	0.143873	G	C	Bladder cancer || id:ieu-b-4874	ieu-b-4874	Bladder cancer	Bladder cancer || ||	TRUE	igd	NA	NA	NA	NA	NA	NA	NA
rs6544975	2	47498140	6.15521e-05	0.000137901	373295	0.66	0.576881	C	T	Bladder cancer || id:ieu-b-4874	ieu-b-4874	Bladder cancer	Bladder cancer || ||	TRUE	igd	NA	NA	NA	NA	NA	NA	NA
rs7568787	2	47803946	-5.424e-05	0.000137462	373295	0.69	0.449754	A	C	Bladder cancer || id:ieu-b-4874	ieu-b-4874	Bladder cancer	Bladder cancer || ||	TRUE	igd	NA	NA	NA	NA	NA	NA	NA
rs114121626	2	48690717	-0.000196774	0.000376094	373295	0.6	0.033637	T	C	Bladder cancer || id:ieu-b-4874	ieu-b-4874	Bladder cancer	Bladder cancer || ||	TRUE	igd	NA	NA	NA	NA	NA	NA	NA
rs61671599	2	53864624	0.000147283	0.000142536	373295	0.3	0.355568	G	T	Bladder cancer || id:ieu-b-4874	ieu-b-4874	Bladder cancer	Bladder cancer || ||	TRUE	igd	NA	NA	NA	NA	NA	NA	NA
rs114415335	2	55581692	0.000623376	0.000423335	373295	0.14	0.028927	T	C	Bladder cancer || id:ieu-b-4874	ieu-b-4874	Bladder cancer	Bladder cancer || ||	TRUE	igd	NA	NA	NA	NA	NA	NA	NA
rs766432	2	60719970	0.000209462	0.000188637	373295	0.27	0.849536	A	C	Bladder cancer || id:ieu-b-4874	ieu-b-4874	Bladder cancer	Bladder cancer || ||	TRUE	igd	NA	NA	NA	NA	NA	NA	NA
rs4671393	2	60720951	0.000222676	0.000188891	373295	0.24	0.850256	G	A	Bladder cancer || id:ieu-b-4874	ieu-b-4874	Bladder cancer	Bladder cancer || ||	TRUE	igd	NA	NA	NA	NA	NA	NA	NA
rs11689568	2	62491643	0.000374521	0.000146542	373295	0.0109999	0.319207	T	C	Bladder cancer || id:ieu-b-4874	ieu-b-4874	Bladder cancer	Bladder cancer || ||	TRUE	igd	NA	NA	NA	NA	NA	NA	NA
rs7578047	2	68579931	3.99616e-05	0.000200339	373295	0.84	0.132272	G	A	Bladder cancer || id:ieu-b-4874	ieu-b-4874	Bladder cancer	Bladder cancer || ||	TRUE	igd	NA	NA	NA	NA	NA	NA	NA
rs34820790	2	69434487	-4.82152e-05	0.000138746	373295	0.73	0.397281	G	C	Bladder cancer || id:ieu-b-4874	ieu-b-4874	Bladder cancer	Bladder cancer || ||	TRUE	igd	NA	NA	NA	NA	NA	NA	NA
rs11686934	2	70172116	-4.79917e-05	0.00013589	373295	0.719999	0.445074	G	A	Bladder cancer || id:ieu-b-4874	ieu-b-4874	Bladder cancer	Bladder cancer || ||	TRUE	igd	NA	NA	NA	NA	NA	NA	NA
rs546576	2	73501453	0.000190864	0.000193581	373295	0.32	0.153672	G	A	Bladder cancer || id:ieu-b-4874	ieu-b-4874	Bladder cancer	Bladder cancer || ||	TRUE	igd	NA	NA	NA	NA	NA	NA	NA
rs72818097	2	74840230	-0.000535337	0.000296553	373295	0.0710003	0.055762	T	A	Bladder cancer || id:ieu-b-4874	ieu-b-4874	Bladder cancer	Bladder cancer || ||	TRUE	igd	NA	NA	NA	NA	NA	NA	NA
rs205646	2	74920971	0.000125158	0.000141595	373295	0.38	0.648748	A	G	Bladder cancer || id:ieu-b-4874	ieu-b-4874	Bladder cancer	Bladder cancer || ||	TRUE	igd	NA	NA	NA	NA	NA	NA	NA
rs667934	2	75038692	0.000406272	0.00015294	373295	0.00790005	0.720674	T	G	Bladder cancer || id:ieu-b-4874	ieu-b-4874	Bladder cancer	Bladder cancer || ||	TRUE	igd	NA	NA	NA	NA	NA	NA	NA
rs114929641	2	75089483	-0.000493725	0.000358702	373295	0.17	0.03851	A	G	Bladder cancer || id:ieu-b-4874	ieu-b-4874	Bladder cancer	Bladder cancer || ||	TRUE	igd	NA	NA	NA	NA	NA	NA	NA
rs3732300	2	75099381	-0.000265307	0.000176496	373295	0.13	0.180067	C	T	Bladder cancer || id:ieu-b-4874	ieu-b-4874	Bladder cancer	Bladder cancer || ||	TRUE	igd	NA	NA	NA	NA	NA	NA	NA
rs12470957	2	85773252	-5.69057e-05	0.000290817	373295	0.84	0.057197	C	T	Bladder cancer || id:ieu-b-4874	ieu-b-4874	Bladder cancer	Bladder cancer || ||	TRUE	igd	NA	NA	NA	NA	NA	NA	NA
rs75830997	2	85789135	0.000552553	0.000401659	373295	0.17	0.029278	T	G	Bladder cancer || id:ieu-b-4874	ieu-b-4874	Bladder cancer	Bladder cancer || ||	TRUE	igd	NA	NA	NA	NA	NA	NA	NA
rs3731827	2	85806068	-7.65547e-05	0.000136735	373295	0.58	0.424018	C	T	Bladder cancer || id:ieu-b-4874	ieu-b-4874	Bladder cancer	Bladder cancer || ||	TRUE	igd	NA	NA	NA	NA	NA	NA	NA
rs143386318	2	86549433	-0.000186721	0.000354156	373295	0.6	0.037908	A	G	Bladder cancer || id:ieu-b-4874	ieu-b-4874	Bladder cancer	Bladder cancer || ||	TRUE	igd	NA	NA	NA	NA	NA	NA	NA
rs114400814	2	86912085	-0.000416858	0.000599397	373295	0.49	0.013762	T	C	Bladder cancer || id:ieu-b-4874	ieu-b-4874	Bladder cancer	Bladder cancer || ||	TRUE	igd	NA	NA	NA	NA	NA	NA	NA
rs56308911	2	86998567	0.000266912	0.000318257	373295	0.4	0.047312	T	C	Bladder cancer || id:ieu-b-4874	ieu-b-4874	Bladder cancer	Bladder cancer || ||	TRUE	igd	NA	NA	NA	NA	NA	NA	NA
rs6718678	2	87010149	-0.000269718	0.000139107	373295	0.0530005	0.385001	C	T	Bladder cancer || id:ieu-b-4874	ieu-b-4874	Bladder cancer	Bladder cancer || ||	TRUE	igd	NA	NA	NA	NA	NA	NA	NA
rs147791733	2	89285047	-8.14276e-05	0.000433383	373295	0.85	0.038691	A	G	Bladder cancer || id:ieu-b-4874	ieu-b-4874	Bladder cancer	Bladder cancer || ||	TRUE	igd	NA	NA	NA	NA	NA	NA	NA
rs139513720	2	97332851	-0.000170196	0.000585721	373295	0.77	0.01453	T	C	Bladder cancer || id:ieu-b-4874	ieu-b-4874	Bladder cancer	Bladder cancer || ||	TRUE	igd	NA	NA	NA	NA	NA	NA	NA
rs11164113	2	97595628	0.000188922	0.00014449	373295	0.19	0.664892	A	C	Bladder cancer || id:ieu-b-4874	ieu-b-4874	Bladder cancer	Bladder cancer || ||	TRUE	igd	NA	NA	NA	NA	NA	NA	NA
rs78783493	2	97668945	0.000175395	0.000237622	373295	0.46	0.088873	T	C	Bladder cancer || id:ieu-b-4874	ieu-b-4874	Bladder cancer	Bladder cancer || ||	TRUE	igd	NA	NA	NA	NA	NA	NA	NA
rs116441543	2	97729483	-0.000202711	0.000237073	373295	0.39	0.095497	C	A	Bladder cancer || id:ieu-b-4874	ieu-b-4874	Bladder cancer	Bladder cancer || ||	TRUE	igd	NA	NA	NA	NA	NA	NA	NA
rs4264593	2	98013814	0.0002696	0.00014101	373295	0.0560003	0.643167	A	C	Bladder cancer || id:ieu-b-4874	ieu-b-4874	Bladder cancer	Bladder cancer || ||	TRUE	igd	NA	NA	NA	NA	NA	NA	NA
rs10177463	2	100602518	-2.88715e-05	0.000136002	373295	0.83	0.46863	C	T	Bladder cancer || id:ieu-b-4874	ieu-b-4874	Bladder cancer	Bladder cancer || ||	TRUE	igd	NA	NA	NA	NA	NA	NA	NA
rs72998585	2	102858490	-0.000101523	0.000199978	373295	0.61	0.133968	T	A	Bladder cancer || id:ieu-b-4874	ieu-b-4874	Bladder cancer	Bladder cancer || ||	TRUE	igd	NA	NA	NA	NA	NA	NA	NA
rs13403656	2	112269127	-1.65265e-05	0.000200305	373295	0.93	0.868234	T	A	Bladder cancer || id:ieu-b-4874	ieu-b-4874	Bladder cancer	Bladder cancer || ||	TRUE	igd	NA	NA	NA	NA	NA	NA	NA
rs57007938	2	112644821	-0.000376811	0.000208161	373295	0.0700003	0.139035	A	G	Bladder cancer || id:ieu-b-4874	ieu-b-4874	Bladder cancer	Bladder cancer || ||	TRUE	igd	NA	NA	NA	NA	NA	NA	NA
rs66470738	2	112901205	0.000106093	0.000280515	373295	0.709999	0.06256	A	G	Bladder cancer || id:ieu-b-4874	ieu-b-4874	Bladder cancer	Bladder cancer || ||	TRUE	igd	NA	NA	NA	NA	NA	NA	NA
rs114391861	2	114123515	-8.78278e-05	0.000187815	373295	0.64	0.154558	A	G	Bladder cancer || id:ieu-b-4874	ieu-b-4874	Bladder cancer	Bladder cancer || ||	TRUE	igd	NA	NA	NA	NA	NA	NA	NA
rs3982904	2	114287372	0.000200295	0.000150991	373295	0.18	0.654377	C	T	Bladder cancer || id:ieu-b-4874	ieu-b-4874	Bladder cancer	Bladder cancer || ||	TRUE	igd	NA	NA	NA	NA	NA	NA	NA
rs76106163	2	114530820	-6.60791e-05	0.000140938	373295	0.64	0.368198	A	G	Bladder cancer || id:ieu-b-4874	ieu-b-4874	Bladder cancer	Bladder cancer || ||	TRUE	igd	NA	NA	NA	NA	NA	NA	NA
rs1550407	2	127401993	-4.71009e-05	0.000145262	373295	0.75	0.672795	C	T	Bladder cancer || id:ieu-b-4874	ieu-b-4874	Bladder cancer	Bladder cancer || ||	TRUE	igd	NA	NA	NA	NA	NA	NA	NA
rs6747127	2	127924663	-0.000162037	0.000196241	373295	0.41	0.861934	C	A	Bladder cancer || id:ieu-b-4874	ieu-b-4874	Bladder cancer	Bladder cancer || ||	TRUE	igd	NA	NA	NA	NA	NA	NA	NA
rs7598346	2	128264498	7.98525e-05	0.000312212	373295	0.8	0.049304	A	G	Bladder cancer || id:ieu-b-4874	ieu-b-4874	Bladder cancer	Bladder cancer || ||	TRUE	igd	NA	NA	NA	NA	NA	NA	NA
rs1864554	2	128283410	-0.00030089	0.000172922	373295	0.0819993	0.811865	T	A	Bladder cancer || id:ieu-b-4874	ieu-b-4874	Bladder cancer	Bladder cancer || ||	TRUE	igd	NA	NA	NA	NA	NA	NA	NA
rs144896876	2	128397517	-0.000256875	0.000483199	373295	0.59	0.020067	T	C	Bladder cancer || id:ieu-b-4874	ieu-b-4874	Bladder cancer	Bladder cancer || ||	TRUE	igd	NA	NA	NA	NA	NA	NA	NA
rs6723445	2	129010984	-0.000103285	0.000142791	373295	0.47	0.63819	G	A	Bladder cancer || id:ieu-b-4874	ieu-b-4874	Bladder cancer	Bladder cancer || ||	TRUE	igd	NA	NA	NA	NA	NA	NA	NA
rs6713776	2	135760244	-0.000173724	0.00019925	373295	0.38	0.130741	G	C	Bladder cancer || id:ieu-b-4874	ieu-b-4874	Bladder cancer	Bladder cancer || ||	TRUE	igd	NA	NA	NA	NA	NA	NA	NA
rs80253753	2	143733994	-0.000392227	0.000305497	373295	0.2	0.053832	A	G	Bladder cancer || id:ieu-b-4874	ieu-b-4874	Bladder cancer	Bladder cancer || ||	TRUE	igd	NA	NA	NA	NA	NA	NA	NA
rs4609990	2	143741170	0.000720911	0.000611359	373295	0.24	0.013126	G	A	Bladder cancer || id:ieu-b-4874	ieu-b-4874	Bladder cancer	Bladder cancer || ||	TRUE	igd	NA	NA	NA	NA	NA	NA	NA
rs74893504	2	144399487	-0.000307678	0.00028728	373295	0.28	0.05866	A	C	Bladder cancer || id:ieu-b-4874	ieu-b-4874	Bladder cancer	Bladder cancer || ||	TRUE	igd	NA	NA	NA	NA	NA	NA	NA
rs298225	2	157222033	-0.000201273	0.000158599	373295	0.2	0.237947	C	T	Bladder cancer || id:ieu-b-4874	ieu-b-4874	Bladder cancer	Bladder cancer || ||	TRUE	igd	NA	NA	NA	NA	NA	NA	NA
rs16841750	2	158288462	-9.28771e-05	0.000465098	373295	0.84	0.021925	G	A	Bladder cancer || id:ieu-b-4874	ieu-b-4874	Bladder cancer	Bladder cancer || ||	TRUE	igd	NA	NA	NA	NA	NA	NA	NA
rs35160507	2	158752065	-0.000317403	0.000255989	373295	0.22	0.075348	T	C	Bladder cancer || id:ieu-b-4874	ieu-b-4874	Bladder cancer	Bladder cancer || ||	TRUE	igd	NA	NA	NA	NA	NA	NA	NA
rs11903958	2	159995470	0.000196298	0.000152509	373295	0.2	0.272204	C	T	Bladder cancer || id:ieu-b-4874	ieu-b-4874	Bladder cancer	Bladder cancer || ||	TRUE	igd	NA	NA	NA	NA	NA	NA	NA
rs72955271	2	160203081	0.000531874	0.000327634	373295	0.1	0.045328	T	C	Bladder cancer || id:ieu-b-4874	ieu-b-4874	Bladder cancer	Bladder cancer || ||	TRUE	igd	NA	NA	NA	NA	NA	NA	NA
rs56309408	2	160357488	-1.93863e-05	0.00031905	373295	0.95	0.047816	C	G	Bladder cancer || id:ieu-b-4874	ieu-b-4874	Bladder cancer	Bladder cancer || ||	TRUE	igd	NA	NA	NA	NA	NA	NA	NA
rs7585513	2	160406890	0.000214595	0.000151618	373295	0.16	0.274872	A	C	Bladder cancer || id:ieu-b-4874	ieu-b-4874	Bladder cancer	Bladder cancer || ||	TRUE	igd	NA	NA	NA	NA	NA	NA	NA
rs77993884	2	160450229	-0.000355679	0.000561654	373295	0.53	0.014844	C	T	Bladder cancer || id:ieu-b-4874	ieu-b-4874	Bladder cancer	Bladder cancer || ||	TRUE	igd	NA	NA	NA	NA	NA	NA	NA
rs79872675	2	160647188	0.000379722	0.000441412	373295	0.39	0.0241	C	T	Bladder cancer || id:ieu-b-4874	ieu-b-4874	Bladder cancer	Bladder cancer || ||	TRUE	igd	NA	NA	NA	NA	NA	NA	NA
rs35089301	2	160665664	-0.000175897	0.00022827	373295	0.44	0.097753	T	C	Bladder cancer || id:ieu-b-4874	ieu-b-4874	Bladder cancer	Bladder cancer || ||	TRUE	igd	NA	NA	NA	NA	NA	NA	NA
rs17705608	2	161991197	0.000128577	0.000137412	373295	0.35	0.409904	G	A	Bladder cancer || id:ieu-b-4874	ieu-b-4874	Bladder cancer	Bladder cancer || ||	TRUE	igd	NA	NA	NA	NA	NA	NA	NA
rs146653521	2	170766014	-0.000499882	0.000554505	373295	0.37	0.015769	A	G	Bladder cancer || id:ieu-b-4874	ieu-b-4874	Bladder cancer	Bladder cancer || ||	TRUE	igd	NA	NA	NA	NA	NA	NA	NA
rs2723242	2	171892379	0.000140034	0.000157822	373295	0.37	0.242249	G	A	Bladder cancer || id:ieu-b-4874	ieu-b-4874	Bladder cancer	Bladder cancer || ||	TRUE	igd	NA	NA	NA	NA	NA	NA	NA
rs12612105	2	172567568	0.000377421	0.000301812	373295	0.21	0.052972	T	C	Bladder cancer || id:ieu-b-4874	ieu-b-4874	Bladder cancer	Bladder cancer || ||	TRUE	igd	NA	NA	NA	NA	NA	NA	NA
rs11553741	2	174232978	0.000480137	0.000283965	373295	0.0909997	0.060246	C	G	Bladder cancer || id:ieu-b-4874	ieu-b-4874	Bladder cancer	Bladder cancer || ||	TRUE	igd	NA	NA	NA	NA	NA	NA	NA
rs6758270	2	175891157	-0.000101042	0.000142836	373295	0.48	0.659823	G	C	Bladder cancer || id:ieu-b-4874	ieu-b-4874	Bladder cancer	Bladder cancer || ||	TRUE	igd	NA	NA	NA	NA	NA	NA	NA
rs2437927	2	176309553	6.35343e-05	0.000185736	373295	0.73	0.156377	C	T	Bladder cancer || id:ieu-b-4874	ieu-b-4874	Bladder cancer	Bladder cancer || ||	TRUE	igd	NA	NA	NA	NA	NA	NA	NA
rs35357451	2	182092751	-2.72036e-05	0.000162081	373295	0.87	0.224735	T	C	Bladder cancer || id:ieu-b-4874	ieu-b-4874	Bladder cancer	Bladder cancer || ||	TRUE	igd	NA	NA	NA	NA	NA	NA	NA
rs1375493	2	182323766	0.000150224	0.000136626	373295	0.27	0.555872	A	G	Bladder cancer || id:ieu-b-4874	ieu-b-4874	Bladder cancer	Bladder cancer || ||	TRUE	igd	NA	NA	NA	NA	NA	NA	NA
rs13024726	2	190492804	6.41866e-05	0.00018455	373295	0.73	0.83682	G	A	Bladder cancer || id:ieu-b-4874	ieu-b-4874	Bladder cancer	Bladder cancer || ||	TRUE	igd	NA	NA	NA	NA	NA	NA	NA
rs150655407	2	191562370	-0.00102011	0.000527522	373295	0.0530005	0.018878	A	G	Bladder cancer || id:ieu-b-4874	ieu-b-4874	Bladder cancer	Bladder cancer || ||	TRUE	igd	NA	NA	NA	NA	NA	NA	NA
rs1429411	2	198144002	0.000100141	0.000137256	373295	0.47	0.41432	G	A	Bladder cancer || id:ieu-b-4874	ieu-b-4874	Bladder cancer	Bladder cancer || ||	TRUE	igd	NA	NA	NA	NA	NA	NA	NA
rs10200697	2	201595517	-0.000265888	0.000246283	373295	0.28	0.917757	A	G	Bladder cancer || id:ieu-b-4874	ieu-b-4874	Bladder cancer	Bladder cancer || ||	TRUE	igd	NA	NA	NA	NA	NA	NA	NA
rs3219172	2	202566411	-8.25023e-05	0.000561229	373295	0.88	0.014722	C	T	Bladder cancer || id:ieu-b-4874	ieu-b-4874	Bladder cancer	Bladder cancer || ||	TRUE	igd	NA	NA	NA	NA	NA	NA	NA
rs75664718	2	203574996	0.000203967	0.00053973	373295	0.709999	0.016583	A	G	Bladder cancer || id:ieu-b-4874	ieu-b-4874	Bladder cancer	Bladder cancer || ||	TRUE	igd	NA	NA	NA	NA	NA	NA	NA
rs13030124	2	204694263	1.22831e-05	0.000136788	373295	0.93	0.427358	A	G	Bladder cancer || id:ieu-b-4874	ieu-b-4874	Bladder cancer	Bladder cancer || ||	TRUE	igd	NA	NA	NA	NA	NA	NA	NA
rs11571305	2	204800126	3.67235e-05	0.000172461	373295	0.83	0.189644	A	G	Bladder cancer || id:ieu-b-4874	ieu-b-4874	Bladder cancer	Bladder cancer || ||	TRUE	igd	NA	NA	NA	NA	NA	NA	NA
rs13027546	2	208359507	8.7249e-05	0.000179719	373295	0.630001	0.175113	C	G	Bladder cancer || id:ieu-b-4874	ieu-b-4874	Bladder cancer	Bladder cancer || ||	TRUE	igd	NA	NA	NA	NA	NA	NA	NA
rs145656295	2	218912646	0.000217461	0.000566638	373295	0.7	0.016425	C	T	Bladder cancer || id:ieu-b-4874	ieu-b-4874	Bladder cancer	Bladder cancer || ||	TRUE	igd	NA	NA	NA	NA	NA	NA	NA
rs4674276	2	219122780	3.21061e-05	0.000138505	373295	0.82	0.403064	T	A	Bladder cancer || id:ieu-b-4874	ieu-b-4874	Bladder cancer	Bladder cancer || ||	TRUE	igd	NA	NA	NA	NA	NA	NA	NA
rs114912223	2	219232700	-0.000430384	0.000376847	373295	0.25	0.035975	A	C	Bladder cancer || id:ieu-b-4874	ieu-b-4874	Bladder cancer	Bladder cancer || ||	TRUE	igd	NA	NA	NA	NA	NA	NA	NA
rs7572745	2	219282320	0.000197186	0.000232149	373295	0.4	0.905978	A	G	Bladder cancer || id:ieu-b-4874	ieu-b-4874	Bladder cancer	Bladder cancer || ||	TRUE	igd	NA	NA	NA	NA	NA	NA	NA
rs115530557	2	219915015	-0.000184588	0.000401673	373295	0.649999	0.02911	C	T	Bladder cancer || id:ieu-b-4874	ieu-b-4874	Bladder cancer	Bladder cancer || ||	TRUE	igd	NA	NA	NA	NA	NA	NA	NA
rs10196742	2	222261724	4.69541e-05	0.000163422	373295	0.77	0.218897	C	A	Bladder cancer || id:ieu-b-4874	ieu-b-4874	Bladder cancer	Bladder cancer || ||	TRUE	igd	NA	NA	NA	NA	NA	NA	NA
rs12694874	2	231461682	-0.00134116	0.000570626	373295	0.0189998	0.984979	A	G	Bladder cancer || id:ieu-b-4874	ieu-b-4874	Bladder cancer	Bladder cancer || ||	TRUE	igd	NA	NA	NA	NA	NA	NA	NA
rs2438304	2	231725408	-5.89462e-05	0.000160369	373295	0.709999	0.243072	C	A	Bladder cancer || id:ieu-b-4874	ieu-b-4874	Bladder cancer	Bladder cancer || ||	TRUE	igd	NA	NA	NA	NA	NA	NA	NA
rs8245	2	235403987	-5.10599e-05	0.000166368	373295	0.760001	0.210794	G	C	Bladder cancer || id:ieu-b-4874	ieu-b-4874	Bladder cancer	Bladder cancer || ||	TRUE	igd	NA	NA	NA	NA	NA	NA	NA
rs6760708	2	236769459	-7.14126e-05	0.000135934	373295	0.6	0.482653	A	G	Bladder cancer || id:ieu-b-4874	ieu-b-4874	Bladder cancer	Bladder cancer || ||	TRUE	igd	NA	NA	NA	NA	NA	NA	NA
rs13409594	2	237446978	3.17469e-05	0.000270061	373295	0.91	0.069291	G	A	Bladder cancer || id:ieu-b-4874	ieu-b-4874	Bladder cancer	Bladder cancer || ||	TRUE	igd	NA	NA	NA	NA	NA	NA	NA
rs6754085	2	242510779	0.000172057	0.000150235	373295	0.25	0.285129	C	T	Bladder cancer || id:ieu-b-4874	ieu-b-4874	Bladder cancer	Bladder cancer || ||	TRUE	igd	NA	NA	NA	NA	NA	NA	NA
rs7595071	2	242574309	0.000102282	0.000142684	373295	0.47	0.341259	C	A	Bladder cancer || id:ieu-b-4874	ieu-b-4874	Bladder cancer	Bladder cancer || ||	TRUE	igd	NA	NA	NA	NA	NA	NA	NA
rs34426467	2	242634122	-3.83983e-07	0.000137573	373295	1	0.588141	A	T	Bladder cancer || id:ieu-b-4874	ieu-b-4874	Bladder cancer	Bladder cancer || ||	TRUE	igd	NA	NA	NA	NA	NA	NA	NA
rs2055319	3	2949863	6.24523e-05	0.00013567	373295	0.649999	0.507959	C	T	Bladder cancer || id:ieu-b-4874	ieu-b-4874	Bladder cancer	Bladder cancer || ||	TRUE	igd	NA	NA	NA	NA	NA	NA	NA
rs711582	3	3840471	-0.000124582	0.000240599	373295	0.6	0.913567	G	A	Bladder cancer || id:ieu-b-4874	ieu-b-4874	Bladder cancer	Bladder cancer || ||	TRUE	igd	NA	NA	NA	NA	NA	NA	NA
rs2322800	3	4512462	-0.000297891	0.000264143	373295	0.26	0.070147	A	G	Bladder cancer || id:ieu-b-4874	ieu-b-4874	Bladder cancer	Bladder cancer || ||	TRUE	igd	NA	NA	NA	NA	NA	NA	NA
rs114546805	3	10262325	0.000504973	0.000686841	373295	0.46	0.009832	G	A	Bladder cancer || id:ieu-b-4874	ieu-b-4874	Bladder cancer	Bladder cancer || ||	TRUE	igd	NA	NA	NA	NA	NA	NA	NA
rs11709512	3	10289316	0.000293018	0.000151646	373295	0.0530005	0.276189	T	C	Bladder cancer || id:ieu-b-4874	ieu-b-4874	Bladder cancer	Bladder cancer || ||	TRUE	igd	NA	NA	NA	NA	NA	NA	NA
rs34174031	3	15905676	0.00083947	0.000445986	373295	0.0599998	0.023587	A	G	Bladder cancer || id:ieu-b-4874	ieu-b-4874	Bladder cancer	Bladder cancer || ||	TRUE	igd	NA	NA	NA	NA	NA	NA	NA
rs7613595	3	16908518	9.1962e-05	0.000164211	373295	0.58	0.217053	C	A	Bladder cancer || id:ieu-b-4874	ieu-b-4874	Bladder cancer	Bladder cancer || ||	TRUE	igd	NA	NA	NA	NA	NA	NA	NA
rs62241278	3	19985226	0.000150095	0.000140006	373295	0.28	0.631516	C	T	Bladder cancer || id:ieu-b-4874	ieu-b-4874	Bladder cancer	Bladder cancer || ||	TRUE	igd	NA	NA	NA	NA	NA	NA	NA
rs17627936	3	20211243	0.000117883	0.000177928	373295	0.51	0.175254	T	C	Bladder cancer || id:ieu-b-4874	ieu-b-4874	Bladder cancer	Bladder cancer || ||	TRUE	igd	NA	NA	NA	NA	NA	NA	NA
rs3806624	3	27764623	-9.43375e-06	0.00013605	373295	0.94	0.45483	G	A	Bladder cancer || id:ieu-b-4874	ieu-b-4874	Bladder cancer	Bladder cancer || ||	TRUE	igd	NA	NA	NA	NA	NA	NA	NA
rs4502545	3	28303030	-0.000115971	0.000178289	373295	0.52	0.175497	A	G	Bladder cancer || id:ieu-b-4874	ieu-b-4874	Bladder cancer	Bladder cancer || ||	TRUE	igd	NA	NA	NA	NA	NA	NA	NA
rs80003331	3	32124926	-0.000490513	0.000416937	373295	0.24	0.027503	A	G	Bladder cancer || id:ieu-b-4874	ieu-b-4874	Bladder cancer	Bladder cancer || ||	TRUE	igd	NA	NA	NA	NA	NA	NA	NA
rs342757	3	32518739	0.000125422	0.000135646	373295	0.36	0.499736	C	T	Bladder cancer || id:ieu-b-4874	ieu-b-4874	Bladder cancer	Bladder cancer || ||	TRUE	igd	NA	NA	NA	NA	NA	NA	NA
rs13081593	3	33053754	-0.00027689	0.000162761	373295	0.089	0.222446	T	C	Bladder cancer || id:ieu-b-4874	ieu-b-4874	Bladder cancer	Bladder cancer || ||	TRUE	igd	NA	NA	NA	NA	NA	NA	NA
rs116174102	3	37333551	1.1102e-05	0.000441811	373295	0.98	0.023972	C	A	Bladder cancer || id:ieu-b-4874	ieu-b-4874	Bladder cancer	Bladder cancer || ||	TRUE	igd	NA	NA	NA	NA	NA	NA	NA
rs75763863	3	37446380	-0.000478621	0.000325065	373295	0.14	0.047025	G	A	Bladder cancer || id:ieu-b-4874	ieu-b-4874	Bladder cancer	Bladder cancer || ||	TRUE	igd	NA	NA	NA	NA	NA	NA	NA
rs267518	3	37537087	1.56543e-05	0.000137538	373295	0.91	0.594121	A	G	Bladder cancer || id:ieu-b-4874	ieu-b-4874	Bladder cancer	Bladder cancer || ||	TRUE	igd	NA	NA	NA	NA	NA	NA	NA
rs9836531	3	38829574	0.00013156	0.000202696	373295	0.52	0.128243	G	A	Bladder cancer || id:ieu-b-4874	ieu-b-4874	Bladder cancer	Bladder cancer || ||	TRUE	igd	NA	NA	NA	NA	NA	NA	NA
rs11711752	3	39294618	-0.000562322	0.000244697	373295	0.0219999	0.914973	G	A	Bladder cancer || id:ieu-b-4874	ieu-b-4874	Bladder cancer	Bladder cancer || ||	TRUE	igd	NA	NA	NA	NA	NA	NA	NA
rs113540515	3	42180237	0.00036764	0.000260377	373295	0.16	0.073115	G	C	Bladder cancer || id:ieu-b-4874	ieu-b-4874	Bladder cancer	Bladder cancer || ||	TRUE	igd	NA	NA	NA	NA	NA	NA	NA
rs9863890	3	43978076	4.06565e-05	0.000137274	373295	0.77	0.409781	G	A	Bladder cancer || id:ieu-b-4874	ieu-b-4874	Bladder cancer	Bladder cancer || ||	TRUE	igd	NA	NA	NA	NA	NA	NA	NA
rs13098911	3	46235201	2.39214e-05	0.000254634	373295	0.93	0.076081	T	C	Bladder cancer || id:ieu-b-4874	ieu-b-4874	Bladder cancer	Bladder cancer || ||	TRUE	igd	NA	NA	NA	NA	NA	NA	NA
rs13096142	3	46281744	-2.983e-05	0.000149056	373295	0.84	0.293168	T	C	Bladder cancer || id:ieu-b-4874	ieu-b-4874	Bladder cancer	Bladder cancer || ||	TRUE	igd	NA	NA	NA	NA	NA	NA	NA
rs6441959	3	46342429	-5.77803e-05	0.000160571	373295	0.719999	0.769114	G	A	Bladder cancer || id:ieu-b-4874	ieu-b-4874	Bladder cancer	Bladder cancer || ||	TRUE	igd	NA	NA	NA	NA	NA	NA	NA
rs1015164	3	46451680	-0.000220469	0.000145187	373295	0.13	0.683719	G	A	Bladder cancer || id:ieu-b-4874	ieu-b-4874	Bladder cancer	Bladder cancer || ||	TRUE	igd	NA	NA	NA	NA	NA	NA	NA
rs78350137	3	46729289	-0.000195585	0.000293008	373295	0.5	0.056621	G	A	Bladder cancer || id:ieu-b-4874	ieu-b-4874	Bladder cancer	Bladder cancer || ||	TRUE	igd	NA	NA	NA	NA	NA	NA	NA
rs11920354	3	47262246	-0.000292008	0.000138632	373295	0.0350002	0.388241	A	C	Bladder cancer || id:ieu-b-4874	ieu-b-4874	Bladder cancer	Bladder cancer || ||	TRUE	igd	NA	NA	NA	NA	NA	NA	NA
rs78075599	3	49382681	0.00110329	0.000424917	373295	0.00940005	0.026166	T	G	Bladder cancer || id:ieu-b-4874	ieu-b-4874	Bladder cancer	Bladder cancer || ||	TRUE	igd	NA	NA	NA	NA	NA	NA	NA
rs1317140	3	49878652	-1.2473e-05	0.000144575	373295	0.93	0.320606	A	G	Bladder cancer || id:ieu-b-4874	ieu-b-4874	Bladder cancer	Bladder cancer || ||	TRUE	igd	NA	NA	NA	NA	NA	NA	NA
rs113284266	3	51134308	6.62442e-05	0.000542666	373295	0.9	0.017435	T	C	Bladder cancer || id:ieu-b-4874	ieu-b-4874	Bladder cancer	Bladder cancer || ||	TRUE	igd	NA	NA	NA	NA	NA	NA	NA
rs11924827	3	51991615	0.000495448	0.000354113	373295	0.16	0.037978	T	C	Bladder cancer || id:ieu-b-4874	ieu-b-4874	Bladder cancer	Bladder cancer || ||	TRUE	igd	NA	NA	NA	NA	NA	NA	NA
rs445676	3	52255392	-0.000440149	0.000511231	373295	0.39	0.018222	A	G	Bladder cancer || id:ieu-b-4874	ieu-b-4874	Bladder cancer	Bladder cancer || ||	TRUE	igd	NA	NA	NA	NA	NA	NA	NA
rs141250728	3	52321809	0.000356534	0.000577228	373295	0.54	0.014357	C	A	Bladder cancer || id:ieu-b-4874	ieu-b-4874	Bladder cancer	Bladder cancer || ||	TRUE	igd	NA	NA	NA	NA	NA	NA	NA
rs11716402	3	52913939	-0.000415771	0.000343488	373295	0.23	0.041317	T	C	Bladder cancer || id:ieu-b-4874	ieu-b-4874	Bladder cancer	Bladder cancer || ||	TRUE	igd	NA	NA	NA	NA	NA	NA	NA
rs2359861	3	54676642	0.000194896	0.000171	373295	0.25	0.193236	C	T	Bladder cancer || id:ieu-b-4874	ieu-b-4874	Bladder cancer	Bladder cancer || ||	TRUE	igd	NA	NA	NA	NA	NA	NA	NA
rs78796195	3	58068000	-9.83183e-05	0.000255092	373295	0.7	0.077608	G	A	Bladder cancer || id:ieu-b-4874	ieu-b-4874	Bladder cancer	Bladder cancer || ||	TRUE	igd	NA	NA	NA	NA	NA	NA	NA
rs11718151	3	66343149	0.000101584	0.00015789	373295	0.52	0.243604	C	A	Bladder cancer || id:ieu-b-4874	ieu-b-4874	Bladder cancer	Bladder cancer || ||	TRUE	igd	NA	NA	NA	NA	NA	NA	NA
rs11712359	3	71859039	0.000172173	0.000145379	373295	0.24	0.33717	C	T	Bladder cancer || id:ieu-b-4874	ieu-b-4874	Bladder cancer	Bladder cancer || ||	TRUE	igd	NA	NA	NA	NA	NA	NA	NA
rs114538990	3	75463640	0.000536812	0.000568224	373295	0.34	0.015181	A	C	Bladder cancer || id:ieu-b-4874	ieu-b-4874	Bladder cancer	Bladder cancer || ||	TRUE	igd	NA	NA	NA	NA	NA	NA	NA
rs1066357	3	98912719	6.68831e-05	0.000224794	373295	0.77	0.10228	G	A	Bladder cancer || id:ieu-b-4874	ieu-b-4874	Bladder cancer	Bladder cancer || ||	TRUE	igd	NA	NA	NA	NA	NA	NA	NA
rs150747167	3	99394613	0.000226455	0.000406439	373295	0.58	0.029111	A	C	Bladder cancer || id:ieu-b-4874	ieu-b-4874	Bladder cancer	Bladder cancer || ||	TRUE	igd	NA	NA	NA	NA	NA	NA	NA
rs3772556	3	105249211	-1.0205e-05	0.000148922	373295	0.95	0.709237	T	C	Bladder cancer || id:ieu-b-4874	ieu-b-4874	Bladder cancer	Bladder cancer || ||	TRUE	igd	NA	NA	NA	NA	NA	NA	NA
rs59338497	3	105344667	-5.04992e-05	0.000135278	373295	0.709999	0.498405	C	T	Bladder cancer || id:ieu-b-4874	ieu-b-4874	Bladder cancer	Bladder cancer || ||	TRUE	igd	NA	NA	NA	NA	NA	NA	NA
rs13078336	3	111957368	5.73255e-05	0.00014113	373295	0.68	0.35633	T	A	Bladder cancer || id:ieu-b-4874	ieu-b-4874	Bladder cancer	Bladder cancer || ||	TRUE	igd	NA	NA	NA	NA	NA	NA	NA
rs115871534	3	119282107	0.00102424	0.000404046	373295	0.0109999	0.029076	C	A	Bladder cancer || id:ieu-b-4874	ieu-b-4874	Bladder cancer	Bladder cancer || ||	TRUE	igd	NA	NA	NA	NA	NA	NA	NA
rs8180068	3	119853557	0.000171746	0.000179823	373295	0.34	0.170661	C	T	Bladder cancer || id:ieu-b-4874	ieu-b-4874	Bladder cancer	Bladder cancer || ||	TRUE	igd	NA	NA	NA	NA	NA	NA	NA
rs1147707	3	120169248	-0.000132957	0.000139799	373295	0.34	0.391413	T	C	Bladder cancer || id:ieu-b-4874	ieu-b-4874	Bladder cancer	Bladder cancer || ||	TRUE	igd	NA	NA	NA	NA	NA	NA	NA
rs1259322	3	120208244	-0.000285579	0.000229248	373295	0.21	0.096505	G	C	Bladder cancer || id:ieu-b-4874	ieu-b-4874	Bladder cancer	Bladder cancer || ||	TRUE	igd	NA	NA	NA	NA	NA	NA	NA
rs17829440	3	120359252	-0.000100991	0.000229388	373295	0.66	0.096715	T	G	Bladder cancer || id:ieu-b-4874	ieu-b-4874	Bladder cancer	Bladder cancer || ||	TRUE	igd	NA	NA	NA	NA	NA	NA	NA
rs10934532	3	120421466	-6.58108e-05	0.000145944	373295	0.649999	0.312486	A	G	Bladder cancer || id:ieu-b-4874	ieu-b-4874	Bladder cancer	Bladder cancer || ||	TRUE	igd	NA	NA	NA	NA	NA	NA	NA
rs9863608	3	121244356	0.000416999	0.000199189	373295	0.0359998	0.133482	A	G	Bladder cancer || id:ieu-b-4874	ieu-b-4874	Bladder cancer	Bladder cancer || ||	TRUE	igd	NA	NA	NA	NA	NA	NA	NA
rs3772130	3	121344140	0.000295889	0.000147742	373295	0.0449997	0.297554	G	A	Bladder cancer || id:ieu-b-4874	ieu-b-4874	Bladder cancer	Bladder cancer || ||	TRUE	igd	NA	NA	NA	NA	NA	NA	NA
rs9289185	3	121705900	0.000272247	0.000163001	373295	0.0949992	0.778801	A	C	Bladder cancer || id:ieu-b-4874	ieu-b-4874	Bladder cancer	Bladder cancer || ||	TRUE	igd	NA	NA	NA	NA	NA	NA	NA
rs13088702	3	121714019	8.05002e-06	0.000261617	373295	0.98	0.072632	C	T	Bladder cancer || id:ieu-b-4874	ieu-b-4874	Bladder cancer	Bladder cancer || ||	TRUE	igd	NA	NA	NA	NA	NA	NA	NA
rs6783368	3	121934177	-6.19764e-05	0.000149443	373295	0.68	0.711014	A	G	Bladder cancer || id:ieu-b-4874	ieu-b-4874	Bladder cancer	Bladder cancer || ||	TRUE	igd	NA	NA	NA	NA	NA	NA	NA
rs9856248	3	122063811	8.72755e-07	0.000154982	373295	1	0.259696	T	C	Bladder cancer || id:ieu-b-4874	ieu-b-4874	Bladder cancer	Bladder cancer || ||	TRUE	igd	NA	NA	NA	NA	NA	NA	NA
rs73856258	3	122417016	0.000669455	0.000329349	373295	0.0420001	0.044184	A	G	Bladder cancer || id:ieu-b-4874	ieu-b-4874	Bladder cancer	Bladder cancer || ||	TRUE	igd	NA	NA	NA	NA	NA	NA	NA
rs3804749	3	122833003	0.000278381	0.000138232	373295	0.0439997	0.590483	T	C	Bladder cancer || id:ieu-b-4874	ieu-b-4874	Bladder cancer	Bladder cancer || ||	TRUE	igd	NA	NA	NA	NA	NA	NA	NA
rs4234280	3	126778239	0.000289504	0.00023859	373295	0.22	0.096594	T	G	Bladder cancer || id:ieu-b-4874	ieu-b-4874	Bladder cancer	Bladder cancer || ||	TRUE	igd	NA	NA	NA	NA	NA	NA	NA
rs73205319	3	127608091	0.000324369	0.000240648	373295	0.18	0.098471	T	G	Bladder cancer || id:ieu-b-4874	ieu-b-4874	Bladder cancer	Bladder cancer || ||	TRUE	igd	NA	NA	NA	NA	NA	NA	NA
rs1683810	3	128681280	1.13959e-05	0.000146141	373295	0.94	0.31306	T	C	Bladder cancer || id:ieu-b-4874	ieu-b-4874	Bladder cancer	Bladder cancer || ||	TRUE	igd	NA	NA	NA	NA	NA	NA	NA
rs10934906	3	129813062	-9.32462e-05	0.000148883	373295	0.53	0.66921	C	T	Bladder cancer || id:ieu-b-4874	ieu-b-4874	Bladder cancer	Bladder cancer || ||	TRUE	igd	NA	NA	NA	NA	NA	NA	NA
rs6779627	3	132234279	0.000959267	0.000504042	373295	0.0569994	0.018364	G	A	Bladder cancer || id:ieu-b-4874	ieu-b-4874	Bladder cancer	Bladder cancer || ||	TRUE	igd	NA	NA	NA	NA	NA	NA	NA
rs2010811	3	132270837	4.88817e-05	0.000159508	373295	0.760001	0.238109	A	G	Bladder cancer || id:ieu-b-4874	ieu-b-4874	Bladder cancer	Bladder cancer || ||	TRUE	igd	NA	NA	NA	NA	NA	NA	NA
rs13067357	3	132688562	0.000484178	0.000371548	373295	0.19	0.03549	T	C	Bladder cancer || id:ieu-b-4874	ieu-b-4874	Bladder cancer	Bladder cancer || ||	TRUE	igd	NA	NA	NA	NA	NA	NA	NA
rs4974505	3	134135590	-5.98499e-07	0.000204856	373295	1	0.871521	G	A	Bladder cancer || id:ieu-b-4874	ieu-b-4874	Bladder cancer	Bladder cancer || ||	TRUE	igd	NA	NA	NA	NA	NA	NA	NA
rs6440003	3	141094209	-6.53886e-06	0.000136001	373295	0.96	0.442158	A	G	Bladder cancer || id:ieu-b-4874	ieu-b-4874	Bladder cancer	Bladder cancer || ||	TRUE	igd	NA	NA	NA	NA	NA	NA	NA
rs7627518	3	143100469	-6.29595e-05	0.000182344	373295	0.73	0.165027	A	G	Bladder cancer || id:ieu-b-4874	ieu-b-4874	Bladder cancer	Bladder cancer || ||	TRUE	igd	NA	NA	NA	NA	NA	NA	NA
rs6764975	3	148686641	-0.000133602	0.000136081	373295	0.33	0.527615	A	C	Bladder cancer || id:ieu-b-4874	ieu-b-4874	Bladder cancer	Bladder cancer || ||	TRUE	igd	NA	NA	NA	NA	NA	NA	NA
rs12488889	3	148767157	0.000104875	0.000145587	373295	0.47	0.313317	T	G	Bladder cancer || id:ieu-b-4874	ieu-b-4874	Bladder cancer	Bladder cancer || ||	TRUE	igd	NA	NA	NA	NA	NA	NA	NA
rs2867395	3	149441005	0.000162647	0.000190665	373295	0.39	0.845498	C	T	Bladder cancer || id:ieu-b-4874	ieu-b-4874	Bladder cancer	Bladder cancer || ||	TRUE	igd	NA	NA	NA	NA	NA	NA	NA
rs4679680	3	151746053	-0.000269109	0.00040017	373295	0.5	0.02936	T	C	Bladder cancer || id:ieu-b-4874	ieu-b-4874	Bladder cancer	Bladder cancer || ||	TRUE	igd	NA	NA	NA	NA	NA	NA	NA
rs75650984	3	152367485	0.000351927	0.000570647	373295	0.54	0.014342	C	A	Bladder cancer || id:ieu-b-4874	ieu-b-4874	Bladder cancer	Bladder cancer || ||	TRUE	igd	NA	NA	NA	NA	NA	NA	NA
rs1560418	3	158489641	6.35604e-05	0.000164895	373295	0.7	0.214567	G	A	Bladder cancer || id:ieu-b-4874	ieu-b-4874	Bladder cancer	Bladder cancer || ||	TRUE	igd	NA	NA	NA	NA	NA	NA	NA
rs16854733	3	169730662	-0.000242125	0.000157277	373295	0.12	0.255379	C	G	Bladder cancer || id:ieu-b-4874	ieu-b-4874	Bladder cancer	Bladder cancer || ||	TRUE	igd	NA	NA	NA	NA	NA	NA	NA
rs516741	3	169966100	-6.24264e-05	0.000151455	373295	0.68	0.274416	T	G	Bladder cancer || id:ieu-b-4874	ieu-b-4874	Bladder cancer	Bladder cancer || ||	TRUE	igd	NA	NA	NA	NA	NA	NA	NA
rs114242245	3	171685142	-0.000954074	0.000608763	373295	0.12	0.015347	G	A	Bladder cancer || id:ieu-b-4874	ieu-b-4874	Bladder cancer	Bladder cancer || ||	TRUE	igd	NA	NA	NA	NA	NA	NA	NA
rs146035017	3	182928773	-0.000893172	0.000621896	373295	0.15	0.012993	A	G	Bladder cancer || id:ieu-b-4874	ieu-b-4874	Bladder cancer	Bladder cancer || ||	TRUE	igd	NA	NA	NA	NA	NA	NA	NA
rs78411164	3	183055356	0.000236109	0.000329204	373295	0.47	0.046234	G	A	Bladder cancer || id:ieu-b-4874	ieu-b-4874	Bladder cancer	Bladder cancer || ||	TRUE	igd	NA	NA	NA	NA	NA	NA	NA
rs75885216	3	183568694	-0.000245158	0.000409949	373295	0.55	0.028972	T	C	Bladder cancer || id:ieu-b-4874	ieu-b-4874	Bladder cancer	Bladder cancer || ||	TRUE	igd	NA	NA	NA	NA	NA	NA	NA
rs6801176	3	183984459	-8.38214e-05	0.000413189	373295	0.84	0.02803	T	C	Bladder cancer || id:ieu-b-4874	ieu-b-4874	Bladder cancer	Bladder cancer || ||	TRUE	igd	NA	NA	NA	NA	NA	NA	NA
rs55708462	3	184112518	-0.000132249	0.000179622	373295	0.46	0.204878	A	G	Bladder cancer || id:ieu-b-4874	ieu-b-4874	Bladder cancer	Bladder cancer || ||	TRUE	igd	NA	NA	NA	NA	NA	NA	NA
rs61149187	3	185418496	-0.000901391	0.000422154	373295	0.0329997	0.026592	T	A	Bladder cancer || id:ieu-b-4874	ieu-b-4874	Bladder cancer	Bladder cancer || ||	TRUE	igd	NA	NA	NA	NA	NA	NA	NA
rs2268832	3	185987803	2.53762e-05	0.000137066	373295	0.85	0.583533	T	G	Bladder cancer || id:ieu-b-4874	ieu-b-4874	Bladder cancer	Bladder cancer || ||	TRUE	igd	NA	NA	NA	NA	NA	NA	NA
rs3172469	3	187459088	9.01907e-05	0.00015295	373295	0.56	0.27394	G	T	Bladder cancer || id:ieu-b-4874	ieu-b-4874	Bladder cancer	Bladder cancer || ||	TRUE	igd	NA	NA	NA	NA	NA	NA	NA
rs9865818	3	188072513	3.74834e-05	0.000139523	373295	0.79	0.435784	G	A	Bladder cancer || id:ieu-b-4874	ieu-b-4874	Bladder cancer	Bladder cancer || ||	TRUE	igd	NA	NA	NA	NA	NA	NA	NA
rs7372548	3	193202998	0.000173308	0.000137012	373295	0.21	0.43138	T	C	Bladder cancer || id:ieu-b-4874	ieu-b-4874	Bladder cancer	Bladder cancer || ||	TRUE	igd	NA	NA	NA	NA	NA	NA	NA
rs75675850	3	194385116	-0.000367062	0.000435173	373295	0.4	0.024872	T	C	Bladder cancer || id:ieu-b-4874	ieu-b-4874	Bladder cancer	Bladder cancer || ||	TRUE	igd	NA	NA	NA	NA	NA	NA	NA
rs4677641	3	194529412	-0.000487294	0.000293363	373295	0.0969996	0.056813	A	G	Bladder cancer || id:ieu-b-4874	ieu-b-4874	Bladder cancer	Bladder cancer || ||	TRUE	igd	NA	NA	NA	NA	NA	NA	NA
rs952481	3	194822098	-5.83251e-05	0.000169116	373295	0.73	0.200153	C	T	Bladder cancer || id:ieu-b-4874	ieu-b-4874	Bladder cancer	Bladder cancer || ||	TRUE	igd	NA	NA	NA	NA	NA	NA	NA
rs7614493	3	195308858	0.000381792	0.000422559	373295	0.37	0.026489	A	G	Bladder cancer || id:ieu-b-4874	ieu-b-4874	Bladder cancer	Bladder cancer || ||	TRUE	igd	NA	NA	NA	NA	NA	NA	NA
rs62282512	3	195537115	-0.00016946	0.000167856	373295	0.31	0.207421	G	A	Bladder cancer || id:ieu-b-4874	ieu-b-4874	Bladder cancer	Bladder cancer || ||	TRUE	igd	NA	NA	NA	NA	NA	NA	NA
rs1684456	3	196351663	-6.67076e-05	0.000141592	373295	0.64	0.649989	G	A	Bladder cancer || id:ieu-b-4874	ieu-b-4874	Bladder cancer	Bladder cancer || ||	TRUE	igd	NA	NA	NA	NA	NA	NA	NA
rs2030534	3	196432167	-5.06219e-06	0.000161207	373295	0.97	0.227113	G	A	Bladder cancer || id:ieu-b-4874	ieu-b-4874	Bladder cancer	Bladder cancer || ||	TRUE	igd	NA	NA	NA	NA	NA	NA	NA
rs557247	3	196682028	0.000304532	0.000149035	373295	0.0409996	0.699334	C	T	Bladder cancer || id:ieu-b-4874	ieu-b-4874	Bladder cancer	Bladder cancer || ||	TRUE	igd	NA	NA	NA	NA	NA	NA	NA
rs13094133	3	197848125	-4.66385e-05	0.000148238	373295	0.75	0.394957	T	C	Bladder cancer || id:ieu-b-4874	ieu-b-4874	Bladder cancer	Bladder cancer || ||	TRUE	igd	NA	NA	NA	NA	NA	NA	NA
rs13130034	4	755496	-0.000257346	0.000265465	373295	0.33	0.069977	C	T	Bladder cancer || id:ieu-b-4874	ieu-b-4874	Bladder cancer	Bladder cancer || ||	TRUE	igd	NA	NA	NA	NA	NA	NA	NA
rs11724804	4	965779	-0.000196067	0.000136071	373295	0.15	0.4486	A	G	Bladder cancer || id:ieu-b-4874	ieu-b-4874	Bladder cancer	Bladder cancer || ||	TRUE	igd	NA	NA	NA	NA	NA	NA	NA
rs150351472	4	1021325	-1.80639e-05	0.000397061	373295	0.96	0.038645	T	C	Bladder cancer || id:ieu-b-4874	ieu-b-4874	Bladder cancer	Bladder cancer || ||	TRUE	igd	NA	NA	NA	NA	NA	NA	NA
rs35571200	4	1268129	8.87943e-05	0.000202704	373295	0.66	0.872549	A	G	Bladder cancer || id:ieu-b-4874	ieu-b-4874	Bladder cancer	Bladder cancer || ||	TRUE	igd	NA	NA	NA	NA	NA	NA	NA
rs77610549	4	1309068	-0.000254454	0.000319235	373295	0.43	0.047308	T	C	Bladder cancer || id:ieu-b-4874	ieu-b-4874	Bladder cancer	Bladder cancer || ||	TRUE	igd	NA	NA	NA	NA	NA	NA	NA
rs2247341	4	1701317	-5.54377e-05	0.000143071	373295	0.7	0.335025	A	G	Bladder cancer || id:ieu-b-4874	ieu-b-4874	Bladder cancer	Bladder cancer || ||	TRUE	igd	NA	NA	NA	NA	NA	NA	NA
rs1794442	4	3516742	0.000399445	0.00014546	373295	0.00599998	0.684308	G	A	Bladder cancer || id:ieu-b-4874	ieu-b-4874	Bladder cancer	Bladder cancer || ||	TRUE	igd	NA	NA	NA	NA	NA	NA	NA
rs2980088	4	4268315	-6.20385e-05	0.000146999	373295	0.67	0.694151	C	G	Bladder cancer || id:ieu-b-4874	ieu-b-4874	Bladder cancer	Bladder cancer || ||	TRUE	igd	NA	NA	NA	NA	NA	NA	NA
rs192170695	4	6629414	0.000295984	0.000422562	373295	0.48	0.032276	C	A	Bladder cancer || id:ieu-b-4874	ieu-b-4874	Bladder cancer	Bladder cancer || ||	TRUE	igd	NA	NA	NA	NA	NA	NA	NA
rs12500856	4	7710204	-0.000164039	0.000137819	373295	0.23	0.402777	T	C	Bladder cancer || id:ieu-b-4874	ieu-b-4874	Bladder cancer	Bladder cancer || ||	TRUE	igd	NA	NA	NA	NA	NA	NA	NA
rs11937652	4	7957480	-0.000222751	0.000168921	373295	0.19	0.20323	T	C	Bladder cancer || id:ieu-b-4874	ieu-b-4874	Bladder cancer	Bladder cancer || ||	TRUE	igd	NA	NA	NA	NA	NA	NA	NA
rs143830966	4	15143750	-0.000199018	0.00022222	373295	0.37	0.103621	A	G	Bladder cancer || id:ieu-b-4874	ieu-b-4874	Bladder cancer	Bladder cancer || ||	TRUE	igd	NA	NA	NA	NA	NA	NA	NA
rs192130257	4	15699520	-0.000464142	0.000429548	373295	0.28	0.025848	A	G	Bladder cancer || id:ieu-b-4874	ieu-b-4874	Bladder cancer	Bladder cancer || ||	TRUE	igd	NA	NA	NA	NA	NA	NA	NA
rs76950141	4	15872757	0.000256292	0.00045233	373295	0.57	0.022845	G	T	Bladder cancer || id:ieu-b-4874	ieu-b-4874	Bladder cancer	Bladder cancer || ||	TRUE	igd	NA	NA	NA	NA	NA	NA	NA
rs6852497	4	25111387	-0.000107405	0.000138273	373295	0.44	0.469744	A	G	Bladder cancer || id:ieu-b-4874	ieu-b-4874	Bladder cancer	Bladder cancer || ||	TRUE	igd	NA	NA	NA	NA	NA	NA	NA
rs1996183	4	25457661	0.000103936	0.000167323	373295	0.53	0.205635	A	C	Bladder cancer || id:ieu-b-4874	ieu-b-4874	Bladder cancer	Bladder cancer || ||	TRUE	igd	NA	NA	NA	NA	NA	NA	NA
rs7658843	4	25559877	-0.000360604	0.00013956	373295	0.00980009	0.398746	T	A	Bladder cancer || id:ieu-b-4874	ieu-b-4874	Bladder cancer	Bladder cancer || ||	TRUE	igd	NA	NA	NA	NA	NA	NA	NA
rs74508559	4	32252484	-0.000447782	0.000322352	373295	0.16	0.046053	T	C	Bladder cancer || id:ieu-b-4874	ieu-b-4874	Bladder cancer	Bladder cancer || ||	TRUE	igd	NA	NA	NA	NA	NA	NA	NA
rs7657166	4	36069805	-0.000121267	0.000144019	373295	0.4	0.333188	A	G	Bladder cancer || id:ieu-b-4874	ieu-b-4874	Bladder cancer	Bladder cancer || ||	TRUE	igd	NA	NA	NA	NA	NA	NA	NA
rs139053390	4	38787261	-0.000253472	0.000678867	373295	0.709999	0.010028	G	A	Bladder cancer || id:ieu-b-4874	ieu-b-4874	Bladder cancer	Bladder cancer || ||	TRUE	igd	NA	NA	NA	NA	NA	NA	NA
rs6840442	4	54408662	0.000271508	0.000163848	373295	0.0980009	0.779635	G	A	Bladder cancer || id:ieu-b-4874	ieu-b-4874	Bladder cancer	Bladder cancer || ||	TRUE	igd	NA	NA	NA	NA	NA	NA	NA
rs149548169	4	56775579	3.72535e-05	0.000218509	373295	0.86	0.108811	T	A	Bladder cancer || id:ieu-b-4874	ieu-b-4874	Bladder cancer	Bladder cancer || ||	TRUE	igd	NA	NA	NA	NA	NA	NA	NA
rs4270628	4	57341262	3.91651e-05	0.000135272	373295	0.77	0.496728	C	A	Bladder cancer || id:ieu-b-4874	ieu-b-4874	Bladder cancer	Bladder cancer || ||	TRUE	igd	NA	NA	NA	NA	NA	NA	NA
rs56719128	4	57427143	-0.000102551	0.00016644	373295	0.54	0.209261	A	C	Bladder cancer || id:ieu-b-4874	ieu-b-4874	Bladder cancer	Bladder cancer || ||	TRUE	igd	NA	NA	NA	NA	NA	NA	NA
rs77598569	4	57493773	0.000733579	0.000367322	373295	0.0460002	0.035126	C	T	Bladder cancer || id:ieu-b-4874	ieu-b-4874	Bladder cancer	Bladder cancer || ||	TRUE	igd	NA	NA	NA	NA	NA	NA	NA
rs6814936	4	57635503	0.000533481	0.000292891	373295	0.0690001	0.057311	A	G	Bladder cancer || id:ieu-b-4874	ieu-b-4874	Bladder cancer	Bladder cancer || ||	TRUE	igd	NA	NA	NA	NA	NA	NA	NA
rs4694633	4	74569407	1.39992e-05	0.000275306	373295	0.96	0.934353	C	T	Bladder cancer || id:ieu-b-4874	ieu-b-4874	Bladder cancer	Bladder cancer || ||	TRUE	igd	NA	NA	NA	NA	NA	NA	NA
rs75165399	4	75011183	7.92686e-05	0.000242869	373295	0.74	0.084902	A	C	Bladder cancer || id:ieu-b-4874	ieu-b-4874	Bladder cancer	Bladder cancer || ||	TRUE	igd	NA	NA	NA	NA	NA	NA	NA
rs138984073	4	77850154	3.12063e-05	0.000328363	373295	0.92	0.044368	C	T	Bladder cancer || id:ieu-b-4874	ieu-b-4874	Bladder cancer	Bladder cancer || ||	TRUE	igd	NA	NA	NA	NA	NA	NA	NA
rs78574157	4	78011185	-0.000133122	0.000284119	373295	0.64	0.060469	T	C	Bladder cancer || id:ieu-b-4874	ieu-b-4874	Bladder cancer	Bladder cancer || ||	TRUE	igd	NA	NA	NA	NA	NA	NA	NA
rs9307352	4	79081466	-5.31997e-05	0.000161095	373295	0.74	0.230833	C	T	Bladder cancer || id:ieu-b-4874	ieu-b-4874	Bladder cancer	Bladder cancer || ||	TRUE	igd	NA	NA	NA	NA	NA	NA	NA
rs1825022	4	79877789	-0.000493561	0.000178323	373295	0.00560003	0.825152	C	T	Bladder cancer || id:ieu-b-4874	ieu-b-4874	Bladder cancer	Bladder cancer || ||	TRUE	igd	NA	NA	NA	NA	NA	NA	NA
rs4690108	4	80828247	0.00037635	0.000246382	373295	0.13	0.082322	A	G	Bladder cancer || id:ieu-b-4874	ieu-b-4874	Bladder cancer	Bladder cancer || ||	TRUE	igd	NA	NA	NA	NA	NA	NA	NA
rs143771689	4	84185299	-0.000318592	0.000709164	373295	0.649999	0.010714	T	C	Bladder cancer || id:ieu-b-4874	ieu-b-4874	Bladder cancer	Bladder cancer || ||	TRUE	igd	NA	NA	NA	NA	NA	NA	NA
rs4410520	4	84229352	0.000177728	0.000163029	373295	0.28	0.778707	T	C	Bladder cancer || id:ieu-b-4874	ieu-b-4874	Bladder cancer	Bladder cancer || ||	TRUE	igd	NA	NA	NA	NA	NA	NA	NA
rs79764311	4	84237883	-7.19607e-05	0.000318169	373295	0.82	0.047274	T	C	Bladder cancer || id:ieu-b-4874	ieu-b-4874	Bladder cancer	Bladder cancer || ||	TRUE	igd	NA	NA	NA	NA	NA	NA	NA
rs11723311	4	84507272	0.00019106	0.000159364	373295	0.23	0.235484	C	A	Bladder cancer || id:ieu-b-4874	ieu-b-4874	Bladder cancer	Bladder cancer || ||	TRUE	igd	NA	NA	NA	NA	NA	NA	NA
rs10028892	4	88150669	0.000132834	0.000180745	373295	0.46	0.172128	C	T	Bladder cancer || id:ieu-b-4874	ieu-b-4874	Bladder cancer	Bladder cancer || ||	TRUE	igd	NA	NA	NA	NA	NA	NA	NA
rs148456659	4	88249086	0.00069732	0.000498222	373295	0.16	0.019306	C	T	Bladder cancer || id:ieu-b-4874	ieu-b-4874	Bladder cancer	Bladder cancer || ||	TRUE	igd	NA	NA	NA	NA	NA	NA	NA
rs79719417	4	89295921	-0.000352983	0.000321701	373295	0.27	0.046579	C	T	Bladder cancer || id:ieu-b-4874	ieu-b-4874	Bladder cancer	Bladder cancer || ||	TRUE	igd	NA	NA	NA	NA	NA	NA	NA
rs10030511	4	100296248	-5.84371e-05	0.000136843	373295	0.67	0.453289	T	C	Bladder cancer || id:ieu-b-4874	ieu-b-4874	Bladder cancer	Bladder cancer || ||	TRUE	igd	NA	NA	NA	NA	NA	NA	NA
rs72682930	4	102393104	-0.00023595	0.000467089	373295	0.61	0.02149	G	A	Bladder cancer || id:ieu-b-4874	ieu-b-4874	Bladder cancer	Bladder cancer || ||	TRUE	igd	NA	NA	NA	NA	NA	NA	NA
rs112571942	4	102462540	0.000465439	0.000635624	373295	0.46	0.013146	A	G	Bladder cancer || id:ieu-b-4874	ieu-b-4874	Bladder cancer	Bladder cancer || ||	TRUE	igd	NA	NA	NA	NA	NA	NA	NA
rs145576289	4	102552899	0.000622909	0.000623745	373295	0.32	0.013614	T	G	Bladder cancer || id:ieu-b-4874	ieu-b-4874	Bladder cancer	Bladder cancer || ||	TRUE	igd	NA	NA	NA	NA	NA	NA	NA
rs7669914	4	102573779	-0.000252691	0.000413171	373295	0.54	0.971568	G	A	Bladder cancer || id:ieu-b-4874	ieu-b-4874	Bladder cancer	Bladder cancer || ||	TRUE	igd	NA	NA	NA	NA	NA	NA	NA
rs3774937	4	103434253	3.05584e-05	0.000141943	373295	0.83	0.347547	C	T	Bladder cancer || id:ieu-b-4874	ieu-b-4874	Bladder cancer	Bladder cancer || ||	TRUE	igd	NA	NA	NA	NA	NA	NA	NA
rs4648045	4	103508703	-3.98338e-05	0.000139927	373295	0.780001	0.373895	C	T	Bladder cancer || id:ieu-b-4874	ieu-b-4874	Bladder cancer	Bladder cancer || ||	TRUE	igd	NA	NA	NA	NA	NA	NA	NA
rs28694248	4	112903974	0.000213325	0.000152339	373295	0.16	0.270064	A	G	Bladder cancer || id:ieu-b-4874	ieu-b-4874	Bladder cancer	Bladder cancer || ||	TRUE	igd	NA	NA	NA	NA	NA	NA	NA
rs140450166	4	122339720	-0.000552097	0.000457647	373295	0.23	0.024668	T	C	Bladder cancer || id:ieu-b-4874	ieu-b-4874	Bladder cancer	Bladder cancer || ||	TRUE	igd	NA	NA	NA	NA	NA	NA	NA
rs115140764	4	122485080	0.000108745	0.000452971	373295	0.81	0.022853	C	T	Bladder cancer || id:ieu-b-4874	ieu-b-4874	Bladder cancer	Bladder cancer || ||	TRUE	igd	NA	NA	NA	NA	NA	NA	NA
rs9714715	4	130210547	0.000141251	0.000168882	373295	0.4	0.199717	T	A	Bladder cancer || id:ieu-b-4874	ieu-b-4874	Bladder cancer	Bladder cancer || ||	TRUE	igd	NA	NA	NA	NA	NA	NA	NA
rs2874227	4	140419330	-7.79257e-05	0.000190428	373295	0.68	0.85237	G	T	Bladder cancer || id:ieu-b-4874	ieu-b-4874	Bladder cancer	Bladder cancer || ||	TRUE	igd	NA	NA	NA	NA	NA	NA	NA
rs13120964	4	143529013	0.000101402	0.000189161	373295	0.59	0.848865	G	A	Bladder cancer || id:ieu-b-4874	ieu-b-4874	Bladder cancer	Bladder cancer || ||	TRUE	igd	NA	NA	NA	NA	NA	NA	NA
rs536660	4	144227752	-6.71017e-05	0.000225682	373295	0.77	0.100091	G	A	Bladder cancer || id:ieu-b-4874	ieu-b-4874	Bladder cancer	Bladder cancer || ||	TRUE	igd	NA	NA	NA	NA	NA	NA	NA
rs12331886	4	147033820	9.2302e-05	0.000150879	373295	0.54	0.278906	C	T	Bladder cancer || id:ieu-b-4874	ieu-b-4874	Bladder cancer	Bladder cancer || ||	TRUE	igd	NA	NA	NA	NA	NA	NA	NA
rs9884140	4	152776374	0.00016586	0.000196821	373295	0.4	0.138456	T	A	Bladder cancer || id:ieu-b-4874	ieu-b-4874	Bladder cancer	Bladder cancer || ||	TRUE	igd	NA	NA	NA	NA	NA	NA	NA
rs1318845	4	153001662	3.244e-05	0.000169971	373295	0.85	0.200616	C	T	Bladder cancer || id:ieu-b-4874	ieu-b-4874	Bladder cancer	Bladder cancer || ||	TRUE	igd	NA	NA	NA	NA	NA	NA	NA
rs77002666	4	153861430	-0.0003143	0.000307976	373295	0.31	0.052192	A	G	Bladder cancer || id:ieu-b-4874	ieu-b-4874	Bladder cancer	Bladder cancer || ||	TRUE	igd	NA	NA	NA	NA	NA	NA	NA
rs11736163	4	153913548	-4.15952e-05	0.000333377	373295	0.9	0.042868	A	G	Bladder cancer || id:ieu-b-4874	ieu-b-4874	Bladder cancer	Bladder cancer || ||	TRUE	igd	NA	NA	NA	NA	NA	NA	NA
rs72690739	4	157386711	0.000142676	0.000283406	373295	0.61	0.06336	T	C	Bladder cancer || id:ieu-b-4874	ieu-b-4874	Bladder cancer	Bladder cancer || ||	TRUE	igd	NA	NA	NA	NA	NA	NA	NA
rs115035697	4	158977387	6.15332e-05	0.000444253	373295	0.89	0.023661	T	C	Bladder cancer || id:ieu-b-4874	ieu-b-4874	Bladder cancer	Bladder cancer || ||	TRUE	igd	NA	NA	NA	NA	NA	NA	NA
rs113156999	4	169171946	-0.000339427	0.000292937	373295	0.25	0.056404	G	T	Bladder cancer || id:ieu-b-4874	ieu-b-4874	Bladder cancer	Bladder cancer || ||	TRUE	igd	NA	NA	NA	NA	NA	NA	NA
rs72693168	4	169222101	-0.000142891	0.000176364	373295	0.42	0.183915	G	A	Bladder cancer || id:ieu-b-4874	ieu-b-4874	Bladder cancer	Bladder cancer || ||	TRUE	igd	NA	NA	NA	NA	NA	NA	NA
rs11726315	4	175341659	-0.000205249	0.000146165	373295	0.16	0.67404	G	C	Bladder cancer || id:ieu-b-4874	ieu-b-4874	Bladder cancer	Bladder cancer || ||	TRUE	igd	NA	NA	NA	NA	NA	NA	NA
rs62340612	4	176927559	0.000192195	0.000139875	373295	0.17	0.624339	G	A	Bladder cancer || id:ieu-b-4874	ieu-b-4874	Bladder cancer	Bladder cancer || ||	TRUE	igd	NA	NA	NA	NA	NA	NA	NA
rs9996324	4	177108555	-0.000443028	0.000348393	373295	0.2	0.960324	A	G	Bladder cancer || id:ieu-b-4874	ieu-b-4874	Bladder cancer	Bladder cancer || ||	TRUE	igd	NA	NA	NA	NA	NA	NA	NA
rs148935019	4	177266877	-0.000319634	0.000429674	373295	0.46	0.027981	A	G	Bladder cancer || id:ieu-b-4874	ieu-b-4874	Bladder cancer	Bladder cancer || ||	TRUE	igd	NA	NA	NA	NA	NA	NA	NA
rs11132156	4	183797355	-0.000218082	0.000146913	373295	0.14	0.673452	C	T	Bladder cancer || id:ieu-b-4874	ieu-b-4874	Bladder cancer	Bladder cancer || ||	TRUE	igd	NA	NA	NA	NA	NA	NA	NA
rs62358469	4	184427580	-0.000140627	0.000164702	373295	0.39	0.21402	G	A	Bladder cancer || id:ieu-b-4874	ieu-b-4874	Bladder cancer	Bladder cancer || ||	TRUE	igd	NA	NA	NA	NA	NA	NA	NA
rs4290928	4	185593090	0.000378116	0.000187642	373295	0.0439997	0.155193	C	T	Bladder cancer || id:ieu-b-4874	ieu-b-4874	Bladder cancer	Bladder cancer || ||	TRUE	igd	NA	NA	NA	NA	NA	NA	NA
rs114748129	4	185673966	9.32657e-05	0.000412511	373295	0.82	0.028145	A	G	Bladder cancer || id:ieu-b-4874	ieu-b-4874	Bladder cancer	Bladder cancer || ||	TRUE	igd	NA	NA	NA	NA	NA	NA	NA
rs2046814	4	185704176	-0.000221183	0.000137067	373295	0.11	0.570337	T	G	Bladder cancer || id:ieu-b-4874	ieu-b-4874	Bladder cancer	Bladder cancer || ||	TRUE	igd	NA	NA	NA	NA	NA	NA	NA
rs10021050	4	185776767	3.00239e-05	0.000153794	373295	0.85	0.731373	C	T	Bladder cancer || id:ieu-b-4874	ieu-b-4874	Bladder cancer	Bladder cancer || ||	TRUE	igd	NA	NA	NA	NA	NA	NA	NA
rs6844764	4	187181533	0.000196401	0.000136324	373295	0.15	0.448576	C	G	Bladder cancer || id:ieu-b-4874	ieu-b-4874	Bladder cancer	Bladder cancer || ||	TRUE	igd	NA	NA	NA	NA	NA	NA	NA
rs9312348	4	187271746	3.57229e-05	0.000135621	373295	0.79	0.494318	G	C	Bladder cancer || id:ieu-b-4874	ieu-b-4874	Bladder cancer	Bladder cancer || ||	TRUE	igd	NA	NA	NA	NA	NA	NA	NA
rs3810862	5	201550	-3.28406e-05	0.000140565	373295	0.82	0.635581	G	A	Bladder cancer || id:ieu-b-4874	ieu-b-4874	Bladder cancer	Bladder cancer || ||	TRUE	igd	NA	NA	NA	NA	NA	NA	NA
rs11954173	5	414069	6.2802e-05	0.00014188	373295	0.66	0.375187	A	G	Bladder cancer || id:ieu-b-4874	ieu-b-4874	Bladder cancer	Bladder cancer || ||	TRUE	igd	NA	NA	NA	NA	NA	NA	NA
rs114204748	5	429569	-0.000666216	0.00064661	373295	0.3	0.011037	T	C	Bladder cancer || id:ieu-b-4874	ieu-b-4874	Bladder cancer	Bladder cancer || ||	TRUE	igd	NA	NA	NA	NA	NA	NA	NA
rs10866571	5	705141	2.46286e-05	0.000160214	373295	0.88	0.488296	T	C	Bladder cancer || id:ieu-b-4874	ieu-b-4874	Bladder cancer	Bladder cancer || ||	TRUE	igd	NA	NA	NA	NA	NA	NA	NA
rs10055872	5	6310014	7.3785e-05	0.000135617	373295	0.59	0.53008	C	A	Bladder cancer || id:ieu-b-4874	ieu-b-4874	Bladder cancer	Bladder cancer || ||	TRUE	igd	NA	NA	NA	NA	NA	NA	NA
rs4702484	5	7649860	3.95473e-05	0.000187535	373295	0.83	0.15345	T	C	Bladder cancer || id:ieu-b-4874	ieu-b-4874	Bladder cancer	Bladder cancer || ||	TRUE	igd	NA	NA	NA	NA	NA	NA	NA
rs13157729	5	7953623	-8.65344e-05	0.000150951	373295	0.57	0.285069	G	A	Bladder cancer || id:ieu-b-4874	ieu-b-4874	Bladder cancer	Bladder cancer || ||	TRUE	igd	NA	NA	NA	NA	NA	NA	NA
rs904515	5	10446185	4.86555e-05	0.000523426	373295	0.93	0.016988	G	A	Bladder cancer || id:ieu-b-4874	ieu-b-4874	Bladder cancer	Bladder cancer || ||	TRUE	igd	NA	NA	NA	NA	NA	NA	NA
rs56286531	5	10900428	-0.000179865	0.000138085	373295	0.19	0.589959	A	G	Bladder cancer || id:ieu-b-4874	ieu-b-4874	Bladder cancer	Bladder cancer || ||	TRUE	igd	NA	NA	NA	NA	NA	NA	NA
rs4702781	5	11002126	-9.45748e-05	0.000140793	373295	0.5	0.369488	T	C	Bladder cancer || id:ieu-b-4874	ieu-b-4874	Bladder cancer	Bladder cancer || ||	TRUE	igd	NA	NA	NA	NA	NA	NA	NA
rs152640	5	14577955	-6.4425e-05	0.000166132	373295	0.7	0.214085	T	C	Bladder cancer || id:ieu-b-4874	ieu-b-4874	Bladder cancer	Bladder cancer || ||	TRUE	igd	NA	NA	NA	NA	NA	NA	NA
rs2921603	5	14867020	0.000141621	0.000137694	373295	0.3	0.467435	C	T	Bladder cancer || id:ieu-b-4874	ieu-b-4874	Bladder cancer	Bladder cancer || ||	TRUE	igd	NA	NA	NA	NA	NA	NA	NA
rs145602483	5	17212984	0.000121145	0.000156929	373295	0.44	0.248069	A	G	Bladder cancer || id:ieu-b-4874	ieu-b-4874	Bladder cancer	Bladder cancer || ||	TRUE	igd	NA	NA	NA	NA	NA	NA	NA
rs2459822	5	17477812	0.000316056	0.000138974	373295	0.0230001	0.399858	T	C	Bladder cancer || id:ieu-b-4874	ieu-b-4874	Bladder cancer	Bladder cancer || ||	TRUE	igd	NA	NA	NA	NA	NA	NA	NA
rs12523750	6	24399680	0.000312648	0.000155093	373295	0.0439997	0.255665	A	G	Bladder cancer || id:ieu-b-4874	ieu-b-4874	Bladder cancer	Bladder cancer || ||	TRUE	igd	NA	NA	NA	NA	NA	NA	NA
rs17419844	6	24749242	-0.000215341	0.000340784	373295	0.53	0.041893	G	A	Bladder cancer || id:ieu-b-4874	ieu-b-4874	Bladder cancer	Bladder cancer || ||	TRUE	igd	NA	NA	NA	NA	NA	NA	NA
rs9461093	6	25060346	0.000120603	0.000154433	373295	0.43	0.258392	G	A	Bladder cancer || id:ieu-b-4874	ieu-b-4874	Bladder cancer	Bladder cancer || ||	TRUE	igd	NA	NA	NA	NA	NA	NA	NA
rs3804122	6	25579846	0.000208196	0.000144225	373295	0.15	0.327676	G	A	Bladder cancer || id:ieu-b-4874	ieu-b-4874	Bladder cancer	Bladder cancer || ||	TRUE	igd	NA	NA	NA	NA	NA	NA	NA
rs72840342	6	25740760	4.8182e-05	0.000354716	373295	0.89	0.038174	A	G	Bladder cancer || id:ieu-b-4874	ieu-b-4874	Bladder cancer	Bladder cancer || ||	TRUE	igd	NA	NA	NA	NA	NA	NA	NA
rs55825418	6	25960981	0.000343919	0.000604519	373295	0.57	0.013059	C	T	Bladder cancer || id:ieu-b-4874	ieu-b-4874	Bladder cancer	Bladder cancer || ||	TRUE	igd	NA	NA	NA	NA	NA	NA	NA
rs141913739	6	25976519	0.000456831	0.000617532	373295	0.46	0.012308	G	A	Bladder cancer || id:ieu-b-4874	ieu-b-4874	Bladder cancer	Bladder cancer || ||	TRUE	igd	NA	NA	NA	NA	NA	NA	NA
rs75397441	6	26022392	-0.000312101	0.000236983	373295	0.19	0.089223	T	C	Bladder cancer || id:ieu-b-4874	ieu-b-4874	Bladder cancer	Bladder cancer || ||	TRUE	igd	NA	NA	NA	NA	NA	NA	NA
rs115341591	6	26138407	0.000474144	0.000633939	373295	0.450001	0.012238	A	G	Bladder cancer || id:ieu-b-4874	ieu-b-4874	Bladder cancer	Bladder cancer || ||	TRUE	igd	NA	NA	NA	NA	NA	NA	NA
rs1543681	6	26187783	0.000273138	0.000135039	373295	0.0430002	0.46572	A	C	Bladder cancer || id:ieu-b-4874	ieu-b-4874	Bladder cancer	Bladder cancer || ||	TRUE	igd	NA	NA	NA	NA	NA	NA	NA
rs806794	6	26200677	3.49849e-06	0.000151488	373295	0.98	0.273935	G	A	Bladder cancer || id:ieu-b-4874	ieu-b-4874	Bladder cancer	Bladder cancer || ||	TRUE	igd	NA	NA	NA	NA	NA	NA	NA
rs55964643	6	26340872	0.000152595	0.000138736	373295	0.27	0.503541	A	G	Bladder cancer || id:ieu-b-4874	ieu-b-4874	Bladder cancer	Bladder cancer || ||	TRUE	igd	NA	NA	NA	NA	NA	NA	NA
rs4711107	6	26342749	0.000479939	0.000148816	373295	0.00129999	0.297705	C	T	Bladder cancer || id:ieu-b-4874	ieu-b-4874	Bladder cancer	Bladder cancer || ||	TRUE	igd	NA	NA	NA	NA	NA	NA	NA
rs10946812	6	26344975	0.000350822	0.000136806	373295	0.01	0.402258	C	G	Bladder cancer || id:ieu-b-4874	ieu-b-4874	Bladder cancer	Bladder cancer || ||	TRUE	igd	NA	NA	NA	NA	NA	NA	NA
rs6935678	6	26451888	0.000439919	0.000450983	373295	0.33	0.022997	C	T	Bladder cancer || id:ieu-b-4874	ieu-b-4874	Bladder cancer	Bladder cancer || ||	TRUE	igd	NA	NA	NA	NA	NA	NA	NA
rs4343916	6	26522675	-0.000300875	0.000138352	373295	0.0299999	0.608488	T	A	Bladder cancer || id:ieu-b-4874	ieu-b-4874	Bladder cancer	Bladder cancer || ||	TRUE	igd	NA	NA	NA	NA	NA	NA	NA
rs113916765	6	26632942	0.000126339	0.000673396	373295	0.85	0.010173	G	A	Bladder cancer || id:ieu-b-4874	ieu-b-4874	Bladder cancer	Bladder cancer || ||	TRUE	igd	NA	NA	NA	NA	NA	NA	NA
rs12211817	6	27190694	0.000336325	0.000348986	373295	0.34	0.039163	C	T	Bladder cancer || id:ieu-b-4874	ieu-b-4874	Bladder cancer	Bladder cancer || ||	TRUE	igd	NA	NA	NA	NA	NA	NA	NA
rs112108849	6	27196744	-2.19974e-05	0.000491923	373295	0.96	0.019325	A	G	Bladder cancer || id:ieu-b-4874	ieu-b-4874	Bladder cancer	Bladder cancer || ||	TRUE	igd	NA	NA	NA	NA	NA	NA	NA
rs79441355	6	27242150	-0.000370237	0.000494651	373295	0.450001	0.019004	C	T	Bladder cancer || id:ieu-b-4874	ieu-b-4874	Bladder cancer	Bladder cancer || ||	TRUE	igd	NA	NA	NA	NA	NA	NA	NA
rs3132376	6	28801168	-1.74535e-05	0.000210296	373295	0.93	0.116966	A	G	Bladder cancer || id:ieu-b-4874	ieu-b-4874	Bladder cancer	Bladder cancer || ||	TRUE	igd	NA	NA	NA	NA	NA	NA	NA
rs6922798	6	29546229	-0.000300983	0.000348445	373295	0.39	0.038988	G	A	Bladder cancer || id:ieu-b-4874	ieu-b-4874	Bladder cancer	Bladder cancer || ||	TRUE	igd	NA	NA	NA	NA	NA	NA	NA
rs1233378	6	29604124	-0.000211147	0.00016426	373295	0.2	0.226859	A	G	Bladder cancer || id:ieu-b-4874	ieu-b-4874	Bladder cancer	Bladder cancer || ||	TRUE	igd	NA	NA	NA	NA	NA	NA	NA
rs1736913	6	29704400	8.93187e-05	0.000143859	373295	0.53	0.670568	C	T	Bladder cancer || id:ieu-b-4874	ieu-b-4874	Bladder cancer	Bladder cancer || ||	TRUE	igd	NA	NA	NA	NA	NA	NA	NA
rs9258260	6	29723161	2.57101e-05	0.000233253	373295	0.91	0.092557	T	C	Bladder cancer || id:ieu-b-4874	ieu-b-4874	Bladder cancer	Bladder cancer || ||	TRUE	igd	NA	NA	NA	NA	NA	NA	NA
rs9500975	6	29730093	0.000192264	0.000295663	373295	0.52	0.055324	A	G	Bladder cancer || id:ieu-b-4874	ieu-b-4874	Bladder cancer	Bladder cancer || ||	TRUE	igd	NA	NA	NA	NA	NA	NA	NA
rs9258357	6	29751129	0.000227023	0.000183215	373295	0.22	0.837663	C	T	Bladder cancer || id:ieu-b-4874	ieu-b-4874	Bladder cancer	Bladder cancer || ||	TRUE	igd	NA	NA	NA	NA	NA	NA	NA
rs41291778	6	29859460	-0.000264538	0.000286986	373295	0.36	0.071432	A	G	Bladder cancer || id:ieu-b-4874	ieu-b-4874	Bladder cancer	Bladder cancer || ||	TRUE	igd	NA	NA	NA	NA	NA	NA	NA
rs403002	6	29906574	0.000315282	0.000213797	373295	0.14	0.112947	A	C	Bladder cancer || id:ieu-b-4874	ieu-b-4874	Bladder cancer	Bladder cancer || ||	TRUE	igd	NA	NA	NA	NA	NA	NA	NA
rs2248162	6	29915061	0.00011931	0.000140832	373295	0.4	0.64013	C	T	Bladder cancer || id:ieu-b-4874	ieu-b-4874	Bladder cancer	Bladder cancer || ||	TRUE	igd	NA	NA	NA	NA	NA	NA	NA
rs2571405	6	29934109	-0.000177651	0.000146122	373295	0.22	0.688006	G	A	Bladder cancer || id:ieu-b-4874	ieu-b-4874	Bladder cancer	Bladder cancer || ||	TRUE	igd	NA	NA	NA	NA	NA	NA	NA
rs3094066	6	30278745	8.32201e-05	0.000198374	373295	0.67	0.133916	T	C	Bladder cancer || id:ieu-b-4874	ieu-b-4874	Bladder cancer	Bladder cancer || ||	TRUE	igd	NA	NA	NA	NA	NA	NA	NA
rs115316399	6	30340678	0.000494251	0.000651112	373295	0.450001	0.010895	C	T	Bladder cancer || id:ieu-b-4874	ieu-b-4874	Bladder cancer	Bladder cancer || ||	TRUE	igd	NA	NA	NA	NA	NA	NA	NA
rs3129824	6	30347915	0.000165616	0.000135466	373295	0.22	0.457133	A	G	Bladder cancer || id:ieu-b-4874	ieu-b-4874	Bladder cancer	Bladder cancer || ||	TRUE	igd	NA	NA	NA	NA	NA	NA	NA
rs116525760	6	30360165	-0.000323558	0.000668921	373295	0.630001	0.01155	C	T	Bladder cancer || id:ieu-b-4874	ieu-b-4874	Bladder cancer	Bladder cancer || ||	TRUE	igd	NA	NA	NA	NA	NA	NA	NA
rs1833080	6	30429440	6.17223e-05	0.000155186	373295	0.69	0.746807	G	A	Bladder cancer || id:ieu-b-4874	ieu-b-4874	Bladder cancer	Bladder cancer || ||	TRUE	igd	NA	NA	NA	NA	NA	NA	NA
rs41266856	6	30818426	-5.19191e-05	0.000251047	373295	0.84	0.078802	A	G	Bladder cancer || id:ieu-b-4874	ieu-b-4874	Bladder cancer	Bladder cancer || ||	TRUE	igd	NA	NA	NA	NA	NA	NA	NA
rs145227731	6	30828262	0.00121014	0.000623657	373295	0.0519996	0.011808	T	C	Bladder cancer || id:ieu-b-4874	ieu-b-4874	Bladder cancer	Bladder cancer || ||	TRUE	igd	NA	NA	NA	NA	NA	NA	NA
rs6933040	6	30985630	3.93728e-05	0.000154422	373295	0.8	0.262266	C	T	Bladder cancer || id:ieu-b-4874	ieu-b-4874	Bladder cancer	Bladder cancer || ||	TRUE	igd	NA	NA	NA	NA	NA	NA	NA
rs34632463	6	30994759	0.000347903	0.000286846	373295	0.23	0.062558	T	A	Bladder cancer || id:ieu-b-4874	ieu-b-4874	Bladder cancer	Bladder cancer || ||	TRUE	igd	NA	NA	NA	NA	NA	NA	NA
rs2256962	6	31065620	2.79368e-05	0.000231338	373295	0.9	0.905536	G	A	Bladder cancer || id:ieu-b-4874	ieu-b-4874	Bladder cancer	Bladder cancer || ||	TRUE	igd	NA	NA	NA	NA	NA	NA	NA
rs1265097	6	31106459	-0.000226033	0.00024427	373295	0.35	0.082979	A	C	Bladder cancer || id:ieu-b-4874	ieu-b-4874	Bladder cancer	Bladder cancer || ||	TRUE	igd	NA	NA	NA	NA	NA	NA	NA
rs1265181	6	31155785	-8.39576e-05	0.000158879	373295	0.6	0.237084	C	G	Bladder cancer || id:ieu-b-4874	ieu-b-4874	Bladder cancer	Bladder cancer || ||	TRUE	igd	NA	NA	NA	NA	NA	NA	NA
rs1131114	6	31235869	-3.43954e-05	0.00015309	373295	0.82	0.265655	C	T	Bladder cancer || id:ieu-b-4874	ieu-b-4874	Bladder cancer	Bladder cancer || ||	TRUE	igd	NA	NA	NA	NA	NA	NA	NA
rs2523609	6	31237255	9.47384e-06	0.000138793	373295	0.95	0.614128	A	G	Bladder cancer || id:ieu-b-4874	ieu-b-4874	Bladder cancer	Bladder cancer || ||	TRUE	igd	NA	NA	NA	NA	NA	NA	NA
rs6457374	6	31272261	-1.37159e-05	0.000147592	373295	0.93	0.702181	T	C	Bladder cancer || id:ieu-b-4874	ieu-b-4874	Bladder cancer	Bladder cancer || ||	TRUE	igd	NA	NA	NA	NA	NA	NA	NA
rs35735140	6	31320849	7.34646e-05	0.000279226	373295	0.79	0.063497	C	T	Bladder cancer || id:ieu-b-4874	ieu-b-4874	Bladder cancer	Bladder cancer || ||	TRUE	igd	NA	NA	NA	NA	NA	NA	NA
rs41561016	6	31322611	0.000149255	0.000344813	373295	0.67	0.039981	T	C	Bladder cancer || id:ieu-b-4874	ieu-b-4874	Bladder cancer	Bladder cancer || ||	TRUE	igd	NA	NA	NA	NA	NA	NA	NA
rs114708313	6	31329004	2.50888e-05	0.000280917	373295	0.93	0.066276	T	A	Bladder cancer || id:ieu-b-4874	ieu-b-4874	Bladder cancer	Bladder cancer || ||	TRUE	igd	NA	NA	NA	NA	NA	NA	NA
rs2244020	6	31347451	-4.19732e-05	0.000141525	373295	0.77	0.348171	G	A	Bladder cancer || id:ieu-b-4874	ieu-b-4874	Bladder cancer	Bladder cancer || ||	TRUE	igd	NA	NA	NA	NA	NA	NA	NA
rs9266804	6	31377642	4.18374e-05	0.000225939	373295	0.85	0.101093	G	A	Bladder cancer || id:ieu-b-4874	ieu-b-4874	Bladder cancer	Bladder cancer || ||	TRUE	igd	NA	NA	NA	NA	NA	NA	NA
rs2596461	6	31416993	-0.000140908	0.000139285	373295	0.31	0.6233	G	A	Bladder cancer || id:ieu-b-4874	ieu-b-4874	Bladder cancer	Bladder cancer || ||	TRUE	igd	NA	NA	NA	NA	NA	NA	NA
rs2395029	6	31431780	6.53723e-05	0.000344609	373295	0.85	0.039934	G	T	Bladder cancer || id:ieu-b-4874	ieu-b-4874	Bladder cancer	Bladder cancer || ||	TRUE	igd	NA	NA	NA	NA	NA	NA	NA
rs3094011	6	31451836	8.79507e-05	0.000192624	373295	0.649999	0.14357	C	T	Bladder cancer || id:ieu-b-4874	ieu-b-4874	Bladder cancer	Bladder cancer || ||	TRUE	igd	NA	NA	NA	NA	NA	NA	NA
rs4947328	6	31561747	0.000229495	0.000495993	373295	0.64	0.018929	G	A	Bladder cancer || id:ieu-b-4874	ieu-b-4874	Bladder cancer	Bladder cancer || ||	TRUE	igd	NA	NA	NA	NA	NA	NA	NA
rs17201192	6	31786365	0.000216997	0.000443026	373295	0.62	0.023563	T	G	Bladder cancer || id:ieu-b-4874	ieu-b-4874	Bladder cancer	Bladder cancer || ||	TRUE	igd	NA	NA	NA	NA	NA	NA	NA
rs111432088	6	31802938	0.000462383	0.000552125	373295	0.4	0.015243	T	C	Bladder cancer || id:ieu-b-4874	ieu-b-4874	Bladder cancer	Bladder cancer || ||	TRUE	igd	NA	NA	NA	NA	NA	NA	NA
rs9267798	6	32044834	6.08788e-05	0.000248547	373295	0.81	0.080694	C	G	Bladder cancer || id:ieu-b-4874	ieu-b-4874	Bladder cancer	Bladder cancer || ||	TRUE	igd	NA	NA	NA	NA	NA	NA	NA
rs9268528	6	32383108	1.68879e-05	0.000140402	373295	0.9	0.359626	G	A	Bladder cancer || id:ieu-b-4874	ieu-b-4874	Bladder cancer	Bladder cancer || ||	TRUE	igd	NA	NA	NA	NA	NA	NA	NA
rs6916742	6	32453191	-6.02652e-05	0.000143693	373295	0.67	0.660476	C	T	Bladder cancer || id:ieu-b-4874	ieu-b-4874	Bladder cancer	Bladder cancer || ||	TRUE	igd	NA	NA	NA	NA	NA	NA	NA
rs57760582	6	32479550	0.000352378	0.000527101	373295	0.5	0.031026	G	T	Bladder cancer || id:ieu-b-4874	ieu-b-4874	Bladder cancer	Bladder cancer || ||	TRUE	igd	NA	NA	NA	NA	NA	NA	NA
rs28819133	6	32527988	3.63454e-05	0.000165755	373295	0.83	0.693148	T	C	Bladder cancer || id:ieu-b-4874	ieu-b-4874	Bladder cancer	Bladder cancer || ||	TRUE	igd	NA	NA	NA	NA	NA	NA	NA
rs9270965	6	32573471	8.41953e-05	0.000147462	373295	0.57	0.666785	G	A	Bladder cancer || id:ieu-b-4874	ieu-b-4874	Bladder cancer	Bladder cancer || ||	TRUE	igd	NA	NA	NA	NA	NA	NA	NA
rs674313	6	32578082	1.79991e-05	0.000157078	373295	0.91	0.245729	T	C	Bladder cancer || id:ieu-b-4874	ieu-b-4874	Bladder cancer	Bladder cancer || ||	TRUE	igd	NA	NA	NA	NA	NA	NA	NA
rs28383221	6	32583212	-3.80946e-05	0.000137187	373295	0.780001	0.583554	G	A	Bladder cancer || id:ieu-b-4874	ieu-b-4874	Bladder cancer	Bladder cancer || ||	TRUE	igd	NA	NA	NA	NA	NA	NA	NA
rs9271377	6	32587165	-1.55577e-05	0.000140288	373295	0.91	0.366977	G	T	Bladder cancer || id:ieu-b-4874	ieu-b-4874	Bladder cancer	Bladder cancer || ||	TRUE	igd	NA	NA	NA	NA	NA	NA	NA
rs9271642	6	32592219	-2.50955e-05	0.000137835	373295	0.86	0.594125	G	A	Bladder cancer || id:ieu-b-4874	ieu-b-4874	Bladder cancer	Bladder cancer || ||	TRUE	igd	NA	NA	NA	NA	NA	NA	NA
rs9273500	6	32628342	2.97393e-05	0.000170467	373295	0.86	0.803459	C	T	Bladder cancer || id:ieu-b-4874	ieu-b-4874	Bladder cancer	Bladder cancer || ||	TRUE	igd	NA	NA	NA	NA	NA	NA	NA
rs9273595	6	32629091	0.000228313	0.000155617	373295	0.14	0.262948	G	C	Bladder cancer || id:ieu-b-4874	ieu-b-4874	Bladder cancer	Bladder cancer || ||	TRUE	igd	NA	NA	NA	NA	NA	NA	NA
rs9275326	6	32666660	7.411e-05	0.000223618	373295	0.74	0.10232	T	C	Bladder cancer || id:ieu-b-4874	ieu-b-4874	Bladder cancer	Bladder cancer || ||	TRUE	igd	NA	NA	NA	NA	NA	NA	NA
rs13192471	6	32671103	-0.000240955	0.000194801	373295	0.22	0.139868	C	T	Bladder cancer || id:ieu-b-4874	ieu-b-4874	Bladder cancer	Bladder cancer || ||	TRUE	igd	NA	NA	NA	NA	NA	NA	NA
rs73410764	6	32785841	-0.000187351	0.000351957	373295	0.59	0.038353	T	C	Bladder cancer || id:ieu-b-4874	ieu-b-4874	Bladder cancer	Bladder cancer || ||	TRUE	igd	NA	NA	NA	NA	NA	NA	NA
rs433749	6	32990529	0.000583997	0.000542192	373295	0.28	0.015805	C	T	Bladder cancer || id:ieu-b-4874	ieu-b-4874	Bladder cancer	Bladder cancer || ||	TRUE	igd	NA	NA	NA	NA	NA	NA	NA
rs2082259	6	33017227	0.000189912	0.00016775	373295	0.26	0.796112	A	T	Bladder cancer || id:ieu-b-4874	ieu-b-4874	Bladder cancer	Bladder cancer || ||	TRUE	igd	NA	NA	NA	NA	NA	NA	NA
rs2856816	6	33045500	-0.000258261	0.000233641	373295	0.27	0.092183	C	T	Bladder cancer || id:ieu-b-4874	ieu-b-4874	Bladder cancer	Bladder cancer || ||	TRUE	igd	NA	NA	NA	NA	NA	NA	NA
rs139286294	6	33309613	-0.000313724	0.000670458	373295	0.64	0.010537	A	G	Bladder cancer || id:ieu-b-4874	ieu-b-4874	Bladder cancer	Bladder cancer || ||	TRUE	igd	NA	NA	NA	NA	NA	NA	NA
rs210137	6	33542478	-3.86363e-05	0.000173952	373295	0.82	0.187492	T	C	Bladder cancer || id:ieu-b-4874	ieu-b-4874	Bladder cancer	Bladder cancer || ||	TRUE	igd	NA	NA	NA	NA	NA	NA	NA
rs6915136	6	33651322	0.000159595	0.000182105	373295	0.38	0.166457	C	T	Bladder cancer || id:ieu-b-4874	ieu-b-4874	Bladder cancer	Bladder cancer || ||	TRUE	igd	NA	NA	NA	NA	NA	NA	NA
rs35366046	6	33731989	-0.000120675	0.000175259	373295	0.49	0.184069	C	T	Bladder cancer || id:ieu-b-4874	ieu-b-4874	Bladder cancer	Bladder cancer || ||	TRUE	igd	NA	NA	NA	NA	NA	NA	NA
rs34307089	6	34416441	-0.000404859	0.000197483	373295	0.04	0.136145	C	T	Bladder cancer || id:ieu-b-4874	ieu-b-4874	Bladder cancer	Bladder cancer || ||	TRUE	igd	NA	NA	NA	NA	NA	NA	NA
rs2814982	6	34546560	-1.03543e-05	0.000223321	373295	0.96	0.102104	T	C	Bladder cancer || id:ieu-b-4874	ieu-b-4874	Bladder cancer	Bladder cancer || ||	TRUE	igd	NA	NA	NA	NA	NA	NA	NA
rs57916801	6	34695221	-0.00042109	0.000286132	373295	0.14	0.060161	A	G	Bladder cancer || id:ieu-b-4874	ieu-b-4874	Bladder cancer	Bladder cancer || ||	TRUE	igd	NA	NA	NA	NA	NA	NA	NA
rs147257574	6	34972055	0.00110851	0.000453464	373295	0.015	0.022734	A	G	Bladder cancer || id:ieu-b-4874	ieu-b-4874	Bladder cancer	Bladder cancer || ||	TRUE	igd	NA	NA	NA	NA	NA	NA	NA
rs9462085	6	35404437	-9.79589e-06	0.00014992	373295	0.95	0.709058	A	G	Bladder cancer || id:ieu-b-4874	ieu-b-4874	Bladder cancer	Bladder cancer || ||	TRUE	igd	NA	NA	NA	NA	NA	NA	NA
rs11548576	6	36936697	-0.000434959	0.000333137	373295	0.19	0.044	C	T	Bladder cancer || id:ieu-b-4874	ieu-b-4874	Bladder cancer	Bladder cancer || ||	TRUE	igd	NA	NA	NA	NA	NA	NA	NA
rs151210518	6	37009003	0.000596523	0.000461193	373295	0.2	0.023009	C	T	Bladder cancer || id:ieu-b-4874	ieu-b-4874	Bladder cancer	Bladder cancer || ||	TRUE	igd	NA	NA	NA	NA	NA	NA	NA
rs2269058	6	37324857	-3.16835e-05	0.000135225	373295	0.81	0.513877	T	G	Bladder cancer || id:ieu-b-4874	ieu-b-4874	Bladder cancer	Bladder cancer || ||	TRUE	igd	NA	NA	NA	NA	NA	NA	NA
rs104669	6	37354059	-5.9931e-05	0.00014515	373295	0.68	0.33717	T	A	Bladder cancer || id:ieu-b-4874	ieu-b-4874	Bladder cancer	Bladder cancer || ||	TRUE	igd	NA	NA	NA	NA	NA	NA	NA
rs2797784	6	37519400	9.7462e-05	0.000233133	373295	0.68	0.907424	A	G	Bladder cancer || id:ieu-b-4874	ieu-b-4874	Bladder cancer	Bladder cancer || ||	TRUE	igd	NA	NA	NA	NA	NA	NA	NA
rs34833244	6	37601671	4.92841e-06	0.00017031	373295	0.98	0.208334	G	C	Bladder cancer || id:ieu-b-4874	ieu-b-4874	Bladder cancer	Bladder cancer || ||	TRUE	igd	NA	NA	NA	NA	NA	NA	NA
rs79632896	6	37634560	1.6824e-05	0.000524978	373295	0.97	0.016839	T	C	Bladder cancer || id:ieu-b-4874	ieu-b-4874	Bladder cancer	Bladder cancer || ||	TRUE	igd	NA	NA	NA	NA	NA	NA	NA
rs56328015	6	37675251	-5.2381e-05	0.000178041	373295	0.77	0.17438	A	G	Bladder cancer || id:ieu-b-4874	ieu-b-4874	Bladder cancer	Bladder cancer || ||	TRUE	igd	NA	NA	NA	NA	NA	NA	NA
rs9394508	6	38486637	5.97707e-05	0.000135512	373295	0.66	0.506348	T	G	Bladder cancer || id:ieu-b-4874	ieu-b-4874	Bladder cancer	Bladder cancer || ||	TRUE	igd	NA	NA	NA	NA	NA	NA	NA
rs1182864	6	39230307	0.000277293	0.000142879	373295	0.0519996	0.338713	A	G	Bladder cancer || id:ieu-b-4874	ieu-b-4874	Bladder cancer	Bladder cancer || ||	TRUE	igd	NA	NA	NA	NA	NA	NA	NA
rs10947823	6	39589593	-8.55728e-05	0.000151433	373295	0.57	0.281843	C	T	Bladder cancer || id:ieu-b-4874	ieu-b-4874	Bladder cancer	Bladder cancer || ||	TRUE	igd	NA	NA	NA	NA	NA	NA	NA
rs114237974	6	40978508	2.48321e-05	0.000537482	373295	0.96	0.017695	C	T	Bladder cancer || id:ieu-b-4874	ieu-b-4874	Bladder cancer	Bladder cancer || ||	TRUE	igd	NA	NA	NA	NA	NA	NA	NA
rs112446807	6	42960086	-9.0942e-05	0.000344894	373295	0.79	0.040014	T	C	Bladder cancer || id:ieu-b-4874	ieu-b-4874	Bladder cancer	Bladder cancer || ||	TRUE	igd	NA	NA	NA	NA	NA	NA	NA
rs111320577	6	43014177	-0.000199666	0.00040933	373295	0.630001	0.028114	A	G	Bladder cancer || id:ieu-b-4874	ieu-b-4874	Bladder cancer	Bladder cancer || ||	TRUE	igd	NA	NA	NA	NA	NA	NA	NA
rs78797716	6	43122062	0.000118324	0.000255657	373295	0.64	0.076016	A	C	Bladder cancer || id:ieu-b-4874	ieu-b-4874	Bladder cancer	Bladder cancer || ||	TRUE	igd	NA	NA	NA	NA	NA	NA	NA
rs4382252	6	44155945	-2.92642e-05	0.000146214	373295	0.84	0.309609	C	T	Bladder cancer || id:ieu-b-4874	ieu-b-4874	Bladder cancer	Bladder cancer || ||	TRUE	igd	NA	NA	NA	NA	NA	NA	NA
rs7744030	6	46042757	-0.000107304	0.000139806	373295	0.44	0.380629	T	C	Bladder cancer || id:ieu-b-4874	ieu-b-4874	Bladder cancer	Bladder cancer || ||	TRUE	igd	NA	NA	NA	NA	NA	NA	NA
rs78730163	6	49782939	-0.000239324	0.000158395	373295	0.13	0.237736	G	A	Bladder cancer || id:ieu-b-4874	ieu-b-4874	Bladder cancer	Bladder cancer || ||	TRUE	igd	NA	NA	NA	NA	NA	NA	NA
rs405729	6	52842781	-0.000127785	0.000135535	373295	0.35	0.533021	C	T	Bladder cancer || id:ieu-b-4874	ieu-b-4874	Bladder cancer	Bladder cancer || ||	TRUE	igd	NA	NA	NA	NA	NA	NA	NA
rs222449	6	52916062	-2.8055e-06	0.000169852	373295	0.99	0.801178	T	A	Bladder cancer || id:ieu-b-4874	ieu-b-4874	Bladder cancer	Bladder cancer || ||	TRUE	igd	NA	NA	NA	NA	NA	NA	NA
rs113274699	6	53213479	-8.04058e-05	0.000207987	373295	0.7	0.120986	T	C	Bladder cancer || id:ieu-b-4874	ieu-b-4874	Bladder cancer	Bladder cancer || ||	TRUE	igd	NA	NA	NA	NA	NA	NA	NA
rs6942249	6	53515483	-8.01492e-05	0.000167037	373295	0.630001	0.207865	A	G	Bladder cancer || id:ieu-b-4874	ieu-b-4874	Bladder cancer	Bladder cancer || ||	TRUE	igd	NA	NA	NA	NA	NA	NA	NA
rs151334603	6	58246338	0.000636122	0.000432984	373295	0.14	0.027491	A	G	Bladder cancer || id:ieu-b-4874	ieu-b-4874	Bladder cancer	Bladder cancer || ||	TRUE	igd	NA	NA	NA	NA	NA	NA	NA
rs9352719	6	63965416	-1.5621e-05	0.000136835	373295	0.91	0.524659	C	A	Bladder cancer || id:ieu-b-4874	ieu-b-4874	Bladder cancer	Bladder cancer || ||	TRUE	igd	NA	NA	NA	NA	NA	NA	NA
rs72884692	6	64399359	-0.000224801	0.000205303	373295	0.27	0.130501	G	A	Bladder cancer || id:ieu-b-4874	ieu-b-4874	Bladder cancer	Bladder cancer || ||	TRUE	igd	NA	NA	NA	NA	NA	NA	NA
rs1209049	6	73270044	-9.02568e-06	0.000139343	373295	0.95	0.383304	A	C	Bladder cancer || id:ieu-b-4874	ieu-b-4874	Bladder cancer	Bladder cancer || ||	TRUE	igd	NA	NA	NA	NA	NA	NA	NA
rs79637351	6	73899888	-0.000125636	0.00057909	373295	0.83	0.015842	G	A	Bladder cancer || id:ieu-b-4874	ieu-b-4874	Bladder cancer	Bladder cancer || ||	TRUE	igd	NA	NA	NA	NA	NA	NA	NA
rs239511	6	80693816	0.000176023	0.000137088	373295	0.2	0.577435	G	A	Bladder cancer || id:ieu-b-4874	ieu-b-4874	Bladder cancer	Bladder cancer || ||	TRUE	igd	NA	NA	NA	NA	NA	NA	NA
rs2610768	6	89318640	0.000104022	0.000187544	373295	0.58	0.153071	C	T	Bladder cancer || id:ieu-b-4874	ieu-b-4874	Bladder cancer	Bladder cancer || ||	TRUE	igd	NA	NA	NA	NA	NA	NA	NA
rs292251	6	90646226	-4.0311e-05	0.00014328	373295	0.780001	0.66201	A	G	Bladder cancer || id:ieu-b-4874	ieu-b-4874	Bladder cancer	Bladder cancer || ||	TRUE	igd	NA	NA	NA	NA	NA	NA	NA
rs151071990	6	96185895	-0.000144057	0.000534953	373295	0.79	0.018015	G	A	Bladder cancer || id:ieu-b-4874	ieu-b-4874	Bladder cancer	Bladder cancer || ||	TRUE	igd	NA	NA	NA	NA	NA	NA	NA
rs2232446	6	109788801	3.85523e-05	0.000490251	373295	0.94	0.01938	A	G	Bladder cancer || id:ieu-b-4874	ieu-b-4874	Bladder cancer	Bladder cancer || ||	TRUE	igd	NA	NA	NA	NA	NA	NA	NA
rs1067141	6	112055276	0.000156544	0.000165927	373295	0.35	0.209456	C	T	Bladder cancer || id:ieu-b-4874	ieu-b-4874	Bladder cancer	Bladder cancer || ||	TRUE	igd	NA	NA	NA	NA	NA	NA	NA
rs17077901	6	116704753	-0.000215658	0.000225253	373295	0.34	0.099758	G	A	Bladder cancer || id:ieu-b-4874	ieu-b-4874	Bladder cancer	Bladder cancer || ||	TRUE	igd	NA	NA	NA	NA	NA	NA	NA
rs35925932	6	117383337	1.49953e-05	0.000135827	373295	0.91	0.530413	A	T	Bladder cancer || id:ieu-b-4874	ieu-b-4874	Bladder cancer	Bladder cancer || ||	TRUE	igd	NA	NA	NA	NA	NA	NA	NA
rs187347774	6	117422049	-0.000335244	0.000423765	373295	0.43	0.027672	A	C	Bladder cancer || id:ieu-b-4874	ieu-b-4874	Bladder cancer	Bladder cancer || ||	TRUE	igd	NA	NA	NA	NA	NA	NA	NA
rs7743045	6	119102271	0.000117711	0.000146941	373295	0.42	0.69594	G	A	Bladder cancer || id:ieu-b-4874	ieu-b-4874	Bladder cancer	Bladder cancer || ||	TRUE	igd	NA	NA	NA	NA	NA	NA	NA
rs9885891	6	119402950	0.000262947	0.000541705	373295	0.630001	0.015922	T	C	Bladder cancer || id:ieu-b-4874	ieu-b-4874	Bladder cancer	Bladder cancer || ||	TRUE	igd	NA	NA	NA	NA	NA	NA	NA
rs117567972	6	119541123	0.000228434	0.000402776	373295	0.57	0.029531	G	A	Bladder cancer || id:ieu-b-4874	ieu-b-4874	Bladder cancer	Bladder cancer || ||	TRUE	igd	NA	NA	NA	NA	NA	NA	NA
rs12196116	6	123005700	3.69191e-05	0.000165022	373295	0.82	0.223114	G	A	Bladder cancer || id:ieu-b-4874	ieu-b-4874	Bladder cancer	Bladder cancer || ||	TRUE	igd	NA	NA	NA	NA	NA	NA	NA
rs577760	6	131444538	0.000102792	0.00013559	373295	0.450001	0.464998	C	T	Bladder cancer || id:ieu-b-4874	ieu-b-4874	Bladder cancer	Bladder cancer || ||	TRUE	igd	NA	NA	NA	NA	NA	NA	NA
rs78181760	6	131622666	-0.000127445	0.000196345	373295	0.52	0.139607	G	A	Bladder cancer || id:ieu-b-4874	ieu-b-4874	Bladder cancer	Bladder cancer || ||	TRUE	igd	NA	NA	NA	NA	NA	NA	NA
rs9389269	6	135427159	-8.70918e-05	0.000152054	373295	0.57	0.271386	C	T	Bladder cancer || id:ieu-b-4874	ieu-b-4874	Bladder cancer	Bladder cancer || ||	TRUE	igd	NA	NA	NA	NA	NA	NA	NA
rs9402686	6	135427817	-9.10343e-05	0.000152086	373295	0.55	0.270708	A	G	Bladder cancer || id:ieu-b-4874	ieu-b-4874	Bladder cancer	Bladder cancer || ||	TRUE	igd	NA	NA	NA	NA	NA	NA	NA
rs9494145	6	135432552	-0.000183939	0.000158723	373295	0.25	0.238313	C	T	Bladder cancer || id:ieu-b-4874	ieu-b-4874	Bladder cancer	Bladder cancer || ||	TRUE	igd	NA	NA	NA	NA	NA	NA	NA
rs7772778	6	135591392	7.39225e-05	0.000148182	373295	0.62	0.338689	G	A	Bladder cancer || id:ieu-b-4874	ieu-b-4874	Bladder cancer	Bladder cancer || ||	TRUE	igd	NA	NA	NA	NA	NA	NA	NA
rs11754268	6	137540335	0.000103239	0.000165373	373295	0.53	0.214004	T	C	Bladder cancer || id:ieu-b-4874	ieu-b-4874	Bladder cancer	Bladder cancer || ||	TRUE	igd	NA	NA	NA	NA	NA	NA	NA
rs1188836	6	139210607	-3.09972e-05	0.000184073	373295	0.87	0.838533	C	T	Bladder cancer || id:ieu-b-4874	ieu-b-4874	Bladder cancer	Bladder cancer || ||	TRUE	igd	NA	NA	NA	NA	NA	NA	NA
rs7748150	6	139369216	-0.000122346	0.000273461	373295	0.649999	0.934391	G	A	Bladder cancer || id:ieu-b-4874	ieu-b-4874	Bladder cancer	Bladder cancer || ||	TRUE	igd	NA	NA	NA	NA	NA	NA	NA
rs41289819	6	139576544	-7.92202e-05	0.000191699	373295	0.68	0.145417	A	G	Bladder cancer || id:ieu-b-4874	ieu-b-4874	Bladder cancer	Bladder cancer || ||	TRUE	igd	NA	NA	NA	NA	NA	NA	NA
rs592423	6	139840693	1.58276e-05	0.000135869	373295	0.91	0.554253	C	A	Bladder cancer || id:ieu-b-4874	ieu-b-4874	Bladder cancer	Bladder cancer || ||	TRUE	igd	NA	NA	NA	NA	NA	NA	NA
rs590856	6	139844429	1.59394e-05	0.000136147	373295	0.91	0.553614	A	G	Bladder cancer || id:ieu-b-4874	ieu-b-4874	Bladder cancer	Bladder cancer || ||	TRUE	igd	NA	NA	NA	NA	NA	NA	NA
rs35304300	6	139857341	-0.000397583	0.000171404	373295	0.02	0.193552	G	A	Bladder cancer || id:ieu-b-4874	ieu-b-4874	Bladder cancer	Bladder cancer || ||	TRUE	igd	NA	NA	NA	NA	NA	NA	NA
rs629326	6	159496713	-0.000195136	0.000137178	373295	0.15	0.580711	T	G	Bladder cancer || id:ieu-b-4874	ieu-b-4874	Bladder cancer	Bladder cancer || ||	TRUE	igd	NA	NA	NA	NA	NA	NA	NA
rs1551221	6	160024481	-0.000134538	0.00015539	373295	0.39	0.255016	G	C	Bladder cancer || id:ieu-b-4874	ieu-b-4874	Bladder cancer	Bladder cancer || ||	TRUE	igd	NA	NA	NA	NA	NA	NA	NA
rs117466922	6	160156944	-8.97733e-05	0.00041829	373295	0.83	0.02688	G	A	Bladder cancer || id:ieu-b-4874	ieu-b-4874	Bladder cancer	Bladder cancer || ||	TRUE	igd	NA	NA	NA	NA	NA	NA	NA
rs6455672	6	160346153	0.000107825	0.000146269	373295	0.46	0.309445	A	G	Bladder cancer || id:ieu-b-4874	ieu-b-4874	Bladder cancer	Bladder cancer || ||	TRUE	igd	NA	NA	NA	NA	NA	NA	NA
rs16888669	6	160503894	1.86756e-05	0.000199076	373295	0.93	0.133222	T	C	Bladder cancer || id:ieu-b-4874	ieu-b-4874	Bladder cancer	Bladder cancer || ||	TRUE	igd	NA	NA	NA	NA	NA	NA	NA
rs112049074	6	161657657	-0.000309734	0.000450898	373295	0.49	0.023783	T	C	Bladder cancer || id:ieu-b-4874	ieu-b-4874	Bladder cancer	Bladder cancer || ||	TRUE	igd	NA	NA	NA	NA	NA	NA	NA
rs6914451	6	161694612	9.20892e-05	0.000208862	373295	0.66	0.123525	G	C	Bladder cancer || id:ieu-b-4874	ieu-b-4874	Bladder cancer	Bladder cancer || ||	TRUE	igd	NA	NA	NA	NA	NA	NA	NA
rs34172738	6	166596266	-3.43317e-05	0.000211146	373295	0.87	0.116257	C	T	Bladder cancer || id:ieu-b-4874	ieu-b-4874	Bladder cancer	Bladder cancer || ||	TRUE	igd	NA	NA	NA	NA	NA	NA	NA
rs9366006	6	166730737	-0.000131355	0.000154394	373295	0.39	0.740861	G	A	Bladder cancer || id:ieu-b-4874	ieu-b-4874	Bladder cancer	Bladder cancer || ||	TRUE	igd	NA	NA	NA	NA	NA	NA	NA
rs146202065	6	170616214	0.00027273	0.000593667	373295	0.649999	0.014127	C	T	Bladder cancer || id:ieu-b-4874	ieu-b-4874	Bladder cancer	Bladder cancer || ||	TRUE	igd	NA	NA	NA	NA	NA	NA	NA
rs11984258	7	41421	0.000592059	0.000338854	373295	0.0810009	0.04179	G	A	Bladder cancer || id:ieu-b-4874	ieu-b-4874	Bladder cancer	Bladder cancer || ||	TRUE	igd	NA	NA	NA	NA	NA	NA	NA
rs80116805	7	985764	0.000143082	0.000176444	373295	0.42	0.18033	A	G	Bladder cancer || id:ieu-b-4874	ieu-b-4874	Bladder cancer	Bladder cancer || ||	TRUE	igd	NA	NA	NA	NA	NA	NA	NA
rs1007766	7	1034903	-0.00015308	0.000135461	373295	0.26	0.515878	A	G	Bladder cancer || id:ieu-b-4874	ieu-b-4874	Bladder cancer	Bladder cancer || ||	TRUE	igd	NA	NA	NA	NA	NA	NA	NA
rs76471434	7	1093878	-8.20305e-05	0.000459812	373295	0.86	0.02209	A	G	Bladder cancer || id:ieu-b-4874	ieu-b-4874	Bladder cancer	Bladder cancer || ||	TRUE	igd	NA	NA	NA	NA	NA	NA	NA
rs10235056	7	1132748	-0.000414521	0.000237893	373295	0.0810009	0.088589	A	G	Bladder cancer || id:ieu-b-4874	ieu-b-4874	Bladder cancer	Bladder cancer || ||	TRUE	igd	NA	NA	NA	NA	NA	NA	NA
rs73288749	7	1929255	-0.000154122	0.000580443	373295	0.79	0.013815	T	C	Bladder cancer || id:ieu-b-4874	ieu-b-4874	Bladder cancer	Bladder cancer || ||	TRUE	igd	NA	NA	NA	NA	NA	NA	NA
rs3800875	7	2117261	0.000248694	0.000169844	373295	0.14	0.197585	T	C	Bladder cancer || id:ieu-b-4874	ieu-b-4874	Bladder cancer	Bladder cancer || ||	TRUE	igd	NA	NA	NA	NA	NA	NA	NA
rs2969059	7	2489700	4.82488e-05	0.00014496	373295	0.74	0.320814	C	G	Bladder cancer || id:ieu-b-4874	ieu-b-4874	Bladder cancer	Bladder cancer || ||	TRUE	igd	NA	NA	NA	NA	NA	NA	NA
rs893238	7	2550054	-5.02681e-05	0.000144109	373295	0.73	0.328044	C	G	Bladder cancer || id:ieu-b-4874	ieu-b-4874	Bladder cancer	Bladder cancer || ||	TRUE	igd	NA	NA	NA	NA	NA	NA	NA
rs4721752	7	2567527	-0.000511606	0.000227353	373295	0.0239999	0.098889	G	C	Bladder cancer || id:ieu-b-4874	ieu-b-4874	Bladder cancer	Bladder cancer || ||	TRUE	igd	NA	NA	NA	NA	NA	NA	NA
rs35562794	7	5934551	0.00032834	0.000195492	373295	0.0929994	0.141835	A	G	Bladder cancer || id:ieu-b-4874	ieu-b-4874	Bladder cancer	Bladder cancer || ||	TRUE	igd	NA	NA	NA	NA	NA	NA	NA
rs569173	7	6112428	-1.20686e-05	0.000160083	373295	0.94	0.766481	C	T	Bladder cancer || id:ieu-b-4874	ieu-b-4874	Bladder cancer	Bladder cancer || ||	TRUE	igd	NA	NA	NA	NA	NA	NA	NA
rs117605382	7	6287287	0.000135529	0.000408008	373295	0.74	0.030943	G	T	Bladder cancer || id:ieu-b-4874	ieu-b-4874	Bladder cancer	Bladder cancer || ||	TRUE	igd	NA	NA	NA	NA	NA	NA	NA
rs10250547	7	6376039	1.70783e-05	0.00015859	373295	0.91	0.259328	T	C	Bladder cancer || id:ieu-b-4874	ieu-b-4874	Bladder cancer	Bladder cancer || ||	TRUE	igd	NA	NA	NA	NA	NA	NA	NA
rs62454705	7	6466410	0.000459816	0.000374242	373295	0.22	0.03439	C	T	Bladder cancer || id:ieu-b-4874	ieu-b-4874	Bladder cancer	Bladder cancer || ||	TRUE	igd	NA	NA	NA	NA	NA	NA	NA
rs116937748	7	6488602	6.86572e-05	0.000403821	373295	0.86	0.029722	A	C	Bladder cancer || id:ieu-b-4874	ieu-b-4874	Bladder cancer	Bladder cancer || ||	TRUE	igd	NA	NA	NA	NA	NA	NA	NA
rs184043502	7	6547908	-0.000122509	0.000532334	373295	0.82	0.018171	T	G	Bladder cancer || id:ieu-b-4874	ieu-b-4874	Bladder cancer	Bladder cancer || ||	TRUE	igd	NA	NA	NA	NA	NA	NA	NA
rs117961277	7	6581469	7.36614e-05	0.00038953	373295	0.85	0.030996	C	T	Bladder cancer || id:ieu-b-4874	ieu-b-4874	Bladder cancer	Bladder cancer || ||	TRUE	igd	NA	NA	NA	NA	NA	NA	NA
rs73674613	7	7152131	-0.000574515	0.000554779	373295	0.3	0.015336	T	C	Bladder cancer || id:ieu-b-4874	ieu-b-4874	Bladder cancer	Bladder cancer || ||	TRUE	igd	NA	NA	NA	NA	NA	NA	NA
rs11540037	7	16655387	0.00047714	0.000174136	373295	0.0061	0.20639	T	C	Bladder cancer || id:ieu-b-4874	ieu-b-4874	Bladder cancer	Bladder cancer || ||	TRUE	igd	NA	NA	NA	NA	NA	NA	NA
rs518136	7	17081157	-1.03318e-05	0.00014229	373295	0.94	0.355332	A	G	Bladder cancer || id:ieu-b-4874	ieu-b-4874	Bladder cancer	Bladder cancer || ||	TRUE	igd	NA	NA	NA	NA	NA	NA	NA
rs10232205	7	23230554	-0.000177101	0.000269464	373295	0.51	0.06764	C	A	Bladder cancer || id:ieu-b-4874	ieu-b-4874	Bladder cancer	Bladder cancer || ||	TRUE	igd	NA	NA	NA	NA	NA	NA	NA
rs442151	7	24118683	-0.000218662	0.000135993	373295	0.11	0.450879	A	G	Bladder cancer || id:ieu-b-4874	ieu-b-4874	Bladder cancer	Bladder cancer || ||	TRUE	igd	NA	NA	NA	NA	NA	NA	NA
rs2285689	7	24874499	0.000126464	0.000152935	373295	0.41	0.27121	T	C	Bladder cancer || id:ieu-b-4874	ieu-b-4874	Bladder cancer	Bladder cancer || ||	TRUE	igd	NA	NA	NA	NA	NA	NA	NA
rs2523045	7	25316406	3.73287e-05	0.000155578	373295	0.81	0.255204	T	A	Bladder cancer || id:ieu-b-4874	ieu-b-4874	Bladder cancer	Bladder cancer || ||	TRUE	igd	NA	NA	NA	NA	NA	NA	NA
rs2106904	7	26683383	0.000205567	0.000152433	373295	0.18	0.274898	T	C	Bladder cancer || id:ieu-b-4874	ieu-b-4874	Bladder cancer	Bladder cancer || ||	TRUE	igd	NA	NA	NA	NA	NA	NA	NA
rs212837	7	26695215	5.23207e-05	0.000139769	373295	0.709999	0.620784	C	T	Bladder cancer || id:ieu-b-4874	ieu-b-4874	Bladder cancer	Bladder cancer || ||	TRUE	igd	NA	NA	NA	NA	NA	NA	NA
rs774267	7	26963514	-4.71251e-05	0.000135524	373295	0.73	0.528083	C	T	Bladder cancer || id:ieu-b-4874	ieu-b-4874	Bladder cancer	Bladder cancer || ||	TRUE	igd	NA	NA	NA	NA	NA	NA	NA
rs706019	7	26968875	4.37375e-05	0.000176691	373295	0.8	0.178752	T	C	Bladder cancer || id:ieu-b-4874	ieu-b-4874	Bladder cancer	Bladder cancer || ||	TRUE	igd	NA	NA	NA	NA	NA	NA	NA
rs2158799	7	28277107	0.000180997	0.000139463	373295	0.19	0.610475	G	C	Bladder cancer || id:ieu-b-4874	ieu-b-4874	Bladder cancer	Bladder cancer || ||	TRUE	igd	NA	NA	NA	NA	NA	NA	NA
rs56388170	7	28724374	7.36736e-05	0.0001497	373295	0.62	0.292624	T	G	Bladder cancer || id:ieu-b-4874	ieu-b-4874	Bladder cancer	Bladder cancer || ||	TRUE	igd	NA	NA	NA	NA	NA	NA	NA
rs317711	7	29102308	-2.97769e-05	0.00015535	373295	0.85	0.745886	G	C	Bladder cancer || id:ieu-b-4874	ieu-b-4874	Bladder cancer	Bladder cancer || ||	TRUE	igd	NA	NA	NA	NA	NA	NA	NA
rs3812351	7	29322257	3.96889e-05	0.000153061	373295	0.8	0.270692	C	T	Bladder cancer || id:ieu-b-4874	ieu-b-4874	Bladder cancer	Bladder cancer || ||	TRUE	igd	NA	NA	NA	NA	NA	NA	NA
rs79259887	7	30650369	0.000398526	0.000515162	373295	0.44	0.017628	A	G	Bladder cancer || id:ieu-b-4874	ieu-b-4874	Bladder cancer	Bladder cancer || ||	TRUE	igd	NA	NA	NA	NA	NA	NA	NA
rs12672799	7	34572814	-0.000146159	0.00036599	373295	0.69	0.035534	A	G	Bladder cancer || id:ieu-b-4874	ieu-b-4874	Bladder cancer	Bladder cancer || ||	TRUE	igd	NA	NA	NA	NA	NA	NA	NA
rs1003549	7	35295491	-0.00030349	0.00019785	373295	0.13	0.135897	C	T	Bladder cancer || id:ieu-b-4874	ieu-b-4874	Bladder cancer	Bladder cancer || ||	TRUE	igd	NA	NA	NA	NA	NA	NA	NA
rs2392376	7	35690812	-3.12386e-05	0.000135398	373295	0.82	0.515076	T	C	Bladder cancer || id:ieu-b-4874	ieu-b-4874	Bladder cancer	Bladder cancer || ||	TRUE	igd	NA	NA	NA	NA	NA	NA	NA
rs61003864	7	36189798	-0.000212359	0.000173536	373295	0.22	0.187013	C	T	Bladder cancer || id:ieu-b-4874	ieu-b-4874	Bladder cancer	Bladder cancer || ||	TRUE	igd	NA	NA	NA	NA	NA	NA	NA
rs2726101	7	36235099	-7.58942e-05	0.000170309	373295	0.66	0.800963	C	T	Bladder cancer || id:ieu-b-4874	ieu-b-4874	Bladder cancer	Bladder cancer || ||	TRUE	igd	NA	NA	NA	NA	NA	NA	NA
rs62461562	7	37674173	-4.64892e-05	0.000330109	373295	0.89	0.04765	C	T	Bladder cancer || id:ieu-b-4874	ieu-b-4874	Bladder cancer	Bladder cancer || ||	TRUE	igd	NA	NA	NA	NA	NA	NA	NA
rs2717926	7	37714304	0.000123657	0.000143566	373295	0.39	0.669064	T	C	Bladder cancer || id:ieu-b-4874	ieu-b-4874	Bladder cancer	Bladder cancer || ||	TRUE	igd	NA	NA	NA	NA	NA	NA	NA
rs7778651	7	37983861	-0.000146677	0.000383209	373295	0.7	0.032093	A	G	Bladder cancer || id:ieu-b-4874	ieu-b-4874	Bladder cancer	Bladder cancer || ||	TRUE	igd	NA	NA	NA	NA	NA	NA	NA
rs62443336	7	38246520	3.01816e-05	0.000215128	373295	0.89	0.110985	G	T	Bladder cancer || id:ieu-b-4874	ieu-b-4874	Bladder cancer	Bladder cancer || ||	TRUE	igd	NA	NA	NA	NA	NA	NA	NA
rs79290247	7	42996587	-0.000775297	0.000375184	373295	0.0389996	0.033657	T	C	Bladder cancer || id:ieu-b-4874	ieu-b-4874	Bladder cancer	Bladder cancer || ||	TRUE	igd	NA	NA	NA	NA	NA	NA	NA
rs117747704	7	43021120	-1.93289e-05	0.000507375	373295	0.97	0.018034	A	C	Bladder cancer || id:ieu-b-4874	ieu-b-4874	Bladder cancer	Bladder cancer || ||	TRUE	igd	NA	NA	NA	NA	NA	NA	NA
rs111915807	7	43487483	2.26214e-05	0.000168245	373295	0.89	0.203563	A	G	Bladder cancer || id:ieu-b-4874	ieu-b-4874	Bladder cancer	Bladder cancer || ||	TRUE	igd	NA	NA	NA	NA	NA	NA	NA
rs9691724	7	50337594	-6.47731e-06	0.000145502	373295	0.96	0.68032	G	C	Bladder cancer || id:ieu-b-4874	ieu-b-4874	Bladder cancer	Bladder cancer || ||	TRUE	igd	NA	NA	NA	NA	NA	NA	NA
rs149007767	7	50370254	0.000188159	0.000190373	373295	0.32	0.162063	T	C	Bladder cancer || id:ieu-b-4874	ieu-b-4874	Bladder cancer	Bladder cancer || ||	TRUE	igd	NA	NA	NA	NA	NA	NA	NA
rs58612109	7	50573455	0.000214588	0.00014342	373295	0.13	0.336894	A	G	Bladder cancer || id:ieu-b-4874	ieu-b-4874	Bladder cancer	Bladder cancer || ||	TRUE	igd	NA	NA	NA	NA	NA	NA	NA
rs11770199	7	50685602	0.000157149	0.000182137	373295	0.39	0.172905	G	T	Bladder cancer || id:ieu-b-4874	ieu-b-4874	Bladder cancer	Bladder cancer || ||	TRUE	igd	NA	NA	NA	NA	NA	NA	NA
rs145248969	7	51015581	0.000456636	0.000554941	373295	0.41	0.017116	T	C	Bladder cancer || id:ieu-b-4874	ieu-b-4874	Bladder cancer	Bladder cancer || ||	TRUE	igd	NA	NA	NA	NA	NA	NA	NA
rs62456621	7	55915723	-0.000288371	0.00056376	373295	0.61	0.015394	T	C	Bladder cancer || id:ieu-b-4874	ieu-b-4874	Bladder cancer	Bladder cancer || ||	TRUE	igd	NA	NA	NA	NA	NA	NA	NA
rs2099420	7	63666944	0.000127771	0.000139061	373295	0.36	0.391017	A	G	Bladder cancer || id:ieu-b-4874	ieu-b-4874	Bladder cancer	Bladder cancer || ||	TRUE	igd	NA	NA	NA	NA	NA	NA	NA
rs10949937	7	64212366	0.000253402	0.000143048	373295	0.0759994	0.374472	T	C	Bladder cancer || id:ieu-b-4874	ieu-b-4874	Bladder cancer	Bladder cancer || ||	TRUE	igd	NA	NA	NA	NA	NA	NA	NA
rs2091228	7	64409809	0.000125772	0.000135402	373295	0.35	0.471263	A	G	Bladder cancer || id:ieu-b-4874	ieu-b-4874	Bladder cancer	Bladder cancer || ||	TRUE	igd	NA	NA	NA	NA	NA	NA	NA
rs185230272	7	66409194	-0.000251693	0.000564821	373295	0.66	0.014824	T	C	Bladder cancer || id:ieu-b-4874	ieu-b-4874	Bladder cancer	Bladder cancer || ||	TRUE	igd	NA	NA	NA	NA	NA	NA	NA
rs10234815	7	70144841	5.54795e-05	0.000178401	373295	0.760001	0.173414	C	T	Bladder cancer || id:ieu-b-4874	ieu-b-4874	Bladder cancer	Bladder cancer || ||	TRUE	igd	NA	NA	NA	NA	NA	NA	NA
rs57783215	7	76003085	4.12992e-05	0.000159854	373295	0.8	0.23574	G	T	Bladder cancer || id:ieu-b-4874	ieu-b-4874	Bladder cancer	Bladder cancer || ||	TRUE	igd	NA	NA	NA	NA	NA	NA	NA
rs78860686	7	76838343	6.78959e-05	0.000339023	373295	0.84	0.041564	T	C	Bladder cancer || id:ieu-b-4874	ieu-b-4874	Bladder cancer	Bladder cancer || ||	TRUE	igd	NA	NA	NA	NA	NA	NA	NA
rs66471312	7	76851105	0.000256089	0.000182511	373295	0.16	0.164307	C	T	Bladder cancer || id:ieu-b-4874	ieu-b-4874	Bladder cancer	Bladder cancer || ||	TRUE	igd	NA	NA	NA	NA	NA	NA	NA
rs11983537	7	76908690	-0.000193015	0.000137657	373295	0.16	0.415825	T	C	Bladder cancer || id:ieu-b-4874	ieu-b-4874	Bladder cancer	Bladder cancer || ||	TRUE	igd	NA	NA	NA	NA	NA	NA	NA
rs117427153	7	77469472	-8.90944e-05	0.000223221	373295	0.69	0.108427	C	T	Bladder cancer || id:ieu-b-4874	ieu-b-4874	Bladder cancer	Bladder cancer || ||	TRUE	igd	NA	NA	NA	NA	NA	NA	NA
rs10282644	7	80164380	0.000229203	0.000137341	373295	0.0949992	0.450068	G	A	Bladder cancer || id:ieu-b-4874	ieu-b-4874	Bladder cancer	Bladder cancer || ||	TRUE	igd	NA	NA	NA	NA	NA	NA	NA
rs78419472	7	80333822	-0.000247924	0.000298372	373295	0.41	0.054296	G	A	Bladder cancer || id:ieu-b-4874	ieu-b-4874	Bladder cancer	Bladder cancer || ||	TRUE	igd	NA	NA	NA	NA	NA	NA	NA
rs114829292	7	80559346	-8.80743e-05	0.000605394	373295	0.88	0.013533	A	G	Bladder cancer || id:ieu-b-4874	ieu-b-4874	Bladder cancer	Bladder cancer || ||	TRUE	igd	NA	NA	NA	NA	NA	NA	NA
rs60851079	7	86646407	6.36095e-05	0.000238842	373295	0.79	0.0889	T	C	Bladder cancer || id:ieu-b-4874	ieu-b-4874	Bladder cancer	Bladder cancer || ||	TRUE	igd	NA	NA	NA	NA	NA	NA	NA
rs4272	7	92236829	-0.00012556	0.000166387	373295	0.450001	0.210815	G	A	Bladder cancer || id:ieu-b-4874	ieu-b-4874	Bladder cancer	Bladder cancer || ||	TRUE	igd	NA	NA	NA	NA	NA	NA	NA
rs35296070	7	99057341	-2.82192e-05	0.00038747	373295	0.94	0.031672	C	T	Bladder cancer || id:ieu-b-4874	ieu-b-4874	Bladder cancer	Bladder cancer || ||	TRUE	igd	NA	NA	NA	NA	NA	NA	NA
rs62471899	7	99080113	0.000129932	0.000505118	373295	0.8	0.019599	T	G	Bladder cancer || id:ieu-b-4874	ieu-b-4874	Bladder cancer	Bladder cancer || ||	TRUE	igd	NA	NA	NA	NA	NA	NA	NA
rs11771331	7	99605588	-0.000116237	0.000143677	373295	0.42	0.66913	A	G	Bladder cancer || id:ieu-b-4874	ieu-b-4874	Bladder cancer	Bladder cancer || ||	TRUE	igd	NA	NA	NA	NA	NA	NA	NA
rs12878	7	99747130	0.000108595	0.000137638	373295	0.43	0.599732	A	G	Bladder cancer || id:ieu-b-4874	ieu-b-4874	Bladder cancer	Bladder cancer || ||	TRUE	igd	NA	NA	NA	NA	NA	NA	NA
rs11764176	7	99786964	0.000138585	0.000154296	373295	0.37	0.272268	T	G	Bladder cancer || id:ieu-b-4874	ieu-b-4874	Bladder cancer	Bladder cancer || ||	TRUE	igd	NA	NA	NA	NA	NA	NA	NA
rs2437104	7	100429839	-3.22915e-06	0.000364544	373295	0.99	0.037133	C	T	Bladder cancer || id:ieu-b-4874	ieu-b-4874	Bladder cancer	Bladder cancer || ||	TRUE	igd	NA	NA	NA	NA	NA	NA	NA
rs76367760	7	100450224	0.000538439	0.000488524	373295	0.27	0.019769	A	G	Bladder cancer || id:ieu-b-4874	ieu-b-4874	Bladder cancer	Bladder cancer || ||	TRUE	igd	NA	NA	NA	NA	NA	NA	NA
rs143669824	7	100508663	0.000386372	0.000417995	373295	0.36	0.028599	C	T	Bladder cancer || id:ieu-b-4874	ieu-b-4874	Bladder cancer	Bladder cancer || ||	TRUE	igd	NA	NA	NA	NA	NA	NA	NA
rs201460	7	101741571	-0.000104756	0.000158427	373295	0.51	0.241925	G	A	Bladder cancer || id:ieu-b-4874	ieu-b-4874	Bladder cancer	Bladder cancer || ||	TRUE	igd	NA	NA	NA	NA	NA	NA	NA
rs17401277	7	106521845	-0.000387391	0.000312477	373295	0.22	0.05086	T	C	Bladder cancer || id:ieu-b-4874	ieu-b-4874	Bladder cancer	Bladder cancer || ||	TRUE	igd	NA	NA	NA	NA	NA	NA	NA
rs6960148	7	106786142	-4.67287e-06	0.00016745	373295	0.98	0.794147	G	A	Bladder cancer || id:ieu-b-4874	ieu-b-4874	Bladder cancer	Bladder cancer || ||	TRUE	igd	NA	NA	NA	NA	NA	NA	NA
rs117772018	7	110372165	0.000711966	0.000613242	373295	0.25	0.013858	C	T	Bladder cancer || id:ieu-b-4874	ieu-b-4874	Bladder cancer	Bladder cancer || ||	TRUE	igd	NA	NA	NA	NA	NA	NA	NA
rs6961628	7	110417282	0.000229812	0.000135564	373295	0.0899995	0.47475	T	C	Bladder cancer || id:ieu-b-4874	ieu-b-4874	Bladder cancer	Bladder cancer || ||	TRUE	igd	NA	NA	NA	NA	NA	NA	NA
rs6979841	7	110827830	3.401e-05	0.000169767	373295	0.84	0.802196	T	G	Bladder cancer || id:ieu-b-4874	ieu-b-4874	Bladder cancer	Bladder cancer || ||	TRUE	igd	NA	NA	NA	NA	NA	NA	NA
rs140817416	7	121112432	-0.000126566	0.000640369	373295	0.84	0.011553	A	G	Bladder cancer || id:ieu-b-4874	ieu-b-4874	Bladder cancer	Bladder cancer || ||	TRUE	igd	NA	NA	NA	NA	NA	NA	NA
rs112636534	7	128579130	0.000682205	0.000605915	373295	0.26	0.012727	T	A	Bladder cancer || id:ieu-b-4874	ieu-b-4874	Bladder cancer	Bladder cancer || ||	TRUE	igd	NA	NA	NA	NA	NA	NA	NA
rs143844528	7	128765077	0.000402366	0.000484064	373295	0.41	0.020305	T	C	Bladder cancer || id:ieu-b-4874	ieu-b-4874	Bladder cancer	Bladder cancer || ||	TRUE	igd	NA	NA	NA	NA	NA	NA	NA
rs74588165	7	130103970	-0.000596024	0.000370721	373295	0.11	0.035692	T	C	Bladder cancer || id:ieu-b-4874	ieu-b-4874	Bladder cancer	Bladder cancer || ||	TRUE	igd	NA	NA	NA	NA	NA	NA	NA
rs150086729	7	130330431	-0.000517167	0.000665807	373295	0.44	0.010526	A	G	Bladder cancer || id:ieu-b-4874	ieu-b-4874	Bladder cancer	Bladder cancer || ||	TRUE	igd	NA	NA	NA	NA	NA	NA	NA
rs55794894	7	133516821	0.00043628	0.000197797	373295	0.0269998	0.135207	A	G	Bladder cancer || id:ieu-b-4874	ieu-b-4874	Bladder cancer	Bladder cancer || ||	TRUE	igd	NA	NA	NA	NA	NA	NA	NA
rs782510	7	134211308	-8.78705e-05	0.000135721	373295	0.52	0.462554	G	T	Bladder cancer || id:ieu-b-4874	ieu-b-4874	Bladder cancer	Bladder cancer || ||	TRUE	igd	NA	NA	NA	NA	NA	NA	NA
rs73153906	7	141583683	-0.000513907	0.000525889	373295	0.33	0.017294	T	G	Bladder cancer || id:ieu-b-4874	ieu-b-4874	Bladder cancer	Bladder cancer || ||	TRUE	igd	NA	NA	NA	NA	NA	NA	NA
rs13438029	7	142705416	-0.000487071	0.000200827	373295	0.015	0.129846	C	T	Bladder cancer || id:ieu-b-4874	ieu-b-4874	Bladder cancer	Bladder cancer || ||	TRUE	igd	NA	NA	NA	NA	NA	NA	NA
rs7794735	7	143104816	-3.09117e-05	0.000226146	373295	0.89	0.099037	A	G	Bladder cancer || id:ieu-b-4874	ieu-b-4874	Bladder cancer	Bladder cancer || ||	TRUE	igd	NA	NA	NA	NA	NA	NA	NA
rs2072165	7	143657473	-0.000142697	0.000235468	373295	0.54	0.090554	G	A	Bladder cancer || id:ieu-b-4874	ieu-b-4874	Bladder cancer	Bladder cancer || ||	TRUE	igd	NA	NA	NA	NA	NA	NA	NA
rs2107374	7	144182634	5.01744e-05	0.000149813	373295	0.74	0.694343	A	C	Bladder cancer || id:ieu-b-4874	ieu-b-4874	Bladder cancer	Bladder cancer || ||	TRUE	igd	NA	NA	NA	NA	NA	NA	NA
rs111998170	7	149442494	0.00032288	0.000478233	373295	0.5	0.02528	T	G	Bladder cancer || id:ieu-b-4874	ieu-b-4874	Bladder cancer	Bladder cancer || ||	TRUE	igd	NA	NA	NA	NA	NA	NA	NA
rs28691083	7	150374052	-7.99576e-05	0.000168095	373295	0.630001	0.203054	C	T	Bladder cancer || id:ieu-b-4874	ieu-b-4874	Bladder cancer	Bladder cancer || ||	TRUE	igd	NA	NA	NA	NA	NA	NA	NA
rs117337131	7	150401477	-0.000330987	0.000372806	373295	0.37	0.035799	T	G	Bladder cancer || id:ieu-b-4874	ieu-b-4874	Bladder cancer	Bladder cancer || ||	TRUE	igd	NA	NA	NA	NA	NA	NA	NA
rs12535470	7	150529416	0.000246573	0.000332543	373295	0.46	0.043099	G	A	Bladder cancer || id:ieu-b-4874	ieu-b-4874	Bladder cancer	Bladder cancer || ||	TRUE	igd	NA	NA	NA	NA	NA	NA	NA
rs765483	7	150596308	0.000279352	0.000386323	373295	0.47	0.031965	T	C	Bladder cancer || id:ieu-b-4874	ieu-b-4874	Bladder cancer	Bladder cancer || ||	TRUE	igd	NA	NA	NA	NA	NA	NA	NA
rs2069456	7	150752608	9.66012e-05	0.000161784	373295	0.55	0.227395	G	T	Bladder cancer || id:ieu-b-4874	ieu-b-4874	Bladder cancer	Bladder cancer || ||	TRUE	igd	NA	NA	NA	NA	NA	NA	NA
rs73672971	8	1778731	-0.000130137	0.00018133	373295	0.47	0.167227	T	G	Bladder cancer || id:ieu-b-4874	ieu-b-4874	Bladder cancer	Bladder cancer || ||	TRUE	igd	NA	NA	NA	NA	NA	NA	NA
rs17064496	8	1954464	-8.60528e-05	0.000492436	373295	0.86	0.019859	T	G	Bladder cancer || id:ieu-b-4874	ieu-b-4874	Bladder cancer	Bladder cancer || ||	TRUE	igd	NA	NA	NA	NA	NA	NA	NA
rs12545953	8	6778266	0.000255031	0.000136363	373295	0.061	0.46645	G	A	Bladder cancer || id:ieu-b-4874	ieu-b-4874	Bladder cancer	Bladder cancer || ||	TRUE	igd	NA	NA	NA	NA	NA	NA	NA
rs13270194	8	8378102	-0.00017312	0.000135397	373295	0.2	0.488637	C	T	Bladder cancer || id:ieu-b-4874	ieu-b-4874	Bladder cancer	Bladder cancer || ||	TRUE	igd	NA	NA	NA	NA	NA	NA	NA
rs6997671	8	10274130	0.000284824	0.000374415	373295	0.450001	0.03395	A	G	Bladder cancer || id:ieu-b-4874	ieu-b-4874	Bladder cancer	Bladder cancer || ||	TRUE	igd	NA	NA	NA	NA	NA	NA	NA
rs9969534	8	10331536	-0.000338445	0.000135826	373295	0.0129999	0.491013	A	T	Bladder cancer || id:ieu-b-4874	ieu-b-4874	Bladder cancer	Bladder cancer || ||	TRUE	igd	NA	NA	NA	NA	NA	NA	NA
rs2740433	8	11621450	-0.000173344	0.000142922	373295	0.23	0.654968	A	G	Bladder cancer || id:ieu-b-4874	ieu-b-4874	Bladder cancer	Bladder cancer || ||	TRUE	igd	NA	NA	NA	NA	NA	NA	NA
rs116180957	8	17617455	5.05431e-05	0.000416869	373295	0.9	0.027241	C	T	Bladder cancer || id:ieu-b-4874	ieu-b-4874	Bladder cancer	Bladder cancer || ||	TRUE	igd	NA	NA	NA	NA	NA	NA	NA
rs2739680	8	17982266	9.99954e-05	0.000170986	373295	0.56	0.197553	C	T	Bladder cancer || id:ieu-b-4874	ieu-b-4874	Bladder cancer	Bladder cancer || ||	TRUE	igd	NA	NA	NA	NA	NA	NA	NA
rs4922073	8	19506410	-7.23145e-05	0.000140836	373295	0.61	0.562502	T	C	Bladder cancer || id:ieu-b-4874	ieu-b-4874	Bladder cancer	Bladder cancer || ||	TRUE	igd	NA	NA	NA	NA	NA	NA	NA
rs4922080	8	19523912	4.13772e-05	0.000140253	373295	0.77	0.37931	G	T	Bladder cancer || id:ieu-b-4874	ieu-b-4874	Bladder cancer	Bladder cancer || ||	TRUE	igd	NA	NA	NA	NA	NA	NA	NA
rs78477521	8	19786552	0.000258306	0.000407612	373295	0.53	0.029428	C	A	Bladder cancer || id:ieu-b-4874	ieu-b-4874	Bladder cancer	Bladder cancer || ||	TRUE	igd	NA	NA	NA	NA	NA	NA	NA
rs12681799	8	21927211	-0.000473939	0.000315078	373295	0.13	0.95144	G	C	Bladder cancer || id:ieu-b-4874	ieu-b-4874	Bladder cancer	Bladder cancer || ||	TRUE	igd	NA	NA	NA	NA	NA	NA	NA
rs11547658	8	22089477	-0.000132958	0.000150538	373295	0.38	0.281582	A	G	Bladder cancer || id:ieu-b-4874	ieu-b-4874	Bladder cancer	Bladder cancer || ||	TRUE	igd	NA	NA	NA	NA	NA	NA	NA
rs11782960	8	22308644	-0.000162452	0.000136646	373295	0.23	0.563229	G	A	Bladder cancer || id:ieu-b-4874	ieu-b-4874	Bladder cancer	Bladder cancer || ||	TRUE	igd	NA	NA	NA	NA	NA	NA	NA
rs34604632	8	27581031	0.000314598	0.000143358	373295	0.0280001	0.339096	G	A	Bladder cancer || id:ieu-b-4874	ieu-b-4874	Bladder cancer	Bladder cancer || ||	TRUE	igd	NA	NA	NA	NA	NA	NA	NA
rs2685363	8	27764027	-1.8573e-05	0.000283946	373295	0.95	0.070857	T	C	Bladder cancer || id:ieu-b-4874	ieu-b-4874	Bladder cancer	Bladder cancer || ||	TRUE	igd	NA	NA	NA	NA	NA	NA	NA
rs17526980	8	28950309	-0.000322409	0.000348005	373295	0.35	0.039059	T	C	Bladder cancer || id:ieu-b-4874	ieu-b-4874	Bladder cancer	Bladder cancer || ||	TRUE	igd	NA	NA	NA	NA	NA	NA	NA
rs149755226	8	33046476	0.000213522	0.000448824	373295	0.630001	0.025704	C	A	Bladder cancer || id:ieu-b-4874	ieu-b-4874	Bladder cancer	Bladder cancer || ||	TRUE	igd	NA	NA	NA	NA	NA	NA	NA
rs2732256	8	33295699	0.000815686	0.000298256	373295	0.00619998	0.945679	G	A	Bladder cancer || id:ieu-b-4874	ieu-b-4874	Bladder cancer	Bladder cancer || ||	TRUE	igd	NA	NA	NA	NA	NA	NA	NA
rs7823824	8	41998778	3.93797e-05	0.000137455	373295	0.77	0.420261	A	T	Bladder cancer || id:ieu-b-4874	ieu-b-4874	Bladder cancer	Bladder cancer || ||	TRUE	igd	NA	NA	NA	NA	NA	NA	NA
rs7010934	8	58977019	-0.000163919	0.000170807	373295	0.34	0.197485	T	C	Bladder cancer || id:ieu-b-4874	ieu-b-4874	Bladder cancer	Bladder cancer || ||	TRUE	igd	NA	NA	NA	NA	NA	NA	NA
rs10113215	8	60132194	-8.9788e-05	0.000143474	373295	0.53	0.332801	G	A	Bladder cancer || id:ieu-b-4874	ieu-b-4874	Bladder cancer	Bladder cancer || ||	TRUE	igd	NA	NA	NA	NA	NA	NA	NA
rs1356827	8	61087024	0.00018998	0.000284246	373295	0.5	0.060301	A	G	Bladder cancer || id:ieu-b-4874	ieu-b-4874	Bladder cancer	Bladder cancer || ||	TRUE	igd	NA	NA	NA	NA	NA	NA	NA
rs4288413	8	61652144	-6.30486e-05	0.000135737	373295	0.64	0.551455	A	G	Bladder cancer || id:ieu-b-4874	ieu-b-4874	Bladder cancer	Bladder cancer || ||	TRUE	igd	NA	NA	NA	NA	NA	NA	NA
rs7816419	8	61662294	-0.000107706	0.000382276	373295	0.780001	0.032333	G	A	Bladder cancer || id:ieu-b-4874	ieu-b-4874	Bladder cancer	Bladder cancer || ||	TRUE	igd	NA	NA	NA	NA	NA	NA	NA
rs11992715	8	62567453	-0.000146742	0.000215094	373295	0.5	0.112017	G	A	Bladder cancer || id:ieu-b-4874	ieu-b-4874	Bladder cancer	Bladder cancer || ||	TRUE	igd	NA	NA	NA	NA	NA	NA	NA
rs115581627	8	62618622	0.000221275	0.00038507	373295	0.57	0.03231	T	A	Bladder cancer || id:ieu-b-4874	ieu-b-4874	Bladder cancer	Bladder cancer || ||	TRUE	igd	NA	NA	NA	NA	NA	NA	NA
rs7823168	8	67246152	0.000178242	0.000141086	373295	0.21	0.355895	T	C	Bladder cancer || id:ieu-b-4874	ieu-b-4874	Bladder cancer	Bladder cancer || ||	TRUE	igd	NA	NA	NA	NA	NA	NA	NA
rs7000333	8	87578131	0.000118556	0.000139464	373295	0.4	0.623646	T	C	Bladder cancer || id:ieu-b-4874	ieu-b-4874	Bladder cancer	Bladder cancer || ||	TRUE	igd	NA	NA	NA	NA	NA	NA	NA
rs13257670	8	87866343	9.10809e-05	0.00013765	373295	0.51	0.593099	T	G	Bladder cancer || id:ieu-b-4874	ieu-b-4874	Bladder cancer	Bladder cancer || ||	TRUE	igd	NA	NA	NA	NA	NA	NA	NA
rs115333123	8	98756185	0.000189429	0.000240633	373295	0.43	0.086862	T	C	Bladder cancer || id:ieu-b-4874	ieu-b-4874	Bladder cancer	Bladder cancer || ||	TRUE	igd	NA	NA	NA	NA	NA	NA	NA
rs75645067	8	98874775	6.93875e-05	0.000291036	373295	0.81	0.057693	T	C	Bladder cancer || id:ieu-b-4874	ieu-b-4874	Bladder cancer	Bladder cancer || ||	TRUE	igd	NA	NA	NA	NA	NA	NA	NA
rs10094310	8	98883005	0.000188737	0.000136892	373295	0.17	0.422033	A	C	Bladder cancer || id:ieu-b-4874	ieu-b-4874	Bladder cancer	Bladder cancer || ||	TRUE	igd	NA	NA	NA	NA	NA	NA	NA
rs2507800	8	108262669	4.57077e-05	0.000137507	373295	0.74	0.412349	A	T	Bladder cancer || id:ieu-b-4874	ieu-b-4874	Bladder cancer	Bladder cancer || ||	TRUE	igd	NA	NA	NA	NA	NA	NA	NA
rs281712	8	108543427	-0.000262609	0.000151536	373295	0.0830004	0.279769	G	T	Bladder cancer || id:ieu-b-4874	ieu-b-4874	Bladder cancer	Bladder cancer || ||	TRUE	igd	NA	NA	NA	NA	NA	NA	NA
rs58659618	8	120420239	-0.000288962	0.000162499	373295	0.0749998	0.223692	A	G	Bladder cancer || id:ieu-b-4874	ieu-b-4874	Bladder cancer	Bladder cancer || ||	TRUE	igd	NA	NA	NA	NA	NA	NA	NA
rs7461114	8	125831285	-0.000236512	0.000138851	373295	0.089	0.408965	G	A	Bladder cancer || id:ieu-b-4874	ieu-b-4874	Bladder cancer	Bladder cancer || ||	TRUE	igd	NA	NA	NA	NA	NA	NA	NA
rs116937600	8	127776701	3.01062e-05	0.000319694	373295	0.92	0.046903	C	T	Bladder cancer || id:ieu-b-4874	ieu-b-4874	Bladder cancer	Bladder cancer || ||	TRUE	igd	NA	NA	NA	NA	NA	NA	NA
rs10098310	8	130613614	-1.76072e-05	0.000137537	373295	0.9	0.57045	A	G	Bladder cancer || id:ieu-b-4874	ieu-b-4874	Bladder cancer	Bladder cancer || ||	TRUE	igd	NA	NA	NA	NA	NA	NA	NA
rs2357507	8	133580193	-0.000114932	0.000164689	373295	0.49	0.219166	C	T	Bladder cancer || id:ieu-b-4874	ieu-b-4874	Bladder cancer	Bladder cancer || ||	TRUE	igd	NA	NA	NA	NA	NA	NA	NA
rs9650581	8	143626033	-0.000280174	0.000144633	373295	0.0530005	0.335912	C	G	Bladder cancer || id:ieu-b-4874	ieu-b-4874	Bladder cancer	Bladder cancer || ||	TRUE	igd	NA	NA	NA	NA	NA	NA	NA
rs10098685	8	145030443	-0.000498464	0.000342033	373295	0.15	0.041251	A	G	Bladder cancer || id:ieu-b-4874	ieu-b-4874	Bladder cancer	Bladder cancer || ||	TRUE	igd	NA	NA	NA	NA	NA	NA	NA
rs35535975	8	145571993	-0.000159564	0.000137311	373295	0.25	0.462715	A	G	Bladder cancer || id:ieu-b-4874	ieu-b-4874	Bladder cancer	Bladder cancer || ||	TRUE	igd	NA	NA	NA	NA	NA	NA	NA
rs117136674	8	145836523	0.000280908	0.000448515	373295	0.53	0.023212	C	T	Bladder cancer || id:ieu-b-4874	ieu-b-4874	Bladder cancer	Bladder cancer || ||	TRUE	igd	NA	NA	NA	NA	NA	NA	NA
rs1934659	9	4133945	7.51535e-06	0.000144524	373295	0.96	0.330431	C	T	Bladder cancer || id:ieu-b-4874	ieu-b-4874	Bladder cancer	Bladder cancer || ||	TRUE	igd	NA	NA	NA	NA	NA	NA	NA
rs7848239	9	4657757	0.000338452	0.00013604	373295	0.0129999	0.439197	C	G	Bladder cancer || id:ieu-b-4874	ieu-b-4874	Bladder cancer	Bladder cancer || ||	TRUE	igd	NA	NA	NA	NA	NA	NA	NA
rs60064949	9	6596891	-3.44931e-05	0.000494077	373295	0.94	0.019119	C	T	Bladder cancer || id:ieu-b-4874	ieu-b-4874	Bladder cancer	Bladder cancer || ||	TRUE	igd	NA	NA	NA	NA	NA	NA	NA
rs13297065	9	7813034	-0.000161673	0.0001481	373295	0.27	0.296803	G	A	Bladder cancer || id:ieu-b-4874	ieu-b-4874	Bladder cancer	Bladder cancer || ||	TRUE	igd	NA	NA	NA	NA	NA	NA	NA
rs77754412	9	7977878	0.000146656	0.000361454	373295	0.68	0.036257	A	C	Bladder cancer || id:ieu-b-4874	ieu-b-4874	Bladder cancer	Bladder cancer || ||	TRUE	igd	NA	NA	NA	NA	NA	NA	NA
rs10964806	9	21032224	-0.000205899	0.000147117	373295	0.16	0.307183	A	G	Bladder cancer || id:ieu-b-4874	ieu-b-4874	Bladder cancer	Bladder cancer || ||	TRUE	igd	NA	NA	NA	NA	NA	NA	NA
rs2184061	9	22061562	-9.66939e-05	0.000138174	373295	0.48	0.602171	A	C	Bladder cancer || id:ieu-b-4874	ieu-b-4874	Bladder cancer	Bladder cancer || ||	TRUE	igd	NA	NA	NA	NA	NA	NA	NA
rs28431145	5	68807200	-3.3237e-05	0.000163757	373295	0.84	0.782636	C	T	Bladder cancer || id:ieu-b-4874	ieu-b-4874	Bladder cancer	Bladder cancer || ||	TRUE	igd	NA	NA	NA	NA	NA	NA	NA
rs114957067	5	73840479	9.43647e-05	0.000523384	373295	0.86	0.020719	C	A	Bladder cancer || id:ieu-b-4874	ieu-b-4874	Bladder cancer	Bladder cancer || ||	TRUE	igd	NA	NA	NA	NA	NA	NA	NA
rs300261	5	73907833	4.96121e-05	0.000154805	373295	0.75	0.741083	A	G	Bladder cancer || id:ieu-b-4874	ieu-b-4874	Bladder cancer	Bladder cancer || ||	TRUE	igd	NA	NA	NA	NA	NA	NA	NA
rs79679327	5	75728553	0.000380775	0.000300647	373295	0.21	0.053266	C	T	Bladder cancer || id:ieu-b-4874	ieu-b-4874	Bladder cancer	Bladder cancer || ||	TRUE	igd	NA	NA	NA	NA	NA	NA	NA
rs1038919	5	75957471	-4.63308e-05	0.000148014	373295	0.75	0.29814	G	T	Bladder cancer || id:ieu-b-4874	ieu-b-4874	Bladder cancer	Bladder cancer || ||	TRUE	igd	NA	NA	NA	NA	NA	NA	NA
rs115348253	5	77197919	-0.00056159	0.000410207	373295	0.17	0.027889	T	C	Bladder cancer || id:ieu-b-4874	ieu-b-4874	Bladder cancer	Bladder cancer || ||	TRUE	igd	NA	NA	NA	NA	NA	NA	NA
rs140289984	5	79689551	5.28573e-05	0.00048863	373295	0.91	0.020823	C	T	Bladder cancer || id:ieu-b-4874	ieu-b-4874	Bladder cancer	Bladder cancer || ||	TRUE	igd	NA	NA	NA	NA	NA	NA	NA
rs26905	5	80364540	0.000157257	0.000141634	373295	0.27	0.638412	T	C	Bladder cancer || id:ieu-b-4874	ieu-b-4874	Bladder cancer	Bladder cancer || ||	TRUE	igd	NA	NA	NA	NA	NA	NA	NA
rs10042175	5	80485585	-4.92193e-05	0.00015273	373295	0.75	0.272268	T	C	Bladder cancer || id:ieu-b-4874	ieu-b-4874	Bladder cancer	Bladder cancer || ||	TRUE	igd	NA	NA	NA	NA	NA	NA	NA
rs10072760	5	93921793	8.79097e-05	0.000140803	373295	0.53	0.362326	G	A	Bladder cancer || id:ieu-b-4874	ieu-b-4874	Bladder cancer	Bladder cancer || ||	TRUE	igd	NA	NA	NA	NA	NA	NA	NA
rs10780739	9	88315773	-1.531e-05	0.000165923	373295	0.93	0.212097	T	C	Bladder cancer || id:ieu-b-4874	ieu-b-4874	Bladder cancer	Bladder cancer || ||	TRUE	igd	NA	NA	NA	NA	NA	NA	NA
rs79020267	9	90421121	-0.00088541	0.000622232	373295	0.15	0.011983	G	A	Bladder cancer || id:ieu-b-4874	ieu-b-4874	Bladder cancer	Bladder cancer || ||	TRUE	igd	NA	NA	NA	NA	NA	NA	NA
rs117914032	9	90767966	-5.74875e-05	0.000241615	373295	0.81	0.087001	T	C	Bladder cancer || id:ieu-b-4874	ieu-b-4874	Bladder cancer	Bladder cancer || ||	TRUE	igd	NA	NA	NA	NA	NA	NA	NA
rs7863882	9	95360764	0.000128971	0.000162256	373295	0.43	0.223388	G	A	Bladder cancer || id:ieu-b-4874	ieu-b-4874	Bladder cancer	Bladder cancer || ||	TRUE	igd	NA	NA	NA	NA	NA	NA	NA
rs77820873	9	95755198	0.000401312	0.00032863	373295	0.22	0.045171	A	G	Bladder cancer || id:ieu-b-4874	ieu-b-4874	Bladder cancer	Bladder cancer || ||	TRUE	igd	NA	NA	NA	NA	NA	NA	NA
rs13285835	9	95787095	3.67562e-05	0.000156962	373295	0.81	0.246543	G	T	Bladder cancer || id:ieu-b-4874	ieu-b-4874	Bladder cancer	Bladder cancer || ||	TRUE	igd	NA	NA	NA	NA	NA	NA	NA
rs1328305	9	97055376	5.07807e-05	0.000539287	373295	0.92	0.016189	A	G	Bladder cancer || id:ieu-b-4874	ieu-b-4874	Bladder cancer	Bladder cancer || ||	TRUE	igd	NA	NA	NA	NA	NA	NA	NA
rs4294246	9	97305460	-6.7812e-05	0.000137535	373295	0.62	0.512839	A	G	Bladder cancer || id:ieu-b-4874	ieu-b-4874	Bladder cancer	Bladder cancer || ||	TRUE	igd	NA	NA	NA	NA	NA	NA	NA
rs354272	9	98483124	-0.000284277	0.000161563	373295	0.0779992	0.769797	G	A	Bladder cancer || id:ieu-b-4874	ieu-b-4874	Bladder cancer	Bladder cancer || ||	TRUE	igd	NA	NA	NA	NA	NA	NA	NA
rs2515602	9	107600168	-4.25985e-05	0.000143224	373295	0.77	0.337534	G	A	Bladder cancer || id:ieu-b-4874	ieu-b-4874	Bladder cancer	Bladder cancer || ||	TRUE	igd	NA	NA	NA	NA	NA	NA	NA
rs2487052	9	107686405	-9.66738e-05	0.000167885	373295	0.56	0.204491	T	C	Bladder cancer || id:ieu-b-4874	ieu-b-4874	Bladder cancer	Bladder cancer || ||	TRUE	igd	NA	NA	NA	NA	NA	NA	NA
rs870204	10	45458485	0.000461455	0.000226571	373295	0.0420001	0.099105	T	C	Bladder cancer || id:ieu-b-4874	ieu-b-4874	Bladder cancer	Bladder cancer || ||	TRUE	igd	NA	NA	NA	NA	NA	NA	NA
rs35300270	10	45892260	0.000157764	0.000322478	373295	0.62	0.046287	T	C	Bladder cancer || id:ieu-b-4874	ieu-b-4874	Bladder cancer	Bladder cancer || ||	TRUE	igd	NA	NA	NA	NA	NA	NA	NA
rs11239550	10	46024729	-0.000388336	0.000145448	373295	0.00759994	0.315944	G	A	Bladder cancer || id:ieu-b-4874	ieu-b-4874	Bladder cancer	Bladder cancer || ||	TRUE	igd	NA	NA	NA	NA	NA	NA	NA
rs190536463	10	46096074	0.00109297	0.000544735	373295	0.0449997	0.016263	A	C	Bladder cancer || id:ieu-b-4874	ieu-b-4874	Bladder cancer	Bladder cancer || ||	TRUE	igd	NA	NA	NA	NA	NA	NA	NA
rs1867588	10	49783540	1.53431e-05	0.000135916	373295	0.91	0.472505	C	T	Bladder cancer || id:ieu-b-4874	ieu-b-4874	Bladder cancer	Bladder cancer || ||	TRUE	igd	NA	NA	NA	NA	NA	NA	NA
rs11002791	10	80800318	0.000248592	0.000145907	373295	0.0879995	0.315116	A	G	Bladder cancer || id:ieu-b-4874	ieu-b-4874	Bladder cancer	Bladder cancer || ||	TRUE	igd	NA	NA	NA	NA	NA	NA	NA
rs117634355	10	86275139	0.00070262	0.000457408	373295	0.12	0.023683	G	A	Bladder cancer || id:ieu-b-4874	ieu-b-4874	Bladder cancer	Bladder cancer || ||	TRUE	igd	NA	NA	NA	NA	NA	NA	NA
rs10887853	10	90517556	-0.000335847	0.000414991	373295	0.42	0.027284	G	A	Bladder cancer || id:ieu-b-4874	ieu-b-4874	Bladder cancer	Bladder cancer || ||	TRUE	igd	NA	NA	NA	NA	NA	NA	NA
rs10736363	10	90590746	7.68901e-05	0.000136816	373295	0.57	0.54455	G	A	Bladder cancer || id:ieu-b-4874	ieu-b-4874	Bladder cancer	Bladder cancer || ||	TRUE	igd	NA	NA	NA	NA	NA	NA	NA
rs61852572	10	90738906	-9.141e-05	0.000202632	373295	0.649999	0.144337	G	A	Bladder cancer || id:ieu-b-4874	ieu-b-4874	Bladder cancer	Bladder cancer || ||	TRUE	igd	NA	NA	NA	NA	NA	NA	NA
rs7072187	10	90953134	-0.000135342	0.000152188	373295	0.37	0.713241	A	G	Bladder cancer || id:ieu-b-4874	ieu-b-4874	Bladder cancer	Bladder cancer || ||	TRUE	igd	NA	NA	NA	NA	NA	NA	NA
rs4934475	10	91098200	8.84632e-05	0.000135697	373295	0.51	0.472967	C	T	Bladder cancer || id:ieu-b-4874	ieu-b-4874	Bladder cancer	Bladder cancer || ||	TRUE	igd	NA	NA	NA	NA	NA	NA	NA
rs304500	10	91149563	-0.000211942	0.000173294	373295	0.22	0.186957	A	C	Bladder cancer || id:ieu-b-4874	ieu-b-4874	Bladder cancer	Bladder cancer || ||	TRUE	igd	NA	NA	NA	NA	NA	NA	NA
rs117376141	10	91212538	8.86351e-06	0.000381308	373295	0.98	0.034113	T	C	Bladder cancer || id:ieu-b-4874	ieu-b-4874	Bladder cancer	Bladder cancer || ||	TRUE	igd	NA	NA	NA	NA	NA	NA	NA
rs304465	10	91274790	0.000101601	0.000138041	373295	0.46	0.421895	T	A	Bladder cancer || id:ieu-b-4874	ieu-b-4874	Bladder cancer	Bladder cancer || ||	TRUE	igd	NA	NA	NA	NA	NA	NA	NA
rs4933171	10	91841365	0.000192699	0.00019359	373295	0.32	0.142906	C	T	Bladder cancer || id:ieu-b-4874	ieu-b-4874	Bladder cancer	Bladder cancer || ||	TRUE	igd	NA	NA	NA	NA	NA	NA	NA
rs11195432	10	112891591	-6.56818e-05	0.000146498	373295	0.649999	0.313718	A	T	Bladder cancer || id:ieu-b-4874	ieu-b-4874	Bladder cancer	Bladder cancer || ||	TRUE	igd	NA	NA	NA	NA	NA	NA	NA
rs876281	10	114057343	7.19361e-05	0.000144311	373295	0.62	0.334729	G	A	Bladder cancer || id:ieu-b-4874	ieu-b-4874	Bladder cancer	Bladder cancer || ||	TRUE	igd	NA	NA	NA	NA	NA	NA	NA
rs1539588	10	115371873	-0.000216246	0.000152144	373295	0.16	0.26944	T	G	Bladder cancer || id:ieu-b-4874	ieu-b-4874	Bladder cancer	Bladder cancer || ||	TRUE	igd	NA	NA	NA	NA	NA	NA	NA
rs10787533	10	116288063	-7.36317e-05	0.00013591	373295	0.59	0.489343	T	A	Bladder cancer || id:ieu-b-4874	ieu-b-4874	Bladder cancer	Bladder cancer || ||	TRUE	igd	NA	NA	NA	NA	NA	NA	NA
rs11492987	10	124299336	0.000198505	0.000427512	373295	0.64	0.025718	G	A	Bladder cancer || id:ieu-b-4874	ieu-b-4874	Bladder cancer	Bladder cancer || ||	TRUE	igd	NA	NA	NA	NA	NA	NA	NA
rs3019479	10	124316149	0.000185228	0.000149783	373295	0.22	0.709089	A	G	Bladder cancer || id:ieu-b-4874	ieu-b-4874	Bladder cancer	Bladder cancer || ||	TRUE	igd	NA	NA	NA	NA	NA	NA	NA
rs117728113	10	53520167	0.000802567	0.000514466	373295	0.12	0.01773	A	G	Bladder cancer || id:ieu-b-4874	ieu-b-4874	Bladder cancer	Bladder cancer || ||	TRUE	igd	NA	NA	NA	NA	NA	NA	NA
rs10823893	10	53677313	-5.89541e-05	0.000137341	373295	0.67	0.415458	A	G	Bladder cancer || id:ieu-b-4874	ieu-b-4874	Bladder cancer	Bladder cancer || ||	TRUE	igd	NA	NA	NA	NA	NA	NA	NA
rs1125478	10	59619166	0.000211565	0.00015163	373295	0.16	0.724744	G	A	Bladder cancer || id:ieu-b-4874	ieu-b-4874	Bladder cancer	Bladder cancer || ||	TRUE	igd	NA	NA	NA	NA	NA	NA	NA
rs7090445	10	63721176	0.000137439	0.00014305	373295	0.34	0.660513	T	C	Bladder cancer || id:ieu-b-4874	ieu-b-4874	Bladder cancer	Bladder cancer || ||	TRUE	igd	NA	NA	NA	NA	NA	NA	NA
rs10821948	10	63809624	-0.000344901	0.000144977	373295	0.017	0.325115	A	C	Bladder cancer || id:ieu-b-4874	ieu-b-4874	Bladder cancer	Bladder cancer || ||	TRUE	igd	NA	NA	NA	NA	NA	NA	NA
rs34770475	10	63933976	-1.35754e-05	0.000160038	373295	0.93	0.235323	T	C	Bladder cancer || id:ieu-b-4874	ieu-b-4874	Bladder cancer	Bladder cancer || ||	TRUE	igd	NA	NA	NA	NA	NA	NA	NA
rs10761741	10	65066186	-0.000177011	0.000137231	373295	0.2	0.417902	T	G	Bladder cancer || id:ieu-b-4874	ieu-b-4874	Bladder cancer	Bladder cancer || ||	TRUE	igd	NA	NA	NA	NA	NA	NA	NA
rs10740118	10	65101207	-0.00017301	0.000137193	373295	0.21	0.418199	C	G	Bladder cancer || id:ieu-b-4874	ieu-b-4874	Bladder cancer	Bladder cancer || ||	TRUE	igd	NA	NA	NA	NA	NA	NA	NA
rs10762256	10	70872181	0.000268557	0.000181558	373295	0.14	0.834236	A	G	Bladder cancer || id:ieu-b-4874	ieu-b-4874	Bladder cancer	Bladder cancer || ||	TRUE	igd	NA	NA	NA	NA	NA	NA	NA
rs4746829	10	70997888	-5.38803e-05	0.00013692	373295	0.69	0.451167	T	C	Bladder cancer || id:ieu-b-4874	ieu-b-4874	Bladder cancer	Bladder cancer || ||	TRUE	igd	NA	NA	NA	NA	NA	NA	NA
rs10823334	10	71053868	9.95567e-05	0.000176707	373295	0.57	0.211588	T	C	Bladder cancer || id:ieu-b-4874	ieu-b-4874	Bladder cancer	Bladder cancer || ||	TRUE	igd	NA	NA	NA	NA	NA	NA	NA
rs7067730	10	71115488	0.000181262	0.00014785	373295	0.22	0.298756	T	C	Bladder cancer || id:ieu-b-4874	ieu-b-4874	Bladder cancer	Bladder cancer || ||	TRUE	igd	NA	NA	NA	NA	NA	NA	NA
rs1228680	10	71287887	-0.000194777	0.000138922	373295	0.16	0.533517	G	A	Bladder cancer || id:ieu-b-4874	ieu-b-4874	Bladder cancer	Bladder cancer || ||	TRUE	igd	NA	NA	NA	NA	NA	NA	NA
rs150320919	10	75265702	-0.000653604	0.000484256	373295	0.18	0.019979	G	T	Bladder cancer || id:ieu-b-4874	ieu-b-4874	Bladder cancer	Bladder cancer || ||	TRUE	igd	NA	NA	NA	NA	NA	NA	NA
rs17690338	10	77117556	3.33966e-05	0.000138931	373295	0.81	0.393631	A	G	Bladder cancer || id:ieu-b-4874	ieu-b-4874	Bladder cancer	Bladder cancer || ||	TRUE	igd	NA	NA	NA	NA	NA	NA	NA
rs6597835	10	126231481	8.7261e-05	0.000158788	373295	0.58	0.759742	A	G	Bladder cancer || id:ieu-b-4874	ieu-b-4874	Bladder cancer	Bladder cancer || ||	TRUE	igd	NA	NA	NA	NA	NA	NA	NA
rs55733934	10	126292510	-0.000260505	0.000309485	373295	0.4	0.051462	A	G	Bladder cancer || id:ieu-b-4874	ieu-b-4874	Bladder cancer	Bladder cancer || ||	TRUE	igd	NA	NA	NA	NA	NA	NA	NA
rs11244611	10	127380882	0.000205303	0.00016031	373295	0.2	0.314038	T	C	Bladder cancer || id:ieu-b-4874	ieu-b-4874	Bladder cancer	Bladder cancer || ||	TRUE	igd	NA	NA	NA	NA	NA	NA	NA
rs12769669	10	133805860	1.83323e-05	0.000161262	373295	0.91	0.22853	C	A	Bladder cancer || id:ieu-b-4874	ieu-b-4874	Bladder cancer	Bladder cancer || ||	TRUE	igd	NA	NA	NA	NA	NA	NA	NA
rs2814190	10	133938261	-0.000122373	0.000218443	373295	0.58	0.890911	C	T	Bladder cancer || id:ieu-b-4874	ieu-b-4874	Bladder cancer	Bladder cancer || ||	TRUE	igd	NA	NA	NA	NA	NA	NA	NA
rs77147243	10	95818296	-0.000327121	0.000596191	373295	0.58	0.013265	T	C	Bladder cancer || id:ieu-b-4874	ieu-b-4874	Bladder cancer	Bladder cancer || ||	TRUE	igd	NA	NA	NA	NA	NA	NA	NA
rs17110879	10	97272372	-9.52995e-05	0.00019359	373295	0.62	0.143184	A	G	Bladder cancer || id:ieu-b-4874	ieu-b-4874	Bladder cancer	Bladder cancer || ||	TRUE	igd	NA	NA	NA	NA	NA	NA	NA
rs75618826	10	97272452	-0.000276702	0.000478444	373295	0.56	0.020843	A	G	Bladder cancer || id:ieu-b-4874	ieu-b-4874	Bladder cancer	Bladder cancer || ||	TRUE	igd	NA	NA	NA	NA	NA	NA	NA
rs144991674	10	97615096	-0.000138325	0.00032086	373295	0.67	0.046793	T	C	Bladder cancer || id:ieu-b-4874	ieu-b-4874	Bladder cancer	Bladder cancer || ||	TRUE	igd	NA	NA	NA	NA	NA	NA	NA
rs189455847	10	97616428	0.0010508	0.000566449	373295	0.064	0.014717	C	T	Bladder cancer || id:ieu-b-4874	ieu-b-4874	Bladder cancer	Bladder cancer || ||	TRUE	igd	NA	NA	NA	NA	NA	NA	NA
rs78335010	10	98791762	0.000262929	0.000253597	373295	0.3	0.076681	G	A	Bladder cancer || id:ieu-b-4874	ieu-b-4874	Bladder cancer	Bladder cancer || ||	TRUE	igd	NA	NA	NA	NA	NA	NA	NA
rs9645543	10	99008720	-0.000474638	0.000281576	373295	0.0920005	0.061336	C	T	Bladder cancer || id:ieu-b-4874	ieu-b-4874	Bladder cancer	Bladder cancer || ||	TRUE	igd	NA	NA	NA	NA	NA	NA	NA
rs138308876	10	99326893	0.000130509	0.000426682	373295	0.760001	0.026622	T	C	Bladder cancer || id:ieu-b-4874	ieu-b-4874	Bladder cancer	Bladder cancer || ||	TRUE	igd	NA	NA	NA	NA	NA	NA	NA
rs11595160	10	102643010	-9.75099e-06	0.0001521	373295	0.95	0.725659	A	G	Bladder cancer || id:ieu-b-4874	ieu-b-4874	Bladder cancer	Bladder cancer || ||	TRUE	igd	NA	NA	NA	NA	NA	NA	NA
rs148500716	10	103363252	4.01062e-05	0.000250976	373295	0.87	0.078933	T	C	Bladder cancer || id:ieu-b-4874	ieu-b-4874	Bladder cancer	Bladder cancer || ||	TRUE	igd	NA	NA	NA	NA	NA	NA	NA
rs9664049	10	104000307	2.09847e-05	0.000139614	373295	0.88	0.625196	T	C	Bladder cancer || id:ieu-b-4874	ieu-b-4874	Bladder cancer	Bladder cancer || ||	TRUE	igd	NA	NA	NA	NA	NA	NA	NA
rs1571003	10	104214048	7.18421e-05	0.000167119	373295	0.67	0.213912	T	A	Bladder cancer || id:ieu-b-4874	ieu-b-4874	Bladder cancer	Bladder cancer || ||	TRUE	igd	NA	NA	NA	NA	NA	NA	NA
rs4606423	10	104427253	-3.70701e-05	0.000137208	373295	0.79	0.434381	G	A	Bladder cancer || id:ieu-b-4874	ieu-b-4874	Bladder cancer	Bladder cancer || ||	TRUE	igd	NA	NA	NA	NA	NA	NA	NA
rs7917772	10	104487443	-3.92588e-06	0.000139918	373295	0.98	0.632085	A	G	Bladder cancer || id:ieu-b-4874	ieu-b-4874	Bladder cancer	Bladder cancer || ||	TRUE	igd	NA	NA	NA	NA	NA	NA	NA
rs79780963	10	104952499	-0.000223537	0.000252395	373295	0.38	0.077627	T	C	Bladder cancer || id:ieu-b-4874	ieu-b-4874	Bladder cancer	Bladder cancer || ||	TRUE	igd	NA	NA	NA	NA	NA	NA	NA
rs72846190	10	105079417	0.000192087	0.000154633	373295	0.21	0.260038	C	T	Bladder cancer || id:ieu-b-4874	ieu-b-4874	Bladder cancer	Bladder cancer || ||	TRUE	igd	NA	NA	NA	NA	NA	NA	NA
rs11191801	10	105532165	-3.87117e-05	0.000148481	373295	0.79	0.293026	C	A	Bladder cancer || id:ieu-b-4874	ieu-b-4874	Bladder cancer	Bladder cancer || ||	TRUE	igd	NA	NA	NA	NA	NA	NA	NA
rs17828705	10	106179965	0.000684914	0.000519102	373295	0.19	0.017256	C	A	Bladder cancer || id:ieu-b-4874	ieu-b-4874	Bladder cancer	Bladder cancer || ||	TRUE	igd	NA	NA	NA	NA	NA	NA	NA
rs75848248	10	23367664	0.000328298	0.000394248	373295	0.41	0.030271	A	G	Bladder cancer || id:ieu-b-4874	ieu-b-4874	Bladder cancer	Bladder cancer || ||	TRUE	igd	NA	NA	NA	NA	NA	NA	NA
rs4074209	10	23555016	-0.000276707	0.000242233	373295	0.25	0.085262	G	A	Bladder cancer || id:ieu-b-4874	ieu-b-4874	Bladder cancer	Bladder cancer || ||	TRUE	igd	NA	NA	NA	NA	NA	NA	NA
rs4332427	10	24858390	-0.000183074	0.000158105	373295	0.25	0.247353	G	A	Bladder cancer || id:ieu-b-4874	ieu-b-4874	Bladder cancer	Bladder cancer || ||	TRUE	igd	NA	NA	NA	NA	NA	NA	NA
rs10734055	10	24996710	-0.000187612	0.000135456	373295	0.17	0.515747	T	C	Bladder cancer || id:ieu-b-4874	ieu-b-4874	Bladder cancer	Bladder cancer || ||	TRUE	igd	NA	NA	NA	NA	NA	NA	NA
rs61854283	10	25182362	0.000208492	0.000241493	373295	0.39	0.088719	T	C	Bladder cancer || id:ieu-b-4874	ieu-b-4874	Bladder cancer	Bladder cancer || ||	TRUE	igd	NA	NA	NA	NA	NA	NA	NA
rs2291583	10	25305371	0.000317078	0.000149052	373295	0.0329997	0.291057	A	G	Bladder cancer || id:ieu-b-4874	ieu-b-4874	Bladder cancer	Bladder cancer || ||	TRUE	igd	NA	NA	NA	NA	NA	NA	NA
rs17528774	10	26687402	-6.04135e-05	0.00014275	373295	0.67	0.653771	T	C	Bladder cancer || id:ieu-b-4874	ieu-b-4874	Bladder cancer	Bladder cancer || ||	TRUE	igd	NA	NA	NA	NA	NA	NA	NA
rs146604826	10	26782972	-0.000114994	0.000400653	373295	0.77	0.030474	T	G	Bladder cancer || id:ieu-b-4874	ieu-b-4874	Bladder cancer	Bladder cancer || ||	TRUE	igd	NA	NA	NA	NA	NA	NA	NA
rs10829055	10	27033639	-0.00029303	0.000211737	373295	0.17	0.1161	G	T	Bladder cancer || id:ieu-b-4874	ieu-b-4874	Bladder cancer	Bladder cancer || ||	TRUE	igd	NA	NA	NA	NA	NA	NA	NA
rs61125165	10	27496212	2.76487e-05	0.00040088	373295	0.95	0.029602	C	A	Bladder cancer || id:ieu-b-4874	ieu-b-4874	Bladder cancer	Bladder cancer || ||	TRUE	igd	NA	NA	NA	NA	NA	NA	NA
rs1494204	10	27904321	6.30401e-05	0.000137087	373295	0.649999	0.421114	T	C	Bladder cancer || id:ieu-b-4874	ieu-b-4874	Bladder cancer	Bladder cancer || ||	TRUE	igd	NA	NA	NA	NA	NA	NA	NA
rs112184971	10	28611916	7.87784e-05	0.000178296	373295	0.66	0.174121	T	A	Bladder cancer || id:ieu-b-4874	ieu-b-4874	Bladder cancer	Bladder cancer || ||	TRUE	igd	NA	NA	NA	NA	NA	NA	NA
rs11007134	10	28800202	0.000108871	0.000161708	373295	0.5	0.225089	C	T	Bladder cancer || id:ieu-b-4874	ieu-b-4874	Bladder cancer	Bladder cancer || ||	TRUE	igd	NA	NA	NA	NA	NA	NA	NA
rs11007241	10	29075122	-0.000376006	0.000161013	373295	0.02	0.230427	A	G	Bladder cancer || id:ieu-b-4874	ieu-b-4874	Bladder cancer	Bladder cancer || ||	TRUE	igd	NA	NA	NA	NA	NA	NA	NA
rs670180	13	71236611	0.000120684	0.000137138	373295	0.38	0.57564	A	T	Bladder cancer || id:ieu-b-4874	ieu-b-4874	Bladder cancer	Bladder cancer || ||	TRUE	igd	NA	NA	NA	NA	NA	NA	NA
rs6562780	13	74289799	-4.76768e-05	0.000160687	373295	0.77	0.768024	T	A	Bladder cancer || id:ieu-b-4874	ieu-b-4874	Bladder cancer	Bladder cancer || ||	TRUE	igd	NA	NA	NA	NA	NA	NA	NA
rs9600235	13	74704287	0.000242167	0.000188056	373295	0.2	0.153492	T	C	Bladder cancer || id:ieu-b-4874	ieu-b-4874	Bladder cancer	Bladder cancer || ||	TRUE	igd	NA	NA	NA	NA	NA	NA	NA
rs78152703	13	77771740	0.000252411	0.000260387	373295	0.33	0.072782	C	T	Bladder cancer || id:ieu-b-4874	ieu-b-4874	Bladder cancer	Bladder cancer || ||	TRUE	igd	NA	NA	NA	NA	NA	NA	NA
rs35262170	13	95692881	0.000231947	0.000198081	373295	0.24	0.135278	T	C	Bladder cancer || id:ieu-b-4874	ieu-b-4874	Bladder cancer	Bladder cancer || ||	TRUE	igd	NA	NA	NA	NA	NA	NA	NA
rs17657002	13	100240529	-0.000221238	0.000232109	373295	0.34	0.095641	C	T	Bladder cancer || id:ieu-b-4874	ieu-b-4874	Bladder cancer	Bladder cancer || ||	TRUE	igd	NA	NA	NA	NA	NA	NA	NA
rs61974383	13	100310764	-7.68579e-05	0.000405139	373295	0.85	0.029065	T	C	Bladder cancer || id:ieu-b-4874	ieu-b-4874	Bladder cancer	Bladder cancer || ||	TRUE	igd	NA	NA	NA	NA	NA	NA	NA
rs9557493	13	101398424	-0.000217078	0.000224152	373295	0.33	0.103913	A	G	Bladder cancer || id:ieu-b-4874	ieu-b-4874	Bladder cancer	Bladder cancer || ||	TRUE	igd	NA	NA	NA	NA	NA	NA	NA
rs7335980	13	111485699	-8.29211e-05	0.000162273	373295	0.61	0.226468	G	A	Bladder cancer || id:ieu-b-4874	ieu-b-4874	Bladder cancer	Bladder cancer || ||	TRUE	igd	NA	NA	NA	NA	NA	NA	NA
rs9559902	13	111549315	-0.00013106	0.000142692	373295	0.36	0.33935	T	C	Bladder cancer || id:ieu-b-4874	ieu-b-4874	Bladder cancer	Bladder cancer || ||	TRUE	igd	NA	NA	NA	NA	NA	NA	NA
rs67683976	13	114098295	-2.82143e-05	0.000183372	373295	0.88	0.164677	G	A	Bladder cancer || id:ieu-b-4874	ieu-b-4874	Bladder cancer	Bladder cancer || ||	TRUE	igd	NA	NA	NA	NA	NA	NA	NA
rs11623318	14	20748396	-0.000272437	0.000136518	373295	0.0460002	0.452398	A	G	Bladder cancer || id:ieu-b-4874	ieu-b-4874	Bladder cancer	Bladder cancer || ||	TRUE	igd	NA	NA	NA	NA	NA	NA	NA
rs2319194	14	20868197	-7.96269e-05	0.000139338	373295	0.57	0.413042	A	C	Bladder cancer || id:ieu-b-4874	ieu-b-4874	Bladder cancer	Bladder cancer || ||	TRUE	igd	NA	NA	NA	NA	NA	NA	NA
rs1760935	14	20941613	4.9765e-05	0.000166152	373295	0.760001	0.209934	G	A	Bladder cancer || id:ieu-b-4874	ieu-b-4874	Bladder cancer	Bladder cancer || ||	TRUE	igd	NA	NA	NA	NA	NA	NA	NA
rs72659967	14	21143968	0.000403874	0.000592956	373295	0.5	0.014034	A	G	Bladder cancer || id:ieu-b-4874	ieu-b-4874	Bladder cancer	Bladder cancer || ||	TRUE	igd	NA	NA	NA	NA	NA	NA	NA
rs8003799	14	21178988	0.00021836	0.000135796	373295	0.11	0.522275	A	T	Bladder cancer || id:ieu-b-4874	ieu-b-4874	Bladder cancer	Bladder cancer || ||	TRUE	igd	NA	NA	NA	NA	NA	NA	NA
rs1951420	14	21240884	0.00034623	0.000150938	373295	0.0219999	0.713876	G	T	Bladder cancer || id:ieu-b-4874	ieu-b-4874	Bladder cancer	Bladder cancer || ||	TRUE	igd	NA	NA	NA	NA	NA	NA	NA
rs35761953	14	23318947	6.95062e-06	0.000166734	373295	0.97	0.789249	T	C	Bladder cancer || id:ieu-b-4874	ieu-b-4874	Bladder cancer	Bladder cancer || ||	TRUE	igd	NA	NA	NA	NA	NA	NA	NA
rs7149064	14	23340465	-0.000238517	0.000176917	373295	0.18	0.178267	C	T	Bladder cancer || id:ieu-b-4874	ieu-b-4874	Bladder cancer	Bladder cancer || ||	TRUE	igd	NA	NA	NA	NA	NA	NA	NA
rs8014119	14	23354066	3.32358e-05	0.000236339	373295	0.89	0.090462	C	G	Bladder cancer || id:ieu-b-4874	ieu-b-4874	Bladder cancer	Bladder cancer || ||	TRUE	igd	NA	NA	NA	NA	NA	NA	NA
rs77007861	14	23381257	0.000983829	0.000633427	373295	0.12	0.012123	T	C	Bladder cancer || id:ieu-b-4874	ieu-b-4874	Bladder cancer	Bladder cancer || ||	TRUE	igd	NA	NA	NA	NA	NA	NA	NA
rs8013143	14	23494277	-0.000119338	0.000150255	373295	0.43	0.281418	G	A	Bladder cancer || id:ieu-b-4874	ieu-b-4874	Bladder cancer	Bladder cancer || ||	TRUE	igd	NA	NA	NA	NA	NA	NA	NA
rs2239633	14	23589057	0.000232412	0.000135083	373295	0.0850002	0.482596	A	G	Bladder cancer || id:ieu-b-4874	ieu-b-4874	Bladder cancer	Bladder cancer || ||	TRUE	igd	NA	NA	NA	NA	NA	NA	NA
rs34425415	14	23691428	-0.000836594	0.000417647	373295	0.0449997	0.027612	C	T	Bladder cancer || id:ieu-b-4874	ieu-b-4874	Bladder cancer	Bladder cancer || ||	TRUE	igd	NA	NA	NA	NA	NA	NA	NA
rs11465526	14	23846298	2.85765e-05	0.000317253	373295	0.93	0.049838	T	G	Bladder cancer || id:ieu-b-4874	ieu-b-4874	Bladder cancer	Bladder cancer || ||	TRUE	igd	NA	NA	NA	NA	NA	NA	NA
rs8193033	14	24723798	-0.000150696	0.000296418	373295	0.61	0.056328	T	C	Bladder cancer || id:ieu-b-4874	ieu-b-4874	Bladder cancer	Bladder cancer || ||	TRUE	igd	NA	NA	NA	NA	NA	NA	NA
rs41293792	14	24728791	0.000160587	0.000637272	373295	0.8	0.011533	T	C	Bladder cancer || id:ieu-b-4874	ieu-b-4874	Bladder cancer	Bladder cancer || ||	TRUE	igd	NA	NA	NA	NA	NA	NA	NA
rs17256811	14	24731622	9.86457e-05	0.00032494	373295	0.760001	0.045322	T	C	Bladder cancer || id:ieu-b-4874	ieu-b-4874	Bladder cancer	Bladder cancer || ||	TRUE	igd	NA	NA	NA	NA	NA	NA	NA
rs954134	14	24858823	-3.13276e-05	0.00020446	373295	0.88	0.87532	A	G	Bladder cancer || id:ieu-b-4874	ieu-b-4874	Bladder cancer	Bladder cancer || ||	TRUE	igd	NA	NA	NA	NA	NA	NA	NA
rs2273634	14	24882312	0.000315429	0.000168907	373295	0.0619998	0.205931	C	G	Bladder cancer || id:ieu-b-4874	ieu-b-4874	Bladder cancer	Bladder cancer || ||	TRUE	igd	NA	NA	NA	NA	NA	NA	NA
rs12878367	14	24890195	5.7157e-05	0.00016181	373295	0.719999	0.774465	G	A	Bladder cancer || id:ieu-b-4874	ieu-b-4874	Bladder cancer	Bladder cancer || ||	TRUE	igd	NA	NA	NA	NA	NA	NA	NA
rs4982988	14	25160344	-6.66139e-05	0.000135344	373295	0.62	0.465087	T	C	Bladder cancer || id:ieu-b-4874	ieu-b-4874	Bladder cancer	Bladder cancer || ||	TRUE	igd	NA	NA	NA	NA	NA	NA	NA
rs17096955	14	31087469	0.000281199	0.000391977	373295	0.47	0.030715	G	A	Bladder cancer || id:ieu-b-4874	ieu-b-4874	Bladder cancer	Bladder cancer || ||	TRUE	igd	NA	NA	NA	NA	NA	NA	NA
rs179675	14	31323868	1.69055e-05	0.000141331	373295	0.9	0.364967	G	C	Bladder cancer || id:ieu-b-4874	ieu-b-4874	Bladder cancer	Bladder cancer || ||	TRUE	igd	NA	NA	NA	NA	NA	NA	NA
rs191543445	14	31505138	0.000207661	0.000714759	373295	0.77	0.011214	G	A	Bladder cancer || id:ieu-b-4874	ieu-b-4874	Bladder cancer	Bladder cancer || ||	TRUE	igd	NA	NA	NA	NA	NA	NA	NA
rs111996723	14	31889737	0.00018937	0.000542453	373295	0.73	0.016474	A	T	Bladder cancer || id:ieu-b-4874	ieu-b-4874	Bladder cancer	Bladder cancer || ||	TRUE	igd	NA	NA	NA	NA	NA	NA	NA
rs34886129	15	98703222	-4.12131e-05	0.000136341	373295	0.760001	0.44043	T	G	Bladder cancer || id:ieu-b-4874	ieu-b-4874	Bladder cancer	Bladder cancer || ||	TRUE	igd	NA	NA	NA	NA	NA	NA	NA
rs7181339	15	99232628	0.000255466	0.000322607	373295	0.43	0.953724	C	T	Bladder cancer || id:ieu-b-4874	ieu-b-4874	Bladder cancer	Bladder cancer || ||	TRUE	igd	NA	NA	NA	NA	NA	NA	NA
rs59467480	15	99558369	0.000112352	0.00014723	373295	0.450001	0.693428	C	A	Bladder cancer || id:ieu-b-4874	ieu-b-4874	Bladder cancer	Bladder cancer || ||	TRUE	igd	NA	NA	NA	NA	NA	NA	NA
rs28414217	15	99950255	0.000110938	0.000154274	373295	0.47	0.261007	C	G	Bladder cancer || id:ieu-b-4874	ieu-b-4874	Bladder cancer	Bladder cancer || ||	TRUE	igd	NA	NA	NA	NA	NA	NA	NA
rs8026614	15	100051136	-9.8161e-05	0.000135955	373295	0.47	0.471999	T	C	Bladder cancer || id:ieu-b-4874	ieu-b-4874	Bladder cancer	Bladder cancer || ||	TRUE	igd	NA	NA	NA	NA	NA	NA	NA
rs55720233	15	100505222	-1.43508e-05	0.000194054	373295	0.94	0.143775	T	C	Bladder cancer || id:ieu-b-4874	ieu-b-4874	Bladder cancer	Bladder cancer || ||	TRUE	igd	NA	NA	NA	NA	NA	NA	NA
rs12324075	15	100872747	3.20452e-05	0.00016174	373295	0.84	0.238294	T	C	Bladder cancer || id:ieu-b-4874	ieu-b-4874	Bladder cancer	Bladder cancer || ||	TRUE	igd	NA	NA	NA	NA	NA	NA	NA
rs28854930	15	101571572	-0.00016401	0.00018389	373295	0.37	0.163216	C	T	Bladder cancer || id:ieu-b-4874	ieu-b-4874	Bladder cancer	Bladder cancer || ||	TRUE	igd	NA	NA	NA	NA	NA	NA	NA
rs2562131	16	83887	-0.000132151	0.000162314	373295	0.42	0.22376	A	C	Bladder cancer || id:ieu-b-4874	ieu-b-4874	Bladder cancer	Bladder cancer || ||	TRUE	igd	NA	NA	NA	NA	NA	NA	NA
rs7359414	16	362638	-0.000100463	0.000135716	373295	0.46	0.51033	G	T	Bladder cancer || id:ieu-b-4874	ieu-b-4874	Bladder cancer	Bladder cancer || ||	TRUE	igd	NA	NA	NA	NA	NA	NA	NA
rs2071830	16	718862	5.94797e-05	0.000205364	373295	0.77	0.124956	A	G	Bladder cancer || id:ieu-b-4874	ieu-b-4874	Bladder cancer	Bladder cancer || ||	TRUE	igd	NA	NA	NA	NA	NA	NA	NA
rs4318204	16	1224109	-4.45334e-05	0.00015642	373295	0.780001	0.267447	C	T	Bladder cancer || id:ieu-b-4874	ieu-b-4874	Bladder cancer	Bladder cancer || ||	TRUE	igd	NA	NA	NA	NA	NA	NA	NA
rs35861311	16	1491427	-4.73278e-05	0.000223267	373295	0.83	0.102025	T	C	Bladder cancer || id:ieu-b-4874	ieu-b-4874	Bladder cancer	Bladder cancer || ||	TRUE	igd	NA	NA	NA	NA	NA	NA	NA
rs2859314	16	1661701	-3.04439e-05	0.000163753	373295	0.85	0.219006	G	A	Bladder cancer || id:ieu-b-4874	ieu-b-4874	Bladder cancer	Bladder cancer || ||	TRUE	igd	NA	NA	NA	NA	NA	NA	NA
rs12933312	16	2915195	-5.27198e-06	0.000152787	373295	0.97	0.273756	T	C	Bladder cancer || id:ieu-b-4874	ieu-b-4874	Bladder cancer	Bladder cancer || ||	TRUE	igd	NA	NA	NA	NA	NA	NA	NA
rs2717704	16	3069364	0.000181299	0.00014224	373295	0.2	0.351908	C	T	Bladder cancer || id:ieu-b-4874	ieu-b-4874	Bladder cancer	Bladder cancer || ||	TRUE	igd	NA	NA	NA	NA	NA	NA	NA
rs72762796	16	4102450	-0.000171765	0.00016702	373295	0.3	0.211223	G	A	Bladder cancer || id:ieu-b-4874	ieu-b-4874	Bladder cancer	Bladder cancer || ||	TRUE	igd	NA	NA	NA	NA	NA	NA	NA
rs12598529	16	4120076	-2.23081e-05	0.000141659	373295	0.87	0.645733	A	G	Bladder cancer || id:ieu-b-4874	ieu-b-4874	Bladder cancer	Bladder cancer || ||	TRUE	igd	NA	NA	NA	NA	NA	NA	NA
rs1684619	16	4708523	0.000136268	0.000135617	373295	0.31	0.491944	C	T	Bladder cancer || id:ieu-b-4874	ieu-b-4874	Bladder cancer	Bladder cancer || ||	TRUE	igd	NA	NA	NA	NA	NA	NA	NA
rs11642973	16	9023155	0.000346076	0.000262248	373295	0.19	0.072454	C	T	Bladder cancer || id:ieu-b-4874	ieu-b-4874	Bladder cancer	Bladder cancer || ||	TRUE	igd	NA	NA	NA	NA	NA	NA	NA
rs11074938	16	11006543	7.40265e-05	0.00013866	373295	0.59	0.603515	G	A	Bladder cancer || id:ieu-b-4874	ieu-b-4874	Bladder cancer	Bladder cancer || ||	TRUE	igd	NA	NA	NA	NA	NA	NA	NA
rs12445804	16	11706100	-0.00013734	0.000259318	373295	0.6	0.075053	A	G	Bladder cancer || id:ieu-b-4874	ieu-b-4874	Bladder cancer	Bladder cancer || ||	TRUE	igd	NA	NA	NA	NA	NA	NA	NA
rs9630419	15	40159724	-2.0444e-06	0.00016074	373295	0.99	0.768929	G	A	Bladder cancer || id:ieu-b-4874	ieu-b-4874	Bladder cancer	Bladder cancer || ||	TRUE	igd	NA	NA	NA	NA	NA	NA	NA
rs2242119	15	40568823	0.00020729	0.000141335	373295	0.14	0.39492	A	C	Bladder cancer || id:ieu-b-4874	ieu-b-4874	Bladder cancer	Bladder cancer || ||	TRUE	igd	NA	NA	NA	NA	NA	NA	NA
rs185680734	15	41516281	0.00052545	0.000345954	373295	0.13	0.041679	T	G	Bladder cancer || id:ieu-b-4874	ieu-b-4874	Bladder cancer	Bladder cancer || ||	TRUE	igd	NA	NA	NA	NA	NA	NA	NA
rs1197662	15	42144332	0.000103643	0.000167929	373295	0.54	0.79374	C	T	Bladder cancer || id:ieu-b-4874	ieu-b-4874	Bladder cancer	Bladder cancer || ||	TRUE	igd	NA	NA	NA	NA	NA	NA	NA
rs654527	15	42434505	0.000250957	0.000149056	373295	0.0920005	0.680839	A	C	Bladder cancer || id:ieu-b-4874	ieu-b-4874	Bladder cancer	Bladder cancer || ||	TRUE	igd	NA	NA	NA	NA	NA	NA	NA
rs617960	15	50031801	-6.80298e-06	0.000136244	373295	0.96	0.491366	T	C	Bladder cancer || id:ieu-b-4874	ieu-b-4874	Bladder cancer	Bladder cancer || ||	TRUE	igd	NA	NA	NA	NA	NA	NA	NA
rs35609972	15	50324126	0.000120205	0.00015653	373295	0.44	0.254816	G	A	Bladder cancer || id:ieu-b-4874	ieu-b-4874	Bladder cancer	Bladder cancer || ||	TRUE	igd	NA	NA	NA	NA	NA	NA	NA
rs12900618	15	50808537	0.000167748	0.00013574	373295	0.22	0.519218	G	A	Bladder cancer || id:ieu-b-4874	ieu-b-4874	Bladder cancer	Bladder cancer || ||	TRUE	igd	NA	NA	NA	NA	NA	NA	NA
rs3736485	15	51748610	-3.70942e-05	0.000136205	373295	0.79	0.538795	G	A	Bladder cancer || id:ieu-b-4874	ieu-b-4874	Bladder cancer	Bladder cancer || ||	TRUE	igd	NA	NA	NA	NA	NA	NA	NA
rs74412386	15	63569161	-7.26929e-05	0.000371874	373295	0.85	0.035194	A	C	Bladder cancer || id:ieu-b-4874	ieu-b-4874	Bladder cancer	Bladder cancer || ||	TRUE	igd	NA	NA	NA	NA	NA	NA	NA
rs113513412	15	65081959	-0.000407054	0.000216615	373295	0.0599998	0.115175	A	C	Bladder cancer || id:ieu-b-4874	ieu-b-4874	Bladder cancer	Bladder cancer || ||	TRUE	igd	NA	NA	NA	NA	NA	NA	NA
rs111421106	15	66815252	0.000112581	0.000636456	373295	0.86	0.011779	T	C	Bladder cancer || id:ieu-b-4874	ieu-b-4874	Bladder cancer	Bladder cancer || ||	TRUE	igd	NA	NA	NA	NA	NA	NA	NA
rs893475	15	67470208	-9.00957e-05	0.000143169	373295	0.53	0.336388	G	A	Bladder cancer || id:ieu-b-4874	ieu-b-4874	Bladder cancer	Bladder cancer || ||	TRUE	igd	NA	NA	NA	NA	NA	NA	NA
rs11639472	15	67799130	0.000428027	0.00024327	373295	0.0779992	0.085286	A	G	Bladder cancer || id:ieu-b-4874	ieu-b-4874	Bladder cancer	Bladder cancer || ||	TRUE	igd	NA	NA	NA	NA	NA	NA	NA
rs17299254	15	67803590	5.76225e-05	0.000286975	373295	0.84	0.059735	T	G	Bladder cancer || id:ieu-b-4874	ieu-b-4874	Bladder cancer	Bladder cancer || ||	TRUE	igd	NA	NA	NA	NA	NA	NA	NA
rs3784336	15	68616676	-0.000497606	0.000203514	373295	0.0140001	0.873758	C	T	Bladder cancer || id:ieu-b-4874	ieu-b-4874	Bladder cancer	Bladder cancer || ||	TRUE	igd	NA	NA	NA	NA	NA	NA	NA
rs3922599	15	69189209	8.45146e-05	0.000314366	373295	0.79	0.048615	C	T	Bladder cancer || id:ieu-b-4874	ieu-b-4874	Bladder cancer	Bladder cancer || ||	TRUE	igd	NA	NA	NA	NA	NA	NA	NA
rs138375866	15	69866957	5.31103e-05	0.000425174	373295	0.9	0.026507	T	G	Bladder cancer || id:ieu-b-4874	ieu-b-4874	Bladder cancer	Bladder cancer || ||	TRUE	igd	NA	NA	NA	NA	NA	NA	NA
rs10152591	15	70048157	3.62111e-05	0.000222527	373295	0.87	0.102757	C	A	Bladder cancer || id:ieu-b-4874	ieu-b-4874	Bladder cancer	Bladder cancer || ||	TRUE	igd	NA	NA	NA	NA	NA	NA	NA
rs11637927	15	72978531	-0.000596327	0.000253049	373295	0.0179999	0.080138	A	C	Bladder cancer || id:ieu-b-4874	ieu-b-4874	Bladder cancer	Bladder cancer || ||	TRUE	igd	NA	NA	NA	NA	NA	NA	NA
rs150177325	15	73026699	-0.000246372	0.000388399	373295	0.53	0.032073	T	C	Bladder cancer || id:ieu-b-4874	ieu-b-4874	Bladder cancer	Bladder cancer || ||	TRUE	igd	NA	NA	NA	NA	NA	NA	NA
rs3184088	15	74890354	-0.000177553	0.000321573	373295	0.58	0.046337	A	G	Bladder cancer || id:ieu-b-4874	ieu-b-4874	Bladder cancer	Bladder cancer || ||	TRUE	igd	NA	NA	NA	NA	NA	NA	NA
rs112297944	15	75116284	0.000111858	0.000263731	373295	0.67	0.07519	A	G	Bladder cancer || id:ieu-b-4874	ieu-b-4874	Bladder cancer	Bladder cancer || ||	TRUE	igd	NA	NA	NA	NA	NA	NA	NA
rs12148355	15	75405777	2.12927e-05	0.000242656	373295	0.93	0.085191	G	A	Bladder cancer || id:ieu-b-4874	ieu-b-4874	Bladder cancer	Bladder cancer || ||	TRUE	igd	NA	NA	NA	NA	NA	NA	NA
rs56258187	15	75655962	-0.000300985	0.000365802	373295	0.41	0.035646	T	C	Bladder cancer || id:ieu-b-4874	ieu-b-4874	Bladder cancer	Bladder cancer || ||	TRUE	igd	NA	NA	NA	NA	NA	NA	NA
rs2675221	15	76125378	0.000268505	0.000187703	373295	0.15	0.158732	C	A	Bladder cancer || id:ieu-b-4874	ieu-b-4874	Bladder cancer	Bladder cancer || ||	TRUE	igd	NA	NA	NA	NA	NA	NA	NA
rs11072571	15	76376608	-0.000139188	0.000155528	373295	0.37	0.255727	G	T	Bladder cancer || id:ieu-b-4874	ieu-b-4874	Bladder cancer	Bladder cancer || ||	TRUE	igd	NA	NA	NA	NA	NA	NA	NA
rs4528536	15	78247215	-3.28464e-05	0.000136979	373295	0.81	0.468202	G	C	Bladder cancer || id:ieu-b-4874	ieu-b-4874	Bladder cancer	Bladder cancer || ||	TRUE	igd	NA	NA	NA	NA	NA	NA	NA
rs11547207	15	78423596	9.97613e-05	0.000154365	373295	0.52	0.262777	C	A	Bladder cancer || id:ieu-b-4874	ieu-b-4874	Bladder cancer	Bladder cancer || ||	TRUE	igd	NA	NA	NA	NA	NA	NA	NA
rs28567414	15	79649007	0.000121881	0.000226294	373295	0.59	0.099483	A	G	Bladder cancer || id:ieu-b-4874	ieu-b-4874	Bladder cancer	Bladder cancer || ||	TRUE	igd	NA	NA	NA	NA	NA	NA	NA
rs1081211	15	80055252	8.85108e-05	0.000135679	373295	0.51	0.493122	T	C	Bladder cancer || id:ieu-b-4874	ieu-b-4874	Bladder cancer	Bladder cancer || ||	TRUE	igd	NA	NA	NA	NA	NA	NA	NA
rs146925450	15	80299909	0.000683169	0.000587254	373295	0.24	0.013886	T	C	Bladder cancer || id:ieu-b-4874	ieu-b-4874	Bladder cancer	Bladder cancer || ||	TRUE	igd	NA	NA	NA	NA	NA	NA	NA
rs33929922	15	80452172	0.000273728	0.000242677	373295	0.26	0.085093	C	G	Bladder cancer || id:ieu-b-4874	ieu-b-4874	Bladder cancer	Bladder cancer || ||	TRUE	igd	NA	NA	NA	NA	NA	NA	NA
rs80227900	15	80751382	-0.000219978	0.000296736	373295	0.46	0.05582	T	C	Bladder cancer || id:ieu-b-4874	ieu-b-4874	Bladder cancer	Bladder cancer || ||	TRUE	igd	NA	NA	NA	NA	NA	NA	NA
rs150392756	15	80860078	-0.000187844	0.000553995	373295	0.73	0.01825	T	C	Bladder cancer || id:ieu-b-4874	ieu-b-4874	Bladder cancer	Bladder cancer || ||	TRUE	igd	NA	NA	NA	NA	NA	NA	NA
rs7179762	15	81397782	-0.000148654	0.000157954	373295	0.35	0.752039	A	G	Bladder cancer || id:ieu-b-4874	ieu-b-4874	Bladder cancer	Bladder cancer || ||	TRUE	igd	NA	NA	NA	NA	NA	NA	NA
rs17875491	15	81586928	-1.77114e-05	0.00016177	373295	0.91	0.228401	C	G	Bladder cancer || id:ieu-b-4874	ieu-b-4874	Bladder cancer	Bladder cancer || ||	TRUE	igd	NA	NA	NA	NA	NA	NA	NA
rs12438371	15	83271070	-0.000219186	0.000267356	373295	0.41	0.06891	G	A	Bladder cancer || id:ieu-b-4874	ieu-b-4874	Bladder cancer	Bladder cancer || ||	TRUE	igd	NA	NA	NA	NA	NA	NA	NA
rs746160	15	86168689	-0.000223709	0.000193657	373295	0.25	0.141835	A	G	Bladder cancer || id:ieu-b-4874	ieu-b-4874	Bladder cancer	Bladder cancer || ||	TRUE	igd	NA	NA	NA	NA	NA	NA	NA
rs4842895	15	86182364	-0.00013314	0.000137872	373295	0.33	0.59707	T	C	Bladder cancer || id:ieu-b-4874	ieu-b-4874	Bladder cancer	Bladder cancer || ||	TRUE	igd	NA	NA	NA	NA	NA	NA	NA
rs117234445	15	89161530	-0.000272201	0.000482548	373295	0.57	0.021288	C	T	Bladder cancer || id:ieu-b-4874	ieu-b-4874	Bladder cancer	Bladder cancer || ||	TRUE	igd	NA	NA	NA	NA	NA	NA	NA
rs72767249	15	89389939	-0.000244185	0.00019668	373295	0.21	0.137132	G	T	Bladder cancer || id:ieu-b-4874	ieu-b-4874	Bladder cancer	Bladder cancer || ||	TRUE	igd	NA	NA	NA	NA	NA	NA	NA
rs151032228	15	89527257	-0.000421462	0.000371709	373295	0.26	0.035845	A	G	Bladder cancer || id:ieu-b-4874	ieu-b-4874	Bladder cancer	Bladder cancer || ||	TRUE	igd	NA	NA	NA	NA	NA	NA	NA
rs113788492	15	90345066	-0.000250227	0.0006497	373295	0.7	0.014647	C	T	Bladder cancer || id:ieu-b-4874	ieu-b-4874	Bladder cancer	Bladder cancer || ||	TRUE	igd	NA	NA	NA	NA	NA	NA	NA
rs77323270	15	90361383	7.05364e-05	0.000289055	373295	0.81	0.058006	A	G	Bladder cancer || id:ieu-b-4874	ieu-b-4874	Bladder cancer	Bladder cancer || ||	TRUE	igd	NA	NA	NA	NA	NA	NA	NA
rs117278093	15	90392895	0.00106944	0.000657644	373295	0.1	0.012291	G	A	Bladder cancer || id:ieu-b-4874	ieu-b-4874	Bladder cancer	Bladder cancer || ||	TRUE	igd	NA	NA	NA	NA	NA	NA	NA
rs12594774	15	90406884	-0.000107322	0.000154356	373295	0.49	0.739955	G	A	Bladder cancer || id:ieu-b-4874	ieu-b-4874	Bladder cancer	Bladder cancer || ||	TRUE	igd	NA	NA	NA	NA	NA	NA	NA
rs118061096	15	90441874	-7.1066e-05	0.000496224	373295	0.89	0.018951	C	T	Bladder cancer || id:ieu-b-4874	ieu-b-4874	Bladder cancer	Bladder cancer || ||	TRUE	igd	NA	NA	NA	NA	NA	NA	NA
rs2048707	15	90801584	0.000239501	0.00014497	373295	0.0990011	0.335463	C	G	Bladder cancer || id:ieu-b-4874	ieu-b-4874	Bladder cancer	Bladder cancer || ||	TRUE	igd	NA	NA	NA	NA	NA	NA	NA
rs56145643	15	91299613	0.000318289	0.000395462	373295	0.42	0.031265	A	G	Bladder cancer || id:ieu-b-4874	ieu-b-4874	Bladder cancer	Bladder cancer || ||	TRUE	igd	NA	NA	NA	NA	NA	NA	NA
rs372098	15	91365165	0.000187287	0.00013989	373295	0.18	0.623315	C	T	Bladder cancer || id:ieu-b-4874	ieu-b-4874	Bladder cancer	Bladder cancer || ||	TRUE	igd	NA	NA	NA	NA	NA	NA	NA
rs12904445	15	91480010	1.32566e-05	0.000240119	373295	0.96	0.087624	A	C	Bladder cancer || id:ieu-b-4874	ieu-b-4874	Bladder cancer	Bladder cancer || ||	TRUE	igd	NA	NA	NA	NA	NA	NA	NA
rs4902647	14	69254191	1.91536e-05	0.000135394	373295	0.89	0.463708	T	C	Bladder cancer || id:ieu-b-4874	ieu-b-4874	Bladder cancer	Bladder cancer || ||	TRUE	igd	NA	NA	NA	NA	NA	NA	NA
rs10146616	14	73331795	-5.50348e-05	0.000166621	373295	0.74	0.788168	A	C	Bladder cancer || id:ieu-b-4874	ieu-b-4874	Bladder cancer	Bladder cancer || ||	TRUE	igd	NA	NA	NA	NA	NA	NA	NA
rs10137126	14	74025873	0.000102629	0.000140477	373295	0.47	0.363733	T	A	Bladder cancer || id:ieu-b-4874	ieu-b-4874	Bladder cancer	Bladder cancer || ||	TRUE	igd	NA	NA	NA	NA	NA	NA	NA
rs118186707	14	74686575	0.000149475	0.000404205	373295	0.709999	0.029955	A	G	Bladder cancer || id:ieu-b-4874	ieu-b-4874	Bladder cancer	Bladder cancer || ||	TRUE	igd	NA	NA	NA	NA	NA	NA	NA
rs10132103	14	74726710	-8.997e-05	0.000134889	373295	0.5	0.487389	G	A	Bladder cancer || id:ieu-b-4874	ieu-b-4874	Bladder cancer	Bladder cancer || ||	TRUE	igd	NA	NA	NA	NA	NA	NA	NA
rs722685	14	75382682	0.000109681	0.000138518	373295	0.43	0.597057	T	C	Bladder cancer || id:ieu-b-4874	ieu-b-4874	Bladder cancer	Bladder cancer || ||	TRUE	igd	NA	NA	NA	NA	NA	NA	NA
rs8014403	14	75456008	0.000390345	0.000222178	373295	0.0790005	0.104069	C	T	Bladder cancer || id:ieu-b-4874	ieu-b-4874	Bladder cancer	Bladder cancer || ||	TRUE	igd	NA	NA	NA	NA	NA	NA	NA
rs61466257	14	75767407	-2.035e-05	0.000206792	373295	0.92	0.125287	T	C	Bladder cancer || id:ieu-b-4874	ieu-b-4874	Bladder cancer	Bladder cancer || ||	TRUE	igd	NA	NA	NA	NA	NA	NA	NA
rs8011085	14	76054114	3.5638e-06	0.000155515	373295	0.98	0.252338	G	A	Bladder cancer || id:ieu-b-4874	ieu-b-4874	Bladder cancer	Bladder cancer || ||	TRUE	igd	NA	NA	NA	NA	NA	NA	NA
rs731346	14	77796641	0.000214759	0.000137382	373295	0.12	0.57439	A	G	Bladder cancer || id:ieu-b-4874	ieu-b-4874	Bladder cancer	Bladder cancer || ||	TRUE	igd	NA	NA	NA	NA	NA	NA	NA
rs12885954	14	77990834	0.000353634	0.000254638	373295	0.16	0.076524	T	C	Bladder cancer || id:ieu-b-4874	ieu-b-4874	Bladder cancer	Bladder cancer || ||	TRUE	igd	NA	NA	NA	NA	NA	NA	NA
rs56412551	14	78145196	2.395e-05	0.000153332	373295	0.88	0.26401	G	A	Bladder cancer || id:ieu-b-4874	ieu-b-4874	Bladder cancer	Bladder cancer || ||	TRUE	igd	NA	NA	NA	NA	NA	NA	NA
rs12886434	14	88334447	-0.000238242	0.000426072	373295	0.58	0.026486	T	C	Bladder cancer || id:ieu-b-4874	ieu-b-4874	Bladder cancer	Bladder cancer || ||	TRUE	igd	NA	NA	NA	NA	NA	NA	NA
rs2241123	14	89824529	1.08241e-05	0.000173702	373295	0.95	0.186875	A	G	Bladder cancer || id:ieu-b-4874	ieu-b-4874	Bladder cancer	Bladder cancer || ||	TRUE	igd	NA	NA	NA	NA	NA	NA	NA
rs11845173	14	89914111	0.000321567	0.000290459	373295	0.27	0.057503	C	T	Bladder cancer || id:ieu-b-4874	ieu-b-4874	Bladder cancer	Bladder cancer || ||	TRUE	igd	NA	NA	NA	NA	NA	NA	NA
rs78526459	14	90568027	-0.000122758	0.000151108	373295	0.42	0.279084	C	G	Bladder cancer || id:ieu-b-4874	ieu-b-4874	Bladder cancer	Bladder cancer || ||	TRUE	igd	NA	NA	NA	NA	NA	NA	NA
rs17127497	14	92158172	0.000420681	0.000287891	373295	0.14	0.058932	G	A	Bladder cancer || id:ieu-b-4874	ieu-b-4874	Bladder cancer	Bladder cancer || ||	TRUE	igd	NA	NA	NA	NA	NA	NA	NA
rs6575384	14	94495324	0.000132579	0.000137756	373295	0.34	0.479255	G	A	Bladder cancer || id:ieu-b-4874	ieu-b-4874	Bladder cancer	Bladder cancer || ||	TRUE	igd	NA	NA	NA	NA	NA	NA	NA
rs10744748	12	120561836	-0.000309796	0.000139394	373295	0.0259998	0.603673	T	C	Bladder cancer || id:ieu-b-4874	ieu-b-4874	Bladder cancer	Bladder cancer || ||	TRUE	igd	NA	NA	NA	NA	NA	NA	NA
rs11065519	12	121726465	-0.000155321	0.000141409	373295	0.27	0.646344	T	C	Bladder cancer || id:ieu-b-4874	ieu-b-4874	Bladder cancer	Bladder cancer || ||	TRUE	igd	NA	NA	NA	NA	NA	NA	NA
rs11553699	12	122216910	0.000144408	0.000205808	373295	0.48	0.135743	G	A	Bladder cancer || id:ieu-b-4874	ieu-b-4874	Bladder cancer	Bladder cancer || ||	TRUE	igd	NA	NA	NA	NA	NA	NA	NA
rs876935	12	122355716	-7.11402e-05	0.000399242	373295	0.86	0.970488	T	C	Bladder cancer || id:ieu-b-4874	ieu-b-4874	Bladder cancer	Bladder cancer || ||	TRUE	igd	NA	NA	NA	NA	NA	NA	NA
rs7139321	12	123719528	0.000171984	0.00014651	373295	0.24	0.689123	G	T	Bladder cancer || id:ieu-b-4874	ieu-b-4874	Bladder cancer	Bladder cancer || ||	TRUE	igd	NA	NA	NA	NA	NA	NA	NA
rs28833471	12	124009898	-3.15234e-06	0.000168584	373295	0.99	0.20201	C	G	Bladder cancer || id:ieu-b-4874	ieu-b-4874	Bladder cancer	Bladder cancer || ||	TRUE	igd	NA	NA	NA	NA	NA	NA	NA
rs427244	12	124605287	-0.000269563	0.000171429	373295	0.12	0.807505	G	A	Bladder cancer || id:ieu-b-4874	ieu-b-4874	Bladder cancer	Bladder cancer || ||	TRUE	igd	NA	NA	NA	NA	NA	NA	NA
rs11146945	12	133152192	0.000228618	0.000148633	373295	0.12	0.705064	A	G	Bladder cancer || id:ieu-b-4874	ieu-b-4874	Bladder cancer	Bladder cancer || ||	TRUE	igd	NA	NA	NA	NA	NA	NA	NA
rs7397533	12	133180153	0.000219352	0.00027305	373295	0.42	0.065955	T	C	Bladder cancer || id:ieu-b-4874	ieu-b-4874	Bladder cancer	Bladder cancer || ||	TRUE	igd	NA	NA	NA	NA	NA	NA	NA
rs111839026	12	133460008	0.000156698	0.000172255	373295	0.36	0.189752	A	G	Bladder cancer || id:ieu-b-4874	ieu-b-4874	Bladder cancer	Bladder cancer || ||	TRUE	igd	NA	NA	NA	NA	NA	NA	NA
rs9552218	13	21082931	0.000198961	0.000144785	373295	0.17	0.599218	T	C	Bladder cancer || id:ieu-b-4874	ieu-b-4874	Bladder cancer	Bladder cancer || ||	TRUE	igd	NA	NA	NA	NA	NA	NA	NA
rs7999297	13	21122165	0.000141957	0.000141186	373295	0.31	0.500176	G	A	Bladder cancer || id:ieu-b-4874	ieu-b-4874	Bladder cancer	Bladder cancer || ||	TRUE	igd	NA	NA	NA	NA	NA	NA	NA
rs9316031	13	21526636	0.000432492	0.000241878	373295	0.0739997	0.086954	T	C	Bladder cancer || id:ieu-b-4874	ieu-b-4874	Bladder cancer	Bladder cancer || ||	TRUE	igd	NA	NA	NA	NA	NA	NA	NA
rs9507886	13	27957286	-0.000196735	0.00019261	373295	0.31	0.150745	A	G	Bladder cancer || id:ieu-b-4874	ieu-b-4874	Bladder cancer	Bladder cancer || ||	TRUE	igd	NA	NA	NA	NA	NA	NA	NA
rs954108	13	29368706	-6.13126e-05	0.000137155	373295	0.649999	0.571155	T	C	Bladder cancer || id:ieu-b-4874	ieu-b-4874	Bladder cancer	Bladder cancer || ||	TRUE	igd	NA	NA	NA	NA	NA	NA	NA
rs61948762	13	30868210	-0.0001273	0.000135728	373295	0.35	0.461032	A	C	Bladder cancer || id:ieu-b-4874	ieu-b-4874	Bladder cancer	Bladder cancer || ||	TRUE	igd	NA	NA	NA	NA	NA	NA	NA
rs9551954	13	31278440	8.86459e-05	0.000153418	373295	0.56	0.733108	C	T	Bladder cancer || id:ieu-b-4874	ieu-b-4874	Bladder cancer	Bladder cancer || ||	TRUE	igd	NA	NA	NA	NA	NA	NA	NA
rs76123129	13	32685183	0.000101063	0.000355925	373295	0.780001	0.038186	T	C	Bladder cancer || id:ieu-b-4874	ieu-b-4874	Bladder cancer	Bladder cancer || ||	TRUE	igd	NA	NA	NA	NA	NA	NA	NA
rs4941839	13	37025916	7.24327e-06	0.000150601	373295	0.96	0.713339	A	G	Bladder cancer || id:ieu-b-4874	ieu-b-4874	Bladder cancer	Bladder cancer || ||	TRUE	igd	NA	NA	NA	NA	NA	NA	NA
rs1892548	13	41002641	3.96007e-05	0.000143237	373295	0.780001	0.656151	C	T	Bladder cancer || id:ieu-b-4874	ieu-b-4874	Bladder cancer	Bladder cancer || ||	TRUE	igd	NA	NA	NA	NA	NA	NA	NA
rs4325427	13	41216534	-0.000204249	0.00014925	373295	0.17	0.287129	T	C	Bladder cancer || id:ieu-b-4874	ieu-b-4874	Bladder cancer	Bladder cancer || ||	TRUE	igd	NA	NA	NA	NA	NA	NA	NA
rs9315786	13	41347517	0.000130152	0.000147656	373295	0.38	0.301283	G	A	Bladder cancer || id:ieu-b-4874	ieu-b-4874	Bladder cancer	Bladder cancer || ||	TRUE	igd	NA	NA	NA	NA	NA	NA	NA
rs4941524	13	45685418	-0.000324374	0.000277741	373295	0.24	0.936033	G	A	Bladder cancer || id:ieu-b-4874	ieu-b-4874	Bladder cancer	Bladder cancer || ||	TRUE	igd	NA	NA	NA	NA	NA	NA	NA
rs9534181	13	46194814	-0.000294113	0.000200447	373295	0.14	0.131097	A	C	Bladder cancer || id:ieu-b-4874	ieu-b-4874	Bladder cancer	Bladder cancer || ||	TRUE	igd	NA	NA	NA	NA	NA	NA	NA
rs75275903	13	50165760	-0.000278216	0.000344739	373295	0.42	0.040166	G	T	Bladder cancer || id:ieu-b-4874	ieu-b-4874	Bladder cancer	Bladder cancer || ||	TRUE	igd	NA	NA	NA	NA	NA	NA	NA
rs73192659	13	50227577	3.64459e-05	0.000158717	373295	0.82	0.237038	C	T	Bladder cancer || id:ieu-b-4874	ieu-b-4874	Bladder cancer	Bladder cancer || ||	TRUE	igd	NA	NA	NA	NA	NA	NA	NA
rs61959933	13	50256252	6.26048e-05	0.000361997	373295	0.86	0.036772	T	C	Bladder cancer || id:ieu-b-4874	ieu-b-4874	Bladder cancer	Bladder cancer || ||	TRUE	igd	NA	NA	NA	NA	NA	NA	NA
rs144445156	14	96311105	-0.00038948	0.000671647	373295	0.56	0.010638	A	G	Bladder cancer || id:ieu-b-4874	ieu-b-4874	Bladder cancer	Bladder cancer || ||	TRUE	igd	NA	NA	NA	NA	NA	NA	NA
rs113238490	14	96466629	2.0348e-05	0.000318163	373295	0.95	0.049908	T	C	Bladder cancer || id:ieu-b-4874	ieu-b-4874	Bladder cancer	Bladder cancer || ||	TRUE	igd	NA	NA	NA	NA	NA	NA	NA
rs8007059	14	96592891	-6.73868e-06	0.000172373	373295	0.97	0.804581	T	C	Bladder cancer || id:ieu-b-4874	ieu-b-4874	Bladder cancer	Bladder cancer || ||	TRUE	igd	NA	NA	NA	NA	NA	NA	NA
rs11626903	14	96741224	0.000243088	0.000135818	373295	0.0729995	0.451	A	C	Bladder cancer || id:ieu-b-4874	ieu-b-4874	Bladder cancer	Bladder cancer || ||	TRUE	igd	NA	NA	NA	NA	NA	NA	NA
rs7157731	14	100935129	4.70817e-05	0.000137269	373295	0.73	0.58377	A	G	Bladder cancer || id:ieu-b-4874	ieu-b-4874	Bladder cancer	Bladder cancer || ||	TRUE	igd	NA	NA	NA	NA	NA	NA	NA
rs4073550	14	101010364	1.12599e-05	0.000212374	373295	0.96	0.116949	A	G	Bladder cancer || id:ieu-b-4874	ieu-b-4874	Bladder cancer	Bladder cancer || ||	TRUE	igd	NA	NA	NA	NA	NA	NA	NA
rs1190542	14	102897958	6.31384e-05	0.000154173	373295	0.68	0.729274	T	C	Bladder cancer || id:ieu-b-4874	ieu-b-4874	Bladder cancer	Bladder cancer || ||	TRUE	igd	NA	NA	NA	NA	NA	NA	NA
rs72700655	14	103002755	-0.000146016	0.000218504	373295	0.5	0.124348	T	C	Bladder cancer || id:ieu-b-4874	ieu-b-4874	Bladder cancer	Bladder cancer || ||	TRUE	igd	NA	NA	NA	NA	NA	NA	NA
rs145561395	14	103199388	0.00060296	0.000340002	373295	0.0759994	0.041098	A	G	Bladder cancer || id:ieu-b-4874	ieu-b-4874	Bladder cancer	Bladder cancer || ||	TRUE	igd	NA	NA	NA	NA	NA	NA	NA
rs8015723	14	103895909	-0.000140368	0.000158636	373295	0.38	0.249732	G	A	Bladder cancer || id:ieu-b-4874	ieu-b-4874	Bladder cancer	Bladder cancer || ||	TRUE	igd	NA	NA	NA	NA	NA	NA	NA
rs11850438	14	104685835	-5.11564e-05	0.00013818	373295	0.709999	0.566953	C	T	Bladder cancer || id:ieu-b-4874	ieu-b-4874	Bladder cancer	Bladder cancer || ||	TRUE	igd	NA	NA	NA	NA	NA	NA	NA
rs34642994	14	105188836	-0.000120647	0.000165449	373295	0.47	0.217174	A	G	Bladder cancer || id:ieu-b-4874	ieu-b-4874	Bladder cancer	Bladder cancer || ||	TRUE	igd	NA	NA	NA	NA	NA	NA	NA
rs34860972	14	105467240	-5.75766e-05	0.000213167	373295	0.79	0.11417	G	T	Bladder cancer || id:ieu-b-4874	ieu-b-4874	Bladder cancer	Bladder cancer || ||	TRUE	igd	NA	NA	NA	NA	NA	NA	NA
rs12050367	14	107039552	-0.000258938	0.000190955	373295	0.18	0.149916	C	T	Bladder cancer || id:ieu-b-4874	ieu-b-4874	Bladder cancer	Bladder cancer || ||	TRUE	igd	NA	NA	NA	NA	NA	NA	NA
rs8022997	14	107160226	0.000353144	0.000358936	373295	0.33	0.046347	T	C	Bladder cancer || id:ieu-b-4874	ieu-b-4874	Bladder cancer	Bladder cancer || ||	TRUE	igd	NA	NA	NA	NA	NA	NA	NA
rs988132	14	107184997	-0.000176961	0.000137699	373295	0.2	0.403878	T	C	Bladder cancer || id:ieu-b-4874	ieu-b-4874	Bladder cancer	Bladder cancer || ||	TRUE	igd	NA	NA	NA	NA	NA	NA	NA
rs77953129	15	26103177	-0.000178563	0.00047376	373295	0.709999	0.021006	A	G	Bladder cancer || id:ieu-b-4874	ieu-b-4874	Bladder cancer	Bladder cancer || ||	TRUE	igd	NA	NA	NA	NA	NA	NA	NA
rs4779492	15	30910575	0.000216432	0.000135012	373295	0.11	0.522674	A	G	Bladder cancer || id:ieu-b-4874	ieu-b-4874	Bladder cancer	Bladder cancer || ||	TRUE	igd	NA	NA	NA	NA	NA	NA	NA
rs7178265	15	33105403	-3.92431e-05	0.000156382	373295	0.8	0.26051	G	A	Bladder cancer || id:ieu-b-4874	ieu-b-4874	Bladder cancer	Bladder cancer || ||	TRUE	igd	NA	NA	NA	NA	NA	NA	NA
rs17235763	15	33435377	0.000177338	0.000367382	373295	0.630001	0.035897	G	T	Bladder cancer || id:ieu-b-4874	ieu-b-4874	Bladder cancer	Bladder cancer || ||	TRUE	igd	NA	NA	NA	NA	NA	NA	NA
rs144215799	15	34890377	0.000490679	0.000450871	373295	0.28	0.023543	G	A	Bladder cancer || id:ieu-b-4874	ieu-b-4874	Bladder cancer	Bladder cancer || ||	TRUE	igd	NA	NA	NA	NA	NA	NA	NA
rs704088	12	89819830	0.000103454	0.000151061	373295	0.49	0.284636	A	G	Bladder cancer || id:ieu-b-4874	ieu-b-4874	Bladder cancer	Bladder cancer || ||	TRUE	igd	NA	NA	NA	NA	NA	NA	NA
rs7952906	12	96229021	1.57179e-05	0.000519692	373295	0.98	0.017254	T	C	Bladder cancer || id:ieu-b-4874	ieu-b-4874	Bladder cancer	Bladder cancer || ||	TRUE	igd	NA	NA	NA	NA	NA	NA	NA
rs36120312	12	96268726	0.000195269	0.000152839	373295	0.2	0.270295	T	C	Bladder cancer || id:ieu-b-4874	ieu-b-4874	Bladder cancer	Bladder cancer || ||	TRUE	igd	NA	NA	NA	NA	NA	NA	NA
rs118085647	12	96389990	-0.000102373	0.000368998	373295	0.780001	0.034674	G	T	Bladder cancer || id:ieu-b-4874	ieu-b-4874	Bladder cancer	Bladder cancer || ||	TRUE	igd	NA	NA	NA	NA	NA	NA	NA
rs1079575	12	102080034	-8.40719e-06	0.000166072	373295	0.96	0.237901	T	G	Bladder cancer || id:ieu-b-4874	ieu-b-4874	Bladder cancer	Bladder cancer || ||	TRUE	igd	NA	NA	NA	NA	NA	NA	NA
rs12298720	12	102318856	6.21644e-05	0.000207646	373295	0.760001	0.12227	G	A	Bladder cancer || id:ieu-b-4874	ieu-b-4874	Bladder cancer	Bladder cancer || ||	TRUE	igd	NA	NA	NA	NA	NA	NA	NA
rs141406606	12	102674224	0.000843204	0.000523832	373295	0.11	0.01865	G	A	Bladder cancer || id:ieu-b-4874	ieu-b-4874	Bladder cancer	Bladder cancer || ||	TRUE	igd	NA	NA	NA	NA	NA	NA	NA
rs12313521	12	104876215	-0.000172417	0.000359682	373295	0.630001	0.0371	T	C	Bladder cancer || id:ieu-b-4874	ieu-b-4874	Bladder cancer	Bladder cancer || ||	TRUE	igd	NA	NA	NA	NA	NA	NA	NA
rs2453155	12	105154135	-0.000187737	0.000143854	373295	0.19	0.66994	T	C	Bladder cancer || id:ieu-b-4874	ieu-b-4874	Bladder cancer	Bladder cancer || ||	TRUE	igd	NA	NA	NA	NA	NA	NA	NA
rs76675188	12	105725660	-0.000348995	0.00035035	373295	0.32	0.039711	G	A	Bladder cancer || id:ieu-b-4874	ieu-b-4874	Bladder cancer	Bladder cancer || ||	TRUE	igd	NA	NA	NA	NA	NA	NA	NA
rs17217845	12	106697802	7.00472e-05	0.000157029	373295	0.66	0.246683	G	A	Bladder cancer || id:ieu-b-4874	ieu-b-4874	Bladder cancer	Bladder cancer || ||	TRUE	igd	NA	NA	NA	NA	NA	NA	NA
rs6539310	12	107569572	0.000252482	0.000140689	373295	0.0729995	0.621219	T	C	Bladder cancer || id:ieu-b-4874	ieu-b-4874	Bladder cancer	Bladder cancer || ||	TRUE	igd	NA	NA	NA	NA	NA	NA	NA
rs11066368	12	109790342	-9.82992e-05	0.000139478	373295	0.48	0.388921	A	G	Bladder cancer || id:ieu-b-4874	ieu-b-4874	Bladder cancer	Bladder cancer || ||	TRUE	igd	NA	NA	NA	NA	NA	NA	NA
rs73205049	12	110477879	-0.000500834	0.000237583	373295	0.0350002	0.093884	G	T	Bladder cancer || id:ieu-b-4874	ieu-b-4874	Bladder cancer	Bladder cancer || ||	TRUE	igd	NA	NA	NA	NA	NA	NA	NA
rs114787273	12	111225576	0.000196167	0.000340963	373295	0.57	0.041003	A	G	Bladder cancer || id:ieu-b-4874	ieu-b-4874	Bladder cancer	Bladder cancer || ||	TRUE	igd	NA	NA	NA	NA	NA	NA	NA
rs10774624	12	111833788	-0.000281507	0.000136504	373295	0.0389996	0.512615	A	G	Bladder cancer || id:ieu-b-4874	ieu-b-4874	Bladder cancer	Bladder cancer || ||	TRUE	igd	NA	NA	NA	NA	NA	NA	NA
rs10774625	12	111910219	-0.000317312	0.000135082	373295	0.0189998	0.502866	G	A	Bladder cancer || id:ieu-b-4874	ieu-b-4874	Bladder cancer	Bladder cancer || ||	TRUE	igd	NA	NA	NA	NA	NA	NA	NA
rs653178	12	112007756	-0.000314669	0.000135116	373295	0.02	0.515537	T	C	Bladder cancer || id:ieu-b-4874	ieu-b-4874	Bladder cancer	Bladder cancer || ||	TRUE	igd	NA	NA	NA	NA	NA	NA	NA
rs79271898	12	112454619	-0.000413367	0.000248079	373295	0.0959997	0.080834	T	C	Bladder cancer || id:ieu-b-4874	ieu-b-4874	Bladder cancer	Bladder cancer || ||	TRUE	igd	NA	NA	NA	NA	NA	NA	NA
rs4508351	14	49639801	-0.000139904	0.000137556	373295	0.31	0.41508	T	C	Bladder cancer || id:ieu-b-4874	ieu-b-4874	Bladder cancer	Bladder cancer || ||	TRUE	igd	NA	NA	NA	NA	NA	NA	NA
rs10220388	14	58652287	-0.000384132	0.000271934	373295	0.16	0.066909	C	T	Bladder cancer || id:ieu-b-4874	ieu-b-4874	Bladder cancer	Bladder cancer || ||	TRUE	igd	NA	NA	NA	NA	NA	NA	NA
rs1253012	14	59722714	-0.000153454	0.000184857	373295	0.41	0.159125	G	A	Bladder cancer || id:ieu-b-4874	ieu-b-4874	Bladder cancer	Bladder cancer || ||	TRUE	igd	NA	NA	NA	NA	NA	NA	NA
rs453730	14	60604297	-0.000453889	0.00020974	373295	0.0299999	0.881661	G	A	Bladder cancer || id:ieu-b-4874	ieu-b-4874	Bladder cancer	Bladder cancer || ||	TRUE	igd	NA	NA	NA	NA	NA	NA	NA
rs8055597	16	27222810	-0.000242445	0.000197135	373295	0.22	0.138669	A	G	Bladder cancer || id:ieu-b-4874	ieu-b-4874	Bladder cancer	Bladder cancer || ||	TRUE	igd	NA	NA	NA	NA	NA	NA	NA
rs3093377	16	27457518	0.000179601	0.000163114	373295	0.27	0.220651	G	C	Bladder cancer || id:ieu-b-4874	ieu-b-4874	Bladder cancer	Bladder cancer || ||	TRUE	igd	NA	NA	NA	NA	NA	NA	NA
rs4788084	16	28539848	0.000356299	0.000137037	373295	0.00929994	0.416099	T	C	Bladder cancer || id:ieu-b-4874	ieu-b-4874	Bladder cancer	Bladder cancer || ||	TRUE	igd	NA	NA	NA	NA	NA	NA	NA
rs12444978	16	29924422	-0.000247281	0.000135739	373295	0.0680002	0.548387	T	A	Bladder cancer || id:ieu-b-4874	ieu-b-4874	Bladder cancer	Bladder cancer || ||	TRUE	igd	NA	NA	NA	NA	NA	NA	NA
rs12921723	16	30351842	-0.000266091	0.000141974	373295	0.061	0.356331	C	T	Bladder cancer || id:ieu-b-4874	ieu-b-4874	Bladder cancer	Bladder cancer || ||	TRUE	igd	NA	NA	NA	NA	NA	NA	NA
rs1808430	16	31258993	3.97514e-05	0.000144833	373295	0.780001	0.676056	A	G	Bladder cancer || id:ieu-b-4874	ieu-b-4874	Bladder cancer	Bladder cancer || ||	TRUE	igd	NA	NA	NA	NA	NA	NA	NA
rs4889664	16	31516210	0.000196317	0.000138004	373295	0.15	0.40503	T	C	Bladder cancer || id:ieu-b-4874	ieu-b-4874	Bladder cancer	Bladder cancer || ||	TRUE	igd	NA	NA	NA	NA	NA	NA	NA
rs79519039	16	31670094	0.000306265	0.000244101	373295	0.21	0.083802	T	C	Bladder cancer || id:ieu-b-4874	ieu-b-4874	Bladder cancer	Bladder cancer || ||	TRUE	igd	NA	NA	NA	NA	NA	NA	NA
rs4889551	16	31726446	3.88501e-06	0.000140661	373295	0.98	0.363596	A	G	Bladder cancer || id:ieu-b-4874	ieu-b-4874	Bladder cancer	Bladder cancer || ||	TRUE	igd	NA	NA	NA	NA	NA	NA	NA
rs11860484	16	46946318	7.64654e-06	0.00020477	373295	0.97	0.124786	A	C	Bladder cancer || id:ieu-b-4874	ieu-b-4874	Bladder cancer	Bladder cancer || ||	TRUE	igd	NA	NA	NA	NA	NA	NA	NA
rs112093224	16	54148603	0.000216036	0.000157164	373295	0.17	0.252283	A	G	Bladder cancer || id:ieu-b-4874	ieu-b-4874	Bladder cancer	Bladder cancer || ||	TRUE	igd	NA	NA	NA	NA	NA	NA	NA
rs837546	16	55515200	0.000215417	0.000141796	373295	0.13	0.619199	C	T	Bladder cancer || id:ieu-b-4874	ieu-b-4874	Bladder cancer	Bladder cancer || ||	TRUE	igd	NA	NA	NA	NA	NA	NA	NA
rs58105980	16	56646281	-7.7232e-05	0.000176063	373295	0.66	0.180902	G	A	Bladder cancer || id:ieu-b-4874	ieu-b-4874	Bladder cancer	Bladder cancer || ||	TRUE	igd	NA	NA	NA	NA	NA	NA	NA
rs11640851	16	56673227	-0.000405821	0.000141777	373295	0.00420001	0.649049	A	C	Bladder cancer || id:ieu-b-4874	ieu-b-4874	Bladder cancer	Bladder cancer || ||	TRUE	igd	NA	NA	NA	NA	NA	NA	NA
rs8044753	16	56883438	-7.38234e-05	0.000135736	373295	0.59	0.544482	A	G	Bladder cancer || id:ieu-b-4874	ieu-b-4874	Bladder cancer	Bladder cancer || ||	TRUE	igd	NA	NA	NA	NA	NA	NA	NA
rs247617	16	56990716	-0.000131856	0.000144757	373295	0.36	0.323147	A	C	Bladder cancer || id:ieu-b-4874	ieu-b-4874	Bladder cancer	Bladder cancer || ||	TRUE	igd	NA	NA	NA	NA	NA	NA	NA
rs11642750	16	57307608	-0.000111269	0.000135193	373295	0.41	0.494388	G	A	Bladder cancer || id:ieu-b-4874	ieu-b-4874	Bladder cancer	Bladder cancer || ||	TRUE	igd	NA	NA	NA	NA	NA	NA	NA
rs623685	16	57515188	-0.0003205	0.000148284	373295	0.0309999	0.70008	G	C	Bladder cancer || id:ieu-b-4874	ieu-b-4874	Bladder cancer	Bladder cancer || ||	TRUE	igd	NA	NA	NA	NA	NA	NA	NA
rs8059267	16	57680860	-0.000124432	0.000138094	373295	0.37	0.408049	C	T	Bladder cancer || id:ieu-b-4874	ieu-b-4874	Bladder cancer	Bladder cancer || ||	TRUE	igd	NA	NA	NA	NA	NA	NA	NA
rs8049441	16	57696145	-0.000181744	0.000265911	373295	0.49	0.072681	A	C	Bladder cancer || id:ieu-b-4874	ieu-b-4874	Bladder cancer	Bladder cancer || ||	TRUE	igd	NA	NA	NA	NA	NA	NA	NA
rs78786990	9	139270535	8.13488e-05	0.000193185	373295	0.67	0.143436	A	G	Bladder cancer || id:ieu-b-4874	ieu-b-4874	Bladder cancer	Bladder cancer || ||	TRUE	igd	NA	NA	NA	NA	NA	NA	NA
rs10747031	9	139286844	-0.000191071	0.000143388	373295	0.18	0.380114	C	G	Bladder cancer || id:ieu-b-4874	ieu-b-4874	Bladder cancer	Bladder cancer || ||	TRUE	igd	NA	NA	NA	NA	NA	NA	NA
rs9411227	9	139653655	-0.000108451	0.000171704	373295	0.53	0.194221	A	G	Bladder cancer || id:ieu-b-4874	ieu-b-4874	Bladder cancer	Bladder cancer || ||	TRUE	igd	NA	NA	NA	NA	NA	NA	NA
rs7025728	9	139932927	-2.29221e-05	0.000144517	373295	0.87	0.327122	A	G	Bladder cancer || id:ieu-b-4874	ieu-b-4874	Bladder cancer	Bladder cancer || ||	TRUE	igd	NA	NA	NA	NA	NA	NA	NA
rs11794029	9	139969197	-0.00016651	0.000139716	373295	0.23	0.379254	C	G	Bladder cancer || id:ieu-b-4874	ieu-b-4874	Bladder cancer	Bladder cancer || ||	TRUE	igd	NA	NA	NA	NA	NA	NA	NA
rs60553947	10	474284	5.28864e-05	0.000135637	373295	0.7	0.464694	C	T	Bladder cancer || id:ieu-b-4874	ieu-b-4874	Bladder cancer	Bladder cancer || ||	TRUE	igd	NA	NA	NA	NA	NA	NA	NA
rs4881337	10	529144	9.19371e-05	0.000293738	373295	0.75	0.943765	A	G	Bladder cancer || id:ieu-b-4874	ieu-b-4874	Bladder cancer	Bladder cancer || ||	TRUE	igd	NA	NA	NA	NA	NA	NA	NA
rs2066129	10	767343	2.12829e-06	0.000147172	373295	0.99	0.304476	T	A	Bladder cancer || id:ieu-b-4874	ieu-b-4874	Bladder cancer	Bladder cancer || ||	TRUE	igd	NA	NA	NA	NA	NA	NA	NA
rs11595854	10	1247272	-5.18352e-05	0.000141016	373295	0.709999	0.365586	C	T	Bladder cancer || id:ieu-b-4874	ieu-b-4874	Bladder cancer	Bladder cancer || ||	TRUE	igd	NA	NA	NA	NA	NA	NA	NA
rs34750838	10	1404625	0.000212824	0.000139357	373295	0.13	0.388736	T	C	Bladder cancer || id:ieu-b-4874	ieu-b-4874	Bladder cancer	Bladder cancer || ||	TRUE	igd	NA	NA	NA	NA	NA	NA	NA
rs77529416	10	4895923	8.646e-06	0.000262145	373295	0.97	0.071979	C	T	Bladder cancer || id:ieu-b-4874	ieu-b-4874	Bladder cancer	Bladder cancer || ||	TRUE	igd	NA	NA	NA	NA	NA	NA	NA
rs12780246	10	5898205	6.84757e-05	0.000140334	373295	0.630001	0.374655	A	G	Bladder cancer || id:ieu-b-4874	ieu-b-4874	Bladder cancer	Bladder cancer || ||	TRUE	igd	NA	NA	NA	NA	NA	NA	NA
rs7906176	10	6287475	3.35852e-05	0.000155867	373295	0.83	0.732316	A	G	Bladder cancer || id:ieu-b-4874	ieu-b-4874	Bladder cancer	Bladder cancer || ||	TRUE	igd	NA	NA	NA	NA	NA	NA	NA
rs10906559	10	6475947	3.58184e-05	0.000136569	373295	0.79	0.437597	T	C	Bladder cancer || id:ieu-b-4874	ieu-b-4874	Bladder cancer	Bladder cancer || ||	TRUE	igd	NA	NA	NA	NA	NA	NA	NA
rs1327249	10	6651563	0.000181506	0.000136418	373295	0.18	0.440834	A	G	Bladder cancer || id:ieu-b-4874	ieu-b-4874	Bladder cancer	Bladder cancer || ||	TRUE	igd	NA	NA	NA	NA	NA	NA	NA
rs2485713	10	8465203	-2.61051e-05	0.000140097	373295	0.85	0.375997	C	G	Bladder cancer || id:ieu-b-4874	ieu-b-4874	Bladder cancer	Bladder cancer || ||	TRUE	igd	NA	NA	NA	NA	NA	NA	NA
rs11593377	10	11895097	0.000139685	0.000166978	373295	0.4	0.206513	C	T	Bladder cancer || id:ieu-b-4874	ieu-b-4874	Bladder cancer	Bladder cancer || ||	TRUE	igd	NA	NA	NA	NA	NA	NA	NA
rs11258128	10	13058458	0.000104627	0.00015622	373295	0.5	0.251758	C	T	Bladder cancer || id:ieu-b-4874	ieu-b-4874	Bladder cancer	Bladder cancer || ||	TRUE	igd	NA	NA	NA	NA	NA	NA	NA
rs10906286	10	13074526	0.000212648	0.00020052	373295	0.29	0.867017	G	A	Bladder cancer || id:ieu-b-4874	ieu-b-4874	Bladder cancer	Bladder cancer || ||	TRUE	igd	NA	NA	NA	NA	NA	NA	NA
rs1535857	10	13203772	-6.94864e-05	0.000159872	373295	0.66	0.75636	G	A	Bladder cancer || id:ieu-b-4874	ieu-b-4874	Bladder cancer	Bladder cancer || ||	TRUE	igd	NA	NA	NA	NA	NA	NA	NA
rs28938169	10	13340236	4.627e-07	0.000173674	373295	1	0.185586	A	G	Bladder cancer || id:ieu-b-4874	ieu-b-4874	Bladder cancer	Bladder cancer || ||	TRUE	igd	NA	NA	NA	NA	NA	NA	NA
rs11595788	10	134999200	2.75681e-05	0.000189759	373295	0.88	0.849253	T	A	Bladder cancer || id:ieu-b-4874	ieu-b-4874	Bladder cancer	Bladder cancer || ||	TRUE	igd	NA	NA	NA	NA	NA	NA	NA
rs11101677	10	135094925	0.00103919	0.000401422	373295	0.00959997	0.029742	T	C	Bladder cancer || id:ieu-b-4874	ieu-b-4874	Bladder cancer	Bladder cancer || ||	TRUE	igd	NA	NA	NA	NA	NA	NA	NA
rs4838720	10	135159603	-0.000287585	0.000401697	373295	0.47	0.970762	C	G	Bladder cancer || id:ieu-b-4874	ieu-b-4874	Bladder cancer	Bladder cancer || ||	TRUE	igd	NA	NA	NA	NA	NA	NA	NA
rs45487003	10	135170306	-0.000197654	0.000470048	373295	0.67	0.021326	T	C	Bladder cancer || id:ieu-b-4874	ieu-b-4874	Bladder cancer	Bladder cancer || ||	TRUE	igd	NA	NA	NA	NA	NA	NA	NA
rs11604127	11	196944	-3.02159e-05	0.000161873	373295	0.85	0.229165	T	C	Bladder cancer || id:ieu-b-4874	ieu-b-4874	Bladder cancer	Bladder cancer || ||	TRUE	igd	NA	NA	NA	NA	NA	NA	NA
rs11602954	11	202856	-6.12547e-05	0.000160873	373295	0.7	0.226096	A	G	Bladder cancer || id:ieu-b-4874	ieu-b-4874	Bladder cancer	Bladder cancer || ||	TRUE	igd	NA	NA	NA	NA	NA	NA	NA
rs7942030	11	549959	3.32963e-05	0.000179991	373295	0.85	0.829787	T	C	Bladder cancer || id:ieu-b-4874	ieu-b-4874	Bladder cancer	Bladder cancer || ||	TRUE	igd	NA	NA	NA	NA	NA	NA	NA
rs9666658	11	599471	-5.36928e-05	0.000332731	373295	0.87	0.043121	A	G	Bladder cancer || id:ieu-b-4874	ieu-b-4874	Bladder cancer	Bladder cancer || ||	TRUE	igd	NA	NA	NA	NA	NA	NA	NA
rs11246300	11	749776	-0.000414066	0.000163776	373295	0.0109999	0.21807	T	C	Bladder cancer || id:ieu-b-4874	ieu-b-4874	Bladder cancer	Bladder cancer || ||	TRUE	igd	NA	NA	NA	NA	NA	NA	NA
rs141703487	11	1925956	-8.25821e-05	0.000417312	373295	0.84	0.02721	A	C	Bladder cancer || id:ieu-b-4874	ieu-b-4874	Bladder cancer	Bladder cancer || ||	TRUE	igd	NA	NA	NA	NA	NA	NA	NA
rs74048187	11	2111568	0.000273138	0.000365759	373295	0.46	0.036025	A	G	Bladder cancer || id:ieu-b-4874	ieu-b-4874	Bladder cancer	Bladder cancer || ||	TRUE	igd	NA	NA	NA	NA	NA	NA	NA
rs4505047	11	6192443	-0.000134516	0.000135684	373295	0.32	0.495046	A	C	Bladder cancer || id:ieu-b-4874	ieu-b-4874	Bladder cancer	Bladder cancer || ||	TRUE	igd	NA	NA	NA	NA	NA	NA	NA
rs61876722	11	6239553	-0.000339086	0.000722045	373295	0.64	0.010305	C	T	Bladder cancer || id:ieu-b-4874	ieu-b-4874	Bladder cancer	Bladder cancer || ||	TRUE	igd	NA	NA	NA	NA	NA	NA	NA
rs7942744	11	6743890	-9.38852e-05	0.000136331	373295	0.49	0.559949	T	C	Bladder cancer || id:ieu-b-4874	ieu-b-4874	Bladder cancer	Bladder cancer || ||	TRUE	igd	NA	NA	NA	NA	NA	NA	NA
rs74909106	11	10465558	0.000504126	0.000289838	373295	0.0819993	0.059377	A	G	Bladder cancer || id:ieu-b-4874	ieu-b-4874	Bladder cancer	Bladder cancer || ||	TRUE	igd	NA	NA	NA	NA	NA	NA	NA
rs61879070	11	13035938	-0.000305407	0.000509121	373295	0.55	0.018019	G	A	Bladder cancer || id:ieu-b-4874	ieu-b-4874	Bladder cancer	Bladder cancer || ||	TRUE	igd	NA	NA	NA	NA	NA	NA	NA
rs78846936	11	13980031	0.000271489	0.000432616	373295	0.53	0.025492	T	C	Bladder cancer || id:ieu-b-4874	ieu-b-4874	Bladder cancer	Bladder cancer || ||	TRUE	igd	NA	NA	NA	NA	NA	NA	NA
rs1540151	11	15220073	-0.000198092	0.000137339	373295	0.15	0.414123	G	T	Bladder cancer || id:ieu-b-4874	ieu-b-4874	Bladder cancer	Bladder cancer || ||	TRUE	igd	NA	NA	NA	NA	NA	NA	NA
rs72875772	11	18106155	-0.000116373	0.000425539	373295	0.780001	0.026818	T	C	Bladder cancer || id:ieu-b-4874	ieu-b-4874	Bladder cancer	Bladder cancer || ||	TRUE	igd	NA	NA	NA	NA	NA	NA	NA
rs10832915	11	18291063	0.000211462	0.000135733	373295	0.12	0.547268	C	T	Bladder cancer || id:ieu-b-4874	ieu-b-4874	Bladder cancer	Bladder cancer || ||	TRUE	igd	NA	NA	NA	NA	NA	NA	NA
rs73438690	11	18461214	-5.62374e-05	0.000202299	373295	0.780001	0.128158	C	A	Bladder cancer || id:ieu-b-4874	ieu-b-4874	Bladder cancer	Bladder cancer || ||	TRUE	igd	NA	NA	NA	NA	NA	NA	NA
rs35096313	11	18705406	-0.000202931	0.000169207	373295	0.23	0.205618	C	G	Bladder cancer || id:ieu-b-4874	ieu-b-4874	Bladder cancer	Bladder cancer || ||	TRUE	igd	NA	NA	NA	NA	NA	NA	NA
rs74762927	11	20648007	0.000686778	0.000449112	373295	0.13	0.023303	T	C	Bladder cancer || id:ieu-b-4874	ieu-b-4874	Bladder cancer	Bladder cancer || ||	TRUE	igd	NA	NA	NA	NA	NA	NA	NA
rs114642968	5	32390749	-0.000422646	0.000506262	373295	0.4	0.01834	G	C	Bladder cancer || id:ieu-b-4874	ieu-b-4874	Bladder cancer	Bladder cancer || ||	TRUE	igd	NA	NA	NA	NA	NA	NA	NA
rs6881706	5	35879156	0.000144115	0.000151738	373295	0.34	0.272699	T	G	Bladder cancer || id:ieu-b-4874	ieu-b-4874	Bladder cancer	Bladder cancer || ||	TRUE	igd	NA	NA	NA	NA	NA	NA	NA
rs1421094	5	39355591	0.000403038	0.000139404	373295	0.00379997	0.377512	A	G	Bladder cancer || id:ieu-b-4874	ieu-b-4874	Bladder cancer	Bladder cancer || ||	TRUE	igd	NA	NA	NA	NA	NA	NA	NA
rs12521885	5	39465910	7.17179e-05	0.000161361	373295	0.66	0.230993	A	T	Bladder cancer || id:ieu-b-4874	ieu-b-4874	Bladder cancer	Bladder cancer || ||	TRUE	igd	NA	NA	NA	NA	NA	NA	NA
rs62372097	5	42919482	0.000266995	0.000413275	373295	0.52	0.029366	A	G	Bladder cancer || id:ieu-b-4874	ieu-b-4874	Bladder cancer	Bladder cancer || ||	TRUE	igd	NA	NA	NA	NA	NA	NA	NA
rs6886999	5	42937112	-0.000130098	0.000150453	373295	0.39	0.70782	A	G	Bladder cancer || id:ieu-b-4874	ieu-b-4874	Bladder cancer	Bladder cancer || ||	TRUE	igd	NA	NA	NA	NA	NA	NA	NA
rs4637560	5	43018348	-3.91515e-06	0.000177023	373295	0.98	0.178185	C	T	Bladder cancer || id:ieu-b-4874	ieu-b-4874	Bladder cancer	Bladder cancer || ||	TRUE	igd	NA	NA	NA	NA	NA	NA	NA
rs4865722	5	49441621	-5.57481e-05	0.000141346	373295	0.69	0.644224	C	A	Bladder cancer || id:ieu-b-4874	ieu-b-4874	Bladder cancer	Bladder cancer || ||	TRUE	igd	NA	NA	NA	NA	NA	NA	NA
rs183013	5	52006802	-0.000456507	0.000433173	373295	0.29	0.974912	G	A	Bladder cancer || id:ieu-b-4874	ieu-b-4874	Bladder cancer	Bladder cancer || ||	TRUE	igd	NA	NA	NA	NA	NA	NA	NA
rs2452865	5	52224634	0.000133093	0.000135667	373295	0.33	0.536465	A	G	Bladder cancer || id:ieu-b-4874	ieu-b-4874	Bladder cancer	Bladder cancer || ||	TRUE	igd	NA	NA	NA	NA	NA	NA	NA
rs113628736	5	52913884	0.000567936	0.000541864	373295	0.29	0.016117	G	A	Bladder cancer || id:ieu-b-4874	ieu-b-4874	Bladder cancer	Bladder cancer || ||	TRUE	igd	NA	NA	NA	NA	NA	NA	NA
rs140799061	5	52950386	0.00053735	0.000561219	373295	0.34	0.014951	C	A	Bladder cancer || id:ieu-b-4874	ieu-b-4874	Bladder cancer	Bladder cancer || ||	TRUE	igd	NA	NA	NA	NA	NA	NA	NA
rs7731626	5	55444683	2.45712e-05	0.000139562	373295	0.86	0.37561	A	G	Bladder cancer || id:ieu-b-4874	ieu-b-4874	Bladder cancer	Bladder cancer || ||	TRUE	igd	NA	NA	NA	NA	NA	NA	NA
rs637033	5	55567861	4.95395e-05	0.000140671	373295	0.719999	0.497173	A	G	Bladder cancer || id:ieu-b-4874	ieu-b-4874	Bladder cancer	Bladder cancer || ||	TRUE	igd	NA	NA	NA	NA	NA	NA	NA
rs35644055	5	57901895	0.000201758	0.000182264	373295	0.27	0.175383	T	C	Bladder cancer || id:ieu-b-4874	ieu-b-4874	Bladder cancer	Bladder cancer || ||	TRUE	igd	NA	NA	NA	NA	NA	NA	NA
rs4302915	9	113374865	-0.000143754	0.000137461	373295	0.3	0.41616	G	T	Bladder cancer || id:ieu-b-4874	ieu-b-4874	Bladder cancer	Bladder cancer || ||	TRUE	igd	NA	NA	NA	NA	NA	NA	NA
rs62571456	9	113649128	-0.000279187	0.000233696	373295	0.23	0.094438	C	T	Bladder cancer || id:ieu-b-4874	ieu-b-4874	Bladder cancer	Bladder cancer || ||	TRUE	igd	NA	NA	NA	NA	NA	NA	NA
rs4979108	9	115140133	-2.30304e-05	0.000151318	373295	0.88	0.277025	T	C	Bladder cancer || id:ieu-b-4874	ieu-b-4874	Bladder cancer	Bladder cancer || ||	TRUE	igd	NA	NA	NA	NA	NA	NA	NA
rs60849153	9	116110034	-0.000315961	0.00020475	373295	0.12	0.124561	A	G	Bladder cancer || id:ieu-b-4874	ieu-b-4874	Bladder cancer	Bladder cancer || ||	TRUE	igd	NA	NA	NA	NA	NA	NA	NA
rs13300483	9	117643362	-0.000211268	0.000158613	373295	0.18	0.245019	T	C	Bladder cancer || id:ieu-b-4874	ieu-b-4874	Bladder cancer	Bladder cancer || ||	TRUE	igd	NA	NA	NA	NA	NA	NA	NA
rs6478473	9	123136155	-0.000587744	0.000292075	373295	0.0439997	0.94103	T	A	Bladder cancer || id:ieu-b-4874	ieu-b-4874	Bladder cancer	Bladder cancer || ||	TRUE	igd	NA	NA	NA	NA	NA	NA	NA
rs75827265	9	123424508	0.000246785	0.000226272	373295	0.28	0.105047	G	T	Bladder cancer || id:ieu-b-4874	ieu-b-4874	Bladder cancer	Bladder cancer || ||	TRUE	igd	NA	NA	NA	NA	NA	NA	NA
rs78053605	9	123623772	-0.00024319	0.000342149	373295	0.48	0.040685	A	G	Bladder cancer || id:ieu-b-4874	ieu-b-4874	Bladder cancer	Bladder cancer || ||	TRUE	igd	NA	NA	NA	NA	NA	NA	NA
rs7039494	9	124094590	0.000141461	0.000181671	373295	0.44	0.166352	T	A	Bladder cancer || id:ieu-b-4874	ieu-b-4874	Bladder cancer	Bladder cancer || ||	TRUE	igd	NA	NA	NA	NA	NA	NA	NA
rs306780	9	124184458	-0.000137909	0.000207548	373295	0.51	0.879737	G	A	Bladder cancer || id:ieu-b-4874	ieu-b-4874	Bladder cancer	Bladder cancer || ||	TRUE	igd	NA	NA	NA	NA	NA	NA	NA
rs74438679	9	124339548	-6.59313e-05	0.000398346	373295	0.87	0.031618	T	C	Bladder cancer || id:ieu-b-4874	ieu-b-4874	Bladder cancer	Bladder cancer || ||	TRUE	igd	NA	NA	NA	NA	NA	NA	NA
rs4466467	9	126162221	0.000132377	0.000259894	373295	0.61	0.073225	A	G	Bladder cancer || id:ieu-b-4874	ieu-b-4874	Bladder cancer	Bladder cancer || ||	TRUE	igd	NA	NA	NA	NA	NA	NA	NA
rs75927416	9	126197556	-0.000702773	0.000477086	373295	0.14	0.020851	G	A	Bladder cancer || id:ieu-b-4874	ieu-b-4874	Bladder cancer	Bladder cancer || ||	TRUE	igd	NA	NA	NA	NA	NA	NA	NA
rs11790965	9	127832040	0.000185732	0.000197623	373295	0.35	0.136204	C	T	Bladder cancer || id:ieu-b-4874	ieu-b-4874	Bladder cancer	Bladder cancer || ||	TRUE	igd	NA	NA	NA	NA	NA	NA	NA
rs73668020	9	129164360	0.000369076	0.000201698	373295	0.0669993	0.129394	A	G	Bladder cancer || id:ieu-b-4874	ieu-b-4874	Bladder cancer	Bladder cancer || ||	TRUE	igd	NA	NA	NA	NA	NA	NA	NA
rs10122433	9	131577388	-0.000252051	0.000438513	373295	0.57	0.024807	C	A	Bladder cancer || id:ieu-b-4874	ieu-b-4874	Bladder cancer	Bladder cancer || ||	TRUE	igd	NA	NA	NA	NA	NA	NA	NA
rs1220795	9	132253919	-5.79233e-05	0.000137366	373295	0.67	0.478296	A	G	Bladder cancer || id:ieu-b-4874	ieu-b-4874	Bladder cancer	Bladder cancer || ||	TRUE	igd	NA	NA	NA	NA	NA	NA	NA
rs149189328	9	136080512	7.54671e-05	0.000465734	373295	0.87	0.025054	C	A	Bladder cancer || id:ieu-b-4874	ieu-b-4874	Bladder cancer	Bladder cancer || ||	TRUE	igd	NA	NA	NA	NA	NA	NA	NA
rs9409875	9	136521069	-0.000118364	0.00031281	373295	0.709999	0.051109	A	G	Bladder cancer || id:ieu-b-4874	ieu-b-4874	Bladder cancer	Bladder cancer || ||	TRUE	igd	NA	NA	NA	NA	NA	NA	NA
rs2519131	9	136543776	-0.000134184	0.000142215	373295	0.35	0.347916	G	C	Bladder cancer || id:ieu-b-4874	ieu-b-4874	Bladder cancer	Bladder cancer || ||	TRUE	igd	NA	NA	NA	NA	NA	NA	NA
rs2157770	9	136921464	0.000256361	0.000149591	373295	0.0870001	0.287754	G	A	Bladder cancer || id:ieu-b-4874	ieu-b-4874	Bladder cancer	Bladder cancer || ||	TRUE	igd	NA	NA	NA	NA	NA	NA	NA
rs640245	11	30393360	-0.000106778	0.000135776	373295	0.43	0.482531	T	C	Bladder cancer || id:ieu-b-4874	ieu-b-4874	Bladder cancer	Bladder cancer || ||	TRUE	igd	NA	NA	NA	NA	NA	NA	NA
rs2755148	11	34352436	-6.39471e-05	0.000135789	373295	0.64	0.520277	C	T	Bladder cancer || id:ieu-b-4874	ieu-b-4874	Bladder cancer	Bladder cancer || ||	TRUE	igd	NA	NA	NA	NA	NA	NA	NA
rs2611134	11	34380706	-0.000209718	0.000172347	373295	0.22	0.810897	G	A	Bladder cancer || id:ieu-b-4874	ieu-b-4874	Bladder cancer	Bladder cancer || ||	TRUE	igd	NA	NA	NA	NA	NA	NA	NA
rs286873	11	34702158	-3.0406e-05	0.000229007	373295	0.89	0.096489	T	G	Bladder cancer || id:ieu-b-4874	ieu-b-4874	Bladder cancer	Bladder cancer || ||	TRUE	igd	NA	NA	NA	NA	NA	NA	NA
rs927335	11	35250518	0.000197277	0.000144018	373295	0.17	0.336936	T	A	Bladder cancer || id:ieu-b-4874	ieu-b-4874	Bladder cancer	Bladder cancer || ||	TRUE	igd	NA	NA	NA	NA	NA	NA	NA
rs7944072	11	36011269	9.86503e-05	0.000138862	373295	0.48	0.3987	A	G	Bladder cancer || id:ieu-b-4874	ieu-b-4874	Bladder cancer	Bladder cancer || ||	TRUE	igd	NA	NA	NA	NA	NA	NA	NA
rs4755976	11	45358699	-5.26446e-06	0.000154258	373295	0.97	0.263322	G	A	Bladder cancer || id:ieu-b-4874	ieu-b-4874	Bladder cancer	Bladder cancer || ||	TRUE	igd	NA	NA	NA	NA	NA	NA	NA
rs7482133	11	45825074	0.000123964	0.00028002	373295	0.66	0.062826	A	G	Bladder cancer || id:ieu-b-4874	ieu-b-4874	Bladder cancer	Bladder cancer || ||	TRUE	igd	NA	NA	NA	NA	NA	NA	NA
rs11038706	11	45917703	-0.000111394	0.00064134	373295	0.86	0.011331	T	C	Bladder cancer || id:ieu-b-4874	ieu-b-4874	Bladder cancer	Bladder cancer || ||	TRUE	igd	NA	NA	NA	NA	NA	NA	NA
rs61882483	11	45951743	-0.000237276	0.000385216	373295	0.54	0.031805	A	G	Bladder cancer || id:ieu-b-4874	ieu-b-4874	Bladder cancer	Bladder cancer || ||	TRUE	igd	NA	NA	NA	NA	NA	NA	NA
rs80116517	11	45951851	0.0007449	0.000394194	373295	0.0589997	0.031374	T	C	Bladder cancer || id:ieu-b-4874	ieu-b-4874	Bladder cancer	Bladder cancer || ||	TRUE	igd	NA	NA	NA	NA	NA	NA	NA
rs181443960	11	47283884	-8.05159e-05	0.000370586	373295	0.83	0.034474	T	C	Bladder cancer || id:ieu-b-4874	ieu-b-4874	Bladder cancer	Bladder cancer || ||	TRUE	igd	NA	NA	NA	NA	NA	NA	NA
rs10838725	11	47557871	-3.01096e-05	0.000147262	373295	0.84	0.301364	C	T	Bladder cancer || id:ieu-b-4874	ieu-b-4874	Bladder cancer	Bladder cancer || ||	TRUE	igd	NA	NA	NA	NA	NA	NA	NA
rs1005511	11	57366656	0.000112035	0.000147415	373295	0.450001	0.302901	T	C	Bladder cancer || id:ieu-b-4874	ieu-b-4874	Bladder cancer	Bladder cancer || ||	TRUE	igd	NA	NA	NA	NA	NA	NA	NA
rs634223	11	59678347	3.42531e-05	0.000151023	373295	0.82	0.721658	A	G	Bladder cancer || id:ieu-b-4874	ieu-b-4874	Bladder cancer	Bladder cancer || ||	TRUE	igd	NA	NA	NA	NA	NA	NA	NA
rs571760	11	59824526	-0.000127633	0.000138551	373295	0.36	0.587032	A	G	Bladder cancer || id:ieu-b-4874	ieu-b-4874	Bladder cancer	Bladder cancer || ||	TRUE	igd	NA	NA	NA	NA	NA	NA	NA
rs34687622	11	59839139	-0.000317352	0.00043508	373295	0.47	0.025305	C	T	Bladder cancer || id:ieu-b-4874	ieu-b-4874	Bladder cancer	Bladder cancer || ||	TRUE	igd	NA	NA	NA	NA	NA	NA	NA
rs17528859	11	59867379	-0.000293682	0.000137309	373295	0.032	0.417835	C	T	Bladder cancer || id:ieu-b-4874	ieu-b-4874	Bladder cancer	Bladder cancer || ||	TRUE	igd	NA	NA	NA	NA	NA	NA	NA
rs7935082	11	60155000	0.000149964	0.000139949	373295	0.28	0.630145	C	T	Bladder cancer || id:ieu-b-4874	ieu-b-4874	Bladder cancer	Bladder cancer || ||	TRUE	igd	NA	NA	NA	NA	NA	NA	NA
rs17545910	11	60495158	0.000253392	0.000331503	373295	0.44	0.044829	G	A	Bladder cancer || id:ieu-b-4874	ieu-b-4874	Bladder cancer	Bladder cancer || ||	TRUE	igd	NA	NA	NA	NA	NA	NA	NA
rs146097215	11	60519123	6.00803e-05	0.000323547	373295	0.85	0.056218	A	G	Bladder cancer || id:ieu-b-4874	ieu-b-4874	Bladder cancer	Bladder cancer || ||	TRUE	igd	NA	NA	NA	NA	NA	NA	NA
rs659101	11	60759027	6.10681e-05	0.000191495	373295	0.75	0.151911	G	A	Bladder cancer || id:ieu-b-4874	ieu-b-4874	Bladder cancer	Bladder cancer || ||	TRUE	igd	NA	NA	NA	NA	NA	NA	NA
rs34383631	11	60793330	-0.000102777	0.000138239	373295	0.46	0.394836	T	C	Bladder cancer || id:ieu-b-4874	ieu-b-4874	Bladder cancer	Bladder cancer || ||	TRUE	igd	NA	NA	NA	NA	NA	NA	NA
rs11230911	11	61888275	2.43784e-05	0.000139888	373295	0.86	0.623087	G	C	Bladder cancer || id:ieu-b-4874	ieu-b-4874	Bladder cancer	Bladder cancer || ||	TRUE	igd	NA	NA	NA	NA	NA	NA	NA
rs72921450	11	62088555	-0.000133902	0.000310776	373295	0.67	0.050169	T	C	Bladder cancer || id:ieu-b-4874	ieu-b-4874	Bladder cancer	Bladder cancer || ||	TRUE	igd	NA	NA	NA	NA	NA	NA	NA
rs117783317	11	62603997	0.000659697	0.000409514	373295	0.11	0.028452	A	G	Bladder cancer || id:ieu-b-4874	ieu-b-4874	Bladder cancer	Bladder cancer || ||	TRUE	igd	NA	NA	NA	NA	NA	NA	NA
rs76575138	11	63838457	2.15891e-05	0.000276334	373295	0.94	0.064234	C	A	Bladder cancer || id:ieu-b-4874	ieu-b-4874	Bladder cancer	Bladder cancer || ||	TRUE	igd	NA	NA	NA	NA	NA	NA	NA
rs685870	11	64111928	-0.000231144	0.000147954	373295	0.12	0.700474	C	T	Bladder cancer || id:ieu-b-4874	ieu-b-4874	Bladder cancer	Bladder cancer || ||	TRUE	igd	NA	NA	NA	NA	NA	NA	NA
rs555974	11	64516477	-0.000736046	0.000242231	373295	0.00239999	0.914318	G	T	Bladder cancer || id:ieu-b-4874	ieu-b-4874	Bladder cancer	Bladder cancer || ||	TRUE	igd	NA	NA	NA	NA	NA	NA	NA
rs3825073	11	64900270	-0.00052574	0.000179479	373295	0.00340001	0.171972	T	G	Bladder cancer || id:ieu-b-4874	ieu-b-4874	Bladder cancer	Bladder cancer || ||	TRUE	igd	NA	NA	NA	NA	NA	NA	NA
rs72934975	11	65120656	0.000481066	0.000442821	373295	0.28	0.025059	G	A	Bladder cancer || id:ieu-b-4874	ieu-b-4874	Bladder cancer	Bladder cancer || ||	TRUE	igd	NA	NA	NA	NA	NA	NA	NA
rs111685098	11	65189438	0.000384999	0.000584064	373295	0.51	0.014623	A	G	Bladder cancer || id:ieu-b-4874	ieu-b-4874	Bladder cancer	Bladder cancer || ||	TRUE	igd	NA	NA	NA	NA	NA	NA	NA
rs114234466	11	65357638	0.000278694	0.00048958	373295	0.57	0.020422	A	G	Bladder cancer || id:ieu-b-4874	ieu-b-4874	Bladder cancer	Bladder cancer || ||	TRUE	igd	NA	NA	NA	NA	NA	NA	NA
rs118111537	11	65711627	-0.000106549	0.000420755	373295	0.8	0.02655	A	G	Bladder cancer || id:ieu-b-4874	ieu-b-4874	Bladder cancer	Bladder cancer || ||	TRUE	igd	NA	NA	NA	NA	NA	NA	NA
rs188745131	11	65721700	-0.000551814	0.000475104	373295	0.25	0.020865	A	G	Bladder cancer || id:ieu-b-4874	ieu-b-4874	Bladder cancer	Bladder cancer || ||	TRUE	igd	NA	NA	NA	NA	NA	NA	NA
rs685334	11	65782497	0.000162539	0.000178627	373295	0.36	0.179453	T	C	Bladder cancer || id:ieu-b-4874	ieu-b-4874	Bladder cancer	Bladder cancer || ||	TRUE	igd	NA	NA	NA	NA	NA	NA	NA
rs76290143	11	65907047	0.000468517	0.000312886	373295	0.13	0.049006	T	C	Bladder cancer || id:ieu-b-4874	ieu-b-4874	Bladder cancer	Bladder cancer || ||	TRUE	igd	NA	NA	NA	NA	NA	NA	NA
rs61890290	11	65946370	0.000149072	0.000207471	373295	0.47	0.120602	C	T	Bladder cancer || id:ieu-b-4874	ieu-b-4874	Bladder cancer	Bladder cancer || ||	TRUE	igd	NA	NA	NA	NA	NA	NA	NA
rs11603609	11	66039392	-0.00123411	0.000637217	373295	0.0530005	0.011483	T	G	Bladder cancer || id:ieu-b-4874	ieu-b-4874	Bladder cancer	Bladder cancer || ||	TRUE	igd	NA	NA	NA	NA	NA	NA	NA
rs183088220	11	66279026	0.00105852	0.000584967	373295	0.0700003	0.014135	A	G	Bladder cancer || id:ieu-b-4874	ieu-b-4874	Bladder cancer	Bladder cancer || ||	TRUE	igd	NA	NA	NA	NA	NA	NA	NA
rs10791889	11	66493825	2.16304e-05	0.000153786	373295	0.89	0.262545	T	C	Bladder cancer || id:ieu-b-4874	ieu-b-4874	Bladder cancer	Bladder cancer || ||	TRUE	igd	NA	NA	NA	NA	NA	NA	NA
rs77310563	11	66645782	-0.0012024	0.000443007	373295	0.00659994	0.024544	T	C	Bladder cancer || id:ieu-b-4874	ieu-b-4874	Bladder cancer	Bladder cancer || ||	TRUE	igd	NA	NA	NA	NA	NA	NA	NA
rs112098903	11	66658621	-0.00106553	0.000476298	373295	0.025	0.020614	G	A	Bladder cancer || id:ieu-b-4874	ieu-b-4874	Bladder cancer	Bladder cancer || ||	TRUE	igd	NA	NA	NA	NA	NA	NA	NA
rs147391285	11	66846507	0.000411698	0.000302195	373295	0.17	0.054296	A	T	Bladder cancer || id:ieu-b-4874	ieu-b-4874	Bladder cancer	Bladder cancer || ||	TRUE	igd	NA	NA	NA	NA	NA	NA	NA
rs11227881	11	67462549	3.35354e-05	0.000148805	373295	0.82	0.296922	A	G	Bladder cancer || id:ieu-b-4874	ieu-b-4874	Bladder cancer	Bladder cancer || ||	TRUE	igd	NA	NA	NA	NA	NA	NA	NA
rs75356449	11	68342402	-0.000824314	0.000527767	373295	0.12	0.016689	T	C	Bladder cancer || id:ieu-b-4874	ieu-b-4874	Bladder cancer	Bladder cancer || ||	TRUE	igd	NA	NA	NA	NA	NA	NA	NA
rs10792801	11	71299175	-4.08658e-05	0.00015508	373295	0.79	0.743722	A	T	Bladder cancer || id:ieu-b-4874	ieu-b-4874	Bladder cancer	Bladder cancer || ||	TRUE	igd	NA	NA	NA	NA	NA	NA	NA
rs72951675	11	71781285	0.000427725	0.000239063	373295	0.0739997	0.093444	G	A	Bladder cancer || id:ieu-b-4874	ieu-b-4874	Bladder cancer	Bladder cancer || ||	TRUE	igd	NA	NA	NA	NA	NA	NA	NA
rs73540712	11	73003955	-0.000306525	0.000273034	373295	0.26	0.069738	A	G	Bladder cancer || id:ieu-b-4874	ieu-b-4874	Bladder cancer	Bladder cancer || ||	TRUE	igd	NA	NA	NA	NA	NA	NA	NA
rs534812	11	75110952	-0.000201835	0.000137731	373295	0.14	0.592578	A	G	Bladder cancer || id:ieu-b-4874	ieu-b-4874	Bladder cancer	Bladder cancer || ||	TRUE	igd	NA	NA	NA	NA	NA	NA	NA
rs11825799	11	75487322	-7.83768e-05	0.000193371	373295	0.69	0.145852	T	C	Bladder cancer || id:ieu-b-4874	ieu-b-4874	Bladder cancer	Bladder cancer || ||	TRUE	igd	NA	NA	NA	NA	NA	NA	NA
rs55768233	11	75943563	-2.09899e-05	0.000292713	373295	0.94	0.060347	A	G	Bladder cancer || id:ieu-b-4874	ieu-b-4874	Bladder cancer	Bladder cancer || ||	TRUE	igd	NA	NA	NA	NA	NA	NA	NA
rs2212434	11	76281593	-0.000178227	0.00013605	373295	0.19	0.448069	T	C	Bladder cancer || id:ieu-b-4874	ieu-b-4874	Bladder cancer	Bladder cancer || ||	TRUE	igd	NA	NA	NA	NA	NA	NA	NA
rs4945176	11	77236132	-4.33894e-05	0.000154609	373295	0.780001	0.74088	G	C	Bladder cancer || id:ieu-b-4874	ieu-b-4874	Bladder cancer	Bladder cancer || ||	TRUE	igd	NA	NA	NA	NA	NA	NA	NA
rs73351610	5	179232603	6.75434e-09	0.000454283	373295	1	0.02269	C	T	Bladder cancer || id:ieu-b-4874	ieu-b-4874	Bladder cancer	Bladder cancer || ||	TRUE	igd	NA	NA	NA	NA	NA	NA	NA
rs149436082	5	179547119	0.000226344	0.000576928	373295	0.69	0.014429	T	C	Bladder cancer || id:ieu-b-4874	ieu-b-4874	Bladder cancer	Bladder cancer || ||	TRUE	igd	NA	NA	NA	NA	NA	NA	NA
rs7710488	5	179864360	-0.00023055	0.000217746	373295	0.29	0.108471	T	C	Bladder cancer || id:ieu-b-4874	ieu-b-4874	Bladder cancer	Bladder cancer || ||	TRUE	igd	NA	NA	NA	NA	NA	NA	NA
rs74995570	5	179880984	5.24969e-06	0.000196458	373295	0.98	0.138155	C	A	Bladder cancer || id:ieu-b-4874	ieu-b-4874	Bladder cancer	Bladder cancer || ||	TRUE	igd	NA	NA	NA	NA	NA	NA	NA
rs4959167	6	2145136	0.000433705	0.000486257	373295	0.37	0.019809	G	A	Bladder cancer || id:ieu-b-4874	ieu-b-4874	Bladder cancer	Bladder cancer || ||	TRUE	igd	NA	NA	NA	NA	NA	NA	NA
rs6597007	6	3851193	0.000125473	0.000218184	373295	0.57	0.114866	G	C	Bladder cancer || id:ieu-b-4874	ieu-b-4874	Bladder cancer	Bladder cancer || ||	TRUE	igd	NA	NA	NA	NA	NA	NA	NA
rs6597012	6	3946858	0.0004279	0.000384831	373295	0.27	0.03262	A	T	Bladder cancer || id:ieu-b-4874	ieu-b-4874	Bladder cancer	Bladder cancer || ||	TRUE	igd	NA	NA	NA	NA	NA	NA	NA
rs9383422	6	10089051	-6.76935e-05	0.000142131	373295	0.630001	0.353932	C	T	Bladder cancer || id:ieu-b-4874	ieu-b-4874	Bladder cancer	Bladder cancer || ||	TRUE	igd	NA	NA	NA	NA	NA	NA	NA
rs1045911	6	10723449	3.59104e-07	0.000194783	373295	1	0.140204	C	A	Bladder cancer || id:ieu-b-4874	ieu-b-4874	Bladder cancer	Bladder cancer || ||	TRUE	igd	NA	NA	NA	NA	NA	NA	NA
rs115972027	6	15525604	0.00021455	0.000563821	373295	0.7	0.014592	T	G	Bladder cancer || id:ieu-b-4874	ieu-b-4874	Bladder cancer	Bladder cancer || ||	TRUE	igd	NA	NA	NA	NA	NA	NA	NA
rs723054	6	16670901	5.63423e-05	0.000136537	373295	0.68	0.556166	T	C	Bladder cancer || id:ieu-b-4874	ieu-b-4874	Bladder cancer	Bladder cancer || ||	TRUE	igd	NA	NA	NA	NA	NA	NA	NA
rs114126581	5	150858282	-0.000239529	0.000380308	373295	0.53	0.03907	G	A	Bladder cancer || id:ieu-b-4874	ieu-b-4874	Bladder cancer	Bladder cancer || ||	TRUE	igd	NA	NA	NA	NA	NA	NA	NA
rs889025	5	153580904	0.000169888	0.000294994	373295	0.56	0.944223	C	A	Bladder cancer || id:ieu-b-4874	ieu-b-4874	Bladder cancer	Bladder cancer || ||	TRUE	igd	NA	NA	NA	NA	NA	NA	NA
rs10043393	5	153812047	0.000544006	0.000170024	373295	0.00140001	0.198028	C	G	Bladder cancer || id:ieu-b-4874	ieu-b-4874	Bladder cancer	Bladder cancer || ||	TRUE	igd	NA	NA	NA	NA	NA	NA	NA
rs13170484	5	154052668	-0.000110753	0.000139202	373295	0.43	0.406156	A	G	Bladder cancer || id:ieu-b-4874	ieu-b-4874	Bladder cancer	Bladder cancer || ||	TRUE	igd	NA	NA	NA	NA	NA	NA	NA
rs13165424	5	154353012	8.76733e-05	0.00015623	373295	0.57	0.250885	G	A	Bladder cancer || id:ieu-b-4874	ieu-b-4874	Bladder cancer	Bladder cancer || ||	TRUE	igd	NA	NA	NA	NA	NA	NA	NA
rs351294	5	154448739	-0.000346507	0.000251474	373295	0.17	0.079864	T	C	Bladder cancer || id:ieu-b-4874	ieu-b-4874	Bladder cancer	Bladder cancer || ||	TRUE	igd	NA	NA	NA	NA	NA	NA	NA
rs10056457	5	154483384	-0.00121263	0.000484305	373295	0.012	0.020076	A	G	Bladder cancer || id:ieu-b-4874	ieu-b-4874	Bladder cancer	Bladder cancer || ||	TRUE	igd	NA	NA	NA	NA	NA	NA	NA
rs6891966	5	156526331	9.73207e-05	0.000160494	373295	0.54	0.769467	G	A	Bladder cancer || id:ieu-b-4874	ieu-b-4874	Bladder cancer	Bladder cancer || ||	TRUE	igd	NA	NA	NA	NA	NA	NA	NA
rs55744253	5	156650260	-0.00028387	0.000420817	373295	0.5	0.026709	T	C	Bladder cancer || id:ieu-b-4874	ieu-b-4874	Bladder cancer	Bladder cancer || ||	TRUE	igd	NA	NA	NA	NA	NA	NA	NA
rs11957485	5	156748889	-8.56128e-05	0.000152686	373295	0.57	0.267399	G	A	Bladder cancer || id:ieu-b-4874	ieu-b-4874	Bladder cancer	Bladder cancer || ||	TRUE	igd	NA	NA	NA	NA	NA	NA	NA
rs17056278	5	158252438	-0.000299025	0.000254874	373295	0.24	0.07636	G	C	Bladder cancer || id:ieu-b-4874	ieu-b-4874	Bladder cancer	Bladder cancer || ||	TRUE	igd	NA	NA	NA	NA	NA	NA	NA
rs3860755	5	169360155	0.000165663	0.000147944	373295	0.26	0.295222	G	C	Bladder cancer || id:ieu-b-4874	ieu-b-4874	Bladder cancer	Bladder cancer || ||	TRUE	igd	NA	NA	NA	NA	NA	NA	NA
rs17647491	5	169483706	0.000148471	0.000493461	373295	0.760001	0.019156	T	C	Bladder cancer || id:ieu-b-4874	ieu-b-4874	Bladder cancer	Bladder cancer || ||	TRUE	igd	NA	NA	NA	NA	NA	NA	NA
rs918506	5	169661414	7.59125e-05	0.000136415	373295	0.58	0.491979	A	C	Bladder cancer || id:ieu-b-4874	ieu-b-4874	Bladder cancer	Bladder cancer || ||	TRUE	igd	NA	NA	NA	NA	NA	NA	NA
rs76808847	5	169826562	0.0003874	0.000212714	373295	0.0690001	0.120197	C	T	Bladder cancer || id:ieu-b-4874	ieu-b-4874	Bladder cancer	Bladder cancer || ||	TRUE	igd	NA	NA	NA	NA	NA	NA	NA
rs17729841	5	172472573	-0.000293888	0.000201286	373295	0.14	0.131999	T	C	Bladder cancer || id:ieu-b-4874	ieu-b-4874	Bladder cancer	Bladder cancer || ||	TRUE	igd	NA	NA	NA	NA	NA	NA	NA
rs2276423	11	118210106	0.000394744	0.000154261	373295	0.01	0.74027	C	G	Bladder cancer || id:ieu-b-4874	ieu-b-4874	Bladder cancer	Bladder cancer || ||	TRUE	igd	NA	NA	NA	NA	NA	NA	NA
rs11530564	11	118598714	-9.33117e-05	0.0001624	373295	0.57	0.224952	T	C	Bladder cancer || id:ieu-b-4874	ieu-b-4874	Bladder cancer	Bladder cancer || ||	TRUE	igd	NA	NA	NA	NA	NA	NA	NA
rs112119822	11	118798824	0.000166979	0.000221732	373295	0.450001	0.10373	G	A	Bladder cancer || id:ieu-b-4874	ieu-b-4874	Bladder cancer	Bladder cancer || ||	TRUE	igd	NA	NA	NA	NA	NA	NA	NA
rs1003081	11	118913993	-2.28084e-05	0.000136192	373295	0.87	0.454912	T	C	Bladder cancer || id:ieu-b-4874	ieu-b-4874	Bladder cancer	Bladder cancer || ||	TRUE	igd	NA	NA	NA	NA	NA	NA	NA
rs72995454	11	118931541	-2.61025e-05	0.000419413	373295	0.95	0.028144	T	C	Bladder cancer || id:ieu-b-4874	ieu-b-4874	Bladder cancer	Bladder cancer || ||	TRUE	igd	NA	NA	NA	NA	NA	NA	NA
rs57422890	11	122742879	-1.95385e-05	0.000142995	373295	0.89	0.659681	C	G	Bladder cancer || id:ieu-b-4874	ieu-b-4874	Bladder cancer	Bladder cancer || ||	TRUE	igd	NA	NA	NA	NA	NA	NA	NA
rs7127307	11	128187383	-1.08029e-05	0.000135546	373295	0.94	0.468181	C	T	Bladder cancer || id:ieu-b-4874	ieu-b-4874	Bladder cancer	Bladder cancer || ||	TRUE	igd	NA	NA	NA	NA	NA	NA	NA
rs61911042	11	129108786	-8.61911e-05	0.000201892	373295	0.67	0.129123	A	G	Bladder cancer || id:ieu-b-4874	ieu-b-4874	Bladder cancer	Bladder cancer || ||	TRUE	igd	NA	NA	NA	NA	NA	NA	NA
rs73034300	11	133828084	-0.000197491	0.000169142	373295	0.24	0.201277	T	C	Bladder cancer || id:ieu-b-4874	ieu-b-4874	Bladder cancer	Bladder cancer || ||	TRUE	igd	NA	NA	NA	NA	NA	NA	NA
rs605930	11	134032102	-4.62267e-05	0.00016374	373295	0.780001	0.218154	A	G	Bladder cancer || id:ieu-b-4874	ieu-b-4874	Bladder cancer	Bladder cancer || ||	TRUE	igd	NA	NA	NA	NA	NA	NA	NA
rs573929	11	134106675	8.47613e-05	0.000154962	373295	0.58	0.741776	G	A	Bladder cancer || id:ieu-b-4874	ieu-b-4874	Bladder cancer	Bladder cancer || ||	TRUE	igd	NA	NA	NA	NA	NA	NA	NA
rs75974509	12	230052	-9.85149e-05	0.000506626	373295	0.85	0.018433	A	G	Bladder cancer || id:ieu-b-4874	ieu-b-4874	Bladder cancer	Bladder cancer || ||	TRUE	igd	NA	NA	NA	NA	NA	NA	NA
rs10744557	12	332860	0.000207847	0.000191999	373295	0.28	0.824423	C	T	Bladder cancer || id:ieu-b-4874	ieu-b-4874	Bladder cancer	Bladder cancer || ||	TRUE	igd	NA	NA	NA	NA	NA	NA	NA
rs487252	12	357104	-0.000217508	0.000141309	373295	0.12	0.353808	C	G	Bladder cancer || id:ieu-b-4874	ieu-b-4874	Bladder cancer	Bladder cancer || ||	TRUE	igd	NA	NA	NA	NA	NA	NA	NA
rs56225049	12	418006	0.000215941	0.00048096	373295	0.649999	0.020182	A	G	Bladder cancer || id:ieu-b-4874	ieu-b-4874	Bladder cancer	Bladder cancer || ||	TRUE	igd	NA	NA	NA	NA	NA	NA	NA
rs12422552	12	14413931	-8.04695e-05	0.000153186	373295	0.6	0.268286	C	G	Bladder cancer || id:ieu-b-4874	ieu-b-4874	Bladder cancer	Bladder cancer || ||	TRUE	igd	NA	NA	NA	NA	NA	NA	NA
rs11056106	12	14854931	-5.58471e-05	0.000186095	373295	0.760001	0.156344	G	C	Bladder cancer || id:ieu-b-4874	ieu-b-4874	Bladder cancer	Bladder cancer || ||	TRUE	igd	NA	NA	NA	NA	NA	NA	NA
rs79422308	12	21200519	-0.0004572	0.000388084	373295	0.24	0.032724	T	C	Bladder cancer || id:ieu-b-4874	ieu-b-4874	Bladder cancer	Bladder cancer || ||	TRUE	igd	NA	NA	NA	NA	NA	NA	NA
rs41276668	12	26943211	-0.000492458	0.000468002	373295	0.29	0.022963	C	A	Bladder cancer || id:ieu-b-4874	ieu-b-4874	Bladder cancer	Bladder cancer || ||	TRUE	igd	NA	NA	NA	NA	NA	NA	NA
rs17651357	18	34144294	0.000199485	0.00037767	373295	0.6	0.034709	T	G	Bladder cancer || id:ieu-b-4874	ieu-b-4874	Bladder cancer	Bladder cancer || ||	TRUE	igd	NA	NA	NA	NA	NA	NA	NA
rs79718289	18	45035351	0.000102924	0.00045182	373295	0.82	0.025387	C	T	Bladder cancer || id:ieu-b-4874	ieu-b-4874	Bladder cancer	Bladder cancer || ||	TRUE	igd	NA	NA	NA	NA	NA	NA	NA
rs144609264	18	55401529	-0.000152572	0.000663129	373295	0.82	0.010629	A	C	Bladder cancer || id:ieu-b-4874	ieu-b-4874	Bladder cancer	Bladder cancer || ||	TRUE	igd	NA	NA	NA	NA	NA	NA	NA
rs59106054	19	6891292	-0.000175409	0.000280385	373295	0.53	0.065989	G	C	Bladder cancer || id:ieu-b-4874	ieu-b-4874	Bladder cancer	Bladder cancer || ||	TRUE	igd	NA	NA	NA	NA	NA	NA	NA
rs330877	19	6896483	-0.000262308	0.000148837	373295	0.0779992	0.289346	A	G	Bladder cancer || id:ieu-b-4874	ieu-b-4874	Bladder cancer	Bladder cancer || ||	TRUE	igd	NA	NA	NA	NA	NA	NA	NA
rs6510960	19	7203732	-0.000105908	0.000221054	373295	0.630001	0.104535	G	A	Bladder cancer || id:ieu-b-4874	ieu-b-4874	Bladder cancer	Bladder cancer || ||	TRUE	igd	NA	NA	NA	NA	NA	NA	NA
rs62111672	19	7415064	-0.000803695	0.000367918	373295	0.0290001	0.041196	A	G	Bladder cancer || id:ieu-b-4874	ieu-b-4874	Bladder cancer	Bladder cancer || ||	TRUE	igd	NA	NA	NA	NA	NA	NA	NA
rs113838290	19	7550305	0.000203179	0.000167708	373295	0.23	0.204944	A	G	Bladder cancer || id:ieu-b-4874	ieu-b-4874	Bladder cancer	Bladder cancer || ||	TRUE	igd	NA	NA	NA	NA	NA	NA	NA
rs492092	19	7606737	-3.42694e-05	0.000141123	373295	0.81	0.615368	C	G	Bladder cancer || id:ieu-b-4874	ieu-b-4874	Bladder cancer	Bladder cancer || ||	TRUE	igd	NA	NA	NA	NA	NA	NA	NA
rs12971319	19	7758154	-4.62464e-05	0.000135173	373295	0.73	0.483786	A	T	Bladder cancer || id:ieu-b-4874	ieu-b-4874	Bladder cancer	Bladder cancer || ||	TRUE	igd	NA	NA	NA	NA	NA	NA	NA
rs12980031	19	7764436	-0.000178037	0.00016299	373295	0.27	0.757373	T	G	Bladder cancer || id:ieu-b-4874	ieu-b-4874	Bladder cancer	Bladder cancer || ||	TRUE	igd	NA	NA	NA	NA	NA	NA	NA
rs56307084	19	7864648	-4.89968e-06	0.000166358	373295	0.98	0.218322	G	C	Bladder cancer || id:ieu-b-4874	ieu-b-4874	Bladder cancer	Bladder cancer || ||	TRUE	igd	NA	NA	NA	NA	NA	NA	NA
rs11669559	19	8400651	0.000141057	0.000209796	373295	0.5	0.119296	G	C	Bladder cancer || id:ieu-b-4874	ieu-b-4874	Bladder cancer	Bladder cancer || ||	TRUE	igd	NA	NA	NA	NA	NA	NA	NA
rs111959738	19	8539545	0.000873564	0.000535151	373295	0.1	0.016216	C	T	Bladder cancer || id:ieu-b-4874	ieu-b-4874	Bladder cancer	Bladder cancer || ||	TRUE	igd	NA	NA	NA	NA	NA	NA	NA
rs60318332	19	8565131	0.00012975	0.000242335	373295	0.59	0.090328	G	A	Bladder cancer || id:ieu-b-4874	ieu-b-4874	Bladder cancer	Bladder cancer || ||	TRUE	igd	NA	NA	NA	NA	NA	NA	NA
rs749261	19	10114033	-0.000256176	0.000136464	373295	0.0599998	0.456047	G	C	Bladder cancer || id:ieu-b-4874	ieu-b-4874	Bladder cancer	Bladder cancer || ||	TRUE	igd	NA	NA	NA	NA	NA	NA	NA
rs112679566	19	10130430	-0.000156491	0.000180097	373295	0.38	0.16973	C	T	Bladder cancer || id:ieu-b-4874	ieu-b-4874	Bladder cancer	Bladder cancer || ||	TRUE	igd	NA	NA	NA	NA	NA	NA	NA
rs58116906	19	10632409	-0.000491264	0.00053303	373295	0.36	0.016649	T	C	Bladder cancer || id:ieu-b-4874	ieu-b-4874	Bladder cancer	Bladder cancer || ||	TRUE	igd	NA	NA	NA	NA	NA	NA	NA
rs8108051	19	10661775	-1.68395e-05	0.000135386	373295	0.9	0.482022	C	T	Bladder cancer || id:ieu-b-4874	ieu-b-4874	Bladder cancer	Bladder cancer || ||	TRUE	igd	NA	NA	NA	NA	NA	NA	NA
rs150696463	19	10737830	0.000134485	0.000372287	373295	0.719999	0.034435	T	C	Bladder cancer || id:ieu-b-4874	ieu-b-4874	Bladder cancer	Bladder cancer || ||	TRUE	igd	NA	NA	NA	NA	NA	NA	NA
rs138995968	19	10816168	-1.08215e-05	0.000538581	373295	0.98	0.016127	A	G	Bladder cancer || id:ieu-b-4874	ieu-b-4874	Bladder cancer	Bladder cancer || ||	TRUE	igd	NA	NA	NA	NA	NA	NA	NA
rs117786851	19	10901440	8.81436e-05	0.000172957	373295	0.61	0.190495	A	G	Bladder cancer || id:ieu-b-4874	ieu-b-4874	Bladder cancer	Bladder cancer || ||	TRUE	igd	NA	NA	NA	NA	NA	NA	NA
rs113393152	19	11635198	-0.000125434	0.000396189	373295	0.75	0.030211	A	G	Bladder cancer || id:ieu-b-4874	ieu-b-4874	Bladder cancer	Bladder cancer || ||	TRUE	igd	NA	NA	NA	NA	NA	NA	NA
rs7359902	19	11661890	-2.83208e-05	0.000192002	373295	0.88	0.854922	G	A	Bladder cancer || id:ieu-b-4874	ieu-b-4874	Bladder cancer	Bladder cancer || ||	TRUE	igd	NA	NA	NA	NA	NA	NA	NA
rs181454479	19	11672580	0.00014142	0.00041606	373295	0.73	0.027499	A	G	Bladder cancer || id:ieu-b-4874	ieu-b-4874	Bladder cancer	Bladder cancer || ||	TRUE	igd	NA	NA	NA	NA	NA	NA	NA
rs187568415	19	11734626	0.000505622	0.000253552	373295	0.0460002	0.078853	A	G	Bladder cancer || id:ieu-b-4874	ieu-b-4874	Bladder cancer	Bladder cancer || ||	TRUE	igd	NA	NA	NA	NA	NA	NA	NA
rs2861412	19	12661178	0.000460972	0.000221422	373295	0.0369999	0.105086	G	A	Bladder cancer || id:ieu-b-4874	ieu-b-4874	Bladder cancer	Bladder cancer || ||	TRUE	igd	NA	NA	NA	NA	NA	NA	NA
rs4804732	19	12922503	0.000131237	0.000142698	373295	0.36	0.654962	G	A	Bladder cancer || id:ieu-b-4874	ieu-b-4874	Bladder cancer	Bladder cancer || ||	TRUE	igd	NA	NA	NA	NA	NA	NA	NA
rs3817621	19	12998205	-3.95953e-05	0.000158838	373295	0.8	0.238555	C	G	Bladder cancer || id:ieu-b-4874	ieu-b-4874	Bladder cancer	Bladder cancer || ||	TRUE	igd	NA	NA	NA	NA	NA	NA	NA
rs1003391	19	13212124	0.000431643	0.000258077	373295	0.0940005	0.921476	G	A	Bladder cancer || id:ieu-b-4874	ieu-b-4874	Bladder cancer	Bladder cancer || ||	TRUE	igd	NA	NA	NA	NA	NA	NA	NA
rs118178158	19	14179158	0.000816244	0.000366042	373295	0.0259998	0.037604	T	C	Bladder cancer || id:ieu-b-4874	ieu-b-4874	Bladder cancer	Bladder cancer || ||	TRUE	igd	NA	NA	NA	NA	NA	NA	NA
rs899170	19	14183577	-0.000107368	0.000139332	373295	0.44	0.380076	G	C	Bladder cancer || id:ieu-b-4874	ieu-b-4874	Bladder cancer	Bladder cancer || ||	TRUE	igd	NA	NA	NA	NA	NA	NA	NA
rs142805496	19	14287415	-0.00012919	0.000240839	373295	0.59	0.091334	A	G	Bladder cancer || id:ieu-b-4874	ieu-b-4874	Bladder cancer	Bladder cancer || ||	TRUE	igd	NA	NA	NA	NA	NA	NA	NA
rs111938209	19	14891970	-0.000180352	0.000283969	373295	0.53	0.062685	C	T	Bladder cancer || id:ieu-b-4874	ieu-b-4874	Bladder cancer	Bladder cancer || ||	TRUE	igd	NA	NA	NA	NA	NA	NA	NA
rs34103680	19	15129063	7.88037e-05	0.000136858	373295	0.56	0.438269	A	G	Bladder cancer || id:ieu-b-4874	ieu-b-4874	Bladder cancer	Bladder cancer || ||	TRUE	igd	NA	NA	NA	NA	NA	NA	NA
rs643442	19	15684087	8.32092e-05	0.000216111	373295	0.7	0.110236	C	T	Bladder cancer || id:ieu-b-4874	ieu-b-4874	Bladder cancer	Bladder cancer || ||	TRUE	igd	NA	NA	NA	NA	NA	NA	NA
rs758154	19	16004538	-0.000293505	0.000172126	373295	0.0879995	0.808685	A	G	Bladder cancer || id:ieu-b-4874	ieu-b-4874	Bladder cancer	Bladder cancer || ||	TRUE	igd	NA	NA	NA	NA	NA	NA	NA
rs55908509	19	16442019	0.000209128	0.000144314	373295	0.15	0.328087	A	G	Bladder cancer || id:ieu-b-4874	ieu-b-4874	Bladder cancer	Bladder cancer || ||	TRUE	igd	NA	NA	NA	NA	NA	NA	NA
rs7248166	19	17332137	-2.84079e-05	0.000209559	373295	0.89	0.119734	A	G	Bladder cancer || id:ieu-b-4874	ieu-b-4874	Bladder cancer	Bladder cancer || ||	TRUE	igd	NA	NA	NA	NA	NA	NA	NA
rs62126253	19	17409949	1.28981e-05	0.000138781	373295	0.93	0.400175	T	C	Bladder cancer || id:ieu-b-4874	ieu-b-4874	Bladder cancer	Bladder cancer || ||	TRUE	igd	NA	NA	NA	NA	NA	NA	NA
rs10402507	19	17855406	-0.000265565	0.000166931	373295	0.11	0.206539	G	C	Bladder cancer || id:ieu-b-4874	ieu-b-4874	Bladder cancer	Bladder cancer || ||	TRUE	igd	NA	NA	NA	NA	NA	NA	NA
rs8102923	19	18375608	-0.00019754	0.000181681	373295	0.28	0.165827	A	G	Bladder cancer || id:ieu-b-4874	ieu-b-4874	Bladder cancer	Bladder cancer || ||	TRUE	igd	NA	NA	NA	NA	NA	NA	NA
rs3746181	19	18477017	0.000170063	0.00017392	373295	0.33	0.805671	G	A	Bladder cancer || id:ieu-b-4874	ieu-b-4874	Bladder cancer	Bladder cancer || ||	TRUE	igd	NA	NA	NA	NA	NA	NA	NA
rs3859570	19	18510925	-0.000108852	0.000138971	373295	0.43	0.4243	C	T	Bladder cancer || id:ieu-b-4874	ieu-b-4874	Bladder cancer	Bladder cancer || ||	TRUE	igd	NA	NA	NA	NA	NA	NA	NA
rs12975034	19	19286687	-6.16547e-05	0.000138831	373295	0.66	0.385026	A	G	Bladder cancer || id:ieu-b-4874	ieu-b-4874	Bladder cancer	Bladder cancer || ||	TRUE	igd	NA	NA	NA	NA	NA	NA	NA
rs117131852	19	19499589	-0.000449071	0.000417231	373295	0.28	0.027269	T	C	Bladder cancer || id:ieu-b-4874	ieu-b-4874	Bladder cancer	Bladder cancer || ||	TRUE	igd	NA	NA	NA	NA	NA	NA	NA
rs56408111	19	19793545	0.000171474	0.000246205	373295	0.49	0.084204	C	T	Bladder cancer || id:ieu-b-4874	ieu-b-4874	Bladder cancer	Bladder cancer || ||	TRUE	igd	NA	NA	NA	NA	NA	NA	NA
rs919784	19	19953210	0.00024067	0.000450669	373295	0.59	0.023675	T	A	Bladder cancer || id:ieu-b-4874	ieu-b-4874	Bladder cancer	Bladder cancer || ||	TRUE	igd	NA	NA	NA	NA	NA	NA	NA
rs145365305	19	21843419	-6.6652e-05	0.000279836	373295	0.81	0.062733	A	G	Bladder cancer || id:ieu-b-4874	ieu-b-4874	Bladder cancer	Bladder cancer || ||	TRUE	igd	NA	NA	NA	NA	NA	NA	NA
rs3218060	19	30312154	0.00038992	0.000395211	373295	0.32	0.031613	T	C	Bladder cancer || id:ieu-b-4874	ieu-b-4874	Bladder cancer	Bladder cancer || ||	TRUE	igd	NA	NA	NA	NA	NA	NA	NA
rs8099717	18	67721751	-1.63665e-06	0.000302335	373295	1	0.947224	C	A	Bladder cancer || id:ieu-b-4874	ieu-b-4874	Bladder cancer	Bladder cancer || ||	TRUE	igd	NA	NA	NA	NA	NA	NA	NA
rs12458414	18	71916055	2.50467e-05	0.000150155	373295	0.87	0.71763	T	C	Bladder cancer || id:ieu-b-4874	ieu-b-4874	Bladder cancer	Bladder cancer || ||	TRUE	igd	NA	NA	NA	NA	NA	NA	NA
rs4892212	18	72097218	0.000136072	0.000153731	373295	0.38	0.369023	A	G	Bladder cancer || id:ieu-b-4874	ieu-b-4874	Bladder cancer	Bladder cancer || ||	TRUE	igd	NA	NA	NA	NA	NA	NA	NA
rs7504932	18	72237411	0.000323371	0.000146362	373295	0.0269998	0.370766	A	G	Bladder cancer || id:ieu-b-4874	ieu-b-4874	Bladder cancer	Bladder cancer || ||	TRUE	igd	NA	NA	NA	NA	NA	NA	NA
rs12606132	18	77165089	-5.05424e-05	0.000152952	373295	0.74	0.711096	T	C	Bladder cancer || id:ieu-b-4874	ieu-b-4874	Bladder cancer	Bladder cancer || ||	TRUE	igd	NA	NA	NA	NA	NA	NA	NA
rs3764937	19	581633	-0.00031947	0.00024371	373295	0.19	0.084445	A	G	Bladder cancer || id:ieu-b-4874	ieu-b-4874	Bladder cancer	Bladder cancer || ||	TRUE	igd	NA	NA	NA	NA	NA	NA	NA
rs3761001	19	851563	0.000172969	0.000163648	373295	0.29	0.251553	A	G	Bladder cancer || id:ieu-b-4874	ieu-b-4874	Bladder cancer	Bladder cancer || ||	TRUE	igd	NA	NA	NA	NA	NA	NA	NA
rs71335282	19	958850	-3.30494e-05	0.000170957	373295	0.85	0.199689	G	A	Bladder cancer || id:ieu-b-4874	ieu-b-4874	Bladder cancer	Bladder cancer || ||	TRUE	igd	NA	NA	NA	NA	NA	NA	NA
rs7253254	19	1027797	-2.83815e-05	0.000166065	373295	0.86	0.217305	C	A	Bladder cancer || id:ieu-b-4874	ieu-b-4874	Bladder cancer	Bladder cancer || ||	TRUE	igd	NA	NA	NA	NA	NA	NA	NA
rs7256075	19	1030956	0.00030238	0.000199029	373295	0.13	0.862501	C	G	Bladder cancer || id:ieu-b-4874	ieu-b-4874	Bladder cancer	Bladder cancer || ||	TRUE	igd	NA	NA	NA	NA	NA	NA	NA
rs36084354	19	1079959	-0.000211102	0.000234555	373295	0.37	0.091173	A	G	Bladder cancer || id:ieu-b-4874	ieu-b-4874	Bladder cancer	Bladder cancer || ||	TRUE	igd	NA	NA	NA	NA	NA	NA	NA
rs117875320	19	1258940	-0.000389703	0.00035498	373295	0.27	0.037588	T	G	Bladder cancer || id:ieu-b-4874	ieu-b-4874	Bladder cancer	Bladder cancer || ||	TRUE	igd	NA	NA	NA	NA	NA	NA	NA
rs74767226	19	2354894	-0.000213839	0.000553755	373295	0.7	0.015203	A	G	Bladder cancer || id:ieu-b-4874	ieu-b-4874	Bladder cancer	Bladder cancer || ||	TRUE	igd	NA	NA	NA	NA	NA	NA	NA
rs117667569	19	2398567	3.1535e-05	0.000270871	373295	0.91	0.066677	A	G	Bladder cancer || id:ieu-b-4874	ieu-b-4874	Bladder cancer	Bladder cancer || ||	TRUE	igd	NA	NA	NA	NA	NA	NA	NA
rs7245624	19	3762926	-7.48999e-05	0.000140279	373295	0.59	0.634062	A	G	Bladder cancer || id:ieu-b-4874	ieu-b-4874	Bladder cancer	Bladder cancer || ||	TRUE	igd	NA	NA	NA	NA	NA	NA	NA
rs10415135	19	4061544	6.06095e-05	0.000171893	373295	0.719999	0.19299	T	C	Bladder cancer || id:ieu-b-4874	ieu-b-4874	Bladder cancer	Bladder cancer || ||	TRUE	igd	NA	NA	NA	NA	NA	NA	NA
rs631459	18	2915812	0.000105963	0.00014888	373295	0.48	0.295256	T	C	Bladder cancer || id:ieu-b-4874	ieu-b-4874	Bladder cancer	Bladder cancer || ||	TRUE	igd	NA	NA	NA	NA	NA	NA	NA
rs3087772	18	5238828	0.000190671	0.0001849	373295	0.3	0.160343	T	C	Bladder cancer || id:ieu-b-4874	ieu-b-4874	Bladder cancer	Bladder cancer || ||	TRUE	igd	NA	NA	NA	NA	NA	NA	NA
rs498763	18	5272058	-4.38465e-05	0.000150683	373295	0.77	0.292591	G	A	Bladder cancer || id:ieu-b-4874	ieu-b-4874	Bladder cancer	Bladder cancer || ||	TRUE	igd	NA	NA	NA	NA	NA	NA	NA
rs118007365	18	11975318	-0.000419495	0.000445717	373295	0.35	0.029458	A	G	Bladder cancer || id:ieu-b-4874	ieu-b-4874	Bladder cancer	Bladder cancer || ||	TRUE	igd	NA	NA	NA	NA	NA	NA	NA
rs72874162	18	12973590	-0.000106139	0.00017605	373295	0.55	0.187392	T	C	Bladder cancer || id:ieu-b-4874	ieu-b-4874	Bladder cancer	Bladder cancer || ||	TRUE	igd	NA	NA	NA	NA	NA	NA	NA
rs4797744	18	13232203	-9.21038e-06	0.000137172	373295	0.95	0.423386	A	G	Bladder cancer || id:ieu-b-4874	ieu-b-4874	Bladder cancer	Bladder cancer || ||	TRUE	igd	NA	NA	NA	NA	NA	NA	NA
rs11081683	18	28794375	0.000496316	0.000336672	373295	0.14	0.042689	T	C	Bladder cancer || id:ieu-b-4874	ieu-b-4874	Bladder cancer	Bladder cancer || ||	TRUE	igd	NA	NA	NA	NA	NA	NA	NA
rs16983533	20	61736875	8.11326e-06	0.000150152	373295	0.96	0.286807	A	G	Bladder cancer || id:ieu-b-4874	ieu-b-4874	Bladder cancer	Bladder cancer || ||	TRUE	igd	NA	NA	NA	NA	NA	NA	NA
rs13042429	20	61851472	0.00025505	0.000139521	373295	0.0680002	0.615376	G	C	Bladder cancer || id:ieu-b-4874	ieu-b-4874	Bladder cancer	Bladder cancer || ||	TRUE	igd	NA	NA	NA	NA	NA	NA	NA
rs9979837	21	15359048	0.000262016	0.00014775	373295	0.0759994	0.33009	T	C	Bladder cancer || id:ieu-b-4874	ieu-b-4874	Bladder cancer	Bladder cancer || ||	TRUE	igd	NA	NA	NA	NA	NA	NA	NA
rs451665	21	15585209	7.53196e-05	0.000171632	373295	0.66	0.200825	T	A	Bladder cancer || id:ieu-b-4874	ieu-b-4874	Bladder cancer	Bladder cancer || ||	TRUE	igd	NA	NA	NA	NA	NA	NA	NA
rs1395052	21	27982573	0.000148442	0.000164957	373295	0.37	0.214241	T	A	Bladder cancer || id:ieu-b-4874	ieu-b-4874	Bladder cancer	Bladder cancer || ||	TRUE	igd	NA	NA	NA	NA	NA	NA	NA
rs462404	21	28213703	-0.000133213	0.000161398	373295	0.41	0.770815	T	C	Bladder cancer || id:ieu-b-4874	ieu-b-4874	Bladder cancer	Bladder cancer || ||	TRUE	igd	NA	NA	NA	NA	NA	NA	NA
rs2298675	21	28322154	0.000346248	0.000297874	373295	0.25	0.054157	T	C	Bladder cancer || id:ieu-b-4874	ieu-b-4874	Bladder cancer	Bladder cancer || ||	TRUE	igd	NA	NA	NA	NA	NA	NA	NA
rs2830826	21	28647859	-0.000126743	0.000167935	373295	0.450001	0.208615	G	T	Bladder cancer || id:ieu-b-4874	ieu-b-4874	Bladder cancer	Bladder cancer || ||	TRUE	igd	NA	NA	NA	NA	NA	NA	NA
rs10854317	21	29817983	0.000165394	0.000142232	373295	0.24	0.634327	G	A	Bladder cancer || id:ieu-b-4874	ieu-b-4874	Bladder cancer	Bladder cancer || ||	TRUE	igd	NA	NA	NA	NA	NA	NA	NA
rs9976799	21	29996304	0.000264979	0.000230932	373295	0.25	0.097148	C	A	Bladder cancer || id:ieu-b-4874	ieu-b-4874	Bladder cancer	Bladder cancer || ||	TRUE	igd	NA	NA	NA	NA	NA	NA	NA
rs372883	21	30717737	0.000200836	0.000135385	373295	0.14	0.4868	C	T	Bladder cancer || id:ieu-b-4874	ieu-b-4874	Bladder cancer	Bladder cancer || ||	TRUE	igd	NA	NA	NA	NA	NA	NA	NA
rs76841085	22	51062204	-6.31771e-06	0.000257971	373295	0.98	0.07528	A	G	Bladder cancer || id:ieu-b-4874	ieu-b-4874	Bladder cancer	Bladder cancer || ||	TRUE	igd	NA	NA	NA	NA	NA	NA	NA
rs2837964	21	42520646	7.35157e-06	0.000149397	373295	0.96	0.712209	C	A	Bladder cancer || id:ieu-b-4874	ieu-b-4874	Bladder cancer	Bladder cancer || ||	TRUE	igd	NA	NA	NA	NA	NA	NA	NA
rs9983496	21	42586130	6.17777e-05	0.000137877	373295	0.649999	0.421004	C	T	Bladder cancer || id:ieu-b-4874	ieu-b-4874	Bladder cancer	Bladder cancer || ||	TRUE	igd	NA	NA	NA	NA	NA	NA	NA
rs73222297	21	42639830	-3.25481e-05	0.000565879	373295	0.95	0.01481	T	C	Bladder cancer || id:ieu-b-4874	ieu-b-4874	Bladder cancer	Bladder cancer || ||	TRUE	igd	NA	NA	NA	NA	NA	NA	NA
rs113834835	21	43299584	-6.82617e-05	0.000150839	373295	0.649999	0.291273	A	G	Bladder cancer || id:ieu-b-4874	ieu-b-4874	Bladder cancer	Bladder cancer || ||	TRUE	igd	NA	NA	NA	NA	NA	NA	NA
rs2276529	21	45153079	0.00023911	0.000183119	373295	0.19	0.163048	C	G	Bladder cancer || id:ieu-b-4874	ieu-b-4874	Bladder cancer	Bladder cancer || ||	TRUE	igd	NA	NA	NA	NA	NA	NA	NA
rs139044928	21	45180198	0.00034197	0.000375697	373295	0.36	0.034188	G	C	Bladder cancer || id:ieu-b-4874	ieu-b-4874	Bladder cancer	Bladder cancer || ||	TRUE	igd	NA	NA	NA	NA	NA	NA	NA
rs57924870	21	45388353	-0.000103046	0.000143092	373295	0.47	0.361628	A	G	Bladder cancer || id:ieu-b-4874	ieu-b-4874	Bladder cancer	Bladder cancer || ||	TRUE	igd	NA	NA	NA	NA	NA	NA	NA
rs145926609	21	45582969	0.000384011	0.000611959	373295	0.53	0.013009	T	C	Bladder cancer || id:ieu-b-4874	ieu-b-4874	Bladder cancer	Bladder cancer || ||	TRUE	igd	NA	NA	NA	NA	NA	NA	NA
rs139422360	21	46378633	0.000312823	0.000353585	373295	0.38	0.038032	A	G	Bladder cancer || id:ieu-b-4874	ieu-b-4874	Bladder cancer	Bladder cancer || ||	TRUE	igd	NA	NA	NA	NA	NA	NA	NA
rs427943	21	46570896	0.00011502	0.000136597	373295	0.4	0.560169	C	A	Bladder cancer || id:ieu-b-4874	ieu-b-4874	Bladder cancer	Bladder cancer || ||	TRUE	igd	NA	NA	NA	NA	NA	NA	NA
rs13051923	21	47489546	-0.000205872	0.000136773	373295	0.13	0.431552	C	T	Bladder cancer || id:ieu-b-4874	ieu-b-4874	Bladder cancer	Bladder cancer || ||	TRUE	igd	NA	NA	NA	NA	NA	NA	NA
rs73144708	21	47576951	0.00050921	0.000230739	373295	0.0269998	0.095215	T	C	Bladder cancer || id:ieu-b-4874	ieu-b-4874	Bladder cancer	Bladder cancer || ||	TRUE	igd	NA	NA	NA	NA	NA	NA	NA
rs4819210	21	47579668	7.62466e-05	0.000155152	373295	0.62	0.74412	G	A	Bladder cancer || id:ieu-b-4874	ieu-b-4874	Bladder cancer	Bladder cancer || ||	TRUE	igd	NA	NA	NA	NA	NA	NA	NA
rs113030590	21	47585687	-0.000401047	0.000452636	373295	0.38	0.023835	A	G	Bladder cancer || id:ieu-b-4874	ieu-b-4874	Bladder cancer	Bladder cancer || ||	TRUE	igd	NA	NA	NA	NA	NA	NA	NA
rs80055066	21	47863998	0.000700212	0.000612732	373295	0.25	0.01232	A	G	Bladder cancer || id:ieu-b-4874	ieu-b-4874	Bladder cancer	Bladder cancer || ||	TRUE	igd	NA	NA	NA	NA	NA	NA	NA
rs62236212	22	17531750	7.80978e-05	0.00022959	373295	0.73	0.096145	C	T	Bladder cancer || id:ieu-b-4874	ieu-b-4874	Bladder cancer	Bladder cancer || ||	TRUE	igd	NA	NA	NA	NA	NA	NA	NA
rs3827279	22	17595929	5.02105e-05	0.00016241	373295	0.760001	0.222324	C	G	Bladder cancer || id:ieu-b-4874	ieu-b-4874	Bladder cancer	Bladder cancer || ||	TRUE	igd	NA	NA	NA	NA	NA	NA	NA
rs71326301	22	17630393	7.03502e-05	0.00032181	373295	0.83	0.046358	T	C	Bladder cancer || id:ieu-b-4874	ieu-b-4874	Bladder cancer	Bladder cancer || ||	TRUE	igd	NA	NA	NA	NA	NA	NA	NA
rs73149858	22	17632133	9.12688e-05	0.0003318	373295	0.780001	0.043429	T	C	Bladder cancer || id:ieu-b-4874	ieu-b-4874	Bladder cancer	Bladder cancer || ||	TRUE	igd	NA	NA	NA	NA	NA	NA	NA
rs4819563	22	17656508	3.93027e-05	0.000135577	373295	0.77	0.476	A	T	Bladder cancer || id:ieu-b-4874	ieu-b-4874	Bladder cancer	Bladder cancer || ||	TRUE	igd	NA	NA	NA	NA	NA	NA	NA
rs2240112	22	19123075	-0.000238235	0.00014629	373295	0.1	0.315471	C	T	Bladder cancer || id:ieu-b-4874	ieu-b-4874	Bladder cancer	Bladder cancer || ||	TRUE	igd	NA	NA	NA	NA	NA	NA	NA
rs737858	22	19471609	0.000133744	0.000166271	373295	0.42	0.790025	G	A	Bladder cancer || id:ieu-b-4874	ieu-b-4874	Bladder cancer	Bladder cancer || ||	TRUE	igd	NA	NA	NA	NA	NA	NA	NA
rs41298814	22	19750773	-0.000284729	0.000164953	373295	0.0840001	0.217629	C	T	Bladder cancer || id:ieu-b-4874	ieu-b-4874	Bladder cancer	Bladder cancer || ||	TRUE	igd	NA	NA	NA	NA	NA	NA	NA
rs5993890	22	19958829	-0.000206052	0.000318447	373295	0.52	0.047347	A	G	Bladder cancer || id:ieu-b-4874	ieu-b-4874	Bladder cancer	Bladder cancer || ||	TRUE	igd	NA	NA	NA	NA	NA	NA	NA
rs11704139	22	20060819	-0.000628978	0.000686155	373295	0.36	0.010024	T	C	Bladder cancer || id:ieu-b-4874	ieu-b-4874	Bladder cancer	Bladder cancer || ||	TRUE	igd	NA	NA	NA	NA	NA	NA	NA
rs600608	22	20177891	0.000355838	0.000497986	373295	0.47	0.980802	G	A	Bladder cancer || id:ieu-b-4874	ieu-b-4874	Bladder cancer	Bladder cancer || ||	TRUE	igd	NA	NA	NA	NA	NA	NA	NA
rs178250	22	21310335	-2.71238e-05	0.000169808	373295	0.87	0.801812	T	C	Bladder cancer || id:ieu-b-4874	ieu-b-4874	Bladder cancer	Bladder cancer || ||	TRUE	igd	NA	NA	NA	NA	NA	NA	NA
rs178255	22	21322836	-8.3041e-05	0.000287871	373295	0.77	0.936822	C	T	Bladder cancer || id:ieu-b-4874	ieu-b-4874	Bladder cancer	Bladder cancer || ||	TRUE	igd	NA	NA	NA	NA	NA	NA	NA
rs2073988	22	21338013	0.000112187	0.000142217	373295	0.43	0.355105	C	G	Bladder cancer || id:ieu-b-4874	ieu-b-4874	Bladder cancer	Bladder cancer || ||	TRUE	igd	NA	NA	NA	NA	NA	NA	NA
rs78925128	22	22326729	7.04305e-05	0.000407772	373295	0.86	0.031566	C	A	Bladder cancer || id:ieu-b-4874	ieu-b-4874	Bladder cancer	Bladder cancer || ||	TRUE	igd	NA	NA	NA	NA	NA	NA	NA
rs9611088	22	22488302	-0.000179893	0.00013995	373295	0.2	0.378826	T	C	Bladder cancer || id:ieu-b-4874	ieu-b-4874	Bladder cancer	Bladder cancer || ||	TRUE	igd	NA	NA	NA	NA	NA	NA	NA
rs73153734	22	22549940	-3.21634e-05	0.00019797	373295	0.87	0.134766	G	A	Bladder cancer || id:ieu-b-4874	ieu-b-4874	Bladder cancer	Bladder cancer || ||	TRUE	igd	NA	NA	NA	NA	NA	NA	NA
rs371835	22	23240163	0.000189425	0.000284194	373295	0.51	0.936636	C	T	Bladder cancer || id:ieu-b-4874	ieu-b-4874	Bladder cancer	Bladder cancer || ||	TRUE	igd	NA	NA	NA	NA	NA	NA	NA
rs2856875	22	23249390	4.54403e-05	0.000137867	373295	0.74	0.597832	G	A	Bladder cancer || id:ieu-b-4874	ieu-b-4874	Bladder cancer	Bladder cancer || ||	TRUE	igd	NA	NA	NA	NA	NA	NA	NA
rs390407	22	23258231	-0.000102499	0.000157976	373295	0.52	0.242999	C	T	Bladder cancer || id:ieu-b-4874	ieu-b-4874	Bladder cancer	Bladder cancer || ||	TRUE	igd	NA	NA	NA	NA	NA	NA	NA
rs4822363	22	23491000	-2.58778e-05	0.000166231	373295	0.88	0.789994	C	T	Bladder cancer || id:ieu-b-4874	ieu-b-4874	Bladder cancer	Bladder cancer || ||	TRUE	igd	NA	NA	NA	NA	NA	NA	NA
rs4428104	22	24210050	6.18207e-05	0.000140859	373295	0.66	0.405746	C	A	Bladder cancer || id:ieu-b-4874	ieu-b-4874	Bladder cancer	Bladder cancer || ||	TRUE	igd	NA	NA	NA	NA	NA	NA	NA
rs5996640	22	24276203	-9.83924e-06	0.000160099	373295	0.95	0.617182	T	C	Bladder cancer || id:ieu-b-4874	ieu-b-4874	Bladder cancer	Bladder cancer || ||	TRUE	igd	NA	NA	NA	NA	NA	NA	NA
rs2844006	22	24355870	4.98788e-05	0.000271095	373295	0.85	0.916324	G	A	Bladder cancer || id:ieu-b-4874	ieu-b-4874	Bladder cancer	Bladder cancer || ||	TRUE	igd	NA	NA	NA	NA	NA	NA	NA
rs116973513	22	25579548	0.000307548	0.000407359	373295	0.450001	0.028435	G	T	Bladder cancer || id:ieu-b-4874	ieu-b-4874	Bladder cancer	Bladder cancer || ||	TRUE	igd	NA	NA	NA	NA	NA	NA	NA
rs9624762	22	25640835	-7.17454e-05	0.000136025	373295	0.6	0.544585	A	G	Bladder cancer || id:ieu-b-4874	ieu-b-4874	Bladder cancer	Bladder cancer || ||	TRUE	igd	NA	NA	NA	NA	NA	NA	NA
rs9613228	22	27002223	-0.000143255	0.000146957	373295	0.33	0.306826	A	G	Bladder cancer || id:ieu-b-4874	ieu-b-4874	Bladder cancer	Bladder cancer || ||	TRUE	igd	NA	NA	NA	NA	NA	NA	NA
rs6519660	22	27060135	-9.12885e-05	0.000166256	373295	0.58	0.219159	T	C	Bladder cancer || id:ieu-b-4874	ieu-b-4874	Bladder cancer	Bladder cancer || ||	TRUE	igd	NA	NA	NA	NA	NA	NA	NA
rs978695	22	27095014	0.000314763	0.000212158	373295	0.14	0.116426	T	C	Bladder cancer || id:ieu-b-4874	ieu-b-4874	Bladder cancer	Bladder cancer || ||	TRUE	igd	NA	NA	NA	NA	NA	NA	NA
rs5761748	22	27177355	-4.96573e-05	0.000199474	373295	0.8	0.132753	G	A	Bladder cancer || id:ieu-b-4874	ieu-b-4874	Bladder cancer	Bladder cancer || ||	TRUE	igd	NA	NA	NA	NA	NA	NA	NA
rs5752414	22	27179384	-6.2741e-05	0.000202672	373295	0.760001	0.131421	A	G	Bladder cancer || id:ieu-b-4874	ieu-b-4874	Bladder cancer	Bladder cancer || ||	TRUE	igd	NA	NA	NA	NA	NA	NA	NA
rs136526	22	27245137	-1.00742e-05	0.000146772	373295	0.95	0.686989	C	T	Bladder cancer || id:ieu-b-4874	ieu-b-4874	Bladder cancer	Bladder cancer || ||	TRUE	igd	NA	NA	NA	NA	NA	NA	NA
rs5997447	22	29529148	0.000152971	0.000350053	373295	0.66	0.039053	G	A	Bladder cancer || id:ieu-b-4874	ieu-b-4874	Bladder cancer	Bladder cancer || ||	TRUE	igd	NA	NA	NA	NA	NA	NA	NA
rs12484227	22	29585080	3.22514e-05	0.000460638	373295	0.94	0.022067	A	G	Bladder cancer || id:ieu-b-4874	ieu-b-4874	Bladder cancer	Bladder cancer || ||	TRUE	igd	NA	NA	NA	NA	NA	NA	NA
rs28540755	22	30110552	-0.000331579	0.000250697	373295	0.19	0.0807	T	C	Bladder cancer || id:ieu-b-4874	ieu-b-4874	Bladder cancer	Bladder cancer || ||	TRUE	igd	NA	NA	NA	NA	NA	NA	NA
rs117293897	22	30300350	-0.000475141	0.000586187	373295	0.42	0.013582	A	G	Bladder cancer || id:ieu-b-4874	ieu-b-4874	Bladder cancer	Bladder cancer || ||	TRUE	igd	NA	NA	NA	NA	NA	NA	NA
rs73162720	22	30301947	0.000169628	0.000449413	373295	0.709999	0.023394	G	A	Bladder cancer || id:ieu-b-4874	ieu-b-4874	Bladder cancer	Bladder cancer || ||	TRUE	igd	NA	NA	NA	NA	NA	NA	NA
rs117382002	22	30617227	-0.000376625	0.000459865	373295	0.41	0.022136	T	C	Bladder cancer || id:ieu-b-4874	ieu-b-4874	Bladder cancer	Bladder cancer || ||	TRUE	igd	NA	NA	NA	NA	NA	NA	NA
rs12484252	22	30675073	-1.0399e-05	0.000156163	373295	0.95	0.257563	T	C	Bladder cancer || id:ieu-b-4874	ieu-b-4874	Bladder cancer	Bladder cancer || ||	TRUE	igd	NA	NA	NA	NA	NA	NA	NA
rs148912779	22	31127525	0.000276445	0.000435015	373295	0.53	0.025796	T	C	Bladder cancer || id:ieu-b-4874	ieu-b-4874	Bladder cancer	Bladder cancer || ||	TRUE	igd	NA	NA	NA	NA	NA	NA	NA
rs136333	22	31164310	-2.99194e-05	0.000192387	373295	0.88	0.144435	A	G	Bladder cancer || id:ieu-b-4874	ieu-b-4874	Bladder cancer	Bladder cancer || ||	TRUE	igd	NA	NA	NA	NA	NA	NA	NA
rs73156730	22	31320494	0.00029535	0.000300838	373295	0.33	0.054175	T	C	Bladder cancer || id:ieu-b-4874	ieu-b-4874	Bladder cancer	Bladder cancer || ||	TRUE	igd	NA	NA	NA	NA	NA	NA	NA
rs13056815	22	31668250	7.58521e-05	0.000135575	373295	0.58	0.514342	A	G	Bladder cancer || id:ieu-b-4874	ieu-b-4874	Bladder cancer	Bladder cancer || ||	TRUE	igd	NA	NA	NA	NA	NA	NA	NA
rs737887	22	31696615	2.54787e-05	0.000149285	373295	0.86	0.711233	G	A	Bladder cancer || id:ieu-b-4874	ieu-b-4874	Bladder cancer	Bladder cancer || ||	TRUE	igd	NA	NA	NA	NA	NA	NA	NA
rs4820079	22	32879617	-9.11144e-06	0.000135176	373295	0.95	0.498903	T	G	Bladder cancer || id:ieu-b-4874	ieu-b-4874	Bladder cancer	Bladder cancer || ||	TRUE	igd	NA	NA	NA	NA	NA	NA	NA
rs2267321	22	34314144	-0.000115634	0.000140141	373295	0.41	0.369859	T	A	Bladder cancer || id:ieu-b-4874	ieu-b-4874	Bladder cancer	Bladder cancer || ||	TRUE	igd	NA	NA	NA	NA	NA	NA	NA
rs9610442	22	36595949	-3.60169e-05	0.000603764	373295	0.95	0.013046	T	G	Bladder cancer || id:ieu-b-4874	ieu-b-4874	Bladder cancer	Bladder cancer || ||	TRUE	igd	NA	NA	NA	NA	NA	NA	NA
rs132735	22	36597881	4.69069e-05	0.000150931	373295	0.760001	0.277055	T	G	Bladder cancer || id:ieu-b-4874	ieu-b-4874	Bladder cancer	Bladder cancer || ||	TRUE	igd	NA	NA	NA	NA	NA	NA	NA
rs2075938	22	37266322	0.000104774	0.000150462	373295	0.49	0.711882	G	A	Bladder cancer || id:ieu-b-4874	ieu-b-4874	Bladder cancer	Bladder cancer || ||	TRUE	igd	NA	NA	NA	NA	NA	NA	NA
rs113626752	22	37711982	-0.000574576	0.000251931	373295	0.0230001	0.082188	A	G	Bladder cancer || id:ieu-b-4874	ieu-b-4874	Bladder cancer	Bladder cancer || ||	TRUE	igd	NA	NA	NA	NA	NA	NA	NA
rs2076088	22	37960725	-0.000151998	0.000152797	373295	0.32	0.722626	T	G	Bladder cancer || id:ieu-b-4874	ieu-b-4874	Bladder cancer	Bladder cancer || ||	TRUE	igd	NA	NA	NA	NA	NA	NA	NA
rs62235968	22	37977713	0.000121343	0.000148219	373295	0.41	0.339596	C	T	Bladder cancer || id:ieu-b-4874	ieu-b-4874	Bladder cancer	Bladder cancer || ||	TRUE	igd	NA	NA	NA	NA	NA	NA	NA
rs34834842	22	38328597	9.0903e-05	0.000358461	373295	0.8	0.037026	G	A	Bladder cancer || id:ieu-b-4874	ieu-b-4874	Bladder cancer	Bladder cancer || ||	TRUE	igd	NA	NA	NA	NA	NA	NA	NA
rs118124774	22	38553109	9.93896e-05	0.000247834	373295	0.69	0.087947	T	G	Bladder cancer || id:ieu-b-4874	ieu-b-4874	Bladder cancer	Bladder cancer || ||	TRUE	igd	NA	NA	NA	NA	NA	NA	NA
rs113688706	22	39458049	4.59404e-05	0.000233167	373295	0.84	0.096452	A	G	Bladder cancer || id:ieu-b-4874	ieu-b-4874	Bladder cancer	Bladder cancer || ||	TRUE	igd	NA	NA	NA	NA	NA	NA	NA
rs4822076	22	42364057	1.06773e-05	0.000150217	373295	0.94	0.713558	T	C	Bladder cancer || id:ieu-b-4874	ieu-b-4874	Bladder cancer	Bladder cancer || ||	TRUE	igd	NA	NA	NA	NA	NA	NA	NA
rs8138902	22	42822679	-0.000157195	0.000249045	373295	0.53	0.081147	A	G	Bladder cancer || id:ieu-b-4874	ieu-b-4874	Bladder cancer	Bladder cancer || ||	TRUE	igd	NA	NA	NA	NA	NA	NA	NA
rs75024124	22	43242267	8.33534e-05	0.000320461	373295	0.79	0.048153	T	G	Bladder cancer || id:ieu-b-4874	ieu-b-4874	Bladder cancer	Bladder cancer || ||	TRUE	igd	NA	NA	NA	NA	NA	NA	NA
rs4823462	22	45737388	0.000347631	0.000551192	373295	0.53	0.015499	T	C	Bladder cancer || id:ieu-b-4874	ieu-b-4874	Bladder cancer	Bladder cancer || ||	TRUE	igd	NA	NA	NA	NA	NA	NA	NA
rs12157531	22	46429851	0.000252909	0.000278085	373295	0.36	0.063821	A	G	Bladder cancer || id:ieu-b-4874	ieu-b-4874	Bladder cancer	Bladder cancer || ||	TRUE	igd	NA	NA	NA	NA	NA	NA	NA
rs138546	22	46997410	-0.000137788	0.000141519	373295	0.33	0.370913	C	T	Bladder cancer || id:ieu-b-4874	ieu-b-4874	Bladder cancer	Bladder cancer || ||	TRUE	igd	NA	NA	NA	NA	NA	NA	NA
rs5769056	22	47047749	7.49023e-05	0.000218833	373295	0.73	0.10773	A	G	Bladder cancer || id:ieu-b-4874	ieu-b-4874	Bladder cancer	Bladder cancer || ||	TRUE	igd	NA	NA	NA	NA	NA	NA	NA
rs75440836	22	50101304	-0.00052974	0.000306752	373295	0.0840001	0.05181	T	C	Bladder cancer || id:ieu-b-4874	ieu-b-4874	Bladder cancer	Bladder cancer || ||	TRUE	igd	NA	NA	NA	NA	NA	NA	NA
rs138857	22	50199589	-0.000113275	0.000169582	373295	0.5	0.198739	T	C	Bladder cancer || id:ieu-b-4874	ieu-b-4874	Bladder cancer	Bladder cancer || ||	TRUE	igd	NA	NA	NA	NA	NA	NA	NA
rs28516386	22	50327117	-0.000285719	0.000251217	373295	0.26	0.078842	C	T	Bladder cancer || id:ieu-b-4874	ieu-b-4874	Bladder cancer	Bladder cancer || ||	TRUE	igd	NA	NA	NA	NA	NA	NA	NA
rs138229	22	50557407	-0.000153587	0.000135528	373295	0.26	0.470549	G	A	Bladder cancer || id:ieu-b-4874	ieu-b-4874	Bladder cancer	Bladder cancer || ||	TRUE	igd	NA	NA	NA	NA	NA	NA	NA
rs138446453	21	33867047	-0.00059547	0.000610683	373295	0.33	0.01302	A	G	Bladder cancer || id:ieu-b-4874	ieu-b-4874	Bladder cancer	Bladder cancer || ||	TRUE	igd	NA	NA	NA	NA	NA	NA	NA
rs764278	21	34526385	0.000258753	0.000165502	373295	0.12	0.211461	A	G	Bladder cancer || id:ieu-b-4874	ieu-b-4874	Bladder cancer	Bladder cancer || ||	TRUE	igd	NA	NA	NA	NA	NA	NA	NA
rs73201781	21	35230780	0.000148805	0.000152455	373295	0.33	0.275268	A	G	Bladder cancer || id:ieu-b-4874	ieu-b-4874	Bladder cancer	Bladder cancer || ||	TRUE	igd	NA	NA	NA	NA	NA	NA	NA
rs2835191	21	37345614	2.19363e-05	0.000218523	373295	0.92	0.107852	A	G	Bladder cancer || id:ieu-b-4874	ieu-b-4874	Bladder cancer	Bladder cancer || ||	TRUE	igd	NA	NA	NA	NA	NA	NA	NA
rs2835495	21	38224537	0.000150785	0.000137903	373295	0.27	0.415198	T	C	Bladder cancer || id:ieu-b-4874	ieu-b-4874	Bladder cancer	Bladder cancer || ||	TRUE	igd	NA	NA	NA	NA	NA	NA	NA
rs7278229	21	39610393	-0.000871122	0.000662713	373295	0.19	0.010541	G	A	Bladder cancer || id:ieu-b-4874	ieu-b-4874	Bladder cancer	Bladder cancer || ||	TRUE	igd	NA	NA	NA	NA	NA	NA	NA
rs9976856	21	40366251	-0.000135162	0.000208638	373295	0.52	0.121467	T	C	Bladder cancer || id:ieu-b-4874	ieu-b-4874	Bladder cancer	Bladder cancer || ||	TRUE	igd	NA	NA	NA	NA	NA	NA	NA
rs79813337	21	40414537	-1.27848e-05	0.000498842	373295	0.98	0.021124	T	G	Bladder cancer || id:ieu-b-4874	ieu-b-4874	Bladder cancer	Bladder cancer || ||	TRUE	igd	NA	NA	NA	NA	NA	NA	NA
rs450717	21	40491569	-0.000170034	0.000136636	373295	0.21	0.549082	G	C	Bladder cancer || id:ieu-b-4874	ieu-b-4874	Bladder cancer	Bladder cancer || ||	TRUE	igd	NA	NA	NA	NA	NA	NA	NA
rs2836920	21	40512918	-0.000131089	0.000139705	373295	0.35	0.395439	G	T	Bladder cancer || id:ieu-b-4874	ieu-b-4874	Bladder cancer	Bladder cancer || ||	TRUE	igd	NA	NA	NA	NA	NA	NA	NA
rs2301823	17	55038490	-8.91235e-05	0.00013555	373295	0.51	0.497865	A	C	Bladder cancer || id:ieu-b-4874	ieu-b-4874	Bladder cancer	Bladder cancer || ||	TRUE	igd	NA	NA	NA	NA	NA	NA	NA
rs34097845	17	56358429	0.000105209	0.000301318	373295	0.73	0.056517	T	C	Bladder cancer || id:ieu-b-4874	ieu-b-4874	Bladder cancer	Bladder cancer || ||	TRUE	igd	NA	NA	NA	NA	NA	NA	NA
rs2632516	17	56409089	-3.333e-06	0.000136694	373295	0.98	0.443078	C	G	Bladder cancer || id:ieu-b-4874	ieu-b-4874	Bladder cancer	Bladder cancer || ||	TRUE	igd	NA	NA	NA	NA	NA	NA	NA
rs77913816	17	57788608	0.000587417	0.000342538	373295	0.0860003	0.040563	A	G	Bladder cancer || id:ieu-b-4874	ieu-b-4874	Bladder cancer	Bladder cancer || ||	TRUE	igd	NA	NA	NA	NA	NA	NA	NA
rs7212590	17	57885709	0.000199075	0.000248957	373295	0.42	0.079877	T	C	Bladder cancer || id:ieu-b-4874	ieu-b-4874	Bladder cancer	Bladder cancer || ||	TRUE	igd	NA	NA	NA	NA	NA	NA	NA
rs117213633	17	58470653	-0.000278526	0.000316213	373295	0.38	0.047917	A	C	Bladder cancer || id:ieu-b-4874	ieu-b-4874	Bladder cancer	Bladder cancer || ||	TRUE	igd	NA	NA	NA	NA	NA	NA	NA
rs2584622	17	61910167	0.000226252	0.00025058	373295	0.37	0.920904	A	G	Bladder cancer || id:ieu-b-4874	ieu-b-4874	Bladder cancer	Bladder cancer || ||	TRUE	igd	NA	NA	NA	NA	NA	NA	NA
rs34256409	17	62936447	-0.000213205	0.000228212	373295	0.35	0.113831	C	A	Bladder cancer || id:ieu-b-4874	ieu-b-4874	Bladder cancer	Bladder cancer || ||	TRUE	igd	NA	NA	NA	NA	NA	NA	NA
rs11653860	17	66205240	0.000434561	0.000240263	373295	0.0710003	0.08764	T	G	Bladder cancer || id:ieu-b-4874	ieu-b-4874	Bladder cancer	Bladder cancer || ||	TRUE	igd	NA	NA	NA	NA	NA	NA	NA
rs9890133	17	68169005	-2.83912e-05	0.000211243	373295	0.89	0.118019	G	A	Bladder cancer || id:ieu-b-4874	ieu-b-4874	Bladder cancer	Bladder cancer || ||	TRUE	igd	NA	NA	NA	NA	NA	NA	NA
rs4080890	17	68468079	-0.000360232	0.000143716	373295	0.012	0.671324	C	G	Bladder cancer || id:ieu-b-4874	ieu-b-4874	Bladder cancer	Bladder cancer || ||	TRUE	igd	NA	NA	NA	NA	NA	NA	NA
rs6501603	17	71176144	-2.72592e-05	0.000135329	373295	0.84	0.512988	T	G	Bladder cancer || id:ieu-b-4874	ieu-b-4874	Bladder cancer	Bladder cancer || ||	TRUE	igd	NA	NA	NA	NA	NA	NA	NA
rs12449957	17	71358634	-0.000160359	0.000138013	373295	0.25	0.562417	A	G	Bladder cancer || id:ieu-b-4874	ieu-b-4874	Bladder cancer	Bladder cancer || ||	TRUE	igd	NA	NA	NA	NA	NA	NA	NA
rs72852259	17	72380431	0.000657679	0.00026938	373295	0.015	0.067475	A	G	Bladder cancer || id:ieu-b-4874	ieu-b-4874	Bladder cancer	Bladder cancer || ||	TRUE	igd	NA	NA	NA	NA	NA	NA	NA
rs72844388	17	72469399	0.00118657	0.000527109	373295	0.0239999	0.016843	A	G	Bladder cancer || id:ieu-b-4874	ieu-b-4874	Bladder cancer	Bladder cancer || ||	TRUE	igd	NA	NA	NA	NA	NA	NA	NA
rs76205068	17	72551532	-0.000985414	0.000659835	373295	0.14	0.010928	T	C	Bladder cancer || id:ieu-b-4874	ieu-b-4874	Bladder cancer	Bladder cancer || ||	TRUE	igd	NA	NA	NA	NA	NA	NA	NA
rs114071254	17	72581861	-0.000220427	0.000561872	373295	0.69	0.015086	C	T	Bladder cancer || id:ieu-b-4874	ieu-b-4874	Bladder cancer	Bladder cancer || ||	TRUE	igd	NA	NA	NA	NA	NA	NA	NA
rs533419	17	72609256	0.000241859	0.0002024	373295	0.23	0.867973	C	T	Bladder cancer || id:ieu-b-4874	ieu-b-4874	Bladder cancer	Bladder cancer || ||	TRUE	igd	NA	NA	NA	NA	NA	NA	NA
rs4788847	17	72675986	2.86642e-05	0.000180738	373295	0.87	0.171976	A	G	Bladder cancer || id:ieu-b-4874	ieu-b-4874	Bladder cancer	Bladder cancer || ||	TRUE	igd	NA	NA	NA	NA	NA	NA	NA
rs113262077	17	72690017	0.000471801	0.000455922	373295	0.3	0.023743	A	G	Bladder cancer || id:ieu-b-4874	ieu-b-4874	Bladder cancer	Bladder cancer || ||	TRUE	igd	NA	NA	NA	NA	NA	NA	NA
rs8072986	17	72740027	-1.18452e-05	0.00023071	373295	0.96	0.105451	A	G	Bladder cancer || id:ieu-b-4874	ieu-b-4874	Bladder cancer	Bladder cancer || ||	TRUE	igd	NA	NA	NA	NA	NA	NA	NA
rs11077773	17	73060073	-0.000262583	0.000251349	373295	0.3	0.078234	C	T	Bladder cancer || id:ieu-b-4874	ieu-b-4874	Bladder cancer	Bladder cancer || ||	TRUE	igd	NA	NA	NA	NA	NA	NA	NA
rs7342	17	73772856	-0.000331719	0.0001856	373295	0.0739997	0.158009	C	G	Bladder cancer || id:ieu-b-4874	ieu-b-4874	Bladder cancer	Bladder cancer || ||	TRUE	igd	NA	NA	NA	NA	NA	NA	NA
rs1965261	17	73786978	-0.00076684	0.000428648	373295	0.0739997	0.974282	G	A	Bladder cancer || id:ieu-b-4874	ieu-b-4874	Bladder cancer	Bladder cancer || ||	TRUE	igd	NA	NA	NA	NA	NA	NA	NA
rs17883492	17	74000784	-6.49083e-05	0.000356645	373295	0.86	0.037846	G	A	Bladder cancer || id:ieu-b-4874	ieu-b-4874	Bladder cancer	Bladder cancer || ||	TRUE	igd	NA	NA	NA	NA	NA	NA	NA
rs11658379	17	76132141	-0.000285839	0.000196274	373295	0.15	0.137824	C	G	Bladder cancer || id:ieu-b-4874	ieu-b-4874	Bladder cancer	Bladder cancer || ||	TRUE	igd	NA	NA	NA	NA	NA	NA	NA
rs3803780	17	77045422	0.00031277	0.000354771	373295	0.38	0.03833	G	A	Bladder cancer || id:ieu-b-4874	ieu-b-4874	Bladder cancer	Bladder cancer || ||	TRUE	igd	NA	NA	NA	NA	NA	NA	NA
rs9799	17	77910156	-3.51819e-05	0.000146236	373295	0.81	0.315167	T	C	Bladder cancer || id:ieu-b-4874	ieu-b-4874	Bladder cancer	Bladder cancer || ||	TRUE	igd	NA	NA	NA	NA	NA	NA	NA
rs12450199	17	78076592	-7.22414e-05	0.00013944	373295	0.6	0.381391	C	A	Bladder cancer || id:ieu-b-4874	ieu-b-4874	Bladder cancer	Bladder cancer || ||	TRUE	igd	NA	NA	NA	NA	NA	NA	NA
rs62075433	17	78999215	5.63424e-05	0.0001644	373295	0.73	0.236701	A	G	Bladder cancer || id:ieu-b-4874	ieu-b-4874	Bladder cancer	Bladder cancer || ||	TRUE	igd	NA	NA	NA	NA	NA	NA	NA
rs117814967	17	79008211	-0.000277263	0.000292421	373295	0.34	0.057371	G	C	Bladder cancer || id:ieu-b-4874	ieu-b-4874	Bladder cancer	Bladder cancer || ||	TRUE	igd	NA	NA	NA	NA	NA	NA	NA
rs11869318	17	79015989	0.00021005	0.00013685	373295	0.12	0.552857	T	C	Bladder cancer || id:ieu-b-4874	ieu-b-4874	Bladder cancer	Bladder cancer || ||	TRUE	igd	NA	NA	NA	NA	NA	NA	NA
rs141697724	17	79115192	6.44625e-05	0.000350287	373295	0.85	0.040077	A	G	Bladder cancer || id:ieu-b-4874	ieu-b-4874	Bladder cancer	Bladder cancer || ||	TRUE	igd	NA	NA	NA	NA	NA	NA	NA
rs118136585	17	79234631	0.000317421	0.000440848	373295	0.47	0.02421	T	C	Bladder cancer || id:ieu-b-4874	ieu-b-4874	Bladder cancer	Bladder cancer || ||	TRUE	igd	NA	NA	NA	NA	NA	NA	NA
rs854781	17	18043500	0.000329351	0.00013964	373295	0.0179999	0.622156	C	A	Bladder cancer || id:ieu-b-4874	ieu-b-4874	Bladder cancer	Bladder cancer || ||	TRUE	igd	NA	NA	NA	NA	NA	NA	NA
rs2936641	17	18466815	0.000105159	0.000137514	373295	0.44	0.486132	T	C	Bladder cancer || id:ieu-b-4874	ieu-b-4874	Bladder cancer	Bladder cancer || ||	TRUE	igd	NA	NA	NA	NA	NA	NA	NA
rs3785776	17	19225651	0.000372023	0.000347038	373295	0.28	0.040273	A	G	Bladder cancer || id:ieu-b-4874	ieu-b-4874	Bladder cancer	Bladder cancer || ||	TRUE	igd	NA	NA	NA	NA	NA	NA	NA
rs166840	17	19799698	0.000115372	0.000138594	373295	0.41	0.411459	A	G	Bladder cancer || id:ieu-b-4874	ieu-b-4874	Bladder cancer	Bladder cancer || ||	TRUE	igd	NA	NA	NA	NA	NA	NA	NA
rs12150373	17	20656965	8.30553e-05	0.000320214	373295	0.8	0.047949	C	T	Bladder cancer || id:ieu-b-4874	ieu-b-4874	Bladder cancer	Bladder cancer || ||	TRUE	igd	NA	NA	NA	NA	NA	NA	NA
rs11655061	17	25882115	0.0002291	0.000138806	373295	0.0990011	0.438864	A	G	Bladder cancer || id:ieu-b-4874	ieu-b-4874	Bladder cancer	Bladder cancer || ||	TRUE	igd	NA	NA	NA	NA	NA	NA	NA
rs185741477	17	27067070	-5.73089e-05	0.000279258	373295	0.84	0.063247	A	G	Bladder cancer || id:ieu-b-4874	ieu-b-4874	Bladder cancer	Bladder cancer || ||	TRUE	igd	NA	NA	NA	NA	NA	NA	NA
rs7213285	17	27206029	0.00017279	0.000182924	373295	0.34	0.164479	A	G	Bladder cancer || id:ieu-b-4874	ieu-b-4874	Bladder cancer	Bladder cancer || ||	TRUE	igd	NA	NA	NA	NA	NA	NA	NA
rs6505095	17	27210253	0.000149352	0.000143676	373295	0.3	0.336255	C	T	Bladder cancer || id:ieu-b-4874	ieu-b-4874	Bladder cancer	Bladder cancer || ||	TRUE	igd	NA	NA	NA	NA	NA	NA	NA
rs62065161	17	27430853	2.76441e-05	0.000406919	373295	0.95	0.028374	G	A	Bladder cancer || id:ieu-b-4874	ieu-b-4874	Bladder cancer	Bladder cancer || ||	TRUE	igd	NA	NA	NA	NA	NA	NA	NA
rs497993	17	27895528	-5.81552e-05	0.000147261	373295	0.69	0.696295	C	T	Bladder cancer || id:ieu-b-4874	ieu-b-4874	Bladder cancer	Bladder cancer || ||	TRUE	igd	NA	NA	NA	NA	NA	NA	NA
rs7405606	17	29730150	0.000192343	0.000177194	373295	0.28	0.815381	C	G	Bladder cancer || id:ieu-b-4874	ieu-b-4874	Bladder cancer	Bladder cancer || ||	TRUE	igd	NA	NA	NA	NA	NA	NA	NA
rs8075900	17	29752119	0.000434248	0.000231923	373295	0.061	0.095553	C	T	Bladder cancer || id:ieu-b-4874	ieu-b-4874	Bladder cancer	Bladder cancer || ||	TRUE	igd	NA	NA	NA	NA	NA	NA	NA
rs8073060	17	33875262	-8.25606e-05	0.000148504	373295	0.58	0.292441	A	T	Bladder cancer || id:ieu-b-4874	ieu-b-4874	Bladder cancer	Bladder cancer || ||	TRUE	igd	NA	NA	NA	NA	NA	NA	NA
rs11653357	17	33923607	0.000333919	0.000177711	373295	0.0599998	0.17512	A	G	Bladder cancer || id:ieu-b-4874	ieu-b-4874	Bladder cancer	Bladder cancer || ||	TRUE	igd	NA	NA	NA	NA	NA	NA	NA
rs225245	17	33946107	-8.28269e-05	0.000135856	373295	0.54	0.454645	G	A	Bladder cancer || id:ieu-b-4874	ieu-b-4874	Bladder cancer	Bladder cancer || ||	TRUE	igd	NA	NA	NA	NA	NA	NA	NA
rs12952054	17	37054253	5.19427e-05	0.000136019	373295	0.7	0.445723	G	A	Bladder cancer || id:ieu-b-4874	ieu-b-4874	Bladder cancer	Bladder cancer || ||	TRUE	igd	NA	NA	NA	NA	NA	NA	NA
rs12453507	17	38053207	-0.000224056	0.000135358	373295	0.0980009	0.503879	G	C	Bladder cancer || id:ieu-b-4874	ieu-b-4874	Bladder cancer	Bladder cancer || ||	TRUE	igd	NA	NA	NA	NA	NA	NA	NA
rs2305480	17	38062196	-0.000193426	0.000135587	373295	0.15	0.46715	A	G	Bladder cancer || id:ieu-b-4874	ieu-b-4874	Bladder cancer	Bladder cancer || ||	TRUE	igd	NA	NA	NA	NA	NA	NA	NA
rs12600856	17	38163295	-0.000134292	0.000138666	373295	0.33	0.38759	C	T	Bladder cancer || id:ieu-b-4874	ieu-b-4874	Bladder cancer	Bladder cancer || ||	TRUE	igd	NA	NA	NA	NA	NA	NA	NA
rs75983909	17	38723925	0.000461804	0.000405585	373295	0.25	0.028725	T	C	Bladder cancer || id:ieu-b-4874	ieu-b-4874	Bladder cancer	Bladder cancer || ||	TRUE	igd	NA	NA	NA	NA	NA	NA	NA
rs150902993	17	39909401	8.58143e-05	0.000474149	373295	0.86	0.020914	G	A	Bladder cancer || id:ieu-b-4874	ieu-b-4874	Bladder cancer	Bladder cancer || ||	TRUE	igd	NA	NA	NA	NA	NA	NA	NA
rs117981684	17	40113010	-0.000527104	0.000503052	373295	0.29	0.018355	A	G	Bladder cancer || id:ieu-b-4874	ieu-b-4874	Bladder cancer	Bladder cancer || ||	TRUE	igd	NA	NA	NA	NA	NA	NA	NA
rs74933984	17	41046727	0.00035676	0.000190806	373295	0.0619998	0.146923	A	G	Bladder cancer || id:ieu-b-4874	ieu-b-4874	Bladder cancer	Bladder cancer || ||	TRUE	igd	NA	NA	NA	NA	NA	NA	NA
rs865429	17	41835215	0.00036636	0.000208881	373295	0.0790005	0.876864	A	G	Bladder cancer || id:ieu-b-4874	ieu-b-4874	Bladder cancer	Bladder cancer || ||	TRUE	igd	NA	NA	NA	NA	NA	NA	NA
rs141024802	17	41959204	0.000189197	0.000398042	373295	0.630001	0.03114	T	C	Bladder cancer || id:ieu-b-4874	ieu-b-4874	Bladder cancer	Bladder cancer || ||	TRUE	igd	NA	NA	NA	NA	NA	NA	NA
rs72836582	17	41983417	0.000157001	0.000207772	373295	0.450001	0.122933	T	C	Bladder cancer || id:ieu-b-4874	ieu-b-4874	Bladder cancer	Bladder cancer || ||	TRUE	igd	NA	NA	NA	NA	NA	NA	NA
rs71371957	17	42071537	0.000380543	0.000361392	373295	0.29	0.038186	T	A	Bladder cancer || id:ieu-b-4874	ieu-b-4874	Bladder cancer	Bladder cancer || ||	TRUE	igd	NA	NA	NA	NA	NA	NA	NA
rs8064669	17	42874870	0.000251349	0.000220438	373295	0.25	0.894843	T	C	Bladder cancer || id:ieu-b-4874	ieu-b-4874	Bladder cancer	Bladder cancer || ||	TRUE	igd	NA	NA	NA	NA	NA	NA	NA
rs12936620	17	43788820	-0.000327077	0.000377036	373295	0.39	0.034303	G	T	Bladder cancer || id:ieu-b-4874	ieu-b-4874	Bladder cancer	Bladder cancer || ||	TRUE	igd	NA	NA	NA	NA	NA	NA	NA
rs17649553	17	43994648	8.75738e-05	0.000161483	373295	0.59	0.225877	T	C	Bladder cancer || id:ieu-b-4874	ieu-b-4874	Bladder cancer	Bladder cancer || ||	TRUE	igd	NA	NA	NA	NA	NA	NA	NA
rs138538686	17	44078352	0.000654159	0.000424702	373295	0.12	0.026423	A	G	Bladder cancer || id:ieu-b-4874	ieu-b-4874	Bladder cancer	Bladder cancer || ||	TRUE	igd	NA	NA	NA	NA	NA	NA	NA
rs28689858	17	44131368	1.41805e-05	0.000297321	373295	0.96	0.945195	C	T	Bladder cancer || id:ieu-b-4874	ieu-b-4874	Bladder cancer	Bladder cancer || ||	TRUE	igd	NA	NA	NA	NA	NA	NA	NA
rs11656663	17	44160410	-0.000551789	0.000411072	373295	0.18	0.027809	T	C	Bladder cancer || id:ieu-b-4874	ieu-b-4874	Bladder cancer	Bladder cancer || ||	TRUE	igd	NA	NA	NA	NA	NA	NA	NA
rs72628343	17	45057035	0.000170173	0.000268702	373295	0.53	0.068829	C	T	Bladder cancer || id:ieu-b-4874	ieu-b-4874	Bladder cancer	Bladder cancer || ||	TRUE	igd	NA	NA	NA	NA	NA	NA	NA
rs7210182	17	45327140	-0.000263863	0.000165624	373295	0.11	0.212243	A	G	Bladder cancer || id:ieu-b-4874	ieu-b-4874	Bladder cancer	Bladder cancer || ||	TRUE	igd	NA	NA	NA	NA	NA	NA	NA
rs7220606	17	45374795	4.28864e-05	0.000137074	373295	0.75	0.570949	G	A	Bladder cancer || id:ieu-b-4874	ieu-b-4874	Bladder cancer	Bladder cancer || ||	TRUE	igd	NA	NA	NA	NA	NA	NA	NA
rs78876100	17	46831736	-0.000161181	0.000470517	373295	0.73	0.02135	G	A	Bladder cancer || id:ieu-b-4874	ieu-b-4874	Bladder cancer	Bladder cancer || ||	TRUE	igd	NA	NA	NA	NA	NA	NA	NA
rs117129726	17	46932195	-8.56341e-05	0.000316622	373295	0.79	0.047829	A	G	Bladder cancer || id:ieu-b-4874	ieu-b-4874	Bladder cancer	Bladder cancer || ||	TRUE	igd	NA	NA	NA	NA	NA	NA	NA
rs144648234	17	47239463	1.67907e-05	0.000176068	373295	0.92	0.185717	T	C	Bladder cancer || id:ieu-b-4874	ieu-b-4874	Bladder cancer	Bladder cancer || ||	TRUE	igd	NA	NA	NA	NA	NA	NA	NA
rs79649161	17	47483672	-0.000708438	0.00045439	373295	0.12	0.022671	T	C	Bladder cancer || id:ieu-b-4874	ieu-b-4874	Bladder cancer	Bladder cancer || ||	TRUE	igd	NA	NA	NA	NA	NA	NA	NA
rs4783099	16	84941329	1.95526e-06	0.00014113	373295	0.99	0.376964	T	C	Bladder cancer || id:ieu-b-4874	ieu-b-4874	Bladder cancer	Bladder cancer || ||	TRUE	igd	NA	NA	NA	NA	NA	NA	NA
rs117469993	16	85118201	0.000496338	0.000653264	373295	0.450001	0.011055	A	C	Bladder cancer || id:ieu-b-4874	ieu-b-4874	Bladder cancer	Bladder cancer || ||	TRUE	igd	NA	NA	NA	NA	NA	NA	NA
rs138405060	16	85162546	-0.000850457	0.00057927	373295	0.14	0.015159	T	C	Bladder cancer || id:ieu-b-4874	ieu-b-4874	Bladder cancer	Bladder cancer || ||	TRUE	igd	NA	NA	NA	NA	NA	NA	NA
rs4567750	16	85797232	0.00057045	0.000425612	373295	0.18	0.025863	T	C	Bladder cancer || id:ieu-b-4874	ieu-b-4874	Bladder cancer	Bladder cancer || ||	TRUE	igd	NA	NA	NA	NA	NA	NA	NA
rs8054972	16	85801365	-0.000135547	0.000162393	373295	0.4	0.224555	A	C	Bladder cancer || id:ieu-b-4874	ieu-b-4874	Bladder cancer	Bladder cancer || ||	TRUE	igd	NA	NA	NA	NA	NA	NA	NA
rs96603	16	85815097	0.000102283	0.000171535	373295	0.55	0.807055	T	C	Bladder cancer || id:ieu-b-4874	ieu-b-4874	Bladder cancer	Bladder cancer || ||	TRUE	igd	NA	NA	NA	NA	NA	NA	NA
rs113646461	16	85995436	6.87304e-05	0.00025378	373295	0.79	0.076653	C	T	Bladder cancer || id:ieu-b-4874	ieu-b-4874	Bladder cancer	Bladder cancer || ||	TRUE	igd	NA	NA	NA	NA	NA	NA	NA
rs11641016	16	86014881	8.93646e-07	0.000171969	373295	1	0.195273	G	C	Bladder cancer || id:ieu-b-4874	ieu-b-4874	Bladder cancer	Bladder cancer || ||	TRUE	igd	NA	NA	NA	NA	NA	NA	NA
rs837763	16	88853729	-9.89424e-05	0.000135934	373295	0.47	0.556067	T	C	Bladder cancer || id:ieu-b-4874	ieu-b-4874	Bladder cancer	Bladder cancer || ||	TRUE	igd	NA	NA	NA	NA	NA	NA	NA
rs72815520	16	89003250	2.60623e-05	0.000192261	373295	0.89	0.149917	T	C	Bladder cancer || id:ieu-b-4874	ieu-b-4874	Bladder cancer	Bladder cancer || ||	TRUE	igd	NA	NA	NA	NA	NA	NA	NA
rs147981183	16	89536474	-0.000428193	0.000342586	373295	0.21	0.044116	T	C	Bladder cancer || id:ieu-b-4874	ieu-b-4874	Bladder cancer	Bladder cancer || ||	TRUE	igd	NA	NA	NA	NA	NA	NA	NA
rs445537	16	89703424	9.13915e-05	0.000136905	373295	0.5	0.468343	G	A	Bladder cancer || id:ieu-b-4874	ieu-b-4874	Bladder cancer	Bladder cancer || ||	TRUE	igd	NA	NA	NA	NA	NA	NA	NA
rs147792551	16	89787968	-0.00018392	0.000240159	373295	0.44	0.087542	G	C	Bladder cancer || id:ieu-b-4874	ieu-b-4874	Bladder cancer	Bladder cancer || ||	TRUE	igd	NA	NA	NA	NA	NA	NA	NA
rs62052250	16	90044378	8.09663e-06	0.000255224	373295	0.97	0.07595	T	C	Bladder cancer || id:ieu-b-4874	ieu-b-4874	Bladder cancer	Bladder cancer || ||	TRUE	igd	NA	NA	NA	NA	NA	NA	NA
rs2077426	16	90128224	-0.000202018	0.000144427	373295	0.16	0.668334	G	C	Bladder cancer || id:ieu-b-4874	ieu-b-4874	Bladder cancer	Bladder cancer || ||	TRUE	igd	NA	NA	NA	NA	NA	NA	NA
rs2750010	17	679476	0.000257191	0.000167831	373295	0.13	0.20412	A	T	Bladder cancer || id:ieu-b-4874	ieu-b-4874	Bladder cancer	Bladder cancer || ||	TRUE	igd	NA	NA	NA	NA	NA	NA	NA
rs142938965	17	4586728	1.58076e-05	0.000280708	373295	0.96	0.071879	T	G	Bladder cancer || id:ieu-b-4874	ieu-b-4874	Bladder cancer	Bladder cancer || ||	TRUE	igd	NA	NA	NA	NA	NA	NA	NA
rs11867584	17	4960712	-7.33772e-05	0.000145431	373295	0.61	0.315978	T	C	Bladder cancer || id:ieu-b-4874	ieu-b-4874	Bladder cancer	Bladder cancer || ||	TRUE	igd	NA	NA	NA	NA	NA	NA	NA
rs2472614	17	5341050	-0.000264511	0.000220357	373295	0.23	0.104791	C	G	Bladder cancer || id:ieu-b-4874	ieu-b-4874	Bladder cancer	Bladder cancer || ||	TRUE	igd	NA	NA	NA	NA	NA	NA	NA
rs2271314	17	6797773	-0.000184055	0.000138995	373295	0.19	0.382606	C	A	Bladder cancer || id:ieu-b-4874	ieu-b-4874	Bladder cancer	Bladder cancer || ||	TRUE	igd	NA	NA	NA	NA	NA	NA	NA
rs11657418	17	7314885	4.4745e-05	0.000161663	373295	0.780001	0.273651	C	G	Bladder cancer || id:ieu-b-4874	ieu-b-4874	Bladder cancer	Bladder cancer || ||	TRUE	igd	NA	NA	NA	NA	NA	NA	NA
rs7359524	17	7621528	-0.000183466	0.000150431	373295	0.22	0.285395	A	G	Bladder cancer || id:ieu-b-4874	ieu-b-4874	Bladder cancer	Bladder cancer || ||	TRUE	igd	NA	NA	NA	NA	NA	NA	NA
rs11149759	16	74662597	0.000221062	0.000163015	373295	0.18	0.221056	T	C	Bladder cancer || id:ieu-b-4874	ieu-b-4874	Bladder cancer	Bladder cancer || ||	TRUE	igd	NA	NA	NA	NA	NA	NA	NA
rs112809268	16	75319587	0.000116047	0.000249221	373295	0.64	0.08038	T	C	Bladder cancer || id:ieu-b-4874	ieu-b-4874	Bladder cancer	Bladder cancer || ||	TRUE	igd	NA	NA	NA	NA	NA	NA	NA
rs2344144	16	77612895	7.73968e-05	0.000169448	373295	0.649999	0.198348	A	G	Bladder cancer || id:ieu-b-4874	ieu-b-4874	Bladder cancer	Bladder cancer || ||	TRUE	igd	NA	NA	NA	NA	NA	NA	NA
rs4888984	16	79509334	-0.000256476	0.000179231	373295	0.15	0.172821	C	T	Bladder cancer || id:ieu-b-4874	ieu-b-4874	Bladder cancer	Bladder cancer || ||	TRUE	igd	NA	NA	NA	NA	NA	NA	NA
rs12325015	16	80951984	0.000207776	0.000188337	373295	0.27	0.153728	G	T	Bladder cancer || id:ieu-b-4874	ieu-b-4874	Bladder cancer	Bladder cancer || ||	TRUE	igd	NA	NA	NA	NA	NA	NA	NA
rs12716929	16	82002860	-0.000232724	0.000185411	373295	0.21	0.226067	G	A	Bladder cancer || id:ieu-b-4874	ieu-b-4874	Bladder cancer	Bladder cancer || ||	TRUE	igd	NA	NA	NA	NA	NA	NA	NA
rs62038328	16	82377563	-9.23149e-05	0.000174888	373295	0.6	0.183846	G	A	Bladder cancer || id:ieu-b-4874	ieu-b-4874	Bladder cancer	Bladder cancer || ||	TRUE	igd	NA	NA	NA	NA	NA	NA	NA
rs10153178	16	83759856	8.29123e-05	0.000158292	373295	0.6	0.243732	C	T	Bladder cancer || id:ieu-b-4874	ieu-b-4874	Bladder cancer	Bladder cancer || ||	TRUE	igd	NA	NA	NA	NA	NA	NA	NA
rs254345	16	83782440	-0.000157414	0.00014608	373295	0.28	0.319748	T	C	Bladder cancer || id:ieu-b-4874	ieu-b-4874	Bladder cancer	Bladder cancer || ||	TRUE	igd	NA	NA	NA	NA	NA	NA	NA
rs3785023	16	84125078	4.67686e-05	0.000147654	373295	0.75	0.692263	C	T	Bladder cancer || id:ieu-b-4874	ieu-b-4874	Bladder cancer	Bladder cancer || ||	TRUE	igd	NA	NA	NA	NA	NA	NA	NA
rs8056424	16	84538458	1.93844e-05	0.000170243	373295	0.91	0.204745	G	C	Bladder cancer || id:ieu-b-4874	ieu-b-4874	Bladder cancer	Bladder cancer || ||	TRUE	igd	NA	NA	NA	NA	NA	NA	NA
rs3855650	16	66458859	0.000105209	0.000186839	373295	0.57	0.154484	C	T	Bladder cancer || id:ieu-b-4874	ieu-b-4874	Bladder cancer	Bladder cancer || ||	TRUE	igd	NA	NA	NA	NA	NA	NA	NA
rs8050075	16	66524913	-0.000465709	0.000361216	373295	0.2	0.036677	C	A	Bladder cancer || id:ieu-b-4874	ieu-b-4874	Bladder cancer	Bladder cancer || ||	TRUE	igd	NA	NA	NA	NA	NA	NA	NA
rs150016766	16	67273173	-0.000519265	0.000493442	373295	0.29	0.019663	A	G	Bladder cancer || id:ieu-b-4874	ieu-b-4874	Bladder cancer	Bladder cancer || ||	TRUE	igd	NA	NA	NA	NA	NA	NA	NA
rs12934863	16	68077071	8.57214e-05	0.000135895	373295	0.53	0.454881	G	A	Bladder cancer || id:ieu-b-4874	ieu-b-4874	Bladder cancer	Bladder cancer || ||	TRUE	igd	NA	NA	NA	NA	NA	NA	NA
rs11642362	16	68811307	-1.71643e-05	0.000137151	373295	0.9	0.57843	C	T	Bladder cancer || id:ieu-b-4874	ieu-b-4874	Bladder cancer	Bladder cancer || ||	TRUE	igd	NA	NA	NA	NA	NA	NA	NA
rs7206524	16	69975896	6.4514e-05	0.000145466	373295	0.66	0.313817	T	G	Bladder cancer || id:ieu-b-4874	ieu-b-4874	Bladder cancer	Bladder cancer || ||	TRUE	igd	NA	NA	NA	NA	NA	NA	NA
rs11075762	16	70372339	0.000166326	0.000214868	373295	0.44	0.111196	T	C	Bladder cancer || id:ieu-b-4874	ieu-b-4874	Bladder cancer	Bladder cancer || ||	TRUE	igd	NA	NA	NA	NA	NA	NA	NA
rs4788771	16	71176126	-0.000135252	0.000169511	373295	0.42	0.204676	T	A	Bladder cancer || id:ieu-b-4874	ieu-b-4874	Bladder cancer	Bladder cancer || ||	TRUE	igd	NA	NA	NA	NA	NA	NA	NA
rs13332233	16	23626522	0.000186725	0.00018985	373295	0.33	0.149205	A	G	Bladder cancer || id:ieu-b-4874	ieu-b-4874	Bladder cancer	Bladder cancer || ||	TRUE	igd	NA	NA	NA	NA	NA	NA	NA
rs147702456	16	23723376	0.00110503	0.000564105	373295	0.05	0.015613	T	C	Bladder cancer || id:ieu-b-4874	ieu-b-4874	Bladder cancer	Bladder cancer || ||	TRUE	igd	NA	NA	NA	NA	NA	NA	NA
rs62032847	16	24957627	-6.63172e-06	0.000136655	373295	0.96	0.42731	G	C	Bladder cancer || id:ieu-b-4874	ieu-b-4874	Bladder cancer	Bladder cancer || ||	TRUE	igd	NA	NA	NA	NA	NA	NA	NA
rs62063070	17	8034628	-6.20948e-05	0.000139737	373295	0.66	0.39887	G	C	Bladder cancer || id:ieu-b-4874	ieu-b-4874	Bladder cancer	Bladder cancer || ||	TRUE	igd	NA	NA	NA	NA	NA	NA	NA
rs4792590	17	8117115	4.09019e-06	0.000204528	373295	0.98	0.875138	G	A	Bladder cancer || id:ieu-b-4874	ieu-b-4874	Bladder cancer	Bladder cancer || ||	TRUE	igd	NA	NA	NA	NA	NA	NA	NA
rs73973191	17	8592850	-4.8495e-05	0.00020795	373295	0.82	0.121633	C	G	Bladder cancer || id:ieu-b-4874	ieu-b-4874	Bladder cancer	Bladder cancer || ||	TRUE	igd	NA	NA	NA	NA	NA	NA	NA
rs11650537	17	12882087	0.000209242	0.000136168	373295	0.12	0.460748	T	C	Bladder cancer || id:ieu-b-4874	ieu-b-4874	Bladder cancer	Bladder cancer || ||	TRUE	igd	NA	NA	NA	NA	NA	NA	NA
rs10445254	17	13896570	-0.000285803	0.000167372	373295	0.0879995	0.206229	C	A	Bladder cancer || id:ieu-b-4874	ieu-b-4874	Bladder cancer	Bladder cancer || ||	TRUE	igd	NA	NA	NA	NA	NA	NA	NA
rs56758968	17	13921397	6.87878e-05	0.000179391	373295	0.7	0.171661	T	C	Bladder cancer || id:ieu-b-4874	ieu-b-4874	Bladder cancer	Bladder cancer || ||	TRUE	igd	NA	NA	NA	NA	NA	NA	NA
rs34721069	17	14034206	-2.21162e-05	0.000178116	373295	0.9	0.175712	A	G	Bladder cancer || id:ieu-b-4874	ieu-b-4874	Bladder cancer	Bladder cancer || ||	TRUE	igd	NA	NA	NA	NA	NA	NA	NA
rs62052159	17	14162323	0.00012385	0.000368719	373295	0.74	0.034667	C	T	Bladder cancer || id:ieu-b-4874	ieu-b-4874	Bladder cancer	Bladder cancer || ||	TRUE	igd	NA	NA	NA	NA	NA	NA	NA
rs1953228	14	65562218	0.000145991	0.00014132	373295	0.3	0.353823	C	G	Bladder cancer || id:ieu-b-4874	ieu-b-4874	Bladder cancer	Bladder cancer || ||	TRUE	igd	NA	NA	NA	NA	NA	NA	NA
rs10139816	14	65619352	-1.04148e-05	0.000141925	373295	0.94	0.373931	T	C	Bladder cancer || id:ieu-b-4874	ieu-b-4874	Bladder cancer	Bladder cancer || ||	TRUE	igd	NA	NA	NA	NA	NA	NA	NA
rs146205589	14	65631389	-0.0008599	0.000495054	373295	0.0819993	0.019949	A	G	Bladder cancer || id:ieu-b-4874	ieu-b-4874	Bladder cancer	Bladder cancer || ||	TRUE	igd	NA	NA	NA	NA	NA	NA	NA
rs62080203	17	79631324	-0.000197988	0.000174597	373295	0.26	0.185733	A	G	Bladder cancer || id:ieu-b-4874	ieu-b-4874	Bladder cancer	Bladder cancer || ||	TRUE	igd	NA	NA	NA	NA	NA	NA	NA
rs116065945	17	80269470	-6.8025e-05	0.000170811	373295	0.69	0.193789	T	C	Bladder cancer || id:ieu-b-4874	ieu-b-4874	Bladder cancer	Bladder cancer || ||	TRUE	igd	NA	NA	NA	NA	NA	NA	NA
rs9902897	17	80383844	0.000128255	0.000140159	373295	0.36	0.368206	A	G	Bladder cancer || id:ieu-b-4874	ieu-b-4874	Bladder cancer	Bladder cancer || ||	TRUE	igd	NA	NA	NA	NA	NA	NA	NA
rs149836885	17	80682753	1.18244e-05	0.000150787	373295	0.94	0.283837	C	T	Bladder cancer || id:ieu-b-4874	ieu-b-4874	Bladder cancer	Bladder cancer || ||	TRUE	igd	NA	NA	NA	NA	NA	NA	NA
rs11875619	18	387004	-2.48202e-05	0.000225713	373295	0.91	0.099761	G	T	Bladder cancer || id:ieu-b-4874	ieu-b-4874	Bladder cancer	Bladder cancer || ||	TRUE	igd	NA	NA	NA	NA	NA	NA	NA
rs35858953	20	58587484	3.56177e-05	0.000135409	373295	0.79	0.479836	G	A	Bladder cancer || id:ieu-b-4874	ieu-b-4874	Bladder cancer	Bladder cancer || ||	TRUE	igd	NA	NA	NA	NA	NA	NA	NA
rs77268842	12	66125067	0.0006818	0.000392338	373295	0.0819993	0.030448	T	C	Bladder cancer || id:ieu-b-4874	ieu-b-4874	Bladder cancer	Bladder cancer || ||	TRUE	igd	NA	NA	NA	NA	NA	NA	NA
rs10128877	12	66454490	-0.000180643	0.000149683	373295	0.23	0.286946	C	T	Bladder cancer || id:ieu-b-4874	ieu-b-4874	Bladder cancer	Bladder cancer || ||	TRUE	igd	NA	NA	NA	NA	NA	NA	NA
rs12318310	12	68464833	-7.13588e-05	0.000174196	373295	0.68	0.187979	G	T	Bladder cancer || id:ieu-b-4874	ieu-b-4874	Bladder cancer	Bladder cancer || ||	TRUE	igd	NA	NA	NA	NA	NA	NA	NA
rs10129014	12	68837123	4.5383e-05	0.000138403	373295	0.74	0.507358	C	T	Bladder cancer || id:ieu-b-4874	ieu-b-4874	Bladder cancer	Bladder cancer || ||	TRUE	igd	NA	NA	NA	NA	NA	NA	NA
rs11177255	12	68886663	8.81709e-05	0.000254583	373295	0.73	0.075798	T	C	Bladder cancer || id:ieu-b-4874	ieu-b-4874	Bladder cancer	Bladder cancer || ||	TRUE	igd	NA	NA	NA	NA	NA	NA	NA
rs35918554	12	69299910	-0.000158424	0.00029437	373295	0.59	0.059295	T	C	Bladder cancer || id:ieu-b-4874	ieu-b-4874	Bladder cancer	Bladder cancer || ||	TRUE	igd	NA	NA	NA	NA	NA	NA	NA
rs7961809	12	69497995	-2.02331e-05	0.000169173	373295	0.9	0.205563	G	A	Bladder cancer || id:ieu-b-4874	ieu-b-4874	Bladder cancer	Bladder cancer || ||	TRUE	igd	NA	NA	NA	NA	NA	NA	NA
rs73141969	12	69614374	9.70277e-05	0.000185671	373295	0.6	0.156742	A	G	Bladder cancer || id:ieu-b-4874	ieu-b-4874	Bladder cancer	Bladder cancer || ||	TRUE	igd	NA	NA	NA	NA	NA	NA	NA
rs7295244	12	69802123	6.82093e-06	0.000443112	373295	0.99	0.97616	C	T	Bladder cancer || id:ieu-b-4874	ieu-b-4874	Bladder cancer	Bladder cancer || ||	TRUE	igd	NA	NA	NA	NA	NA	NA	NA
rs1654957	12	70774455	0.000113341	0.000140604	373295	0.42	0.634704	G	A	Bladder cancer || id:ieu-b-4874	ieu-b-4874	Bladder cancer	Bladder cancer || ||	TRUE	igd	NA	NA	NA	NA	NA	NA	NA
rs1826724	12	70830503	-0.00154335	0.000574397	373295	0.00719996	0.015389	G	A	Bladder cancer || id:ieu-b-4874	ieu-b-4874	Bladder cancer	Bladder cancer || ||	TRUE	igd	NA	NA	NA	NA	NA	NA	NA
rs2509814	11	94829514	-9.96403e-05	0.000182527	373295	0.59	0.836215	T	G	Bladder cancer || id:ieu-b-4874	ieu-b-4874	Bladder cancer	Bladder cancer || ||	TRUE	igd	NA	NA	NA	NA	NA	NA	NA
rs7729	11	94865454	-1.23584e-05	0.000141372	373295	0.93	0.642157	G	T	Bladder cancer || id:ieu-b-4874	ieu-b-4874	Bladder cancer	Bladder cancer || ||	TRUE	igd	NA	NA	NA	NA	NA	NA	NA
rs138358314	11	96567458	-0.000693589	0.000449799	373295	0.12	0.024832	A	G	Bladder cancer || id:ieu-b-4874	ieu-b-4874	Bladder cancer	Bladder cancer || ||	TRUE	igd	NA	NA	NA	NA	NA	NA	NA
rs1940480	11	102567626	9.91428e-05	0.000135674	373295	0.46	0.454863	G	C	Bladder cancer || id:ieu-b-4874	ieu-b-4874	Bladder cancer	Bladder cancer || ||	TRUE	igd	NA	NA	NA	NA	NA	NA	NA
rs11225426	11	102664591	-0.000780981	0.000255822	373295	0.00230001	0.075431	T	C	Bladder cancer || id:ieu-b-4874	ieu-b-4874	Bladder cancer	Bladder cancer || ||	TRUE	igd	NA	NA	NA	NA	NA	NA	NA
rs471994	11	102697731	-4.62246e-05	0.000140957	373295	0.74	0.358026	A	G	Bladder cancer || id:ieu-b-4874	ieu-b-4874	Bladder cancer	Bladder cancer || ||	TRUE	igd	NA	NA	NA	NA	NA	NA	NA
rs11226362	11	104312666	0.000349827	0.000189912	373295	0.0649995	0.15024	T	C	Bladder cancer || id:ieu-b-4874	ieu-b-4874	Bladder cancer	Bladder cancer || ||	TRUE	igd	NA	NA	NA	NA	NA	NA	NA
rs10895735	11	104700048	0.000123618	0.000158731	373295	0.44	0.239191	G	A	Bladder cancer || id:ieu-b-4874	ieu-b-4874	Bladder cancer	Bladder cancer || ||	TRUE	igd	NA	NA	NA	NA	NA	NA	NA
rs7946762	11	105471429	-0.00011032	0.000214569	373295	0.61	0.888122	C	T	Bladder cancer || id:ieu-b-4874	ieu-b-4874	Bladder cancer	Bladder cancer || ||	TRUE	igd	NA	NA	NA	NA	NA	NA	NA
rs12301925	12	47473342	-4.1567e-05	0.000144879	373295	0.77	0.33099	C	T	Bladder cancer || id:ieu-b-4874	ieu-b-4874	Bladder cancer	Bladder cancer || ||	TRUE	igd	NA	NA	NA	NA	NA	NA	NA
rs952968	12	47548076	-1.82246e-05	0.000142024	373295	0.9	0.358081	C	A	Bladder cancer || id:ieu-b-4874	ieu-b-4874	Bladder cancer	Bladder cancer || ||	TRUE	igd	NA	NA	NA	NA	NA	NA	NA
rs117740891	12	49136351	-0.000850519	0.000452937	373295	0.0599998	0.023076	A	G	Bladder cancer || id:ieu-b-4874	ieu-b-4874	Bladder cancer	Bladder cancer || ||	TRUE	igd	NA	NA	NA	NA	NA	NA	NA
rs10783284	12	49152036	5.62484e-05	0.000153314	373295	0.709999	0.681214	G	A	Bladder cancer || id:ieu-b-4874	ieu-b-4874	Bladder cancer	Bladder cancer || ||	TRUE	igd	NA	NA	NA	NA	NA	NA	NA
rs34159160	12	49256686	0.000207359	0.000349304	373295	0.55	0.039013	T	C	Bladder cancer || id:ieu-b-4874	ieu-b-4874	Bladder cancer	Bladder cancer || ||	TRUE	igd	NA	NA	NA	NA	NA	NA	NA
rs60415769	12	49989105	-0.000424612	0.000258079	373295	0.1	0.074225	T	A	Bladder cancer || id:ieu-b-4874	ieu-b-4874	Bladder cancer	Bladder cancer || ||	TRUE	igd	NA	NA	NA	NA	NA	NA	NA
rs7968119	12	50507709	0.000149135	0.000139953	373295	0.29	0.369974	T	C	Bladder cancer || id:ieu-b-4874	ieu-b-4874	Bladder cancer	Bladder cancer || ||	TRUE	igd	NA	NA	NA	NA	NA	NA	NA
rs2731439	12	51060350	-3.0041e-05	0.00014198	373295	0.83	0.345464	T	C	Bladder cancer || id:ieu-b-4874	ieu-b-4874	Bladder cancer	Bladder cancer || ||	TRUE	igd	NA	NA	NA	NA	NA	NA	NA
rs73103154	12	51468512	3.36348e-05	0.000202027	373295	0.87	0.129246	A	G	Bladder cancer || id:ieu-b-4874	ieu-b-4874	Bladder cancer	Bladder cancer || ||	TRUE	igd	NA	NA	NA	NA	NA	NA	NA
rs7975534	12	51689095	-0.000146648	0.000137669	373295	0.29	0.414664	C	G	Bladder cancer || id:ieu-b-4874	ieu-b-4874	Bladder cancer	Bladder cancer || ||	TRUE	igd	NA	NA	NA	NA	NA	NA	NA
rs4762045	12	51716766	2.9356e-05	0.000153913	373295	0.85	0.263473	A	G	Bladder cancer || id:ieu-b-4874	ieu-b-4874	Bladder cancer	Bladder cancer || ||	TRUE	igd	NA	NA	NA	NA	NA	NA	NA
rs12427183	12	52805775	5.31614e-05	0.000184212	373295	0.77	0.160736	T	C	Bladder cancer || id:ieu-b-4874	ieu-b-4874	Bladder cancer	Bladder cancer || ||	TRUE	igd	NA	NA	NA	NA	NA	NA	NA
rs673916	12	52943684	0.000182744	0.000159999	373295	0.25	0.232941	C	T	Bladder cancer || id:ieu-b-4874	ieu-b-4874	Bladder cancer	Bladder cancer || ||	TRUE	igd	NA	NA	NA	NA	NA	NA	NA
rs117452646	12	53056052	-0.000287756	0.000522947	373295	0.58	0.017286	A	G	Bladder cancer || id:ieu-b-4874	ieu-b-4874	Bladder cancer	Bladder cancer || ||	TRUE	igd	NA	NA	NA	NA	NA	NA	NA
rs9739771	12	53099566	7.11023e-05	0.00015659	373295	0.649999	0.747928	T	C	Bladder cancer || id:ieu-b-4874	ieu-b-4874	Bladder cancer	Bladder cancer || ||	TRUE	igd	NA	NA	NA	NA	NA	NA	NA
rs61927686	12	53126056	0.000105621	0.000295781	373295	0.719999	0.055692	T	C	Bladder cancer || id:ieu-b-4874	ieu-b-4874	Bladder cancer	Bladder cancer || ||	TRUE	igd	NA	NA	NA	NA	NA	NA	NA
rs1133773	12	54496219	0.000221442	0.000162902	373295	0.17	0.228712	G	A	Bladder cancer || id:ieu-b-4874	ieu-b-4874	Bladder cancer	Bladder cancer || ||	TRUE	igd	NA	NA	NA	NA	NA	NA	NA
rs11171739	12	56470625	6.51806e-07	0.00013634	373295	1	0.567851	T	C	Bladder cancer || id:ieu-b-4874	ieu-b-4874	Bladder cancer	Bladder cancer || ||	TRUE	igd	NA	NA	NA	NA	NA	NA	NA
rs11171846	12	56828056	-0.00026567	0.000237372	373295	0.26	0.088565	T	C	Bladder cancer || id:ieu-b-4874	ieu-b-4874	Bladder cancer	Bladder cancer || ||	TRUE	igd	NA	NA	NA	NA	NA	NA	NA
rs55909821	12	57430321	-0.000172426	0.000279173	373295	0.54	0.062542	T	C	Bladder cancer || id:ieu-b-4874	ieu-b-4874	Bladder cancer	Bladder cancer || ||	TRUE	igd	NA	NA	NA	NA	NA	NA	NA
rs1148557	12	57916042	-6.29512e-05	0.000197252	373295	0.75	0.135546	T	C	Bladder cancer || id:ieu-b-4874	ieu-b-4874	Bladder cancer	Bladder cancer || ||	TRUE	igd	NA	NA	NA	NA	NA	NA	NA
rs111828051	12	57932094	0.000715398	0.000610626	373295	0.24	0.012431	T	C	Bladder cancer || id:ieu-b-4874	ieu-b-4874	Bladder cancer	Bladder cancer || ||	TRUE	igd	NA	NA	NA	NA	NA	NA	NA
rs183590952	12	58258181	0.00109588	0.000607385	373295	0.0710003	0.012923	A	G	Bladder cancer || id:ieu-b-4874	ieu-b-4874	Bladder cancer	Bladder cancer || ||	TRUE	igd	NA	NA	NA	NA	NA	NA	NA
rs75470977	12	58496461	-0.000241348	0.000489601	373295	0.62	0.019435	A	G	Bladder cancer || id:ieu-b-4874	ieu-b-4874	Bladder cancer	Bladder cancer || ||	TRUE	igd	NA	NA	NA	NA	NA	NA	NA
rs1682419	12	30722252	8.62846e-05	0.000185729	373295	0.64	0.165513	T	C	Bladder cancer || id:ieu-b-4874	ieu-b-4874	Bladder cancer	Bladder cancer || ||	TRUE	igd	NA	NA	NA	NA	NA	NA	NA
rs73075759	12	30723652	5.22444e-05	0.000195304	373295	0.79	0.146835	A	C	Bladder cancer || id:ieu-b-4874	ieu-b-4874	Bladder cancer	Bladder cancer || ||	TRUE	igd	NA	NA	NA	NA	NA	NA	NA
rs4931359	12	30812971	-0.000144497	0.000271516	373295	0.59	0.066604	C	A	Bladder cancer || id:ieu-b-4874	ieu-b-4874	Bladder cancer	Bladder cancer || ||	TRUE	igd	NA	NA	NA	NA	NA	NA	NA
rs7310403	12	31043514	-2.80078e-05	0.000177909	373295	0.87	0.176072	T	C	Bladder cancer || id:ieu-b-4874	ieu-b-4874	Bladder cancer	Bladder cancer || ||	TRUE	igd	NA	NA	NA	NA	NA	NA	NA
rs35051	12	31161777	-5.79151e-05	0.000163137	373295	0.719999	0.778252	A	C	Bladder cancer || id:ieu-b-4874	ieu-b-4874	Bladder cancer	Bladder cancer || ||	TRUE	igd	NA	NA	NA	NA	NA	NA	NA
rs141025110	12	31376688	-0.00018858	0.000399929	373295	0.64	0.032156	G	A	Bladder cancer || id:ieu-b-4874	ieu-b-4874	Bladder cancer	Bladder cancer || ||	TRUE	igd	NA	NA	NA	NA	NA	NA	NA
rs4931539	12	31837607	-0.000107839	0.000164441	373295	0.51	0.216224	A	G	Bladder cancer || id:ieu-b-4874	ieu-b-4874	Bladder cancer	Bladder cancer || ||	TRUE	igd	NA	NA	NA	NA	NA	NA	NA
rs3910804	12	38222649	0.000742861	0.000247465	373295	0.00269998	0.08213	G	T	Bladder cancer || id:ieu-b-4874	ieu-b-4874	Bladder cancer	Bladder cancer || ||	TRUE	igd	NA	NA	NA	NA	NA	NA	NA
rs11181153	12	38289817	-3.1567e-05	0.000137473	373295	0.82	0.587004	T	C	Bladder cancer || id:ieu-b-4874	ieu-b-4874	Bladder cancer	Bladder cancer || ||	TRUE	igd	NA	NA	NA	NA	NA	NA	NA
rs10784353	12	40437751	2.20128e-05	0.000136769	373295	0.87	0.429383	G	C	Bladder cancer || id:ieu-b-4874	ieu-b-4874	Bladder cancer	Bladder cancer || ||	TRUE	igd	NA	NA	NA	NA	NA	NA	NA
rs7134572	12	40673368	0.000246542	0.000198528	373295	0.21	0.865699	A	G	Bladder cancer || id:ieu-b-4874	ieu-b-4874	Bladder cancer	Bladder cancer || ||	TRUE	igd	NA	NA	NA	NA	NA	NA	NA
rs10849364	12	6072011	5.42994e-05	0.000150269	373295	0.719999	0.298426	A	G	Bladder cancer || id:ieu-b-4874	ieu-b-4874	Bladder cancer	Bladder cancer || ||	TRUE	igd	NA	NA	NA	NA	NA	NA	NA
rs36007563	12	6205767	-0.000572064	0.000430497	373295	0.18	0.025295	C	T	Bladder cancer || id:ieu-b-4874	ieu-b-4874	Bladder cancer	Bladder cancer || ||	TRUE	igd	NA	NA	NA	NA	NA	NA	NA
rs10849448	12	6493351	0.000126508	0.000159889	373295	0.43	0.752427	G	A	Bladder cancer || id:ieu-b-4874	ieu-b-4874	Bladder cancer	Bladder cancer || ||	TRUE	igd	NA	NA	NA	NA	NA	NA	NA
rs76894370	12	6549836	0.000149146	0.000255033	373295	0.56	0.076178	G	A	Bladder cancer || id:ieu-b-4874	ieu-b-4874	Bladder cancer	Bladder cancer || ||	TRUE	igd	NA	NA	NA	NA	NA	NA	NA
rs12816349	12	6709945	-7.69209e-05	0.000157313	373295	0.62	0.243727	A	G	Bladder cancer || id:ieu-b-4874	ieu-b-4874	Bladder cancer	Bladder cancer || ||	TRUE	igd	NA	NA	NA	NA	NA	NA	NA
rs11064282	12	6721547	0.000976188	0.00057694	373295	0.0909997	0.014169	G	T	Bladder cancer || id:ieu-b-4874	ieu-b-4874	Bladder cancer	Bladder cancer || ||	TRUE	igd	NA	NA	NA	NA	NA	NA	NA
rs12321102	12	6755194	0.000360343	0.000353524	373295	0.31	0.038457	T	C	Bladder cancer || id:ieu-b-4874	ieu-b-4874	Bladder cancer	Bladder cancer || ||	TRUE	igd	NA	NA	NA	NA	NA	NA	NA
rs117966544	12	6862292	-0.000518547	0.000410797	373295	0.21	0.0283	G	A	Bladder cancer || id:ieu-b-4874	ieu-b-4874	Bladder cancer	Bladder cancer || ||	TRUE	igd	NA	NA	NA	NA	NA	NA	NA
rs11608535	12	7035262	7.32394e-05	0.000144402	373295	0.61	0.331917	A	G	Bladder cancer || id:ieu-b-4874	ieu-b-4874	Bladder cancer	Bladder cancer || ||	TRUE	igd	NA	NA	NA	NA	NA	NA	NA
rs10845405	12	7700755	0.000104907	0.000164298	373295	0.52	0.783352	T	C	Bladder cancer || id:ieu-b-4874	ieu-b-4874	Bladder cancer	Bladder cancer || ||	TRUE	igd	NA	NA	NA	NA	NA	NA	NA
rs12319367	12	8017818	0.000598589	0.00033675	373295	0.0749998	0.042195	G	A	Bladder cancer || id:ieu-b-4874	ieu-b-4874	Bladder cancer	Bladder cancer || ||	TRUE	igd	NA	NA	NA	NA	NA	NA	NA
rs4310685	12	8362907	-0.00016972	0.000141307	373295	0.23	0.557855	C	G	Bladder cancer || id:ieu-b-4874	ieu-b-4874	Bladder cancer	Bladder cancer || ||	TRUE	igd	NA	NA	NA	NA	NA	NA	NA
rs142469283	12	9066939	0.000120969	0.00050001	373295	0.81	0.019382	T	G	Bladder cancer || id:ieu-b-4874	ieu-b-4874	Bladder cancer	Bladder cancer || ||	TRUE	igd	NA	NA	NA	NA	NA	NA	NA
rs35557651	12	9185870	-0.000137227	0.00014696	373295	0.35	0.304816	T	C	Bladder cancer || id:ieu-b-4874	ieu-b-4874	Bladder cancer	Bladder cancer || ||	TRUE	igd	NA	NA	NA	NA	NA	NA	NA
rs149983338	12	9343084	-0.000383769	0.000535093	373295	0.47	0.01661	T	C	Bladder cancer || id:ieu-b-4874	ieu-b-4874	Bladder cancer	Bladder cancer || ||	TRUE	igd	NA	NA	NA	NA	NA	NA	NA
rs4262771	12	9479318	-0.000101922	0.00014596	373295	0.48	0.319903	C	G	Bladder cancer || id:ieu-b-4874	ieu-b-4874	Bladder cancer	Bladder cancer || ||	TRUE	igd	NA	NA	NA	NA	NA	NA	NA
rs7300793	12	9745823	2.61834e-05	0.000200055	373295	0.9	0.1318	A	C	Bladder cancer || id:ieu-b-4874	ieu-b-4874	Bladder cancer	Bladder cancer || ||	TRUE	igd	NA	NA	NA	NA	NA	NA	NA
rs253150	12	10012967	-0.000114543	0.000136111	373295	0.4	0.556853	C	G	Bladder cancer || id:ieu-b-4874	ieu-b-4874	Bladder cancer	Bladder cancer || ||	TRUE	igd	NA	NA	NA	NA	NA	NA	NA
rs76427726	12	10103208	0.000195725	0.000440471	373295	0.66	0.024189	C	T	Bladder cancer || id:ieu-b-4874	ieu-b-4874	Bladder cancer	Bladder cancer || ||	TRUE	igd	NA	NA	NA	NA	NA	NA	NA
rs35970651	12	10111441	0.000599422	0.000443215	373295	0.18	0.024007	A	G	Bladder cancer || id:ieu-b-4874	ieu-b-4874	Bladder cancer	Bladder cancer || ||	TRUE	igd	NA	NA	NA	NA	NA	NA	NA
rs149838911	12	10154579	0.000161992	0.000445695	373295	0.719999	0.023836	T	C	Bladder cancer || id:ieu-b-4874	ieu-b-4874	Bladder cancer	Bladder cancer || ||	TRUE	igd	NA	NA	NA	NA	NA	NA	NA
rs71450017	12	10182292	0.000293715	0.000146924	373295	0.0460002	0.306959	A	C	Bladder cancer || id:ieu-b-4874	ieu-b-4874	Bladder cancer	Bladder cancer || ||	TRUE	igd	NA	NA	NA	NA	NA	NA	NA
rs6488244	12	10186284	-0.000164815	0.000160164	373295	0.3	0.762432	A	G	Bladder cancer || id:ieu-b-4874	ieu-b-4874	Bladder cancer	Bladder cancer || ||	TRUE	igd	NA	NA	NA	NA	NA	NA	NA
rs78064987	12	10192809	0.000285507	0.000189317	373295	0.13	0.151009	A	G	Bladder cancer || id:ieu-b-4874	ieu-b-4874	Bladder cancer	Bladder cancer || ||	TRUE	igd	NA	NA	NA	NA	NA	NA	NA
rs7303984	12	10356228	-3.79564e-05	0.000139376	373295	0.79	0.386458	C	T	Bladder cancer || id:ieu-b-4874	ieu-b-4874	Bladder cancer	Bladder cancer || ||	TRUE	igd	NA	NA	NA	NA	NA	NA	NA
rs11613226	12	10439229	8.57036e-05	0.000158519	373295	0.59	0.242246	T	C	Bladder cancer || id:ieu-b-4874	ieu-b-4874	Bladder cancer	Bladder cancer || ||	TRUE	igd	NA	NA	NA	NA	NA	NA	NA
rs2617167	12	10559231	-0.000140267	0.000159891	373295	0.38	0.233294	A	G	Bladder cancer || id:ieu-b-4874	ieu-b-4874	Bladder cancer	Bladder cancer || ||	TRUE	igd	NA	NA	NA	NA	NA	NA	NA
rs1841957	12	10562025	5.93422e-05	0.000146128	373295	0.68	0.691489	T	C	Bladder cancer || id:ieu-b-4874	ieu-b-4874	Bladder cancer	Bladder cancer || ||	TRUE	igd	NA	NA	NA	NA	NA	NA	NA
rs7967864	12	10596623	-0.00081172	0.000661824	373295	0.22	0.017138	T	C	Bladder cancer || id:ieu-b-4874	ieu-b-4874	Bladder cancer	Bladder cancer || ||	TRUE	igd	NA	NA	NA	NA	NA	NA	NA
rs2734442	12	10600368	4.4217e-05	0.000205126	373295	0.83	0.875441	A	G	Bladder cancer || id:ieu-b-4874	ieu-b-4874	Bladder cancer	Bladder cancer || ||	TRUE	igd	NA	NA	NA	NA	NA	NA	NA
rs2417903	12	10704691	-7.10659e-05	0.00013835	373295	0.61	0.399575	T	A	Bladder cancer || id:ieu-b-4874	ieu-b-4874	Bladder cancer	Bladder cancer || ||	TRUE	igd	NA	NA	NA	NA	NA	NA	NA
rs11053857	12	10707247	1.28072e-05	0.000159946	373295	0.94	0.234851	A	T	Bladder cancer || id:ieu-b-4874	ieu-b-4874	Bladder cancer	Bladder cancer || ||	TRUE	igd	NA	NA	NA	NA	NA	NA	NA
rs17809993	11	87937129	1.08176e-05	0.000265304	373295	0.97	0.074042	T	C	Bladder cancer || id:ieu-b-4874	ieu-b-4874	Bladder cancer	Bladder cancer || ||	TRUE	igd	NA	NA	NA	NA	NA	NA	NA
rs217119	11	88036589	3.99453e-05	0.000250634	373295	0.87	0.079058	T	C	Bladder cancer || id:ieu-b-4874	ieu-b-4874	Bladder cancer	Bladder cancer || ||	TRUE	igd	NA	NA	NA	NA	NA	NA	NA
rs112032171	12	81377740	9.73709e-05	0.000560326	373295	0.86	0.014811	G	A	Bladder cancer || id:ieu-b-4874	ieu-b-4874	Bladder cancer	Bladder cancer || ||	TRUE	igd	NA	NA	NA	NA	NA	NA	NA
rs142169014	11	111279310	0.000286384	0.000487899	373295	0.56	0.020254	G	C	Bladder cancer || id:ieu-b-4874	ieu-b-4874	Bladder cancer	Bladder cancer || ||	TRUE	igd	NA	NA	NA	NA	NA	NA	NA
rs11601152	11	113175607	0.000102466	0.000454984	373295	0.82	0.024621	T	C	Bladder cancer || id:ieu-b-4874	ieu-b-4874	Bladder cancer	Bladder cancer || ||	TRUE	igd	NA	NA	NA	NA	NA	NA	NA
rs73572791	11	113187949	0.000254497	0.000197632	373295	0.2	0.135311	G	A	Bladder cancer || id:ieu-b-4874	ieu-b-4874	Bladder cancer	Bladder cancer || ||	TRUE	igd	NA	NA	NA	NA	NA	NA	NA
rs17116384	11	113981241	-3.04121e-05	0.000145755	373295	0.83	0.318246	G	A	Bladder cancer || id:ieu-b-4874	ieu-b-4874	Bladder cancer	Bladder cancer || ||	TRUE	igd	NA	NA	NA	NA	NA	NA	NA
rs116344954	5	114614893	-2.95251e-05	0.000315366	373295	0.93	0.049162	A	G	Bladder cancer || id:ieu-b-4874	ieu-b-4874	Bladder cancer	Bladder cancer || ||	TRUE	igd	NA	NA	NA	NA	NA	NA	NA
rs251885	5	115052181	-8.74669e-05	0.000153413	373295	0.57	0.267097	A	G	Bladder cancer || id:ieu-b-4874	ieu-b-4874	Bladder cancer	Bladder cancer || ||	TRUE	igd	NA	NA	NA	NA	NA	NA	NA
rs149269960	5	115268877	-0.000533011	0.000596305	373295	0.37	0.013636	C	A	Bladder cancer || id:ieu-b-4874	ieu-b-4874	Bladder cancer	Bladder cancer || ||	TRUE	igd	NA	NA	NA	NA	NA	NA	NA
rs141540067	5	115532874	-0.000686869	0.00053831	373295	0.2	0.017493	G	T	Bladder cancer || id:ieu-b-4874	ieu-b-4874	Bladder cancer	Bladder cancer || ||	TRUE	igd	NA	NA	NA	NA	NA	NA	NA
rs10972151	9	34569471	-2.24466e-05	0.00013693	373295	0.87	0.573401	A	G	Bladder cancer || id:ieu-b-4874	ieu-b-4874	Bladder cancer	Bladder cancer || ||	TRUE	igd	NA	NA	NA	NA	NA	NA	NA
rs117197951	9	34650101	-0.000563234	0.000397206	373295	0.16	0.029847	G	C	Bladder cancer || id:ieu-b-4874	ieu-b-4874	Bladder cancer	Bladder cancer || ||	TRUE	igd	NA	NA	NA	NA	NA	NA	NA
rs117279027	9	34930993	-8.1246e-06	0.00025769	373295	0.97	0.074399	A	G	Bladder cancer || id:ieu-b-4874	ieu-b-4874	Bladder cancer	Bladder cancer || ||	TRUE	igd	NA	NA	NA	NA	NA	NA	NA
rs4879852	9	35011305	0.000246533	0.000315848	373295	0.44	0.048192	T	C	Bladder cancer || id:ieu-b-4874	ieu-b-4874	Bladder cancer	Bladder cancer || ||	TRUE	igd	NA	NA	NA	NA	NA	NA	NA
rs62544119	9	35025837	3.21655e-05	0.000245363	373295	0.9	0.084332	A	G	Bladder cancer || id:ieu-b-4874	ieu-b-4874	Bladder cancer	Bladder cancer || ||	TRUE	igd	NA	NA	NA	NA	NA	NA	NA
rs10491510	9	35040245	-0.000173854	0.000597667	373295	0.77	0.013031	T	C	Bladder cancer || id:ieu-b-4874	ieu-b-4874	Bladder cancer	Bladder cancer || ||	TRUE	igd	NA	NA	NA	NA	NA	NA	NA
rs3750433	9	35680564	-2.2898e-05	0.000161335	373295	0.89	0.23135	A	G	Bladder cancer || id:ieu-b-4874	ieu-b-4874	Bladder cancer	Bladder cancer || ||	TRUE	igd	NA	NA	NA	NA	NA	NA	NA
rs3739613	9	36148722	6.02524e-05	0.000147069	373295	0.68	0.302755	A	G	Bladder cancer || id:ieu-b-4874	ieu-b-4874	Bladder cancer	Bladder cancer || ||	TRUE	igd	NA	NA	NA	NA	NA	NA	NA
rs2851695	9	36820262	-0.000189062	0.000139869	373295	0.18	0.577598	A	G	Bladder cancer || id:ieu-b-4874	ieu-b-4874	Bladder cancer	Bladder cancer || ||	TRUE	igd	NA	NA	NA	NA	NA	NA	NA
rs4880020	9	36863670	-0.000176562	0.000154908	373295	0.25	0.288513	C	T	Bladder cancer || id:ieu-b-4874	ieu-b-4874	Bladder cancer	Bladder cancer || ||	TRUE	igd	NA	NA	NA	NA	NA	NA	NA
rs72721142	9	72401307	-0.000173893	0.000306573	373295	0.57	0.05232	C	T	Bladder cancer || id:ieu-b-4874	ieu-b-4874	Bladder cancer	Bladder cancer || ||	TRUE	igd	NA	NA	NA	NA	NA	NA	NA
rs79942428	9	72429149	-0.00101014	0.000537096	373295	0.0599998	0.01657	T	C	Bladder cancer || id:ieu-b-4874	ieu-b-4874	Bladder cancer	Bladder cancer || ||	TRUE	igd	NA	NA	NA	NA	NA	NA	NA
rs7862571	9	73154577	-9.1667e-05	0.000138583	373295	0.51	0.396005	C	T	Bladder cancer || id:ieu-b-4874	ieu-b-4874	Bladder cancer	Bladder cancer || ||	TRUE	igd	NA	NA	NA	NA	NA	NA	NA
rs2795108	9	75765478	-7.22852e-05	0.000197486	373295	0.709999	0.136041	C	T	Bladder cancer || id:ieu-b-4874	ieu-b-4874	Bladder cancer	Bladder cancer || ||	TRUE	igd	NA	NA	NA	NA	NA	NA	NA
rs117877099	9	76548023	0.000180904	0.00042933	373295	0.67	0.02592	A	G	Bladder cancer || id:ieu-b-4874	ieu-b-4874	Bladder cancer	Bladder cancer || ||	TRUE	igd	NA	NA	NA	NA	NA	NA	NA
rs13359059	5	125799373	0.000130422	0.00014461	373295	0.37	0.647497	C	T	Bladder cancer || id:ieu-b-4874	ieu-b-4874	Bladder cancer	Bladder cancer || ||	TRUE	igd	NA	NA	NA	NA	NA	NA	NA
rs10477682	5	127511320	0.000146928	0.000300817	373295	0.630001	0.05527	T	C	Bladder cancer || id:ieu-b-4874	ieu-b-4874	Bladder cancer	Bladder cancer || ||	TRUE	igd	NA	NA	NA	NA	NA	NA	NA
rs115852348	5	127638206	4.31114e-05	0.000330919	373295	0.9	0.043668	A	G	Bladder cancer || id:ieu-b-4874	ieu-b-4874	Bladder cancer	Bladder cancer || ||	TRUE	igd	NA	NA	NA	NA	NA	NA	NA
rs2112699	5	128525698	0.000188349	0.000222449	373295	0.4	0.105526	C	T	Bladder cancer || id:ieu-b-4874	ieu-b-4874	Bladder cancer	Bladder cancer || ||	TRUE	igd	NA	NA	NA	NA	NA	NA	NA
rs146968852	5	130673610	-0.000266526	0.000363303	373295	0.46	0.037207	A	G	Bladder cancer || id:ieu-b-4874	ieu-b-4874	Bladder cancer	Bladder cancer || ||	TRUE	igd	NA	NA	NA	NA	NA	NA	NA
rs2070874	5	132009710	0.000309618	0.000199286	373295	0.12	0.133124	T	C	Bladder cancer || id:ieu-b-4874	ieu-b-4874	Bladder cancer	Bladder cancer || ||	TRUE	igd	NA	NA	NA	NA	NA	NA	NA
rs11960589	5	133874020	-0.000148252	0.000218968	373295	0.5	0.108803	A	G	Bladder cancer || id:ieu-b-4874	ieu-b-4874	Bladder cancer	Bladder cancer || ||	TRUE	igd	NA	NA	NA	NA	NA	NA	NA
rs17797119	5	137070445	-0.000100066	0.00013831	373295	0.47	0.398232	G	A	Bladder cancer || id:ieu-b-4874	ieu-b-4874	Bladder cancer	Bladder cancer || ||	TRUE	igd	NA	NA	NA	NA	NA	NA	NA
rs112877791	5	137215310	0.000160952	0.000206034	373295	0.43	0.12361	C	T	Bladder cancer || id:ieu-b-4874	ieu-b-4874	Bladder cancer	Bladder cancer || ||	TRUE	igd	NA	NA	NA	NA	NA	NA	NA
rs78386494	5	137358317	0.000286668	0.000248084	373295	0.25	0.082087	T	C	Bladder cancer || id:ieu-b-4874	ieu-b-4874	Bladder cancer	Bladder cancer || ||	TRUE	igd	NA	NA	NA	NA	NA	NA	NA
rs6596446	5	137980855	-0.000237805	0.000149847	373295	0.11	0.332357	C	T	Bladder cancer || id:ieu-b-4874	ieu-b-4874	Bladder cancer	Bladder cancer || ||	TRUE	igd	NA	NA	NA	NA	NA	NA	NA
rs778594	5	140027304	-0.000178812	0.000137267	373295	0.19	0.417819	C	T	Bladder cancer || id:ieu-b-4874	ieu-b-4874	Bladder cancer	Bladder cancer || ||	TRUE	igd	NA	NA	NA	NA	NA	NA	NA
rs12189346	5	141395140	-9.66264e-05	0.000189689	373295	0.61	0.149145	G	A	Bladder cancer || id:ieu-b-4874	ieu-b-4874	Bladder cancer	Bladder cancer || ||	TRUE	igd	NA	NA	NA	NA	NA	NA	NA
rs853164	5	142551728	-5.05552e-05	0.000148527	373295	0.73	0.307578	G	A	Bladder cancer || id:ieu-b-4874	ieu-b-4874	Bladder cancer	Bladder cancer || ||	TRUE	igd	NA	NA	NA	NA	NA	NA	NA
rs11747150	5	146931105	-9.29824e-05	0.000424141	373295	0.83	0.026461	C	T	Bladder cancer || id:ieu-b-4874	ieu-b-4874	Bladder cancer	Bladder cancer || ||	TRUE	igd	NA	NA	NA	NA	NA	NA	NA
rs72835138	5	147017544	-4.16882e-05	0.000180699	373295	0.82	0.176723	T	C	Bladder cancer || id:ieu-b-4874	ieu-b-4874	Bladder cancer	Bladder cancer || ||	TRUE	igd	NA	NA	NA	NA	NA	NA	NA
rs17774502	5	147279843	-0.000465551	0.000312223	373295	0.14	0.049362	G	A	Bladder cancer || id:ieu-b-4874	ieu-b-4874	Bladder cancer	Bladder cancer || ||	TRUE	igd	NA	NA	NA	NA	NA	NA	NA
rs12518386	5	150438085	-0.00017031	0.000155923	373295	0.27	0.252983	A	G	Bladder cancer || id:ieu-b-4874	ieu-b-4874	Bladder cancer	Bladder cancer || ||	TRUE	igd	NA	NA	NA	NA	NA	NA	NA
rs7733243	5	150768424	-0.000214579	0.000357055	373295	0.55	0.961816	G	A	Bladder cancer || id:ieu-b-4874	ieu-b-4874	Bladder cancer	Bladder cancer || ||	TRUE	igd	NA	NA	NA	NA	NA	NA	NA
rs11795343	9	32523737	-0.000150373	0.000138375	373295	0.28	0.401398	C	T	Bladder cancer || id:ieu-b-4874	ieu-b-4874	Bladder cancer	Bladder cancer || ||	TRUE	igd	NA	NA	NA	NA	NA	NA	NA
rs113569532	9	32885333	-0.000153424	0.000298822	373295	0.61	0.05453	A	G	Bladder cancer || id:ieu-b-4874	ieu-b-4874	Bladder cancer	Bladder cancer || ||	TRUE	igd	NA	NA	NA	NA	NA	NA	NA
rs7731790	5	94959876	-9.30792e-05	0.000137833	373295	0.5	0.571598	G	A	Bladder cancer || id:ieu-b-4874	ieu-b-4874	Bladder cancer	Bladder cancer || ||	TRUE	igd	NA	NA	NA	NA	NA	NA	NA
rs6556887	5	95176274	-2.3123e-05	0.000149043	373295	0.88	0.289988	G	A	Bladder cancer || id:ieu-b-4874	ieu-b-4874	Bladder cancer	Bladder cancer || ||	TRUE	igd	NA	NA	NA	NA	NA	NA	NA
rs1498924	5	95779230	-0.000189196	0.000149892	373295	0.21	0.285564	T	C	Bladder cancer || id:ieu-b-4874	ieu-b-4874	Bladder cancer	Bladder cancer || ||	TRUE	igd	NA	NA	NA	NA	NA	NA	NA
rs78740770	5	95943979	0.0006107	0.000355303	373295	0.0860003	0.037527	C	T	Bladder cancer || id:ieu-b-4874	ieu-b-4874	Bladder cancer	Bladder cancer || ||	TRUE	igd	NA	NA	NA	NA	NA	NA	NA
rs155046	5	95964823	-6.56862e-05	0.000151303	373295	0.66	0.280934	G	A	Bladder cancer || id:ieu-b-4874	ieu-b-4874	Bladder cancer	Bladder cancer || ||	TRUE	igd	NA	NA	NA	NA	NA	NA	NA
rs2910686	5	96252589	-8.05004e-05	0.000135956	373295	0.55	0.444671	C	T	Bladder cancer || id:ieu-b-4874	ieu-b-4874	Bladder cancer	Bladder cancer || ||	TRUE	igd	NA	NA	NA	NA	NA	NA	NA
rs1161316	5	99272694	7.89583e-05	0.000137954	373295	0.57	0.591015	A	T	Bladder cancer || id:ieu-b-4874	ieu-b-4874	Bladder cancer	Bladder cancer || ||	TRUE	igd	NA	NA	NA	NA	NA	NA	NA
rs12374489	5	99753197	-0.000194289	0.000160729	373295	0.23	0.229555	C	A	Bladder cancer || id:ieu-b-4874	ieu-b-4874	Bladder cancer	Bladder cancer || ||	TRUE	igd	NA	NA	NA	NA	NA	NA	NA
rs62384883	5	100635029	-0.000294318	0.000450911	373295	0.51	0.026975	T	C	Bladder cancer || id:ieu-b-4874	ieu-b-4874	Bladder cancer	Bladder cancer || ||	TRUE	igd	NA	NA	NA	NA	NA	NA	NA
rs112682204	5	64361044	0.000619594	0.000377425	373295	0.1	0.033084	G	T	Bladder cancer || id:ieu-b-4874	ieu-b-4874	Bladder cancer	Bladder cancer || ||	TRUE	igd	NA	NA	NA	NA	NA	NA	NA
rs139492741	5	64985969	-0.000204876	0.000661352	373295	0.760001	0.012108	T	G	Bladder cancer || id:ieu-b-4874	ieu-b-4874	Bladder cancer	Bladder cancer || ||	TRUE	igd	NA	NA	NA	NA	NA	NA	NA
rs9885568	5	66864214	-1.22478e-05	0.000135334	373295	0.93	0.487373	A	G	Bladder cancer || id:ieu-b-4874	ieu-b-4874	Bladder cancer	Bladder cancer || ||	TRUE	igd	NA	NA	NA	NA	NA	NA	NA
rs10062841	5	173538655	0.00016005	0.000143047	373295	0.26	0.367342	T	C	Bladder cancer || id:ieu-b-4874	ieu-b-4874	Bladder cancer	Bladder cancer || ||	TRUE	igd	NA	NA	NA	NA	NA	NA	NA
rs191347449	5	176355720	0.000361508	0.000596496	373295	0.54	0.013106	C	A	Bladder cancer || id:ieu-b-4874	ieu-b-4874	Bladder cancer	Bladder cancer || ||	TRUE	igd	NA	NA	NA	NA	NA	NA	NA
rs2731673	5	176839898	-0.00016547	0.000155423	373295	0.29	0.745238	C	T	Bladder cancer || id:ieu-b-4874	ieu-b-4874	Bladder cancer	Bladder cancer || ||	TRUE	igd	NA	NA	NA	NA	NA	NA	NA
rs62398472	5	176997824	-0.000323393	0.000149282	373295	0.0299999	0.303949	T	C	Bladder cancer || id:ieu-b-4874	ieu-b-4874	Bladder cancer	Bladder cancer || ||	TRUE	igd	NA	NA	NA	NA	NA	NA	NA
rs116276523	5	177473975	-0.000415142	0.000451758	373295	0.36	0.022859	G	A	Bladder cancer || id:ieu-b-4874	ieu-b-4874	Bladder cancer	Bladder cancer || ||	TRUE	igd	NA	NA	NA	NA	NA	NA	NA
rs489777	5	177960872	-0.000151948	0.000232137	373295	0.51	0.094291	T	C	Bladder cancer || id:ieu-b-4874	ieu-b-4874	Bladder cancer	Bladder cancer || ||	TRUE	igd	NA	NA	NA	NA	NA	NA	NA
rs547485	5	178002994	-3.80144e-05	0.000222953	373295	0.86	0.104259	G	C	Bladder cancer || id:ieu-b-4874	ieu-b-4874	Bladder cancer	Bladder cancer || ||	TRUE	igd	NA	NA	NA	NA	NA	NA	NA
rs540371	5	178010868	-1.91708e-05	0.000135355	373295	0.89	0.481218	G	A	Bladder cancer || id:ieu-b-4874	ieu-b-4874	Bladder cancer	Bladder cancer || ||	TRUE	igd	NA	NA	NA	NA	NA	NA	NA
rs12514827	5	178090100	8.6607e-06	0.000147841	373295	0.95	0.29811	C	T	Bladder cancer || id:ieu-b-4874	ieu-b-4874	Bladder cancer	Bladder cancer || ||	TRUE	igd	NA	NA	NA	NA	NA	NA	NA
rs147114380	9	86336826	0.000189421	0.00052481	373295	0.719999	0.017745	T	C	Bladder cancer || id:ieu-b-4874	ieu-b-4874	Bladder cancer	Bladder cancer || ||	TRUE	igd	NA	NA	NA	NA	NA	NA	NA
rs10746732	9	86694759	-0.000252464	0.000164428	373295	0.12	0.777291	A	G	Bladder cancer || id:ieu-b-4874	ieu-b-4874	Bladder cancer	Bladder cancer || ||	TRUE	igd	NA	NA	NA	NA	NA	NA	NA
rs113820517	6	20217411	0.000124084	0.000190277	373295	0.51	0.151341	A	G	Bladder cancer || id:ieu-b-4874	ieu-b-4874	Bladder cancer	Bladder cancer || ||	TRUE	igd	NA	NA	NA	NA	NA	NA	NA
rs59633892	6	21233345	-0.000100655	0.000152192	373295	0.51	0.27094	C	T	Bladder cancer || id:ieu-b-4874	ieu-b-4874	Bladder cancer	Bladder cancer || ||	TRUE	igd	NA	NA	NA	NA	NA	NA	NA
rs9295536	6	22131929	0.000269482	0.000136414	373295	0.0479999	0.431334	A	C	Bladder cancer || id:ieu-b-4874	ieu-b-4874	Bladder cancer	Bladder cancer || ||	TRUE	igd	NA	NA	NA	NA	NA	NA	NA
rs113565485	19	33545860	7.30817e-05	0.000537357	373295	0.89	0.01639	A	G	Bladder cancer || id:ieu-b-4874	ieu-b-4874	Bladder cancer	Bladder cancer || ||	TRUE	igd	NA	NA	NA	NA	NA	NA	NA
rs3848598	19	33635877	0.000565285	0.000144215	373295	8.9e-05	0.326795	C	T	Bladder cancer || id:ieu-b-4874	ieu-b-4874	Bladder cancer	Bladder cancer || ||	TRUE	igd	NA	NA	NA	NA	NA	NA	NA
rs78744187	19	33754548	-0.000425247	0.00024743	373295	0.0860003	0.081137	T	C	Bladder cancer || id:ieu-b-4874	ieu-b-4874	Bladder cancer	Bladder cancer || ||	TRUE	igd	NA	NA	NA	NA	NA	NA	NA
rs3786893	19	33880000	3.68305e-05	0.000154531	373295	0.81	0.258	G	C	Bladder cancer || id:ieu-b-4874	ieu-b-4874	Bladder cancer	Bladder cancer || ||	TRUE	igd	NA	NA	NA	NA	NA	NA	NA
rs3119817	19	34696386	2.79548e-05	0.000140214	373295	0.84	0.368339	G	A	Bladder cancer || id:ieu-b-4874	ieu-b-4874	Bladder cancer	Bladder cancer || ||	TRUE	igd	NA	NA	NA	NA	NA	NA	NA
rs2651091	19	35379737	0.000417339	0.000208106	373295	0.0449997	0.124822	A	G	Bladder cancer || id:ieu-b-4874	ieu-b-4874	Bladder cancer	Bladder cancer || ||	TRUE	igd	NA	NA	NA	NA	NA	NA	NA
rs55930889	19	35480974	0.000135253	0.000201544	373295	0.5	0.133816	G	T	Bladder cancer || id:ieu-b-4874	ieu-b-4874	Bladder cancer	Bladder cancer || ||	TRUE	igd	NA	NA	NA	NA	NA	NA	NA
rs11666387	19	35983831	-0.000221382	0.000136781	373295	0.11	0.432326	T	C	Bladder cancer || id:ieu-b-4874	ieu-b-4874	Bladder cancer	Bladder cancer || ||	TRUE	igd	NA	NA	NA	NA	NA	NA	NA
rs753420	19	36643695	-1.37719e-05	0.000151859	373295	0.93	0.271237	G	T	Bladder cancer || id:ieu-b-4874	ieu-b-4874	Bladder cancer	Bladder cancer || ||	TRUE	igd	NA	NA	NA	NA	NA	NA	NA
rs149506924	19	38496858	4.54725e-05	0.000420633	373295	0.91	0.027913	G	A	Bladder cancer || id:ieu-b-4874	ieu-b-4874	Bladder cancer	Bladder cancer || ||	TRUE	igd	NA	NA	NA	NA	NA	NA	NA
rs11547760	19	38702950	-2.23534e-05	0.000245374	373295	0.93	0.0849	A	G	Bladder cancer || id:ieu-b-4874	ieu-b-4874	Bladder cancer	Bladder cancer || ||	TRUE	igd	NA	NA	NA	NA	NA	NA	NA
rs77027192	19	38796286	0.000145184	0.000349718	373295	0.68	0.03952	G	A	Bladder cancer || id:ieu-b-4874	ieu-b-4874	Bladder cancer	Bladder cancer || ||	TRUE	igd	NA	NA	NA	NA	NA	NA	NA
rs141150988	19	38832410	8.16267e-05	0.000550533	373295	0.88	0.016332	T	C	Bladder cancer || id:ieu-b-4874	ieu-b-4874	Bladder cancer	Bladder cancer || ||	TRUE	igd	NA	NA	NA	NA	NA	NA	NA
rs73043033	19	38850448	-7.95843e-05	0.000376541	373295	0.83	0.033465	T	C	Bladder cancer || id:ieu-b-4874	ieu-b-4874	Bladder cancer	Bladder cancer || ||	TRUE	igd	NA	NA	NA	NA	NA	NA	NA
rs117513237	19	39225079	7.41062e-05	0.000458815	373295	0.87	0.022493	T	C	Bladder cancer || id:ieu-b-4874	ieu-b-4874	Bladder cancer	Bladder cancer || ||	TRUE	igd	NA	NA	NA	NA	NA	NA	NA
rs4452073	19	39243956	-4.69392e-05	0.00015335	373295	0.760001	0.733158	T	C	Bladder cancer || id:ieu-b-4874	ieu-b-4874	Bladder cancer	Bladder cancer || ||	TRUE	igd	NA	NA	NA	NA	NA	NA	NA
rs112335177	19	41781294	-4.08755e-05	0.00057935	373295	0.94	0.014378	T	C	Bladder cancer || id:ieu-b-4874	ieu-b-4874	Bladder cancer	Bladder cancer || ||	TRUE	igd	NA	NA	NA	NA	NA	NA	NA
rs6508997	19	42278288	-2.1987e-05	0.000137541	373295	0.87	0.41886	T	A	Bladder cancer || id:ieu-b-4874	ieu-b-4874	Bladder cancer	Bladder cancer || ||	TRUE	igd	NA	NA	NA	NA	NA	NA	NA
rs61360090	19	43869967	5.68785e-06	0.000145435	373295	0.97	0.666802	A	G	Bladder cancer || id:ieu-b-4874	ieu-b-4874	Bladder cancer	Bladder cancer || ||	TRUE	igd	NA	NA	NA	NA	NA	NA	NA
rs62114103	19	44178815	0.000170416	0.000168997	373295	0.31	0.202732	T	C	Bladder cancer || id:ieu-b-4874	ieu-b-4874	Bladder cancer	Bladder cancer || ||	TRUE	igd	NA	NA	NA	NA	NA	NA	NA
rs184688	19	45758364	0.000123952	0.000143992	373295	0.39	0.665621	G	A	Bladder cancer || id:ieu-b-4874	ieu-b-4874	Bladder cancer	Bladder cancer || ||	TRUE	igd	NA	NA	NA	NA	NA	NA	NA
rs4511641	19	45993568	-0.000301594	0.000136447	373295	0.0269998	0.552996	C	A	Bladder cancer || id:ieu-b-4874	ieu-b-4874	Bladder cancer	Bladder cancer || ||	TRUE	igd	NA	NA	NA	NA	NA	NA	NA
rs73048457	19	46089055	0.000161706	0.00036437	373295	0.66	0.035666	C	T	Bladder cancer || id:ieu-b-4874	ieu-b-4874	Bladder cancer	Bladder cancer || ||	TRUE	igd	NA	NA	NA	NA	NA	NA	NA
rs61358546	19	46985961	-4.79135e-05	0.000287155	373295	0.87	0.059234	T	C	Bladder cancer || id:ieu-b-4874	ieu-b-4874	Bladder cancer	Bladder cancer || ||	TRUE	igd	NA	NA	NA	NA	NA	NA	NA
rs61091270	19	47909360	0.000494359	0.00024059	373295	0.04	0.08645	G	A	Bladder cancer || id:ieu-b-4874	ieu-b-4874	Bladder cancer	Bladder cancer || ||	TRUE	igd	NA	NA	NA	NA	NA	NA	NA
rs2974225	19	48105080	-9.21983e-05	0.000199903	373295	0.64	0.867844	C	T	Bladder cancer || id:ieu-b-4874	ieu-b-4874	Bladder cancer	Bladder cancer || ||	TRUE	igd	NA	NA	NA	NA	NA	NA	NA
rs35637404	19	48547347	-3.27365e-05	0.000256644	373295	0.9	0.077717	T	C	Bladder cancer || id:ieu-b-4874	ieu-b-4874	Bladder cancer	Bladder cancer || ||	TRUE	igd	NA	NA	NA	NA	NA	NA	NA
rs4801743	19	48584799	0.000140443	0.000150989	373295	0.35	0.721889	T	G	Bladder cancer || id:ieu-b-4874	ieu-b-4874	Bladder cancer	Bladder cancer || ||	TRUE	igd	NA	NA	NA	NA	NA	NA	NA
rs3730917	19	48652295	-7.2346e-05	0.000179811	373295	0.69	0.171003	C	A	Bladder cancer || id:ieu-b-4874	ieu-b-4874	Bladder cancer	Bladder cancer || ||	TRUE	igd	NA	NA	NA	NA	NA	NA	NA
rs111624511	19	48691592	-5.02808e-05	0.00014322	373295	0.73	0.374747	T	G	Bladder cancer || id:ieu-b-4874	ieu-b-4874	Bladder cancer	Bladder cancer || ||	TRUE	igd	NA	NA	NA	NA	NA	NA	NA
rs7260495	19	48768093	-5.97035e-05	0.000135676	373295	0.66	0.548733	C	T	Bladder cancer || id:ieu-b-4874	ieu-b-4874	Bladder cancer	Bladder cancer || ||	TRUE	igd	NA	NA	NA	NA	NA	NA	NA
rs493841	19	49301877	-0.000175757	0.000136231	373295	0.2	0.508465	T	C	Bladder cancer || id:ieu-b-4874	ieu-b-4874	Bladder cancer	Bladder cancer || ||	TRUE	igd	NA	NA	NA	NA	NA	NA	NA
rs111837547	19	49448440	-0.000254295	0.000258405	373295	0.33	0.074705	C	T	Bladder cancer || id:ieu-b-4874	ieu-b-4874	Bladder cancer	Bladder cancer || ||	TRUE	igd	NA	NA	NA	NA	NA	NA	NA
rs7247894	19	49676871	0.000458047	0.000598113	373295	0.44	0.012968	A	G	Bladder cancer || id:ieu-b-4874	ieu-b-4874	Bladder cancer	Bladder cancer || ||	TRUE	igd	NA	NA	NA	NA	NA	NA	NA
rs1290650	19	50329684	3.5013e-05	0.000135779	373295	0.8	0.542553	G	A	Bladder cancer || id:ieu-b-4874	ieu-b-4874	Bladder cancer	Bladder cancer || ||	TRUE	igd	NA	NA	NA	NA	NA	NA	NA
rs55832816	19	51377267	-0.00019101	0.000575542	373295	0.74	0.015327	T	C	Bladder cancer || id:ieu-b-4874	ieu-b-4874	Bladder cancer	Bladder cancer || ||	TRUE	igd	NA	NA	NA	NA	NA	NA	NA
rs8112785	19	51850485	2.83258e-07	0.000137334	373295	1	0.58556	C	T	Bladder cancer || id:ieu-b-4874	ieu-b-4874	Bladder cancer	Bladder cancer || ||	TRUE	igd	NA	NA	NA	NA	NA	NA	NA
rs11667325	19	52301063	-1.70989e-05	0.000143285	373295	0.91	0.663768	A	G	Bladder cancer || id:ieu-b-4874	ieu-b-4874	Bladder cancer	Bladder cancer || ||	TRUE	igd	NA	NA	NA	NA	NA	NA	NA
rs4801902	19	52439298	0.000157852	0.000357542	373295	0.66	0.03762	T	C	Bladder cancer || id:ieu-b-4874	ieu-b-4874	Bladder cancer	Bladder cancer || ||	TRUE	igd	NA	NA	NA	NA	NA	NA	NA
rs402071	19	54767879	7.69237e-05	0.000135626	373295	0.57	0.50158	C	T	Bladder cancer || id:ieu-b-4874	ieu-b-4874	Bladder cancer	Bladder cancer || ||	TRUE	igd	NA	NA	NA	NA	NA	NA	NA
rs730592	19	54864164	-0.000370662	0.000139035	373295	0.00769999	0.6099	T	C	Bladder cancer || id:ieu-b-4874	ieu-b-4874	Bladder cancer	Bladder cancer || ||	TRUE	igd	NA	NA	NA	NA	NA	NA	NA
rs62131650	19	55059486	0.000264019	0.000299022	373295	0.38	0.055871	A	G	Bladder cancer || id:ieu-b-4874	ieu-b-4874	Bladder cancer	Bladder cancer || ||	TRUE	igd	NA	NA	NA	NA	NA	NA	NA
rs57086032	19	55122276	-0.000118819	0.000311924	373295	0.7	0.049451	C	T	Bladder cancer || id:ieu-b-4874	ieu-b-4874	Bladder cancer	Bladder cancer || ||	TRUE	igd	NA	NA	NA	NA	NA	NA	NA
rs1925241	19	55176535	-4.87749e-05	0.000144787	373295	0.74	0.392809	T	C	Bladder cancer || id:ieu-b-4874	ieu-b-4874	Bladder cancer	Bladder cancer || ||	TRUE	igd	NA	NA	NA	NA	NA	NA	NA
rs139291019	19	55193147	0.000201333	0.000191437	373295	0.29	0.149671	A	G	Bladder cancer || id:ieu-b-4874	ieu-b-4874	Bladder cancer	Bladder cancer || ||	TRUE	igd	NA	NA	NA	NA	NA	NA	NA
rs601838	19	55372167	0.00013215	0.000136613	373295	0.33	0.576507	G	T	Bladder cancer || id:ieu-b-4874	ieu-b-4874	Bladder cancer	Bladder cancer || ||	TRUE	igd	NA	NA	NA	NA	NA	NA	NA
rs77887839	19	55386858	-0.000460873	0.000374598	373295	0.22	0.03448	G	C	Bladder cancer || id:ieu-b-4874	ieu-b-4874	Bladder cancer	Bladder cancer || ||	TRUE	igd	NA	NA	NA	NA	NA	NA	NA
rs7253636	19	55389532	2.81269e-05	0.000243236	373295	0.91	0.086757	T	C	Bladder cancer || id:ieu-b-4874	ieu-b-4874	Bladder cancer	Bladder cancer || ||	TRUE	igd	NA	NA	NA	NA	NA	NA	NA
rs140621347	19	55404096	-3.855e-05	0.00019596	373295	0.84	0.148146	A	G	Bladder cancer || id:ieu-b-4874	ieu-b-4874	Bladder cancer	Bladder cancer || ||	TRUE	igd	NA	NA	NA	NA	NA	NA	NA
rs35121332	19	55487042	-4.73115e-05	0.000155519	373295	0.760001	0.257179	A	G	Bladder cancer || id:ieu-b-4874	ieu-b-4874	Bladder cancer	Bladder cancer || ||	TRUE	igd	NA	NA	NA	NA	NA	NA	NA
rs12609654	19	58868480	0.000257083	0.000139752	373295	0.0659994	0.444764	T	G	Bladder cancer || id:ieu-b-4874	ieu-b-4874	Bladder cancer	Bladder cancer || ||	TRUE	igd	NA	NA	NA	NA	NA	NA	NA
rs4815998	20	796822	0.000130418	0.000142132	373295	0.36	0.387656	T	C	Bladder cancer || id:ieu-b-4874	ieu-b-4874	Bladder cancer	Bladder cancer || ||	TRUE	igd	NA	NA	NA	NA	NA	NA	NA
rs34924243	20	3682126	-4.95429e-05	0.000257732	373295	0.85	0.074213	T	C	Bladder cancer || id:ieu-b-4874	ieu-b-4874	Bladder cancer	Bladder cancer || ||	TRUE	igd	NA	NA	NA	NA	NA	NA	NA
rs3761220	20	3776400	5.99185e-05	0.000154629	373295	0.7	0.260484	G	C	Bladder cancer || id:ieu-b-4874	ieu-b-4874	Bladder cancer	Bladder cancer || ||	TRUE	igd	NA	NA	NA	NA	NA	NA	NA
rs6116069	20	3834081	8.34662e-05	0.000150166	373295	0.58	0.313361	G	C	Bladder cancer || id:ieu-b-4874	ieu-b-4874	Bladder cancer	Bladder cancer || ||	TRUE	igd	NA	NA	NA	NA	NA	NA	NA
rs117556296	20	5172569	-0.000285789	0.000320583	373295	0.37	0.047153	T	C	Bladder cancer || id:ieu-b-4874	ieu-b-4874	Bladder cancer	Bladder cancer || ||	TRUE	igd	NA	NA	NA	NA	NA	NA	NA
rs141259732	20	5594755	-0.000295155	0.000451632	373295	0.51	0.023586	A	G	Bladder cancer || id:ieu-b-4874	ieu-b-4874	Bladder cancer	Bladder cancer || ||	TRUE	igd	NA	NA	NA	NA	NA	NA	NA
rs805770	20	5668714	0.000117475	0.000138447	373295	0.4	0.395659	T	C	Bladder cancer || id:ieu-b-4874	ieu-b-4874	Bladder cancer	Bladder cancer || ||	TRUE	igd	NA	NA	NA	NA	NA	NA	NA
rs11908340	20	9492062	-2.55685e-05	0.000196968	373295	0.9	0.13775	A	C	Bladder cancer || id:ieu-b-4874	ieu-b-4874	Bladder cancer	Bladder cancer || ||	TRUE	igd	NA	NA	NA	NA	NA	NA	NA
rs6039944	20	10434177	-0.00031051	0.000138694	373295	0.025	0.610038	T	A	Bladder cancer || id:ieu-b-4874	ieu-b-4874	Bladder cancer	Bladder cancer || ||	TRUE	igd	NA	NA	NA	NA	NA	NA	NA
rs6075101	20	16730479	7.73004e-05	0.000137832	373295	0.57	0.601038	T	C	Bladder cancer || id:ieu-b-4874	ieu-b-4874	Bladder cancer	Bladder cancer || ||	TRUE	igd	NA	NA	NA	NA	NA	NA	NA
rs56017653	20	17908533	3.36837e-05	0.000285529	373295	0.91	0.065805	C	A	Bladder cancer || id:ieu-b-4874	ieu-b-4874	Bladder cancer	Bladder cancer || ||	TRUE	igd	NA	NA	NA	NA	NA	NA	NA
rs6136307	20	18120761	-0.000116629	0.000136582	373295	0.39	0.434106	A	G	Bladder cancer || id:ieu-b-4874	ieu-b-4874	Bladder cancer	Bladder cancer || ||	TRUE	igd	NA	NA	NA	NA	NA	NA	NA
rs1741629	20	23898995	3.98451e-05	0.000371666	373295	0.91	0.965303	T	G	Bladder cancer || id:ieu-b-4874	ieu-b-4874	Bladder cancer	Bladder cancer || ||	TRUE	igd	NA	NA	NA	NA	NA	NA	NA
rs6138406	20	24900263	9.12557e-05	0.000135602	373295	0.5	0.493795	A	G	Bladder cancer || id:ieu-b-4874	ieu-b-4874	Bladder cancer	Bladder cancer || ||	TRUE	igd	NA	NA	NA	NA	NA	NA	NA
rs12625157	20	25345549	7.27328e-05	0.000154814	373295	0.64	0.256258	A	G	Bladder cancer || id:ieu-b-4874	ieu-b-4874	Bladder cancer	Bladder cancer || ||	TRUE	igd	NA	NA	NA	NA	NA	NA	NA
rs6087786	20	30451844	-9.47059e-05	0.000153407	373295	0.54	0.266257	T	C	Bladder cancer || id:ieu-b-4874	ieu-b-4874	Bladder cancer	Bladder cancer || ||	TRUE	igd	NA	NA	NA	NA	NA	NA	NA
rs138785671	20	30596218	-0.000614608	0.000611587	373295	0.31	0.014891	T	C	Bladder cancer || id:ieu-b-4874	ieu-b-4874	Bladder cancer	Bladder cancer || ||	TRUE	igd	NA	NA	NA	NA	NA	NA	NA
rs6119267	20	31163914	-0.000112966	0.000146425	373295	0.44	0.311259	G	C	Bladder cancer || id:ieu-b-4874	ieu-b-4874	Bladder cancer	Bladder cancer || ||	TRUE	igd	NA	NA	NA	NA	NA	NA	NA
rs80003548	20	31448908	8.02374e-05	0.000425262	373295	0.85	0.025939	T	C	Bladder cancer || id:ieu-b-4874	ieu-b-4874	Bladder cancer	Bladder cancer || ||	TRUE	igd	NA	NA	NA	NA	NA	NA	NA
rs62209630	20	32446313	-0.00015508	0.000167985	373295	0.36	0.204661	C	T	Bladder cancer || id:ieu-b-4874	ieu-b-4874	Bladder cancer	Bladder cancer || ||	TRUE	igd	NA	NA	NA	NA	NA	NA	NA
rs13045029	20	35049364	-0.000250203	0.000164561	373295	0.13	0.227943	A	G	Bladder cancer || id:ieu-b-4874	ieu-b-4874	Bladder cancer	Bladder cancer || ||	TRUE	igd	NA	NA	NA	NA	NA	NA	NA
rs3746476	20	36940169	-1.66755e-05	0.000221915	373295	0.94	0.104157	G	A	Bladder cancer || id:ieu-b-4874	ieu-b-4874	Bladder cancer	Bladder cancer || ||	TRUE	igd	NA	NA	NA	NA	NA	NA	NA
rs187115451	20	37406819	0.000129299	0.000345637	373295	0.709999	0.048782	A	T	Bladder cancer || id:ieu-b-4874	ieu-b-4874	Bladder cancer	Bladder cancer || ||	TRUE	igd	NA	NA	NA	NA	NA	NA	NA
rs2902942	20	39091892	8.52925e-05	0.000154376	373295	0.58	0.257829	A	G	Bladder cancer || id:ieu-b-4874	ieu-b-4874	Bladder cancer	Bladder cancer || ||	TRUE	igd	NA	NA	NA	NA	NA	NA	NA
rs2143606	20	42838550	-4.2922e-05	0.000135562	373295	0.75	0.455325	G	A	Bladder cancer || id:ieu-b-4874	ieu-b-4874	Bladder cancer	Bladder cancer || ||	TRUE	igd	NA	NA	NA	NA	NA	NA	NA
rs6073966	20	44570192	0.000183835	0.000180522	373295	0.31	0.16908	T	C	Bladder cancer || id:ieu-b-4874	ieu-b-4874	Bladder cancer	Bladder cancer || ||	TRUE	igd	NA	NA	NA	NA	NA	NA	NA
rs7679	20	44576502	0.000132729	0.000173711	373295	0.44	0.186507	C	T	Bladder cancer || id:ieu-b-4874	ieu-b-4874	Bladder cancer	Bladder cancer || ||	TRUE	igd	NA	NA	NA	NA	NA	NA	NA
rs6073969	20	44582836	-0.000407838	0.000316854	373295	0.2	0.952098	T	C	Bladder cancer || id:ieu-b-4874	ieu-b-4874	Bladder cancer	Bladder cancer || ||	TRUE	igd	NA	NA	NA	NA	NA	NA	NA
rs4239702	20	44749251	0.000160186	0.000151616	373295	0.29	0.723255	C	T	Bladder cancer || id:ieu-b-4874	ieu-b-4874	Bladder cancer	Bladder cancer || ||	TRUE	igd	NA	NA	NA	NA	NA	NA	NA
rs77298815	20	49063259	0.000158585	0.000333746	373295	0.630001	0.043238	C	T	Bladder cancer || id:ieu-b-4874	ieu-b-4874	Bladder cancer	Bladder cancer || ||	TRUE	igd	NA	NA	NA	NA	NA	NA	NA
rs75599144	5	150897496	-2.72809e-05	0.000502708	373295	0.96	0.018417	T	C	Bladder cancer || id:ieu-b-4874	ieu-b-4874	Bladder cancer	Bladder cancer || ||	TRUE	igd	NA	NA	NA	NA	NA	NA	NA
rs11951697	5	151576474	0.000258751	0.000199167	373295	0.19	0.133139	A	G	Bladder cancer || id:ieu-b-4874	ieu-b-4874	Bladder cancer	Bladder cancer || ||	TRUE	igd	NA	NA	NA	NA	NA	NA	NA
rs148030448	5	153358290	-0.00022063	0.000607084	373295	0.719999	0.012958	C	T	Bladder cancer || id:ieu-b-4874	ieu-b-4874	Bladder cancer	Bladder cancer || ||	TRUE	igd	NA	NA	NA	NA	NA	NA	NA
rs72806649	5	153486471	-0.000236957	0.000250803	373295	0.34	0.079268	T	A	Bladder cancer || id:ieu-b-4874	ieu-b-4874	Bladder cancer	Bladder cancer || ||	TRUE	igd	NA	NA	NA	NA	NA	NA	NA
rs116133784	5	153609970	-0.000573986	0.000384654	373295	0.14	0.032203	A	G	Bladder cancer || id:ieu-b-4874	ieu-b-4874	Bladder cancer	Bladder cancer || ||	TRUE	igd	NA	NA	NA	NA	NA	NA	NA
rs76126401	5	153971390	-0.000218199	0.000384863	373295	0.57	0.033692	T	C	Bladder cancer || id:ieu-b-4874	ieu-b-4874	Bladder cancer	Bladder cancer || ||	TRUE	igd	NA	NA	NA	NA	NA	NA	NA
rs74417235	5	154027216	0.000133356	0.00023165	373295	0.56	0.095178	G	A	Bladder cancer || id:ieu-b-4874	ieu-b-4874	Bladder cancer	Bladder cancer || ||	TRUE	igd	NA	NA	NA	NA	NA	NA	NA
rs255531	5	154175369	-0.000803436	0.000558134	373295	0.15	0.01506	T	C	Bladder cancer || id:ieu-b-4874	ieu-b-4874	Bladder cancer	Bladder cancer || ||	TRUE	igd	NA	NA	NA	NA	NA	NA	NA
rs72828608	5	169378041	0.000600958	0.000498902	373295	0.23	0.019485	A	G	Bladder cancer || id:ieu-b-4874	ieu-b-4874	Bladder cancer	Bladder cancer || ||	TRUE	igd	NA	NA	NA	NA	NA	NA	NA
rs146319868	5	169540994	-0.00030669	0.000448442	373295	0.49	0.023891	T	G	Bladder cancer || id:ieu-b-4874	ieu-b-4874	Bladder cancer	Bladder cancer || ||	TRUE	igd	NA	NA	NA	NA	NA	NA	NA
rs62376897	5	173269500	-0.000102185	0.000138524	373295	0.46	0.423285	G	C	Bladder cancer || id:ieu-b-4874	ieu-b-4874	Bladder cancer	Bladder cancer || ||	TRUE	igd	NA	NA	NA	NA	NA	NA	NA
rs1421922	5	175476709	-4.37371e-08	0.000150594	373295	1	0.427206	A	C	Bladder cancer || id:ieu-b-4874	ieu-b-4874	Bladder cancer	Bladder cancer || ||	TRUE	igd	NA	NA	NA	NA	NA	NA	NA
rs71591825	5	175706419	0.00010987	0.000314533	373295	0.73	0.049219	G	A	Bladder cancer || id:ieu-b-4874	ieu-b-4874	Bladder cancer	Bladder cancer || ||	TRUE	igd	NA	NA	NA	NA	NA	NA	NA
rs73803606	5	175788955	0.000242412	0.000306631	373295	0.43	0.051339	T	C	Bladder cancer || id:ieu-b-4874	ieu-b-4874	Bladder cancer	Bladder cancer || ||	TRUE	igd	NA	NA	NA	NA	NA	NA	NA
rs3812092	5	177674431	-0.000139802	0.000170852	373295	0.41	0.198265	A	G	Bladder cancer || id:ieu-b-4874	ieu-b-4874	Bladder cancer	Bladder cancer || ||	TRUE	igd	NA	NA	NA	NA	NA	NA	NA
rs55710647	5	177934201	-0.000855188	0.000478899	373295	0.0739997	0.020776	A	G	Bladder cancer || id:ieu-b-4874	ieu-b-4874	Bladder cancer	Bladder cancer || ||	TRUE	igd	NA	NA	NA	NA	NA	NA	NA
rs6866344	5	178121599	-0.000221893	0.000151839	373295	0.14	0.270518	G	T	Bladder cancer || id:ieu-b-4874	ieu-b-4874	Bladder cancer	Bladder cancer || ||	TRUE	igd	NA	NA	NA	NA	NA	NA	NA
rs147031590	7	120445552	-0.000614963	0.000641425	373295	0.34	0.012072	T	C	Bladder cancer || id:ieu-b-4874	ieu-b-4874	Bladder cancer	Bladder cancer || ||	TRUE	igd	NA	NA	NA	NA	NA	NA	NA
rs12706311	7	120703929	9.0184e-07	0.000136008	373295	0.99	0.526809	G	T	Bladder cancer || id:ieu-b-4874	ieu-b-4874	Bladder cancer	Bladder cancer || ||	TRUE	igd	NA	NA	NA	NA	NA	NA	NA
rs34029720	7	127230474	1.57565e-05	0.000142415	373295	0.91	0.343744	C	T	Bladder cancer || id:ieu-b-4874	ieu-b-4874	Bladder cancer	Bladder cancer || ||	TRUE	igd	NA	NA	NA	NA	NA	NA	NA
rs117052523	7	130070242	6.35111e-05	0.000484399	373295	0.9	0.021324	T	C	Bladder cancer || id:ieu-b-4874	ieu-b-4874	Bladder cancer	Bladder cancer || ||	TRUE	igd	NA	NA	NA	NA	NA	NA	NA
rs75358396	7	130345210	0.000234744	0.000491508	373295	0.630001	0.019573	C	T	Bladder cancer || id:ieu-b-4874	ieu-b-4874	Bladder cancer	Bladder cancer || ||	TRUE	igd	NA	NA	NA	NA	NA	NA	NA
rs62471571	7	130415759	-0.000544476	0.000522402	373295	0.3	0.017735	A	C	Bladder cancer || id:ieu-b-4874	ieu-b-4874	Bladder cancer	Bladder cancer || ||	TRUE	igd	NA	NA	NA	NA	NA	NA	NA
rs7457999	7	133748235	-6.03975e-05	0.000158277	373295	0.7	0.243047	C	T	Bladder cancer || id:ieu-b-4874	ieu-b-4874	Bladder cancer	Bladder cancer || ||	TRUE	igd	NA	NA	NA	NA	NA	NA	NA
rs74982567	7	134286674	0.000228136	0.000385858	373295	0.55	0.03166	G	A	Bladder cancer || id:ieu-b-4874	ieu-b-4874	Bladder cancer	Bladder cancer || ||	TRUE	igd	NA	NA	NA	NA	NA	NA	NA
rs73164996	7	135692604	-0.000250148	0.000237634	373295	0.29	0.08926	G	A	Bladder cancer || id:ieu-b-4874	ieu-b-4874	Bladder cancer	Bladder cancer || ||	TRUE	igd	NA	NA	NA	NA	NA	NA	NA
rs7785014	7	137881690	0.000240828	0.000144634	373295	0.0959997	0.671671	C	T	Bladder cancer || id:ieu-b-4874	ieu-b-4874	Bladder cancer	Bladder cancer || ||	TRUE	igd	NA	NA	NA	NA	NA	NA	NA
rs11981557	7	140217244	-0.00102345	0.000450399	373295	0.0230001	0.026404	A	G	Bladder cancer || id:ieu-b-4874	ieu-b-4874	Bladder cancer	Bladder cancer || ||	TRUE	igd	NA	NA	NA	NA	NA	NA	NA
rs117937485	7	140218902	0.000426403	0.000396492	373295	0.28	0.030043	G	A	Bladder cancer || id:ieu-b-4874	ieu-b-4874	Bladder cancer	Bladder cancer || ||	TRUE	igd	NA	NA	NA	NA	NA	NA	NA
rs6963768	7	140521736	8.3604e-05	0.000559537	373295	0.88	0.01527	C	T	Bladder cancer || id:ieu-b-4874	ieu-b-4874	Bladder cancer	Bladder cancer || ||	TRUE	igd	NA	NA	NA	NA	NA	NA	NA
rs73153991	7	141791968	-1.57946e-05	0.00021601	373295	0.94	0.153634	G	T	Bladder cancer || id:ieu-b-4874	ieu-b-4874	Bladder cancer	Bladder cancer || ||	TRUE	igd	NA	NA	NA	NA	NA	NA	NA
rs73452883	7	142524675	0.000128441	0.000233432	373295	0.58	0.093329	T	A	Bladder cancer || id:ieu-b-4874	ieu-b-4874	Bladder cancer	Bladder cancer || ||	TRUE	igd	NA	NA	NA	NA	NA	NA	NA
rs73170672	7	142797606	0.000196436	0.000461066	373295	0.67	0.022297	A	G	Bladder cancer || id:ieu-b-4874	ieu-b-4874	Bladder cancer	Bladder cancer || ||	TRUE	igd	NA	NA	NA	NA	NA	NA	NA
rs13232480	7	143069310	0.000168906	0.000181971	373295	0.35	0.83465	C	T	Bladder cancer || id:ieu-b-4874	ieu-b-4874	Bladder cancer	Bladder cancer || ||	TRUE	igd	NA	NA	NA	NA	NA	NA	NA
rs1135411	7	143077036	-0.000333849	0.000250071	373295	0.18	0.079223	T	C	Bladder cancer || id:ieu-b-4874	ieu-b-4874	Bladder cancer	Bladder cancer || ||	TRUE	igd	NA	NA	NA	NA	NA	NA	NA
rs6464547	7	143083661	0.000170925	0.000139244	373295	0.22	0.620691	C	A	Bladder cancer || id:ieu-b-4874	ieu-b-4874	Bladder cancer	Bladder cancer || ||	TRUE	igd	NA	NA	NA	NA	NA	NA	NA
rs118000386	7	143189828	-0.000978977	0.000565351	373295	0.0830004	0.014498	A	G	Bladder cancer || id:ieu-b-4874	ieu-b-4874	Bladder cancer	Bladder cancer || ||	TRUE	igd	NA	NA	NA	NA	NA	NA	NA
rs4727027	7	148869277	0.000150842	0.000140448	373295	0.28	0.631983	A	G	Bladder cancer || id:ieu-b-4874	ieu-b-4874	Bladder cancer	Bladder cancer || ||	TRUE	igd	NA	NA	NA	NA	NA	NA	NA
rs73168056	7	149485557	-0.000401769	0.000519458	373295	0.44	0.018133	T	C	Bladder cancer || id:ieu-b-4874	ieu-b-4874	Bladder cancer	Bladder cancer || ||	TRUE	igd	NA	NA	NA	NA	NA	NA	NA
rs4725833	7	149556518	-9.80431e-05	0.000140812	373295	0.49	0.613403	T	C	Bladder cancer || id:ieu-b-4874	ieu-b-4874	Bladder cancer	Bladder cancer || ||	TRUE	igd	NA	NA	NA	NA	NA	NA	NA
rs12668039	7	150149047	-0.000386585	0.000191994	373295	0.0439997	0.149715	T	C	Bladder cancer || id:ieu-b-4874	ieu-b-4874	Bladder cancer	Bladder cancer || ||	TRUE	igd	NA	NA	NA	NA	NA	NA	NA
rs113908089	7	150236260	-0.000483084	0.000354608	373295	0.17	0.038771	A	G	Bladder cancer || id:ieu-b-4874	ieu-b-4874	Bladder cancer	Bladder cancer || ||	TRUE	igd	NA	NA	NA	NA	NA	NA	NA
rs3735076	7	150557748	-9.38151e-05	0.000147306	373295	0.52	0.296738	A	G	Bladder cancer || id:ieu-b-4874	ieu-b-4874	Bladder cancer	Bladder cancer || ||	TRUE	igd	NA	NA	NA	NA	NA	NA	NA
rs188093969	7	156948124	-0.000339806	0.000532042	373295	0.52	0.017593	T	G	Bladder cancer || id:ieu-b-4874	ieu-b-4874	Bladder cancer	Bladder cancer || ||	TRUE	igd	NA	NA	NA	NA	NA	NA	NA
rs11771935	7	158408709	6.6232e-06	0.000136659	373295	0.96	0.575659	A	T	Bladder cancer || id:ieu-b-4874	ieu-b-4874	Bladder cancer	Bladder cancer || ||	TRUE	igd	NA	NA	NA	NA	NA	NA	NA
rs74304056	8	1781688	-0.000255646	0.000347623	373295	0.46	0.039918	A	G	Bladder cancer || id:ieu-b-4874	ieu-b-4874	Bladder cancer	Bladder cancer || ||	TRUE	igd	NA	NA	NA	NA	NA	NA	NA
rs62476264	8	1910763	-4.37696e-05	0.000174017	373295	0.8	0.193479	A	G	Bladder cancer || id:ieu-b-4874	ieu-b-4874	Bladder cancer	Bladder cancer || ||	TRUE	igd	NA	NA	NA	NA	NA	NA	NA
rs74747219	7	55323411	0.000352571	0.000458046	373295	0.44	0.022414	A	G	Bladder cancer || id:ieu-b-4874	ieu-b-4874	Bladder cancer	Bladder cancer || ||	TRUE	igd	NA	NA	NA	NA	NA	NA	NA
rs148744593	7	55879281	0.000734849	0.000365703	373295	0.0439997	0.036875	A	G	Bladder cancer || id:ieu-b-4874	ieu-b-4874	Bladder cancer	Bladder cancer || ||	TRUE	igd	NA	NA	NA	NA	NA	NA	NA
rs182878484	7	56420485	0.000809631	0.000639476	373295	0.21	0.013322	C	A	Bladder cancer || id:ieu-b-4874	ieu-b-4874	Bladder cancer	Bladder cancer || ||	TRUE	igd	NA	NA	NA	NA	NA	NA	NA
rs140588686	7	73290060	0.00104059	0.000444562	373295	0.0189998	0.025048	A	G	Bladder cancer || id:ieu-b-4874	ieu-b-4874	Bladder cancer	Bladder cancer || ||	TRUE	igd	NA	NA	NA	NA	NA	NA	NA
rs3135698	7	73649825	-0.000229129	0.000257579	373295	0.37	0.074444	C	T	Bladder cancer || id:ieu-b-4874	ieu-b-4874	Bladder cancer	Bladder cancer || ||	TRUE	igd	NA	NA	NA	NA	NA	NA	NA
rs77309795	7	73663178	0.000688983	0.000544672	373295	0.21	0.015866	A	C	Bladder cancer || id:ieu-b-4874	ieu-b-4874	Bladder cancer	Bladder cancer || ||	TRUE	igd	NA	NA	NA	NA	NA	NA	NA
rs111661181	7	75533820	0.000336185	0.000180469	373295	0.0619998	0.169665	T	G	Bladder cancer || id:ieu-b-4874	ieu-b-4874	Bladder cancer	Bladder cancer || ||	TRUE	igd	NA	NA	NA	NA	NA	NA	NA
rs139277930	7	76457927	0.00188083	0.000534351	373295	0.000430002	0.017283	C	T	Bladder cancer || id:ieu-b-4874	ieu-b-4874	Bladder cancer	Bladder cancer || ||	TRUE	igd	NA	NA	NA	NA	NA	NA	NA
rs7798157	7	76499312	0.000145585	0.000149198	373295	0.33	0.694097	C	T	Bladder cancer || id:ieu-b-4874	ieu-b-4874	Bladder cancer	Bladder cancer || ||	TRUE	igd	NA	NA	NA	NA	NA	NA	NA
rs2539297	7	76734437	-6.07163e-05	0.000152839	373295	0.69	0.661588	C	T	Bladder cancer || id:ieu-b-4874	ieu-b-4874	Bladder cancer	Bladder cancer || ||	TRUE	igd	NA	NA	NA	NA	NA	NA	NA
rs4836256	5	125760388	8.12212e-05	0.000170642	373295	0.630001	0.801716	G	A	Bladder cancer || id:ieu-b-4874	ieu-b-4874	Bladder cancer	Bladder cancer || ||	TRUE	igd	NA	NA	NA	NA	NA	NA	NA
rs410809	5	126851636	-2.29059e-05	0.000148148	373295	0.88	0.296538	C	G	Bladder cancer || id:ieu-b-4874	ieu-b-4874	Bladder cancer	Bladder cancer || ||	TRUE	igd	NA	NA	NA	NA	NA	NA	NA
rs270601	5	131656997	-3.53606e-05	0.000148306	373295	0.81	0.706063	C	T	Bladder cancer || id:ieu-b-4874	ieu-b-4874	Bladder cancer	Bladder cancer || ||	TRUE	igd	NA	NA	NA	NA	NA	NA	NA
rs116673880	5	134128868	-0.000199611	0.000376414	373295	0.6	0.033845	T	G	Bladder cancer || id:ieu-b-4874	ieu-b-4874	Bladder cancer	Bladder cancer || ||	TRUE	igd	NA	NA	NA	NA	NA	NA	NA
rs185184885	5	137540453	-5.49558e-05	0.000204769	373295	0.79	0.125713	T	C	Bladder cancer || id:ieu-b-4874	ieu-b-4874	Bladder cancer	Bladder cancer || ||	TRUE	igd	NA	NA	NA	NA	NA	NA	NA
rs116346542	5	138472048	0.000199336	0.000671182	373295	0.77	0.010328	T	G	Bladder cancer || id:ieu-b-4874	ieu-b-4874	Bladder cancer	Bladder cancer || ||	TRUE	igd	NA	NA	NA	NA	NA	NA	NA
rs246666	5	142420963	-5.97848e-05	0.000249466	373295	0.81	0.079896	A	T	Bladder cancer || id:ieu-b-4874	ieu-b-4874	Bladder cancer	Bladder cancer || ||	TRUE	igd	NA	NA	NA	NA	NA	NA	NA
rs139939239	5	147057547	-0.000435052	0.00047907	373295	0.36	0.022499	C	T	Bladder cancer || id:ieu-b-4874	ieu-b-4874	Bladder cancer	Bladder cancer || ||	TRUE	igd	NA	NA	NA	NA	NA	NA	NA
rs72835161	5	147110393	-0.000118915	0.000330232	373295	0.719999	0.044503	C	T	Bladder cancer || id:ieu-b-4874	ieu-b-4874	Bladder cancer	Bladder cancer || ||	TRUE	igd	NA	NA	NA	NA	NA	NA	NA
rs62387549	5	147522554	0.000104127	0.000135691	373295	0.44	0.509972	C	G	Bladder cancer || id:ieu-b-4874	ieu-b-4874	Bladder cancer	Bladder cancer || ||	TRUE	igd	NA	NA	NA	NA	NA	NA	NA
rs7734352	5	147648510	0.00021801	0.000446059	373295	0.630001	0.023906	T	C	Bladder cancer || id:ieu-b-4874	ieu-b-4874	Bladder cancer	Bladder cancer || ||	TRUE	igd	NA	NA	NA	NA	NA	NA	NA
rs246392	5	149497672	-6.31687e-05	0.000145991	373295	0.67	0.315026	T	C	Bladder cancer || id:ieu-b-4874	ieu-b-4874	Bladder cancer	Bladder cancer || ||	TRUE	igd	NA	NA	NA	NA	NA	NA	NA
rs77102485	5	150474712	0.000451223	0.0001993	373295	0.0239999	0.133194	C	G	Bladder cancer || id:ieu-b-4874	ieu-b-4874	Bladder cancer	Bladder cancer || ||	TRUE	igd	NA	NA	NA	NA	NA	NA	NA
rs9324679	5	150517025	0.000134579	0.000145845	373295	0.36	0.689909	G	C	Bladder cancer || id:ieu-b-4874	ieu-b-4874	Bladder cancer	Bladder cancer || ||	TRUE	igd	NA	NA	NA	NA	NA	NA	NA
rs62379703	5	150547844	0.000103119	0.000195665	373295	0.6	0.138328	G	A	Bladder cancer || id:ieu-b-4874	ieu-b-4874	Bladder cancer	Bladder cancer || ||	TRUE	igd	NA	NA	NA	NA	NA	NA	NA
rs11750568	5	178535713	-0.00024019	0.000143359	373295	0.0940005	0.667488	G	A	Bladder cancer || id:ieu-b-4874	ieu-b-4874	Bladder cancer	Bladder cancer || ||	TRUE	igd	NA	NA	NA	NA	NA	NA	NA
rs13361866	5	179122557	-0.000201397	0.000182888	373295	0.27	0.836446	C	T	Bladder cancer || id:ieu-b-4874	ieu-b-4874	Bladder cancer	Bladder cancer || ||	TRUE	igd	NA	NA	NA	NA	NA	NA	NA
rs12652934	5	179231248	-0.000145989	0.000136327	373295	0.28	0.531222	G	T	Bladder cancer || id:ieu-b-4874	ieu-b-4874	Bladder cancer	Bladder cancer || ||	TRUE	igd	NA	NA	NA	NA	NA	NA	NA
rs249325	5	180303323	-0.000182274	0.00013588	373295	0.18	0.505813	A	G	Bladder cancer || id:ieu-b-4874	ieu-b-4874	Bladder cancer	Bladder cancer || ||	TRUE	igd	NA	NA	NA	NA	NA	NA	NA
rs12203592	6	396321	1.66683e-05	0.00016198	373295	0.92	0.216017	T	C	Bladder cancer || id:ieu-b-4874	ieu-b-4874	Bladder cancer	Bladder cancer || ||	TRUE	igd	NA	NA	NA	NA	NA	NA	NA
rs17133849	6	476395	0.000745964	0.000695136	373295	0.28	0.009787	G	A	Bladder cancer || id:ieu-b-4874	ieu-b-4874	Bladder cancer	Bladder cancer || ||	TRUE	igd	NA	NA	NA	NA	NA	NA	NA
rs6926159	6	2989894	0.000402579	0.0004044	373295	0.32	0.028731	G	A	Bladder cancer || id:ieu-b-4874	ieu-b-4874	Bladder cancer	Bladder cancer || ||	TRUE	igd	NA	NA	NA	NA	NA	NA	NA
rs6917194	6	5157420	-0.000102521	0.000145113	373295	0.48	0.319977	G	C	Bladder cancer || id:ieu-b-4874	ieu-b-4874	Bladder cancer	Bladder cancer || ||	TRUE	igd	NA	NA	NA	NA	NA	NA	NA
rs111557465	6	5260694	-4.8941e-05	0.000234834	373295	0.83	0.091102	T	C	Bladder cancer || id:ieu-b-4874	ieu-b-4874	Bladder cancer	Bladder cancer || ||	TRUE	igd	NA	NA	NA	NA	NA	NA	NA
rs6938914	6	6324038	0.000155552	0.000144175	373295	0.28	0.340587	T	A	Bladder cancer || id:ieu-b-4874	ieu-b-4874	Bladder cancer	Bladder cancer || ||	TRUE	igd	NA	NA	NA	NA	NA	NA	NA
rs849056	6	6505111	-0.000137677	0.000167105	373295	0.41	0.792176	T	C	Bladder cancer || id:ieu-b-4874	ieu-b-4874	Bladder cancer	Bladder cancer || ||	TRUE	igd	NA	NA	NA	NA	NA	NA	NA
rs6910546	6	7673539	0.000191392	0.00013524	373295	0.16	0.500099	T	G	Bladder cancer || id:ieu-b-4874	ieu-b-4874	Bladder cancer	Bladder cancer || ||	TRUE	igd	NA	NA	NA	NA	NA	NA	NA
rs3911709	6	10451890	0.000355873	0.000156273	373295	0.0230001	0.251622	A	G	Bladder cancer || id:ieu-b-4874	ieu-b-4874	Bladder cancer	Bladder cancer || ||	TRUE	igd	NA	NA	NA	NA	NA	NA	NA
rs105924	6	11730059	-0.000272878	0.000168185	373295	0.1	0.796572	T	G	Bladder cancer || id:ieu-b-4874	ieu-b-4874	Bladder cancer	Bladder cancer || ||	TRUE	igd	NA	NA	NA	NA	NA	NA	NA
rs220018	6	12149138	2.05036e-05	0.000148531	373295	0.89	0.706156	A	G	Bladder cancer || id:ieu-b-4874	ieu-b-4874	Bladder cancer	Bladder cancer || ||	TRUE	igd	NA	NA	NA	NA	NA	NA	NA
rs949550	6	20124860	-0.000414583	0.00015803	373295	0.00870001	0.249244	A	G	Bladder cancer || id:ieu-b-4874	ieu-b-4874	Bladder cancer	Bladder cancer || ||	TRUE	igd	NA	NA	NA	NA	NA	NA	NA
rs1202202	6	20164106	-5.85622e-05	0.000137231	373295	0.67	0.438017	G	T	Bladder cancer || id:ieu-b-4874	ieu-b-4874	Bladder cancer	Bladder cancer || ||	TRUE	igd	NA	NA	NA	NA	NA	NA	NA
rs9368191	6	20436274	-1.2608e-05	0.000249362	373295	0.96	0.919648	C	T	Bladder cancer || id:ieu-b-4874	ieu-b-4874	Bladder cancer	Bladder cancer || ||	TRUE	igd	NA	NA	NA	NA	NA	NA	NA
rs6939200	6	24620629	-0.000201673	0.000261148	373295	0.44	0.073926	C	T	Bladder cancer || id:ieu-b-4874	ieu-b-4874	Bladder cancer	Bladder cancer || ||	TRUE	igd	NA	NA	NA	NA	NA	NA	NA
rs7751357	6	24625398	-0.000155315	0.000141226	373295	0.27	0.642087	A	C	Bladder cancer || id:ieu-b-4874	ieu-b-4874	Bladder cancer	Bladder cancer || ||	TRUE	igd	NA	NA	NA	NA	NA	NA	NA
rs4711076	6	25091714	5.29015e-05	0.000155229	373295	0.73	0.256339	C	T	Bladder cancer || id:ieu-b-4874	ieu-b-4874	Bladder cancer	Bladder cancer || ||	TRUE	igd	NA	NA	NA	NA	NA	NA	NA
rs2206194	6	25340482	-4.73898e-05	0.000135786	373295	0.73	0.526991	A	G	Bladder cancer || id:ieu-b-4874	ieu-b-4874	Bladder cancer	Bladder cancer || ||	TRUE	igd	NA	NA	NA	NA	NA	NA	NA
rs435759	6	25525124	0.000137311	0.00013938	373295	0.32	0.615717	G	A	Bladder cancer || id:ieu-b-4874	ieu-b-4874	Bladder cancer	Bladder cancer || ||	TRUE	igd	NA	NA	NA	NA	NA	NA	NA
rs9461196	6	25690290	7.5006e-05	0.000151134	373295	0.62	0.280221	A	G	Bladder cancer || id:ieu-b-4874	ieu-b-4874	Bladder cancer	Bladder cancer || ||	TRUE	igd	NA	NA	NA	NA	NA	NA	NA
rs113343204	6	25711311	-0.000746214	0.000572977	373295	0.19	0.014449	G	A	Bladder cancer || id:ieu-b-4874	ieu-b-4874	Bladder cancer	Bladder cancer || ||	TRUE	igd	NA	NA	NA	NA	NA	NA	NA
rs17342717	6	25821770	-0.000293637	0.000221572	373295	0.19	0.103399	T	C	Bladder cancer || id:ieu-b-4874	ieu-b-4874	Bladder cancer	Bladder cancer || ||	TRUE	igd	NA	NA	NA	NA	NA	NA	NA
rs1799945	6	26091179	0.00063991	0.000189055	373295	0.000710003	0.150472	G	C	Bladder cancer || id:ieu-b-4874	ieu-b-4874	Bladder cancer	Bladder cancer || ||	TRUE	igd	NA	NA	NA	NA	NA	NA	NA
rs41266797	6	26158247	-0.000103743	0.00042047	373295	0.81	0.026499	A	G	Bladder cancer || id:ieu-b-4874	ieu-b-4874	Bladder cancer	Bladder cancer || ||	TRUE	igd	NA	NA	NA	NA	NA	NA	NA
rs75921373	6	26191843	0.000415361	0.000201016	373295	0.0389996	0.129759	T	C	Bladder cancer || id:ieu-b-4874	ieu-b-4874	Bladder cancer	Bladder cancer || ||	TRUE	igd	NA	NA	NA	NA	NA	NA	NA
rs11756444	6	26391391	0.00118378	0.000293619	373295	5.49997e-05	0.05615	G	T	Bladder cancer || id:ieu-b-4874	ieu-b-4874	Bladder cancer	Bladder cancer || ||	TRUE	igd	NA	NA	NA	NA	NA	NA	NA
rs72843729	6	26442394	-0.000183866	0.0004714	373295	0.7	0.02224	T	C	Bladder cancer || id:ieu-b-4874	ieu-b-4874	Bladder cancer	Bladder cancer || ||	TRUE	igd	NA	NA	NA	NA	NA	NA	NA
rs75523987	6	26644646	-0.000243107	0.000442203	373295	0.58	0.023878	A	G	Bladder cancer || id:ieu-b-4874	ieu-b-4874	Bladder cancer	Bladder cancer || ||	TRUE	igd	NA	NA	NA	NA	NA	NA	NA
rs9379946	6	26936065	0.000770873	0.000628656	373295	0.22	0.011776	G	T	Bladder cancer || id:ieu-b-4874	ieu-b-4874	Bladder cancer	Bladder cancer || ||	TRUE	igd	NA	NA	NA	NA	NA	NA	NA
rs9468112	6	27357691	-8.00637e-05	0.000158682	373295	0.61	0.761926	A	G	Bladder cancer || id:ieu-b-4874	ieu-b-4874	Bladder cancer	Bladder cancer || ||	TRUE	igd	NA	NA	NA	NA	NA	NA	NA
rs11966173	6	27391862	-6.328e-05	0.000158754	373295	0.69	0.762259	C	T	Bladder cancer || id:ieu-b-4874	ieu-b-4874	Bladder cancer	Bladder cancer || ||	TRUE	igd	NA	NA	NA	NA	NA	NA	NA
rs3131846	6	29650330	0.000308019	0.000144451	373295	0.0329997	0.321634	G	C	Bladder cancer || id:ieu-b-4874	ieu-b-4874	Bladder cancer	Bladder cancer || ||	TRUE	igd	NA	NA	NA	NA	NA	NA	NA
rs3873260	6	29813682	0.000237984	0.000161017	373295	0.14	0.228597	G	A	Bladder cancer || id:ieu-b-4874	ieu-b-4874	Bladder cancer	Bladder cancer || ||	TRUE	igd	NA	NA	NA	NA	NA	NA	NA
rs3128874	6	29858256	-3.73019e-05	0.000156431	373295	0.81	0.720401	G	T	Bladder cancer || id:ieu-b-4874	ieu-b-4874	Bladder cancer	Bladder cancer || ||	TRUE	igd	NA	NA	NA	NA	NA	NA	NA
rs2844787	6	30140913	-0.000126786	0.000164358	373295	0.44	0.784526	T	G	Bladder cancer || id:ieu-b-4874	ieu-b-4874	Bladder cancer	Bladder cancer || ||	TRUE	igd	NA	NA	NA	NA	NA	NA	NA
rs261955	6	30265594	9.34045e-05	0.000154573	373295	0.55	0.257284	C	T	Bladder cancer || id:ieu-b-4874	ieu-b-4874	Bladder cancer	Bladder cancer || ||	TRUE	igd	NA	NA	NA	NA	NA	NA	NA
rs112856958	6	30278310	0.000411436	0.000523497	373295	0.43	0.0175	T	C	Bladder cancer || id:ieu-b-4874	ieu-b-4874	Bladder cancer	Bladder cancer || ||	TRUE	igd	NA	NA	NA	NA	NA	NA	NA
rs115266049	6	30431011	0.000846868	0.00060458	373295	0.16	0.013342	A	G	Bladder cancer || id:ieu-b-4874	ieu-b-4874	Bladder cancer	Bladder cancer || ||	TRUE	igd	NA	NA	NA	NA	NA	NA	NA
rs3888777	6	30529816	0.00165881	0.000650357	373295	0.0109999	0.010947	A	G	Bladder cancer || id:ieu-b-4874	ieu-b-4874	Bladder cancer	Bladder cancer || ||	TRUE	igd	NA	NA	NA	NA	NA	NA	NA
rs758778	6	30824451	7.4981e-05	0.00015835	373295	0.64	0.240354	C	T	Bladder cancer || id:ieu-b-4874	ieu-b-4874	Bladder cancer	Bladder cancer || ||	TRUE	igd	NA	NA	NA	NA	NA	NA	NA
rs887464	6	31145920	1.74983e-05	0.000135822	373295	0.9	0.452201	T	C	Bladder cancer || id:ieu-b-4874	ieu-b-4874	Bladder cancer	Bladder cancer || ||	TRUE	igd	NA	NA	NA	NA	NA	NA	NA
rs1128175	6	31150435	0.000108209	0.000162696	373295	0.51	0.777858	G	A	Bladder cancer || id:ieu-b-4874	ieu-b-4874	Bladder cancer	Bladder cancer || ||	TRUE	igd	NA	NA	NA	NA	NA	NA	NA
rs9263869	6	31170014	2.40313e-05	0.000146556	373295	0.87	0.321075	C	T	Bladder cancer || id:ieu-b-4874	ieu-b-4874	Bladder cancer	Bladder cancer || ||	TRUE	igd	NA	NA	NA	NA	NA	NA	NA
rs73405036	6	31214171	0.000212896	0.000519241	373295	0.68	0.017289	A	G	Bladder cancer || id:ieu-b-4874	ieu-b-4874	Bladder cancer	Bladder cancer || ||	TRUE	igd	NA	NA	NA	NA	NA	NA	NA
rs73730325	6	31234150	0.000148106	0.000359223	373295	0.68	0.036827	A	G	Bladder cancer || id:ieu-b-4874	ieu-b-4874	Bladder cancer	Bladder cancer || ||	TRUE	igd	NA	NA	NA	NA	NA	NA	NA
rs12192286	6	31242845	-1.12154e-05	0.000201489	373295	0.96	0.128314	T	C	Bladder cancer || id:ieu-b-4874	ieu-b-4874	Bladder cancer	Bladder cancer || ||	TRUE	igd	NA	NA	NA	NA	NA	NA	NA
rs2247056	6	31265490	-2.47733e-05	0.000148007	373295	0.87	0.704417	C	T	Bladder cancer || id:ieu-b-4874	ieu-b-4874	Bladder cancer	Bladder cancer || ||	TRUE	igd	NA	NA	NA	NA	NA	NA	NA
rs1055348	6	31321948	-0.000274495	0.000218713	373295	0.21	0.107728	G	T	Bladder cancer || id:ieu-b-4874	ieu-b-4874	Bladder cancer	Bladder cancer || ||	TRUE	igd	NA	NA	NA	NA	NA	NA	NA
rs2516448	6	31390410	-7.18373e-05	0.00013466	373295	0.59	0.501597	C	T	Bladder cancer || id:ieu-b-4874	ieu-b-4874	Bladder cancer	Bladder cancer || ||	TRUE	igd	NA	NA	NA	NA	NA	NA	NA
rs2523696	6	31414731	-0.000157934	0.000135999	373295	0.25	0.440562	T	C	Bladder cancer || id:ieu-b-4874	ieu-b-4874	Bladder cancer	Bladder cancer || ||	TRUE	igd	NA	NA	NA	NA	NA	NA	NA
rs2239708	6	31515763	-0.000388098	0.000374325	373295	0.3	0.033659	T	A	Bladder cancer || id:ieu-b-4874	ieu-b-4874	Bladder cancer	Bladder cancer || ||	TRUE	igd	NA	NA	NA	NA	NA	NA	NA
rs3093949	6	31525184	-3.81699e-05	0.000140812	373295	0.79	0.360516	T	C	Bladder cancer || id:ieu-b-4874	ieu-b-4874	Bladder cancer	Bladder cancer || ||	TRUE	igd	NA	NA	NA	NA	NA	NA	NA
rs2857710	6	31532553	-0.000114801	0.000138917	373295	0.41	0.614914	T	C	Bladder cancer || id:ieu-b-4874	ieu-b-4874	Bladder cancer	Bladder cancer || ||	TRUE	igd	NA	NA	NA	NA	NA	NA	NA
rs2229094	6	31540556	-9.97507e-05	0.000155321	373295	0.52	0.25474	C	T	Bladder cancer || id:ieu-b-4874	ieu-b-4874	Bladder cancer	Bladder cancer || ||	TRUE	igd	NA	NA	NA	NA	NA	NA	NA
rs1062309	6	31629995	0.00034878	0.000331251	373295	0.29	0.043456	A	G	Bladder cancer || id:ieu-b-4874	ieu-b-4874	Bladder cancer	Bladder cancer || ||	TRUE	igd	NA	NA	NA	NA	NA	NA	NA
rs805292	6	31690009	-0.000215116	0.0001707	373295	0.21	0.193733	A	G	Bladder cancer || id:ieu-b-4874	ieu-b-4874	Bladder cancer	Bladder cancer || ||	TRUE	igd	NA	NA	NA	NA	NA	NA	NA
rs11576015	6	31795345	-0.000222553	0.000536653	373295	0.68	0.016076	A	G	Bladder cancer || id:ieu-b-4874	ieu-b-4874	Bladder cancer	Bladder cancer || ||	TRUE	igd	NA	NA	NA	NA	NA	NA	NA
rs9368699	6	31802541	-2.75236e-06	0.000334742	373295	0.99	0.042529	C	T	Bladder cancer || id:ieu-b-4874	ieu-b-4874	Bladder cancer	Bladder cancer || ||	TRUE	igd	NA	NA	NA	NA	NA	NA	NA
rs4151651	6	31915614	-2.72472e-05	0.000352279	373295	0.94	0.038277	A	G	Bladder cancer || id:ieu-b-4874	ieu-b-4874	Bladder cancer	Bladder cancer || ||	TRUE	igd	NA	NA	NA	NA	NA	NA	NA
rs7774739	6	32009301	0.00138197	0.000563443	373295	0.0140001	0.015083	G	A	Bladder cancer || id:ieu-b-4874	ieu-b-4874	Bladder cancer	Bladder cancer || ||	TRUE	igd	NA	NA	NA	NA	NA	NA	NA
rs2070600	6	32151443	-0.000173574	0.000277593	373295	0.53	0.063112	T	C	Bladder cancer || id:ieu-b-4874	ieu-b-4874	Bladder cancer	Bladder cancer || ||	TRUE	igd	NA	NA	NA	NA	NA	NA	NA
rs115111668	6	32151882	0.000711046	0.000692944	373295	0.3	0.009821	T	C	Bladder cancer || id:ieu-b-4874	ieu-b-4874	Bladder cancer	Bladder cancer || ||	TRUE	igd	NA	NA	NA	NA	NA	NA	NA
rs169503	6	32157639	0.000467162	0.000242271	373295	0.0539995	0.085819	T	C	Bladder cancer || id:ieu-b-4874	ieu-b-4874	Bladder cancer	Bladder cancer || ||	TRUE	igd	NA	NA	NA	NA	NA	NA	NA
rs8192564	6	32191822	0.000232078	0.000283007	373295	0.41	0.061062	A	G	Bladder cancer || id:ieu-b-4874	ieu-b-4874	Bladder cancer	Bladder cancer || ||	TRUE	igd	NA	NA	NA	NA	NA	NA	NA
rs145568234	6	32247045	-8.1418e-05	0.000484465	373295	0.87	0.024134	G	T	Bladder cancer || id:ieu-b-4874	ieu-b-4874	Bladder cancer	Bladder cancer || ||	TRUE	igd	NA	NA	NA	NA	NA	NA	NA
rs6906662	6	32266506	1.49359e-05	0.00028184	373295	0.96	0.061315	A	G	Bladder cancer || id:ieu-b-4874	ieu-b-4874	Bladder cancer	Bladder cancer || ||	TRUE	igd	NA	NA	NA	NA	NA	NA	NA
rs3129860	6	32401079	5.38033e-05	0.000189167	373295	0.780001	0.85025	G	A	Bladder cancer || id:ieu-b-4874	ieu-b-4874	Bladder cancer	Bladder cancer || ||	TRUE	igd	NA	NA	NA	NA	NA	NA	NA
rs9268839	6	32428772	-5.31891e-05	0.000135451	373295	0.69	0.473312	G	A	Bladder cancer || id:ieu-b-4874	ieu-b-4874	Bladder cancer	Bladder cancer || ||	TRUE	igd	NA	NA	NA	NA	NA	NA	NA
rs2395199	6	32451849	-0.000545362	0.000295153	373295	0.0649995	0.057566	G	C	Bladder cancer || id:ieu-b-4874	ieu-b-4874	Bladder cancer	Bladder cancer || ||	TRUE	igd	NA	NA	NA	NA	NA	NA	NA
rs67370636	6	32523963	-5.99709e-05	0.000156996	373295	0.7	0.3309	T	C	Bladder cancer || id:ieu-b-4874	ieu-b-4874	Bladder cancer	Bladder cancer || ||	TRUE	igd	NA	NA	NA	NA	NA	NA	NA
rs28383314	6	32587213	-1.29754e-05	0.00013957	373295	0.93	0.624822	C	T	Bladder cancer || id:ieu-b-4874	ieu-b-4874	Bladder cancer	Bladder cancer || ||	TRUE	igd	NA	NA	NA	NA	NA	NA	NA
rs9272544	6	32606878	1.13723e-06	0.000135902	373295	0.99	0.499445	A	G	Bladder cancer || id:ieu-b-4874	ieu-b-4874	Bladder cancer	Bladder cancer || ||	TRUE	igd	NA	NA	NA	NA	NA	NA	NA
rs9273076	6	32612301	8.9572e-05	0.000192222	373295	0.64	0.855005	C	T	Bladder cancer || id:ieu-b-4874	ieu-b-4874	Bladder cancer	Bladder cancer || ||	TRUE	igd	NA	NA	NA	NA	NA	NA	NA
rs2856718	6	32670255	7.66055e-05	0.000141608	373295	0.59	0.350155	T	C	Bladder cancer || id:ieu-b-4874	ieu-b-4874	Bladder cancer	Bladder cancer || ||	TRUE	igd	NA	NA	NA	NA	NA	NA	NA
rs1431395	6	32927029	0.000216069	0.000285102	373295	0.450001	0.059712	G	T	Bladder cancer || id:ieu-b-4874	ieu-b-4874	Bladder cancer	Bladder cancer || ||	TRUE	igd	NA	NA	NA	NA	NA	NA	NA
rs11965463	6	32979677	-0.000334245	0.000347263	373295	0.34	0.039345	A	G	Bladder cancer || id:ieu-b-4874	ieu-b-4874	Bladder cancer	Bladder cancer || ||	TRUE	igd	NA	NA	NA	NA	NA	NA	NA
rs114788682	6	33029216	-1.39417e-05	0.000196534	373295	0.94	0.14521	T	A	Bladder cancer || id:ieu-b-4874	ieu-b-4874	Bladder cancer	Bladder cancer || ||	TRUE	igd	NA	NA	NA	NA	NA	NA	NA
rs149607607	6	33064287	-0.00093822	0.000466322	373295	0.0439997	0.021455	T	C	Bladder cancer || id:ieu-b-4874	ieu-b-4874	Bladder cancer	Bladder cancer || ||	TRUE	igd	NA	NA	NA	NA	NA	NA	NA
rs78912988	6	33501654	-0.000648535	0.000577245	373295	0.26	0.014772	A	G	Bladder cancer || id:ieu-b-4874	ieu-b-4874	Bladder cancer	Bladder cancer || ||	TRUE	igd	NA	NA	NA	NA	NA	NA	NA
rs139460992	6	33595490	-0.000363107	0.000349504	373295	0.3	0.040553	C	T	Bladder cancer || id:ieu-b-4874	ieu-b-4874	Bladder cancer	Bladder cancer || ||	TRUE	igd	NA	NA	NA	NA	NA	NA	NA
rs114746521	6	33720059	-0.000366757	0.000506514	373295	0.47	0.01818	A	G	Bladder cancer || id:ieu-b-4874	ieu-b-4874	Bladder cancer	Bladder cancer || ||	TRUE	igd	NA	NA	NA	NA	NA	NA	NA
rs9368816	6	34422095	0.000145817	0.000135614	373295	0.28	0.514898	T	G	Bladder cancer || id:ieu-b-4874	ieu-b-4874	Bladder cancer	Bladder cancer || ||	TRUE	igd	NA	NA	NA	NA	NA	NA	NA
rs7738377	6	34595892	-0.000319433	0.000197706	373295	0.11	0.136495	A	G	Bladder cancer || id:ieu-b-4874	ieu-b-4874	Bladder cancer	Bladder cancer || ||	TRUE	igd	NA	NA	NA	NA	NA	NA	NA
rs111314618	6	34966411	0.000198473	0.000560007	373295	0.719999	0.014836	A	G	Bladder cancer || id:ieu-b-4874	ieu-b-4874	Bladder cancer	Bladder cancer || ||	TRUE	igd	NA	NA	NA	NA	NA	NA	NA
rs2689089	6	34988391	3.07988e-05	0.000154339	373295	0.84	0.737307	A	C	Bladder cancer || id:ieu-b-4874	ieu-b-4874	Bladder cancer	Bladder cancer || ||	TRUE	igd	NA	NA	NA	NA	NA	NA	NA
rs1326757	6	35748253	0.000280515	0.000144191	373295	0.0519996	0.65701	C	A	Bladder cancer || id:ieu-b-4874	ieu-b-4874	Bladder cancer	Bladder cancer || ||	TRUE	igd	NA	NA	NA	NA	NA	NA	NA
rs74776359	6	36000117	3.68712e-06	0.000435521	373295	0.99	0.026152	T	G	Bladder cancer || id:ieu-b-4874	ieu-b-4874	Bladder cancer	Bladder cancer || ||	TRUE	igd	NA	NA	NA	NA	NA	NA	NA
rs6928048	6	36345180	1.78039e-05	0.000138325	373295	0.9	0.521053	A	G	Bladder cancer || id:ieu-b-4874	ieu-b-4874	Bladder cancer	Bladder cancer || ||	TRUE	igd	NA	NA	NA	NA	NA	NA	NA
rs9394380	6	36715053	-1.69988e-05	0.000158838	373295	0.91	0.762595	A	G	Bladder cancer || id:ieu-b-4874	ieu-b-4874	Bladder cancer	Bladder cancer || ||	TRUE	igd	NA	NA	NA	NA	NA	NA	NA
rs4728690	7	86854004	-0.000163753	0.000179904	373295	0.36	0.829712	G	A	Bladder cancer || id:ieu-b-4874	ieu-b-4874	Bladder cancer	Bladder cancer || ||	TRUE	igd	NA	NA	NA	NA	NA	NA	NA
rs2091766	7	87174504	-2.50411e-05	0.000138911	373295	0.86	0.386089	T	C	Bladder cancer || id:ieu-b-4874	ieu-b-4874	Bladder cancer	Bladder cancer || ||	TRUE	igd	NA	NA	NA	NA	NA	NA	NA
rs180258	7	93544393	3.10926e-05	0.000142315	373295	0.83	0.653775	G	A	Bladder cancer || id:ieu-b-4874	ieu-b-4874	Bladder cancer	Bladder cancer || ||	TRUE	igd	NA	NA	NA	NA	NA	NA	NA
rs73713594	7	99326498	-5.4577e-05	0.000284063	373295	0.85	0.060627	G	A	Bladder cancer || id:ieu-b-4874	ieu-b-4874	Bladder cancer	Bladder cancer || ||	TRUE	igd	NA	NA	NA	NA	NA	NA	NA
rs2950517	7	99803412	-0.000118174	0.000151851	373295	0.44	0.72865	C	G	Bladder cancer || id:ieu-b-4874	ieu-b-4874	Bladder cancer	Bladder cancer || ||	TRUE	igd	NA	NA	NA	NA	NA	NA	NA
rs75063987	7	100611696	-0.000845014	0.000522425	373295	0.11	0.019331	C	T	Bladder cancer || id:ieu-b-4874	ieu-b-4874	Bladder cancer	Bladder cancer || ||	TRUE	igd	NA	NA	NA	NA	NA	NA	NA
rs112466316	7	100848025	-0.000176705	0.000252653	373295	0.48	0.078988	T	C	Bladder cancer || id:ieu-b-4874	ieu-b-4874	Bladder cancer	Bladder cancer || ||	TRUE	igd	NA	NA	NA	NA	NA	NA	NA
rs116924955	7	101102990	-8.69059e-05	0.000261227	373295	0.74	0.072329	A	G	Bladder cancer || id:ieu-b-4874	ieu-b-4874	Bladder cancer	Bladder cancer || ||	TRUE	igd	NA	NA	NA	NA	NA	NA	NA
rs55858834	7	107422804	-0.000206905	0.000177042	373295	0.24	0.178964	C	G	Bladder cancer || id:ieu-b-4874	ieu-b-4874	Bladder cancer	Bladder cancer || ||	TRUE	igd	NA	NA	NA	NA	NA	NA	NA
rs1783818	11	57437551	0.000239946	0.000135875	373295	0.0769999	0.549204	T	C	Bladder cancer || id:ieu-b-4874	ieu-b-4874	Bladder cancer	Bladder cancer || ||	TRUE	igd	NA	NA	NA	NA	NA	NA	NA
rs72915131	11	58663603	0.000273412	0.000258514	373295	0.29	0.075051	T	C	Bladder cancer || id:ieu-b-4874	ieu-b-4874	Bladder cancer	Bladder cancer || ||	TRUE	igd	NA	NA	NA	NA	NA	NA	NA
rs2017549	11	60049098	-0.000246103	0.000136744	373295	0.0719996	0.568782	A	G	Bladder cancer || id:ieu-b-4874	ieu-b-4874	Bladder cancer	Bladder cancer || ||	TRUE	igd	NA	NA	NA	NA	NA	NA	NA
rs102275	11	61557803	1.46457e-05	0.000141549	373295	0.92	0.352187	C	T	Bladder cancer || id:ieu-b-4874	ieu-b-4874	Bladder cancer	Bladder cancer || ||	TRUE	igd	NA	NA	NA	NA	NA	NA	NA
rs6591661	11	61635689	-0.000322402	0.000213337	373295	0.13	0.885616	T	C	Bladder cancer || id:ieu-b-4874	ieu-b-4874	Bladder cancer	Bladder cancer || ||	TRUE	igd	NA	NA	NA	NA	NA	NA	NA
rs7942717	11	61647288	-0.000123344	0.000251101	373295	0.62	0.919104	A	G	Bladder cancer || id:ieu-b-4874	ieu-b-4874	Bladder cancer	Bladder cancer || ||	TRUE	igd	NA	NA	NA	NA	NA	NA	NA
rs2521572	11	61711475	0.000640207	0.000330121	373295	0.0519996	0.9561	G	T	Bladder cancer || id:ieu-b-4874	ieu-b-4874	Bladder cancer	Bladder cancer || ||	TRUE	igd	NA	NA	NA	NA	NA	NA	NA
rs2849031	11	62365665	-0.000115869	0.000139672	373295	0.41	0.622062	A	G	Bladder cancer || id:ieu-b-4874	ieu-b-4874	Bladder cancer	Bladder cancer || ||	TRUE	igd	NA	NA	NA	NA	NA	NA	NA
rs185600376	11	62387462	8.909e-06	0.000587745	373295	0.99	0.01471	T	C	Bladder cancer || id:ieu-b-4874	ieu-b-4874	Bladder cancer	Bladder cancer || ||	TRUE	igd	NA	NA	NA	NA	NA	NA	NA
rs1404504	11	63274768	-0.000225499	0.000138112	373295	0.1	0.599163	G	T	Bladder cancer || id:ieu-b-4874	ieu-b-4874	Bladder cancer	Bladder cancer || ||	TRUE	igd	NA	NA	NA	NA	NA	NA	NA
rs61886860	11	63957104	0.00040331	0.000172936	373295	0.02	0.193697	A	G	Bladder cancer || id:ieu-b-4874	ieu-b-4874	Bladder cancer	Bladder cancer || ||	TRUE	igd	NA	NA	NA	NA	NA	NA	NA
rs11604335	11	64220015	2.6586e-05	0.000141247	373295	0.85	0.400988	C	A	Bladder cancer || id:ieu-b-4874	ieu-b-4874	Bladder cancer	Bladder cancer || ||	TRUE	igd	NA	NA	NA	NA	NA	NA	NA
rs72932837	11	64876740	0.000280543	0.000158948	373295	0.0779992	0.237971	T	C	Bladder cancer || id:ieu-b-4874	ieu-b-4874	Bladder cancer	Bladder cancer || ||	TRUE	igd	NA	NA	NA	NA	NA	NA	NA
rs143496872	11	65046607	-0.000488039	0.000620149	373295	0.43	0.012513	G	A	Bladder cancer || id:ieu-b-4874	ieu-b-4874	Bladder cancer	Bladder cancer || ||	TRUE	igd	NA	NA	NA	NA	NA	NA	NA
rs585210	11	65146496	2.43588e-05	0.000136251	373295	0.86	0.554633	C	G	Bladder cancer || id:ieu-b-4874	ieu-b-4874	Bladder cancer	Bladder cancer || ||	TRUE	igd	NA	NA	NA	NA	NA	NA	NA
[truncated: 14,998 more rows]
