# Supplementary material for: Integrative multi-omics and single-cell transcriptomics reveal ARHGEF12 driving chemoresistance in bladder cancer
Source: Hereditas. 2025 Nov 27;162:234. doi: 10.1186/s41065-025-00606-1 (PMC12661753; doi:10.1186/s41065-025-00606-1)
Supplement: Supplementary file 1 — Supplementary Material 1. [file 41065_2025_606_MOESM1_ESM.zip › Supplementary1/Supplementary - MR/eQTL-MR/MRpic/M6PR.exposure.csv]

pos.exposure	pval.exposure	se.exposure	samplesize.exposure	chr.exposure	beta.exposure	id.exposure	SNP	effect_allele.exposure	other_allele.exposure	eaf.exposure	exposure	mr_keep.exposure	pval_origin.exposure	data_source.exposure	R2	F
9082391	8.56249e-12	0.0489682	9433	12	0.334399	eqtl-a-ENSG00000003056	rs117302528	T	C	0.0149475	M6PR	TRUE	reported	igd	0.00491937686668859	46.6240042778168
9143781	3.65847e-14	0.0500134	20275	12	-0.378731	eqtl-a-ENSG00000003056	rs76450399	A	G	0.0143092	M6PR	TRUE	reported	igd	0.00282034020344806	57.3384709392968
9308551	1.53003e-30	0.0215805	31354	12	-0.247904	eqtl-a-ENSG00000003056	rs6487636	C	G	0.917903	M6PR	TRUE	reported	igd	0.00419109124951808	131.952116214513
9061971	1e-200	0.0135131	31355	12	0.479323	eqtl-a-ENSG00000003056	rs11047939	A	G	0.231883	M6PR	TRUE	reported	igd	0.0385792040405895	1258.11069343217
9479318	2.113e-11	0.0125755	29994	12	-0.0842297	eqtl-a-ENSG00000003056	rs4262771	C	G	0.33655	M6PR	TRUE	reported	igd	0.00149347001283925	44.8591484180388
