# Supplementary material for: Integrative multi-omics and single-cell transcriptomics reveal ARHGEF12 driving chemoresistance in bladder cancer
Source: Hereditas. 2025 Nov 27;162:234. doi: 10.1186/s41065-025-00606-1 (PMC12661753; doi:10.1186/s41065-025-00606-1)
Supplement: Supplementary file 1 — Supplementary Material 1. [file 41065_2025_606_MOESM1_ESM.zip › Supplementary1/Supplementary - MR/eQTL-MR/MRpic/M6PR.table.MRresult.csv]

id.exposure	id.outcome	outcome	exposure	method	nsnp	b	se	pval	lo_ci	up_ci	or	or_lci95	or_uci95
eqtl-a-ENSG00000003056	hnHcbP	Bladder cancer	M6PR	MR Egger	4	0.000678926308499089	0.000549491835600176	0.34206373207308	-0.000398077689277255	0.00175593030627543	1.00067915683113	0.999602001533133	1.00175747285463
eqtl-a-ENSG00000003056	hnHcbP	Bladder cancer	M6PR	Weighted median	4	0.000705984815775812	0.000319228701365971	0.026998947510817	8.0296561098508e-05	0.00133167307045312	1.00070623408171	1.00008029978495	1.00133256014076
eqtl-a-ENSG00000003056	hnHcbP	Bladder cancer	M6PR	Inverse variance weighted	4	0.000733291417075546	0.000311348144434512	0.0185120558527698	0.000123049053983902	0.00134353378016719	1.00073356034096	1.00012305662483	1.00134443672601
eqtl-a-ENSG00000003056	hnHcbP	Bladder cancer	M6PR	Simple mode	4	0.000848799621536863	0.000616210503873205	0.262149110333276	-0.000358972966054618	0.00205657220912834	1.00084915995388	0.999641091457032	1.00205868840421
eqtl-a-ENSG00000003056	hnHcbP	Bladder cancer	M6PR	Weighted mode	4	0.00069676350924271	0.000373037634092789	0.158597153364251	-3.4390253579156e-05	0.00142791727206458	1.00069700630532	0.999965610337759	1.00142893723135
