# Supplementary material for: Integrative multi-omics and single-cell transcriptomics reveal ARHGEF12 driving chemoresistance in bladder cancer
Source: Hereditas. 2025 Nov 27;162:234. doi: 10.1186/s41065-025-00606-1 (PMC12661753; doi:10.1186/s41065-025-00606-1)
Supplement: Supplementary file 1 — Supplementary Material 1. [file 41065_2025_606_MOESM1_ESM.zip › Supplementary1/Supplementary - MR/eQTL-MR/MRpic/M6PR.table.SNP.csv]

SNP	effect_allele.exposure	other_allele.exposure	effect_allele.outcome	other_allele.outcome	beta.exposure	beta.outcome	eaf.exposure	eaf.outcome	remove	palindromic	ambiguous	id.outcome	chr.outcome	pos.outcome	se.outcome	pval.outcome	outcome	mr_keep.outcome	pval_origin.outcome	data_source.outcome	pos.exposure	pval.exposure	se.exposure	samplesize.exposure	chr.exposure	id.exposure	exposure	mr_keep.exposure	pval_origin.exposure	data_source.exposure	action	SNP_index	mr_keep	samplesize.outcome
rs11047939	A	G	A	G	0.479323	0.000339166	0.231883	0.224944	FALSE	FALSE	FALSE	hnHcbP	12	9061971	0.00016297	0.0369999	Bladder cancer	TRUE	reported	textfile	9061971	1e-200	0.0135131	31355	12	eqtl-a-ENSG00000003056	M6PR	TRUE	reported	textfile	2	1	TRUE	NA
rs4262771	C	G	C	G	-0.0842297	-0.000101922	0.33655	0.319903	FALSE	TRUE	FALSE	hnHcbP	12	9479318	0.00014596	0.48	Bladder cancer	TRUE	reported	textfile	9479318	2.113e-11	0.0125755	29994	12	eqtl-a-ENSG00000003056	M6PR	TRUE	reported	textfile	2	1	TRUE	NA
rs6487636	C	G	C	G	-0.247904	1.15042e-05	0.917903	0.933625	FALSE	TRUE	FALSE	hnHcbP	12	9308551	0.000271906	0.97	Bladder cancer	TRUE	reported	textfile	9308551	1.53003e-30	0.0215805	31354	12	eqtl-a-ENSG00000003056	M6PR	TRUE	reported	textfile	2	1	TRUE	NA
rs76450399	A	G	A	G	-0.378731	-0.000815534	0.0143092	0.016293	FALSE	FALSE	FALSE	hnHcbP	12	9143781	0.000534993	0.13	Bladder cancer	TRUE	reported	textfile	9143781	3.65847e-14	0.0500134	20275	12	eqtl-a-ENSG00000003056	M6PR	TRUE	reported	textfile	2	1	TRUE	NA
