# Supplementary material for: Integrative multi-omics and single-cell transcriptomics reveal ARHGEF12 driving chemoresistance in bladder cancer
Source: Hereditas. 2025 Nov 27;162:234. doi: 10.1186/s41065-025-00606-1 (PMC12661753; doi:10.1186/s41065-025-00606-1)
Supplement: Supplementary file 1 — Supplementary Material 1. [file 41065_2025_606_MOESM1_ESM.zip › Supplementary1/Supplementary - MR/eQTL-MR/MRpic/M6PR.table.heterogeneity.csv]

id.exposure	id.outcome	outcome	exposure	method	Q	Q_df	Q_pval
eqtl-a-ENSG00000003056	hnHcbP	Bladder cancer	M6PR	MR Egger	1.58289903350309	2	0.453187416205087
eqtl-a-ENSG00000003056	hnHcbP	Bladder cancer	M6PR	Inverse variance weighted	1.59731616998916	3	0.659998513194462
