# Supplementary material for: Integrative multi-omics and single-cell transcriptomics reveal ARHGEF12 driving chemoresistance in bladder cancer
Source: Hereditas. 2025 Nov 27;162:234. doi: 10.1186/s41065-025-00606-1 (PMC12661753; doi:10.1186/s41065-025-00606-1)
Supplement: Supplementary file 1 — Supplementary Material 1. [file 41065_2025_606_MOESM1_ESM.zip › Supplementary1/Supplementary - MR/eQTL-MR/MRpic/NDUFS5.exposure.csv]

pos.exposure	pval.exposure	se.exposure	samplesize.exposure	chr.exposure	beta.exposure	id.exposure	SNP	effect_allele.exposure	other_allele.exposure	eaf.exposure	exposure	mr_keep.exposure	pval_origin.exposure	data_source.exposure	R2	F
39577103	1.1844e-42	0.0154381	31561	1	-0.21133	eqtl-a-ENSG00000168653	rs12737806	A	G	0.178566	NDUFS5	TRUE	reported	igd	0.00590218706099105	187.373032143714
39436950	1e-200	0.0133675	29992	1	-0.682645	eqtl-a-ENSG00000168653	rs72660024	G	C	0.212465	NDUFS5	TRUE	reported	igd	0.0799969249491554	2607.7171308287
39535259	1.60066e-69	0.0161351	29992	1	-0.284368	eqtl-a-ENSG00000168653	rs34426883	T	C	0.158145	NDUFS5	TRUE	reported	igd	0.0102503350281642	310.591211469004
39549449	1.13475e-22	0.0427724	22127	1	0.419136	eqtl-a-ENSG00000168653	rs78051490	C	T	0.0196165	NDUFS5	TRUE	reported	igd	0.00432095279478422	96.015961019713
40161552	4.30646e-08	0.0154384	30077	1	-0.0845671	eqtl-a-ENSG00000168653	rs1967532	G	A	0.181106	NDUFS5	TRUE	reported	igd	0.000996622616199685	30.003327176631
