# Supplementary material for: Integrative multi-omics and single-cell transcriptomics reveal ARHGEF12 driving chemoresistance in bladder cancer
Source: Hereditas. 2025 Nov 27;162:234. doi: 10.1186/s41065-025-00606-1 (PMC12661753; doi:10.1186/s41065-025-00606-1)
Supplement: Supplementary file 1 — Supplementary Material 1. [file 41065_2025_606_MOESM1_ESM.zip › Supplementary1/Supplementary - MR/eQTL-MR/MRpic/NDUFS5.table.MRresult.csv]

id.exposure	id.outcome	outcome	exposure	method	nsnp	b	se	pval	lo_ci	up_ci	or	or_lci95	or_uci95
eqtl-a-ENSG00000168653	8eOmN1	Bladder cancer	NDUFS5	MR Egger	5	0.000882005033280018	0.000375119447356814	0.100190700749956	0.000146770916460663	0.00161723915009937	1.0008823941141	1.00014678168784	1.00161854758659
eqtl-a-ENSG00000168653	8eOmN1	Bladder cancer	NDUFS5	Weighted median	5	0.000630142788748631	0.00022341247730812	0.00479435915742533	0.000192254333224716	0.00106803124427255	1.00063034137043	1.00019227281527	1.00106860179275
eqtl-a-ENSG00000168653	8eOmN1	Bladder cancer	NDUFS5	Inverse variance weighted	5	0.000587850984712144	0.000209960548471074	0.00511316813163766	0.00017632830970884	0.000999373659715448	1.00058802380296	1.00017634385646	1.00099987319997
eqtl-a-ENSG00000168653	8eOmN1	Bladder cancer	NDUFS5	Simple mode	5	0.000686612155882064	0.000368829565017097	0.136148451527037	-3.62937915514463e-05	0.00140951810331558	1.00068684792797	0.99996370686706	1.00141051194085
eqtl-a-ENSG00000168653	8eOmN1	Bladder cancer	NDUFS5	Weighted mode	5	0.000639204636892944	0.000230887067008696	0.0504097944208215	0.000186665985555899	0.00109174328822999	1.00063940897171	1.00018668340874	1.00109233945687
