# Supplementary material for: Integrative multi-omics and single-cell transcriptomics reveal ARHGEF12 driving chemoresistance in bladder cancer
Source: Hereditas. 2025 Nov 27;162:234. doi: 10.1186/s41065-025-00606-1 (PMC12661753; doi:10.1186/s41065-025-00606-1)
Supplement: Supplementary file 1 — Supplementary Material 1. [file 41065_2025_606_MOESM1_ESM.zip › Supplementary1/Supplementary - MR/eQTL-MR/MRpic/NDUFS5.table.SNP.csv]

SNP	effect_allele.exposure	other_allele.exposure	effect_allele.outcome	other_allele.outcome	beta.exposure	beta.outcome	eaf.exposure	eaf.outcome	remove	palindromic	ambiguous	id.outcome	chr.outcome	pos.outcome	se.outcome	pval.outcome	outcome	mr_keep.outcome	pval_origin.outcome	data_source.outcome	pos.exposure	pval.exposure	se.exposure	samplesize.exposure	chr.exposure	id.exposure	exposure	mr_keep.exposure	pval_origin.exposure	data_source.exposure	action	SNP_index	mr_keep	samplesize.outcome
rs12737806	A	G	A	G	-0.21133	-3.40411e-05	0.178566	0.195007	FALSE	FALSE	FALSE	8eOmN1	1	39577103	0.000170681	0.84	Bladder cancer	TRUE	reported	textfile	39577103	1.1844e-42	0.0154381	31561	1	eqtl-a-ENSG00000168653	NDUFS5	TRUE	reported	textfile	2	1	TRUE	NA
rs1967532	G	A	G	A	-0.0845671	0.000130435	0.181106	0.174236	FALSE	FALSE	FALSE	8eOmN1	1	40161552	0.000183052	0.48	Bladder cancer	TRUE	reported	textfile	40161552	4.30646e-08	0.0154384	30077	1	eqtl-a-ENSG00000168653	NDUFS5	TRUE	reported	textfile	2	1	TRUE	NA
rs34426883	T	C	T	C	-0.284368	-0.000214027	0.158145	0.12737	FALSE	FALSE	FALSE	8eOmN1	1	39535259	0.000207679	0.3	Bladder cancer	TRUE	reported	textfile	39535259	1.60066e-69	0.0161351	29992	1	eqtl-a-ENSG00000168653	NDUFS5	TRUE	reported	textfile	2	1	TRUE	NA
rs72660024	G	C	G	C	-0.682645	-0.000427538	0.212465	0.229369	FALSE	TRUE	FALSE	8eOmN1	1	39436950	0.000162002	0.00830004	Bladder cancer	TRUE	reported	textfile	39436950	1e-200	0.0133675	29992	1	eqtl-a-ENSG00000168653	NDUFS5	TRUE	reported	textfile	2	1	TRUE	NA
rs78051490	C	T	C	T	0.419136	0.000284015	0.0196165	0.035114	FALSE	FALSE	FALSE	8eOmN1	1	39549449	0.000366657	0.44	Bladder cancer	TRUE	reported	textfile	39549449	1.13475e-22	0.0427724	22127	1	eqtl-a-ENSG00000168653	NDUFS5	TRUE	reported	textfile	2	1	TRUE	NA
