# Supplementary material for: Integrative multi-omics and single-cell transcriptomics reveal ARHGEF12 driving chemoresistance in bladder cancer
Source: Hereditas. 2025 Nov 27;162:234. doi: 10.1186/s41065-025-00606-1 (PMC12661753; doi:10.1186/s41065-025-00606-1)
Supplement: Supplementary file 1 — Supplementary Material 1. [file 41065_2025_606_MOESM1_ESM.zip › Supplementary1/Supplementary - MR/eQTL-MR/MRpic/ORMDL3.exposure.csv]

pos.exposure	pval.exposure	se.exposure	samplesize.exposure	chr.exposure	beta.exposure	id.exposure	SNP	effect_allele.exposure	other_allele.exposure	eaf.exposure	exposure	mr_keep.exposure	pval_origin.exposure	data_source.exposure	R2	F
50428445	1.85939e-08	0.0118987	31300	7	0.0669256	eqtl-a-ENSG00000172057	rs12718598	C	T	0.481049	ORMDL3	TRUE	reported	igd	0.00100972344572091	31.6342662645086
37298789	4.09166e-18	0.0396053	26887	17	-0.343623	eqtl-a-ENSG00000172057	rs79730542	C	T	0.0229919	ORMDL3	TRUE	reported	igd	0.00279190914937013	75.2706262308688
38877247	1.1512e-08	0.011891	30746	17	-0.0678621	eqtl-a-ENSG00000172057	rs7214980	C	T	0.507207	ORMDL3	TRUE	reported	igd	0.00105820398594755	32.5678868116095
37396201	1e-200	0.0132924	28326	17	-0.433885	eqtl-a-ENSG00000172057	rs34473775	T	G	0.752161	ORMDL3	TRUE	reported	igd	0.0362510939021352	1065.39782010379
37531456	1.41384e-17	0.0517956	13112	17	-0.442023	eqtl-a-ENSG00000172057	rs72825152	T	C	0.0133134	ORMDL3	TRUE	reported	igd	0.00552369257110348	72.8178329299658
38105334	1e-200	0.0137505	31240	17	0.691972	eqtl-a-ENSG00000172057	rs7217240	T	C	0.198089	ORMDL3	TRUE	reported	igd	0.0749855456522313	2532.28310549594
38297985	6.52079e-46	0.0316115	26240	17	-0.449629	eqtl-a-ENSG00000172057	rs75957101	G	T	0.0362627	ORMDL3	TRUE	reported	igd	0.00765101441278461	202.295078725608
