# Supplementary material for: Integrative multi-omics and single-cell transcriptomics reveal ARHGEF12 driving chemoresistance in bladder cancer
Source: Hereditas. 2025 Nov 27;162:234. doi: 10.1186/s41065-025-00606-1 (PMC12661753; doi:10.1186/s41065-025-00606-1)
Supplement: Supplementary file 1 — Supplementary Material 1. [file 41065_2025_606_MOESM1_ESM.zip › Supplementary1/Supplementary - MR/eQTL-MR/MRpic/ORMDL3.table.MRresult.csv]

id.exposure	id.outcome	outcome	exposure	method	nsnp	b	se	pval	lo_ci	up_ci	or	or_lci95	or_uci95
eqtl-a-ENSG00000172057	Z7oOed	Bladder cancer	ORMDL3	MR Egger	7	0.000135843495119895	0.000285561355493921	0.654340669880804	-0.00042385676164819	0.00069554375188798	1.00013585272227	0.999576233052939	1.00069578569854
eqtl-a-ENSG00000172057	Z7oOed	Bladder cancer	ORMDL3	Weighted median	7	0.000359585733824654	0.000203177142617501	0.0767581453759478	-3.86414657056482e-05	0.000757812933354957	1.00035965039252	0.999961359280866	1.00075810014612
eqtl-a-ENSG00000172057	Z7oOed	Bladder cancer	ORMDL3	Inverse variance weighted	7	0.000408229138246118	0.000185025215570056	0.0273599742251546	4.5579715728809e-05	0.000770878560763427	1.0004083124751	1.0000455807545	1.00077117576401
eqtl-a-ENSG00000172057	Z7oOed	Bladder cancer	ORMDL3	Simple mode	7	0.000160495657875494	0.000374129481600963	0.682909811903625	-0.000572798126062394	0.000893789441813382	1.00016050853799	0.999427365891466	1.00089418899063
eqtl-a-ENSG00000172057	Z7oOed	Bladder cancer	ORMDL3	Weighted mode	7	0.000356468414153443	0.000198929176450812	0.123321807336171	-3.34327716901495e-05	0.000746369599997035	1.00035653195657	0.999966567787179	1.0007466482031
