# Supplementary material for: Integrative multi-omics and single-cell transcriptomics reveal ARHGEF12 driving chemoresistance in bladder cancer
Source: Hereditas. 2025 Nov 27;162:234. doi: 10.1186/s41065-025-00606-1 (PMC12661753; doi:10.1186/s41065-025-00606-1)
Supplement: Supplementary file 1 — Supplementary Material 1. [file 41065_2025_606_MOESM1_ESM.zip › Supplementary1/Supplementary - MR/eQTL-MR/MRpic/ORMDL3.table.SNP.csv]

SNP	effect_allele.exposure	other_allele.exposure	effect_allele.outcome	other_allele.outcome	beta.exposure	beta.outcome	eaf.exposure	eaf.outcome	remove	palindromic	ambiguous	id.outcome	chr.outcome	pos.outcome	se.outcome	pval.outcome	outcome	mr_keep.outcome	pval_origin.outcome	data_source.outcome	pos.exposure	pval.exposure	se.exposure	samplesize.exposure	chr.exposure	id.exposure	exposure	mr_keep.exposure	pval_origin.exposure	data_source.exposure	action	SNP_index	mr_keep	samplesize.outcome
rs12718598	C	T	C	T	0.0669256	0.000165371	0.481049	0.488094	FALSE	FALSE	FALSE	Z7oOed	7	50428445	0.000135202	0.22	Bladder cancer	TRUE	reported	textfile	50428445	1.85939e-08	0.0118987	31300	7	eqtl-a-ENSG00000172057	ORMDL3	TRUE	reported	textfile	2	1	TRUE	NA
rs34473775	T	G	T	G	-0.433885	-4.42344e-05	0.752161	0.747	FALSE	FALSE	FALSE	Z7oOed	17	37396201	0.000155638	0.780001	Bladder cancer	TRUE	reported	textfile	37396201	1e-200	0.0132924	28326	17	eqtl-a-ENSG00000172057	ORMDL3	TRUE	reported	textfile	2	1	TRUE	NA
rs7214980	C	T	C	T	-0.0678621	-0.000196175	0.507207	0.557354	FALSE	FALSE	FALSE	Z7oOed	17	38877247	0.000146389	0.18	Bladder cancer	TRUE	reported	textfile	38877247	1.1512e-08	0.011891	30746	17	eqtl-a-ENSG00000172057	ORMDL3	TRUE	reported	textfile	2	1	TRUE	NA
rs7217240	T	C	T	C	0.691972	0.000353428	0.198089	0.225236	FALSE	FALSE	FALSE	Z7oOed	17	38105334	0.000162846	0.0299999	Bladder cancer	TRUE	reported	textfile	38105334	1e-200	0.0137505	31240	17	eqtl-a-ENSG00000172057	ORMDL3	TRUE	reported	textfile	2	1	TRUE	NA
rs72825152	T	C	T	C	-0.442023	-0.000951512	0.0133134	0.010381	FALSE	FALSE	FALSE	Z7oOed	17	37531456	0.000667436	0.15	Bladder cancer	TRUE	reported	textfile	37531456	1.41384e-17	0.0517956	13112	17	eqtl-a-ENSG00000172057	ORMDL3	TRUE	reported	textfile	2	1	TRUE	NA
rs75957101	G	T	G	T	-0.449629	0.000104369	0.0362627	0.041674	FALSE	FALSE	FALSE	Z7oOed	17	38297985	0.000338117	0.760001	Bladder cancer	TRUE	reported	textfile	38297985	6.52079e-46	0.0316115	26240	17	eqtl-a-ENSG00000172057	ORMDL3	TRUE	reported	textfile	2	1	TRUE	NA
rs79730542	C	T	C	T	-0.343623	-7.18471e-05	0.0229919	0.030308	FALSE	FALSE	FALSE	Z7oOed	17	37298789	0.000406165	0.86	Bladder cancer	TRUE	reported	textfile	37298789	4.09166e-18	0.0396053	26887	17	eqtl-a-ENSG00000172057	ORMDL3	TRUE	reported	textfile	2	1	TRUE	NA
