# Supplementary material for: Integrative multi-omics and single-cell transcriptomics reveal ARHGEF12 driving chemoresistance in bladder cancer
Source: Hereditas. 2025 Nov 27;162:234. doi: 10.1186/s41065-025-00606-1 (PMC12661753; doi:10.1186/s41065-025-00606-1)
Supplement: Supplementary file 1 — Supplementary Material 1. [file 41065_2025_606_MOESM1_ESM.zip › Supplementary1/Supplementary - MR/eQTL-MR/MRpic/PDK1.exposure.csv]

pos.exposure	pval.exposure	se.exposure	samplesize.exposure	chr.exposure	beta.exposure	id.exposure	SNP	effect_allele.exposure	other_allele.exposure	eaf.exposure	exposure	mr_keep.exposure	pval_origin.exposure	data_source.exposure	R2	F
173351199	1e-200	0.0147393	31300	2	-0.459437	eqtl-a-ENSG00000152256	rs2701268	A	G	0.187836	PDK1	TRUE	reported	igd	0.0301076873546	971.561880157706
173559952	1.15985e-22	0.0204369	31684	2	0.200218	eqtl-a-ENSG00000152256	rs836601	G	T	0.907137	PDK1	TRUE	reported	igd	0.00302010882300527	95.9729364425729
173216560	4.50537e-08	0.0462934	24657	2	0.253216	eqtl-a-ENSG00000152256	rs74912607	G	A	0.0167756	PDK1	TRUE	reported	igd	0.00121192918071691	29.9163704729327
173326919	8.93305e-41	0.0130702	31568	2	-0.174758	eqtl-a-ENSG00000152256	rs2357411	G	A	0.287321	PDK1	TRUE	reported	igd	0.00563131777222642	178.764858522949
