# Supplementary material for: Integrative multi-omics and single-cell transcriptomics reveal ARHGEF12 driving chemoresistance in bladder cancer
Source: Hereditas. 2025 Nov 27;162:234. doi: 10.1186/s41065-025-00606-1 (PMC12661753; doi:10.1186/s41065-025-00606-1)
Supplement: Supplementary file 1 — Supplementary Material 1. [file 41065_2025_606_MOESM1_ESM.zip › Supplementary1/Supplementary - MR/eQTL-MR/MRpic/PDK1.table.MRresult.csv]

id.exposure	id.outcome	outcome	exposure	method	nsnp	b	se	pval	lo_ci	up_ci	or	or_lci95	or_uci95
eqtl-a-ENSG00000152256	KCF04e	Bladder cancer	PDK1	MR Egger	4	0.000959278563761558	0.000766195060736145	0.33713866009353	-0.000542463755281286	0.0024610208828044	1.0009597388186	0.99945768335158	1.00246405168047
eqtl-a-ENSG00000152256	KCF04e	Bladder cancer	PDK1	Weighted median	4	0.000748630164714954	0.000350705541508466	0.0327904070507797	6.12473033583601e-05	0.00143601302607155	1.00074891045822	1.00006124917901	1.0014370445865
eqtl-a-ENSG00000152256	KCF04e	Bladder cancer	PDK1	Inverse variance weighted	4	0.000799438629869714	0.000325978270379428	0.0141895298682892	0.000160521219926035	0.00143835603981339	1.0007997582661	1.00016053410415	1.00143939097
eqtl-a-ENSG00000152256	KCF04e	Bladder cancer	PDK1	Simple mode	4	0.000179231590067391	0.000520659689678006	0.753383249659782	-0.000841261401701501	0.00119972458183628	1.00017924765301	0.999159092359463	1.00120044453926
eqtl-a-ENSG00000152256	KCF04e	Bladder cancer	PDK1	Weighted mode	4	0.000764707581353462	0.000348831281564834	0.11601531450579	8.09982694863866e-05	0.00144841689322054	1.00076500004474	1.00008100154993	1.00144946635559
