# Supplementary material for: Integrative multi-omics and single-cell transcriptomics reveal ARHGEF12 driving chemoresistance in bladder cancer
Source: Hereditas. 2025 Nov 27;162:234. doi: 10.1186/s41065-025-00606-1 (PMC12661753; doi:10.1186/s41065-025-00606-1)
Supplement: Supplementary file 1 — Supplementary Material 1. [file 41065_2025_606_MOESM1_ESM.zip › Supplementary1/Supplementary - MR/eQTL-MR/MRpic/PDK1.table.SNP.csv]

SNP	effect_allele.exposure	other_allele.exposure	effect_allele.outcome	other_allele.outcome	beta.exposure	beta.outcome	eaf.exposure	eaf.outcome	remove	palindromic	ambiguous	id.outcome	chr.outcome	pos.outcome	se.outcome	pval.outcome	outcome	mr_keep.outcome	pval_origin.outcome	data_source.outcome	pos.exposure	pval.exposure	se.exposure	samplesize.exposure	chr.exposure	id.exposure	exposure	mr_keep.exposure	pval_origin.exposure	data_source.exposure	action	SNP_index	mr_keep	samplesize.outcome
rs2357411	G	A	G	A	-0.174758	-3.07412e-05	0.287321	0.297749	FALSE	FALSE	FALSE	KCF04e	2	173326919	0.000148197	0.84	Bladder cancer	TRUE	reported	textfile	173326919	8.93305e-41	0.0130702	31568	2	eqtl-a-ENSG00000152256	PDK1	TRUE	reported	textfile	2	1	TRUE	NA
rs2701268	A	G	A	G	-0.459437	-0.000379349	0.187836	0.195888	FALSE	FALSE	FALSE	KCF04e	2	173351199	0.000170777	0.0259998	Bladder cancer	TRUE	reported	textfile	173351199	1e-200	0.0147393	31300	2	eqtl-a-ENSG00000152256	PDK1	TRUE	reported	textfile	2	1	TRUE	NA
rs74912607	G	A	G	A	0.253216	-4.12403e-05	0.0167756	0.014218	FALSE	FALSE	FALSE	KCF04e	2	173216560	0.00057113	0.94	Bladder cancer	TRUE	reported	textfile	173216560	4.50537e-08	0.0462934	24657	2	eqtl-a-ENSG00000152256	PDK1	TRUE	reported	textfile	2	1	TRUE	NA
rs836601	G	T	G	T	0.200218	0.000456048	0.907137	0.927924	FALSE	FALSE	FALSE	KCF04e	2	173559952	0.000261551	0.0810009	Bladder cancer	TRUE	reported	textfile	173559952	1.15985e-22	0.0204369	31684	2	eqtl-a-ENSG00000152256	PDK1	TRUE	reported	textfile	2	1	TRUE	NA
