# Supplementary material for: Integrative multi-omics and single-cell transcriptomics reveal ARHGEF12 driving chemoresistance in bladder cancer
Source: Hereditas. 2025 Nov 27;162:234. doi: 10.1186/s41065-025-00606-1 (PMC12661753; doi:10.1186/s41065-025-00606-1)
Supplement: Supplementary file 1 — Supplementary Material 1. [file 41065_2025_606_MOESM1_ESM.zip › Supplementary1/Supplementary - MR/eQTL-MR/MRpic/PDLIM7.exposure.csv]

pos.exposure	pval.exposure	se.exposure	samplesize.exposure	chr.exposure	beta.exposure	id.exposure	SNP	effect_allele.exposure	other_allele.exposure	eaf.exposure	exposure	mr_keep.exposure	pval_origin.exposure	data_source.exposure	R2	F
176988223	8.57433e-12	0.0277547	23353	5	-0.189523	eqtl-a-ENSG00000196923	rs113051847	T	A	0.0481523	PDLIM7	TRUE	reported	igd	0.00199269948550265	46.6244341719587
176859848	1.21591e-34	0.0118416	21871	5	-0.145371	eqtl-a-ENSG00000196923	rs2731664	A	C	0.506927	PDLIM7	TRUE	reported	igd	0.00684358700278611	150.693689539061
50427982	1.05657e-17	0.0119336	26609	7	-0.102241	eqtl-a-ENSG00000196923	rs6592965	A	G	0.449532	PDLIM7	TRUE	reported	igd	0.00275094750201896	73.3963697462291
