# Supplementary material for: Integrative multi-omics and single-cell transcriptomics reveal ARHGEF12 driving chemoresistance in bladder cancer
Source: Hereditas. 2025 Nov 27;162:234. doi: 10.1186/s41065-025-00606-1 (PMC12661753; doi:10.1186/s41065-025-00606-1)
Supplement: Supplementary file 1 — Supplementary Material 1. [file 41065_2025_606_MOESM1_ESM.zip › Supplementary1/Supplementary - MR/eQTL-MR/MRpic/PDLIM7.table.MRresult.csv]

id.exposure	id.outcome	outcome	exposure	method	nsnp	b	se	pval	lo_ci	up_ci	or	or_lci95	or_uci95
eqtl-a-ENSG00000196923	5SlLRr	Bladder cancer	PDLIM7	MR Egger	3	-0.00131433981972968	0.00466285147284653	0.825091100846555	-0.0104535287065089	0.00782484906704952	0.998686523546558	0.989600919534125	1.00785554320528
eqtl-a-ENSG00000196923	5SlLRr	Bladder cancer	PDLIM7	Weighted median	3	-0.0013232372914664	0.000772392499529194	0.0866818326422527	-0.00283712659054362	0.000190652007610817	0.998677637800971	0.997166894249659	1.00019067018286
eqtl-a-ENSG00000196923	5SlLRr	Bladder cancer	PDLIM7	Inverse variance weighted	3	-0.00143128817367977	0.000711629315467676	0.0442955391008013	-0.00282608163199641	-3.6494715363122e-05	0.998569735630727	0.997177907977493	0.999963505950561
eqtl-a-ENSG00000196923	5SlLRr	Bladder cancer	PDLIM7	Simple mode	3	-0.00204672559672351	0.00116071184488811	0.21989666462451	-0.0043217208127042	0.000228269619257178	0.997955367517857	0.995687604384218	1.00022829567475
eqtl-a-ENSG00000196923	5SlLRr	Bladder cancer	PDLIM7	Weighted mode	3	-0.00100277942124528	0.000884331292350527	0.37444081405514	-0.00273606875425232	0.000730509911761751	0.99899772319402	0.997267670870461	1.00073077679911
