# Supplementary material for: Integrative multi-omics and single-cell transcriptomics reveal ARHGEF12 driving chemoresistance in bladder cancer
Source: Hereditas. 2025 Nov 27;162:234. doi: 10.1186/s41065-025-00606-1 (PMC12661753; doi:10.1186/s41065-025-00606-1)
Supplement: Supplementary file 1 — Supplementary Material 1. [file 41065_2025_606_MOESM1_ESM.zip › Supplementary1/Supplementary - MR/eQTL-MR/MRpic/PDLIM7.table.SNP.csv]

SNP	effect_allele.exposure	other_allele.exposure	effect_allele.outcome	other_allele.outcome	beta.exposure	beta.outcome	eaf.exposure	eaf.outcome	remove	palindromic	ambiguous	id.outcome	chr.outcome	pos.outcome	se.outcome	pval.outcome	outcome	mr_keep.outcome	pval_origin.outcome	data_source.outcome	pos.exposure	pval.exposure	se.exposure	samplesize.exposure	chr.exposure	id.exposure	exposure	mr_keep.exposure	pval_origin.exposure	data_source.exposure	action	SNP_index	mr_keep	samplesize.outcome
rs113051847	T	A	T	A	-0.189523	0.000619733	0.0481523	0.038183	FALSE	TRUE	FALSE	5SlLRr	5	176988223	0.000353644	0.08	Bladder cancer	TRUE	reported	textfile	176988223	8.57433e-12	0.0277547	23353	5	eqtl-a-ENSG00000196923	PDLIM7	TRUE	reported	textfile	2	1	TRUE	NA
rs2731664	A	C	A	C	-0.145371	9.86986e-05	0.506927	0.526029	FALSE	FALSE	FALSE	5SlLRr	5	176859848	0.000137129	0.47	Bladder cancer	TRUE	reported	textfile	176859848	1.21591e-34	0.0118416	21871	5	eqtl-a-ENSG00000196923	PDLIM7	TRUE	reported	textfile	2	1	TRUE	NA
rs6592965	A	G	A	G	-0.102241	0.000203916	0.449532	0.455524	FALSE	FALSE	FALSE	5SlLRr	7	50427982	0.000136184	0.13	Bladder cancer	TRUE	reported	textfile	50427982	1.05657e-17	0.0119336	26609	7	eqtl-a-ENSG00000196923	PDLIM7	TRUE	reported	textfile	2	1	TRUE	NA
