# Supplementary material for: Integrative multi-omics and single-cell transcriptomics reveal ARHGEF12 driving chemoresistance in bladder cancer
Source: Hereditas. 2025 Nov 27;162:234. doi: 10.1186/s41065-025-00606-1 (PMC12661753; doi:10.1186/s41065-025-00606-1)
Supplement: Supplementary file 1 — Supplementary Material 1. [file 41065_2025_606_MOESM1_ESM.zip › Supplementary1/Supplementary - MR/eQTL-MR/MRpic/PEA15.exposure.csv]

pos.exposure	pval.exposure	se.exposure	samplesize.exposure	chr.exposure	beta.exposure	id.exposure	SNP	effect_allele.exposure	other_allele.exposure	eaf.exposure	exposure	mr_keep.exposure	pval_origin.exposure	data_source.exposure	R2	F
160150931	2.09329e-09	0.0272092	27980	1	-0.162994	eqtl-a-ENSG00000162734	rs116350475	C	T	0.050251	PEA15	TRUE	reported	igd	0.00128087675820034	35.882330784461
160135787	1e-200	0.0128233	30077	1	0.424749	eqtl-a-ENSG00000162734	rs10158799	T	C	0.276138	PEA15	TRUE	reported	igd	0.0351941544090065	1097.07481426225
160126896	3.68748e-08	0.0303985	30540	1	-0.16735	eqtl-a-ENSG00000162734	rs72706635	A	G	0.039839	PEA15	TRUE	reported	igd	0.000991396362183485	30.3053066791558
6493351	2.7039e-08	0.0141319	28717	12	0.0785662	eqtl-a-ENSG00000162734	rs10849448	G	A	0.770211	PEA15	TRUE	reported	igd	0.00107513782024869	30.9058105141905
86009760	3.27416e-15	0.0145688	31684	16	-0.114801	eqtl-a-ENSG00000162734	rs12232384	A	C	0.210455	PEA15	TRUE	reported	igd	0.00195593083377653	62.0892429404209
6675989	4.54988e-20	0.0165455	28473	19	-0.151795	eqtl-a-ENSG00000162734	rs413141	G	A	0.848379	PEA15	TRUE	reported	igd	0.00294740611805338	84.1636640855413
