# Supplementary material for: Integrative multi-omics and single-cell transcriptomics reveal ARHGEF12 driving chemoresistance in bladder cancer
Source: Hereditas. 2025 Nov 27;162:234. doi: 10.1186/s41065-025-00606-1 (PMC12661753; doi:10.1186/s41065-025-00606-1)
Supplement: Supplementary file 1 — Supplementary Material 1. [file 41065_2025_606_MOESM1_ESM.zip › Supplementary1/Supplementary - MR/eQTL-MR/MRpic/PEA15.table.MRresult.csv]

id.exposure	id.outcome	outcome	exposure	method	nsnp	b	se	pval	lo_ci	up_ci	or	or_lci95	or_uci95
eqtl-a-ENSG00000162734	fozSvO	Bladder cancer	PEA15	MR Egger	6	0.000485110318000556	0.000569213665706547	0.442098225918638	-0.000630548466784276	0.00160076910278539	1.00048522800304	0.999369650287123	1.00160205101757
eqtl-a-ENSG00000162734	fozSvO	Bladder cancer	PEA15	Weighted median	6	0.000671859603140849	0.000326553853890325	0.0396454977040559	3.18140495158125e-05	0.00131190515676589	1.00067208535136	1.00003181455559	1.00131276608078
eqtl-a-ENSG00000162734	fozSvO	Bladder cancer	PEA15	Inverse variance weighted	6	0.000658294795050864	0.00032298850641164	0.0415362432244741	2.52373224840505e-05	0.00129135226761768	1.00065851151862	1.00002523764095	1.00129218642198
eqtl-a-ENSG00000162734	fozSvO	Bladder cancer	PEA15	Simple mode	6	0.00110943169164706	0.00067372649574548	0.160535286096701	-0.000211072240014081	0.0024299356233082	1.00111004733864	0.999788950034164	1.00243289030962
eqtl-a-ENSG00000162734	fozSvO	Bladder cancer	PEA15	Weighted mode	6	0.000675616552319702	0.000370125800256499	0.127524995148051	-4.98300161830364e-05	0.00140106312082244	1.00067584483259	0.999950171225312	1.00140204506829
