# Supplementary material for: Integrative multi-omics and single-cell transcriptomics reveal ARHGEF12 driving chemoresistance in bladder cancer
Source: Hereditas. 2025 Nov 27;162:234. doi: 10.1186/s41065-025-00606-1 (PMC12661753; doi:10.1186/s41065-025-00606-1)
Supplement: Supplementary file 1 — Supplementary Material 1. [file 41065_2025_606_MOESM1_ESM.zip › Supplementary1/Supplementary - MR/eQTL-MR/MRpic/PEA15.table.SNP.csv]

SNP	effect_allele.exposure	other_allele.exposure	effect_allele.outcome	other_allele.outcome	beta.exposure	beta.outcome	eaf.exposure	eaf.outcome	remove	palindromic	ambiguous	id.outcome	chr.outcome	pos.outcome	se.outcome	pval.outcome	outcome	mr_keep.outcome	pval_origin.outcome	data_source.outcome	pos.exposure	pval.exposure	se.exposure	samplesize.exposure	chr.exposure	id.exposure	exposure	mr_keep.exposure	pval_origin.exposure	data_source.exposure	action	SNP_index	mr_keep	samplesize.outcome
rs10158799	T	C	T	C	0.424749	0.000277784	0.276138	0.281211	FALSE	FALSE	FALSE	fozSvO	1	160135787	0.000153282	0.0700003	Bladder cancer	TRUE	reported	textfile	160135787	1e-200	0.0128233	30077	1	eqtl-a-ENSG00000162734	PEA15	TRUE	reported	textfile	2	1	TRUE	NA
rs10849448	G	A	G	A	0.0785662	0.000126508	0.770211	0.752427	FALSE	FALSE	FALSE	fozSvO	12	6493351	0.000159889	0.43	Bladder cancer	TRUE	reported	textfile	6493351	2.7039e-08	0.0141319	28717	12	eqtl-a-ENSG00000162734	PEA15	TRUE	reported	textfile	2	1	TRUE	NA
rs116350475	C	T	C	T	-0.162994	0.000338426	0.050251	0.053349	FALSE	FALSE	FALSE	fozSvO	1	160150931	0.000301146	0.26	Bladder cancer	TRUE	reported	textfile	160150931	2.09329e-09	0.0272092	27980	1	eqtl-a-ENSG00000162734	PEA15	TRUE	reported	textfile	2	1	TRUE	NA
rs12232384	A	C	A	C	-0.114801	-0.000169665	0.210455	0.223993	FALSE	FALSE	FALSE	fozSvO	16	86009760	0.000162301	0.3	Bladder cancer	TRUE	reported	textfile	86009760	3.27416e-15	0.0145688	31684	16	eqtl-a-ENSG00000162734	PEA15	TRUE	reported	textfile	2	1	TRUE	NA
rs413141	G	A	G	A	-0.151795	-0.000116299	0.848379	0.863097	FALSE	FALSE	FALSE	fozSvO	19	6675989	0.000198539	0.56	Bladder cancer	TRUE	reported	textfile	6675989	4.54988e-20	0.0165455	28473	19	eqtl-a-ENSG00000162734	PEA15	TRUE	reported	textfile	2	1	TRUE	NA
rs72706635	A	G	A	G	-0.16735	-0.000186405	0.039839	0.051901	FALSE	FALSE	FALSE	fozSvO	1	160126896	0.000311912	0.55	Bladder cancer	TRUE	reported	textfile	160126896	3.68748e-08	0.0303985	30540	1	eqtl-a-ENSG00000162734	PEA15	TRUE	reported	textfile	2	1	TRUE	NA
