# Supplementary material for: Integrative multi-omics and single-cell transcriptomics reveal ARHGEF12 driving chemoresistance in bladder cancer
Source: Hereditas. 2025 Nov 27;162:234. doi: 10.1186/s41065-025-00606-1 (PMC12661753; doi:10.1186/s41065-025-00606-1)
Supplement: Supplementary file 1 — Supplementary Material 1. [file 41065_2025_606_MOESM1_ESM.zip › Supplementary1/Supplementary - MR/eQTL-MR/MRpic/RNF40.exposure.csv]

pos.exposure	pval.exposure	se.exposure	samplesize.exposure	chr.exposure	beta.exposure	id.exposure	SNP	effect_allele.exposure	other_allele.exposure	eaf.exposure	exposure	mr_keep.exposure	pval_origin.exposure	data_source.exposure	R2	F
56849749	2.2896e-09	0.0122349	31684	3	-0.0731132	eqtl-a-ENSG00000103549	rs1354034	C	T	0.618137	RNF40	TRUE	reported	igd	0.00112580073432528	35.7078187534673
30636611	2.99433e-39	0.0122054	31559	16	0.159979	eqtl-a-ENSG00000103549	rs4485386	A	G	0.377228	RNF40	TRUE	reported	igd	0.00541428243379193	171.788622886391
31110501	3.82208e-91	0.0126109	31566	16	-0.255324	eqtl-a-ENSG00000103549	rs17880887	T	G	0.316843	RNF40	TRUE	reported	igd	0.0128194138823506	409.886484269142
