# Supplementary material for: Integrative multi-omics and single-cell transcriptomics reveal ARHGEF12 driving chemoresistance in bladder cancer
Source: Hereditas. 2025 Nov 27;162:234. doi: 10.1186/s41065-025-00606-1 (PMC12661753; doi:10.1186/s41065-025-00606-1)
Supplement: Supplementary file 1 — Supplementary Material 1. [file 41065_2025_606_MOESM1_ESM.zip › Supplementary1/Supplementary - MR/eQTL-MR/MRpic/RNF40.table.MRresult.csv]

id.exposure	id.outcome	outcome	exposure	method	nsnp	b	se	pval	lo_ci	up_ci	or	or_lci95	or_uci95
eqtl-a-ENSG00000103549	9BLX0m	Bladder cancer	RNF40	MR Egger	3	0.00201658668771736	0.00108412129472156	0.314028548023325	-0.000108291049936897	0.00414146442537162	1.00201862136612	0.999891714813327	1.00415005214031
eqtl-a-ENSG00000103549	9BLX0m	Bladder cancer	RNF40	Weighted median	3	0.00112787735122363	0.000455213609213701	0.0132236678630452	0.000235658677164775	0.00202009602528248	1.00112851364408	1.00023568644685	1.00202213779388
eqtl-a-ENSG00000103549	9BLX0m	Bladder cancer	RNF40	Inverse variance weighted	3	0.00111092826769815	0.000455494848438678	0.0147300860854147	0.000218158364758339	0.00200369817063796	1.00111154557708	1.00021818216302	1.00200570691523
eqtl-a-ENSG00000103549	9BLX0m	Bladder cancer	RNF40	Simple mode	3	0.00043486527680839	0.000743865746593627	0.617977410758269	-0.00102311158651512	0.0018928421401319	1.00043495984442	0.998977411613698	1.00189463469665
eqtl-a-ENSG00000103549	9BLX0m	Bladder cancer	RNF40	Weighted mode	3	0.00129358080277463	0.00049346877372131	0.119905969335	0.000326382006280861	0.0022607795992684	1.00129441783931	1.00032643527468	1.00226333708841
