# Supplementary material for: Integrative multi-omics and single-cell transcriptomics reveal ARHGEF12 driving chemoresistance in bladder cancer
Source: Hereditas. 2025 Nov 27;162:234. doi: 10.1186/s41065-025-00606-1 (PMC12661753; doi:10.1186/s41065-025-00606-1)
Supplement: Supplementary file 1 — Supplementary Material 1. [file 41065_2025_606_MOESM1_ESM.zip › Supplementary1/Supplementary - MR/eQTL-MR/MRpic/RNF40.table.SNP.csv]

SNP	effect_allele.exposure	other_allele.exposure	effect_allele.outcome	other_allele.outcome	beta.exposure	beta.outcome	eaf.exposure	eaf.outcome	remove	palindromic	ambiguous	id.outcome	chr.outcome	pos.outcome	se.outcome	pval.outcome	outcome	mr_keep.outcome	pval_origin.outcome	data_source.outcome	pos.exposure	pval.exposure	se.exposure	samplesize.exposure	chr.exposure	id.exposure	exposure	mr_keep.exposure	pval_origin.exposure	data_source.exposure	action	SNP_index	mr_keep	samplesize.outcome
rs1354034	C	T	C	T	-0.0731132	3.59087e-06	0.618137	0.598626	FALSE	FALSE	FALSE	9BLX0m	3	56849749	0.000137735	0.98	Bladder cancer	TRUE	reported	textfile	56849749	2.2896e-09	0.0122349	31684	3	eqtl-a-ENSG00000103549	RNF40	TRUE	reported	textfile	2	1	TRUE	NA
rs17880887	T	G	T	G	-0.255324	-0.000362888	0.316843	0.350457	FALSE	FALSE	FALSE	9BLX0m	16	31110501	0.000141616	0.01	Bladder cancer	TRUE	reported	textfile	31110501	3.82208e-91	0.0126109	31566	16	eqtl-a-ENSG00000103549	RNF40	TRUE	reported	textfile	2	1	TRUE	NA
rs4485386	A	G	A	G	0.159979	9.29882e-05	0.377228	0.357689	FALSE	FALSE	FALSE	9BLX0m	16	30636611	0.00014099	0.51	Bladder cancer	TRUE	reported	textfile	30636611	2.99433e-39	0.0122054	31559	16	eqtl-a-ENSG00000103549	RNF40	TRUE	reported	textfile	2	1	TRUE	NA
