# Supplementary material for: Integrative multi-omics and single-cell transcriptomics reveal ARHGEF12 driving chemoresistance in bladder cancer
Source: Hereditas. 2025 Nov 27;162:234. doi: 10.1186/s41065-025-00606-1 (PMC12661753; doi:10.1186/s41065-025-00606-1)
Supplement: Supplementary file 1 — Supplementary Material 1. [file 41065_2025_606_MOESM1_ESM.zip › Supplementary1/Supplementary - MR/eQTL-MR/MRpic/S100P.exposure.csv]

pos.exposure	pval.exposure	se.exposure	samplesize.exposure	chr.exposure	beta.exposure	id.exposure	SNP	effect_allele.exposure	other_allele.exposure	eaf.exposure	exposure	mr_keep.exposure	pval_origin.exposure	data_source.exposure	R2	F
85806068	5.36624e-09	0.0120501	31569	2	0.0703181	eqtl-a-ENSG00000163993	rs3731827	C	T	0.418566	S100P	TRUE	reported	igd	0.00107751646777394	34.0506524770023
43359061	1.66456e-14	0.0135385	27399	2	0.103897	eqtl-a-ENSG00000163993	rs12466022	A	C	0.260124	S100P	TRUE	reported	igd	0.00214485385427468	58.8888690633479
6691630	2.77332e-140	0.0140486	31355	4	-0.35423	eqtl-a-ENSG00000163993	rs73211729	A	G	0.220263	S100P	TRUE	reported	igd	0.0198737489756485	635.736111528786
6458552	3.2628e-09	0.0119146	31670	4	-0.0705108	eqtl-a-ENSG00000163993	rs4689451	C	T	0.532939	S100P	TRUE	reported	igd	0.0011046489380512	35.0207081582822
6654655	1e-200	0.0114876	30902	4	0.370712	eqtl-a-ENSG00000163993	rs12503949	A	G	0.496264	S100P	TRUE	reported	igd	0.0326012035593174	1041.32565978924
6734732	5.35797e-190	0.0120682	31270	4	-0.354813	eqtl-a-ENSG00000163993	rs67766766	G	A	0.355736	S100P	TRUE	reported	igd	0.0268994792829584	864.343302991733
6768928	4.40859e-13	0.0296439	23778	4	0.214696	eqtl-a-ENSG00000163993	rs61197725	A	G	0.0419184	S100P	TRUE	reported	igd	0.00220112605183627	52.4494207949747
50370254	2.22741e-21	0.0166286	30077	7	0.157872	eqtl-a-ENSG00000163993	rs149007767	T	C	0.149708	S100P	TRUE	reported	igd	0.00298789110797103	90.1301240684934
