# Supplementary material for: Integrative multi-omics and single-cell transcriptomics reveal ARHGEF12 driving chemoresistance in bladder cancer
Source: Hereditas. 2025 Nov 27;162:234. doi: 10.1186/s41065-025-00606-1 (PMC12661753; doi:10.1186/s41065-025-00606-1)
Supplement: Supplementary file 1 — Supplementary Material 1. [file 41065_2025_606_MOESM1_ESM.zip › Supplementary1/Supplementary - MR/eQTL-MR/MRpic/S100P.table.MRresult.csv]

id.exposure	id.outcome	outcome	exposure	method	nsnp	b	se	pval	lo_ci	up_ci	or	or_lci95	or_uci95
eqtl-a-ENSG00000163993	7WciZZ	Bladder cancer	S100P	MR Egger	8	0.000522408084938162	0.000478843674206613	0.317144169825991	-0.000416125516506799	0.00146094168638312	1.00052254456381	0.999583961051708	1.00146200938157
eqtl-a-ENSG00000163993	7WciZZ	Bladder cancer	S100P	Weighted median	8	0.000804326344802736	0.000292769738781695	0.0060088118089017	0.000230497656790614	0.00137815503281486	1.00080464990198	1.00023052422342	1.00137910512487
eqtl-a-ENSG00000163993	7WciZZ	Bladder cancer	S100P	Inverse variance weighted	8	0.000693001308728349	0.000241653129407273	0.00413399095020239	0.000219361175090093	0.0011666414423666	1.00069324148961	1.00021938523651	1.00116732223321
eqtl-a-ENSG00000163993	7WciZZ	Bladder cancer	S100P	Simple mode	8	0.00106166914529816	0.00047379741672719	0.0600100284190557	0.000133026208512866	0.00199031208208345	1.00106223291548	1.00013303505689	1.00199229406788
eqtl-a-ENSG00000163993	7WciZZ	Bladder cancer	S100P	Weighted mode	8	0.000714757908103551	0.000284033017524319	0.0400170682198869	0.000158053193755885	0.00127146262245122	1.00071501340841	1.00015806568482	1.00127227127374
