# Supplementary material for: Integrative multi-omics and single-cell transcriptomics reveal ARHGEF12 driving chemoresistance in bladder cancer
Source: Hereditas. 2025 Nov 27;162:234. doi: 10.1186/s41065-025-00606-1 (PMC12661753; doi:10.1186/s41065-025-00606-1)
Supplement: Supplementary file 1 — Supplementary Material 1. [file 41065_2025_606_MOESM1_ESM.zip › Supplementary1/Supplementary - MR/eQTL-MR/MRpic/S100P.table.SNP.csv]

SNP	effect_allele.exposure	other_allele.exposure	effect_allele.outcome	other_allele.outcome	beta.exposure	beta.outcome	eaf.exposure	eaf.outcome	remove	palindromic	ambiguous	id.outcome	chr.outcome	pos.outcome	se.outcome	pval.outcome	outcome	mr_keep.outcome	pval_origin.outcome	data_source.outcome	pos.exposure	pval.exposure	se.exposure	samplesize.exposure	chr.exposure	id.exposure	exposure	mr_keep.exposure	pval_origin.exposure	data_source.exposure	action	SNP_index	mr_keep	samplesize.outcome
rs12466022	A	C	A	C	0.103897	0.000240287	0.260124	0.268276	FALSE	FALSE	FALSE	7WciZZ	2	43359061	0.000152531	0.12	Bladder cancer	TRUE	reported	textfile	43359061	1.66456e-14	0.0135385	27399	2	eqtl-a-ENSG00000163993	S100P	TRUE	reported	textfile	2	1	TRUE	NA
rs12503949	A	G	A	G	0.370712	0.000363797	0.496264	0.515486	FALSE	FALSE	FALSE	7WciZZ	4	6654655	0.00013846	0.00860003	Bladder cancer	TRUE	reported	textfile	6654655	1e-200	0.0114876	30902	4	eqtl-a-ENSG00000163993	S100P	TRUE	reported	textfile	2	1	TRUE	NA
rs149007767	T	C	T	C	0.157872	0.000188159	0.149708	0.162063	FALSE	FALSE	FALSE	7WciZZ	7	50370254	0.000190373	0.32	Bladder cancer	TRUE	reported	textfile	50370254	2.22741e-21	0.0166286	30077	7	eqtl-a-ENSG00000163993	S100P	TRUE	reported	textfile	2	1	TRUE	NA
rs3731827	C	T	C	T	0.0703181	-7.65547e-05	0.418566	0.424018	FALSE	FALSE	FALSE	7WciZZ	2	85806068	0.000136735	0.58	Bladder cancer	TRUE	reported	textfile	85806068	5.36624e-09	0.0120501	31569	2	eqtl-a-ENSG00000163993	S100P	TRUE	reported	textfile	2	1	TRUE	NA
rs4689451	C	T	C	T	-0.0705108	-9.62932e-05	0.532939	0.52392	FALSE	FALSE	FALSE	7WciZZ	4	6458552	0.000135765	0.48	Bladder cancer	TRUE	reported	textfile	6458552	3.2628e-09	0.0119146	31670	4	eqtl-a-ENSG00000163993	S100P	TRUE	reported	textfile	2	1	TRUE	NA
rs61197725	A	G	A	G	0.214696	0.000621606	0.0419184	0.052003	FALSE	FALSE	FALSE	7WciZZ	4	6768928	0.000308747	0.0439997	Bladder cancer	TRUE	reported	textfile	6768928	4.40859e-13	0.0296439	23778	4	eqtl-a-ENSG00000163993	S100P	TRUE	reported	textfile	2	1	TRUE	NA
rs67766766	G	A	G	A	-0.354813	-2.9242e-06	0.355736	0.370185	FALSE	FALSE	FALSE	7WciZZ	4	6734732	0.000142935	0.98	Bladder cancer	TRUE	reported	textfile	6734732	5.35797e-190	0.0120682	31270	4	eqtl-a-ENSG00000163993	S100P	TRUE	reported	textfile	2	1	TRUE	NA
rs73211729	A	G	A	G	-0.35423	-0.000267471	0.220263	0.223315	FALSE	FALSE	FALSE	7WciZZ	4	6691630	0.000165965	0.11	Bladder cancer	TRUE	reported	textfile	6691630	2.77332e-140	0.0140486	31355	4	eqtl-a-ENSG00000163993	S100P	TRUE	reported	textfile	2	1	TRUE	NA
